# Supplementary material for: An Evidence-Based Approach to Teaching Obesity Management to Medical Students
Source: MedEdPORTAL. 2017 Dec 20;13:10662. doi: 10.15766/mep_2374-8265.10662 (PMC6338064; doi:10.15766/mep_2374-8265.10662)
Supplement: Supplementary file 1 — A. Learning Module folder B. Survey Instrument.docx [file mep-13-10662-s001.zip]

Archive with 174 entries (159 files):
- B. Survey Instrument.docx
- A. Learning Module folder/html5/
- A. Learning Module folder/html5/data/
- A. Learning Module folder/html5/data/css/
- A. Learning Module folder/html5/data/css/output.min.css
- A. Learning Module folder/html5/data/js/
- A. Learning Module folder/html5/data/js/296.js
- A. Learning Module folder/html5/data/js/326.js
- A. Learning Module folder/html5/data/js/343.js
- A. Learning Module folder/html5/data/js/35jznlH48vCP.js
- A. Learning Module folder/html5/data/js/35mYqduNiKEj.js
- A. Learning Module folder/html5/data/js/35WFIATwqhqm.js
- A. Learning Module folder/html5/data/js/36iCaAYQVcGQ.js
- A. Learning Module folder/html5/data/js/36OWXDXD1CNx.js
- A. Learning Module folder/html5/data/js/383.js
- A. Learning Module folder/html5/data/js/55ndLqHTfqR5.js
- A. Learning Module folder/html5/data/js/55xPys86HifW.js
- A. Learning Module folder/html5/data/js/565f3NxzbfZl.js
- A. Learning Module folder/html5/data/js/569tkv82yzur.js
- A. Learning Module folder/html5/data/js/56fqgR2UlDUj.js
- A. Learning Module folder/html5/data/js/56hE373lA8Lc.js
- A. Learning Module folder/html5/data/js/56WDOmTLj0qz.js
- A. Learning Module folder/html5/data/js/5mr42sGOHvP11.js
- A. Learning Module folder/html5/data/js/638jJgM3ZQs11.js
- A. Learning Module folder/html5/data/js/65nfncEzZ8Vv.js
- A. Learning Module folder/html5/data/js/66EjuPV9LgDm.js
- A. Learning Module folder/html5/data/js/66MUudkdrqA5.js
- A. Learning Module folder/html5/data/js/66qIVbOkDEOA.js
- A. Learning Module folder/html5/data/js/689ACGcdrrn11.js
- A. Learning Module folder/html5/data/js/6dEn58ke0oe11.js
- A. Learning Module folder/html5/data/js/6gsesPsZVDv11.js
- A. Learning Module folder/html5/data/js/6lj4MZEojYl11.js
- A. Learning Module folder/html5/data/js/6RvrJtrBibu11.js
- A. Learning Module folder/html5/data/js/6TwHQvOAEnz11.js
- A. Learning Module folder/html5/data/js/75jpOxqQEDND.js
- A. Learning Module folder/html5/data/js/75l6cdZohlw4.js
- A. Learning Module folder/html5/data/js/75pK8hDqVPnn.js
- A. Learning Module folder/html5/data/js/75sV9TlcDIb1.js
- A. Learning Module folder/html5/data/js/7620TM2A8lcY.js
- A. Learning Module folder/html5/data/js/76Dk5zwu4z1f.js
- A. Learning Module folder/html5/data/js/85cSktpyPy6D.js
- A. Learning Module folder/html5/data/js/85fPP7viHH5t.js
- A. Learning Module folder/html5/data/js/86ES9y8IYtow.js
- A. Learning Module folder/html5/data/js/86opxseLxK2u.js
- A. Learning Module folder/html5/data/js/95mlbMFOGCkV.js
- A. Learning Module folder/html5/data/js/95tItiomFR3N.js
- A. Learning Module folder/html5/data/js/95uutonCRSl8.js
- A. Learning Module folder/html5/data/js/95yI53hjII2G.js
- A. Learning Module folder/html5/data/js/965a13OWWx0s.js
- A. Learning Module folder/html5/data/js/96KraMQSL7Xy.js
- A. Learning Module folder/html5/data/js/96pyr75RMUPh.js
- A. Learning Module folder/html5/data/js/data.js
- A. Learning Module folder/html5/data/js/frame.js
- A. Learning Module folder/html5/data/js/paths.js
- A. Learning Module folder/html5/lib/
- A. Learning Module folder/html5/lib/img/
- A. Learning Module folder/html5/lib/scripts/
- A. Learning Module folder/html5/lib/scripts/app.min.js
- A. Learning Module folder/html5/lib/stylesheets/
- A. Learning Module folder/html5/lib/stylesheets/main.min.css
- A. Learning Module folder/html5/lib/stylesheets/mobile-fonts/
- A. Learning Module folder/html5/lib/stylesheets/mobile-fonts/open-sans-bold.woff
- A. Learning Module folder/html5/lib/stylesheets/mobile-fonts/open-sans-light.woff
- A. Learning Module folder/html5/lib/stylesheets/mobile-fonts/open-sans-regular.woff
- A. Learning Module folder/meta.xml
- A. Learning Module folder/mobile/
- A. Learning Module folder/mobile/65486RyrL7V_None_342163_DX684_DY684_CX342_CY163.png
- A. Learning Module folder/mobile/67zW0XIACV6_None_427111_80_DX854_DY854_CX427_CY111.png
- A. Learning Module folder/mobile/683GD5j5ocU_None_400163_DX800_DY800_CX400_CY163.png
- A. Learning Module folder/mobile/6ChqMYEDTZA_None_337163_DX674_DY674_CX337_CY163.png
- A. Learning Module folder/mobile/6f1jZuqYI3z_None_315163_DX630_DY630_CX315_CY163.png
- A. Learning Module folder/mobile/6GyGJqQb87x.png
- A. Learning Module folder/mobile/6HYW5eNSk8L_DX211_DY326.swf
- A. Learning Module folder/mobile/6Qgk7g4w30D_sl296shp4_DX314_DY314_CX209_CY56.png
- A. Learning Module folder/mobile/6Qgk7g4w30D_sl326shp5_DX314_DY314_CX209_CY56.png
- A. Learning Module folder/mobile/6Qgk7g4w30D_sl343shp5_DX314_DY314_CX209_CY56.png
- A. Learning Module folder/mobile/6Qgk7g4w30D_sl383shp4_DX314_DY314_CX209_CY56.png
- A. Learning Module folder/mobile/6S3KU0V6fI9_None_377135_80_DX754_DY754_CX377_CY135.png
- A. Learning Module folder/mobile/6UJsIHSCdhB_None_398163_DX796_DY796_CX398_CY163.png
- A. Learning Module folder/mobile/notes/
- A. Learning Module folder/mobile/slides/
- A. Learning Module folder/presentation.html
- A. Learning Module folder/presentation.swf
- A. Learning Module folder/presentation_content/
- A. Learning Module folder/presentation_content/5aWLD6FWgAF.mp3
- A. Learning Module folder/presentation_content/5fhEiuNFdGN.mp3
- A. Learning Module folder/presentation_content/5fzRYKCVDLh.mp3
- A. Learning Module folder/presentation_content/5lQ8gNG5fHi.mp3
- A. Learning Module folder/presentation_content/5vxaAQ4kij1.mp3
- A. Learning Module folder/presentation_content/5X5QsB6FezX.mp3
- A. Learning Module folder/presentation_content/5y3F7HNb68G.mp3
- A. Learning Module folder/presentation_content/62Cm9fAKFoq.mp3
- A. Learning Module folder/presentation_content/62eFcy3h83h.mp3
- A. Learning Module folder/presentation_content/65486RyrL7V_None_342163_DX684_DY684.swf
- A. Learning Module folder/presentation_content/67zW0XIACV6_None_427111_80_DX854_DY854.swf
- A. Learning Module folder/presentation_content/683GD5j5ocU_None_400163_DX800_DY800.swf
- A. Learning Module folder/presentation_content/68GlvugEggm.mp3
- A. Learning Module folder/presentation_content/6AuPkN3xp9z.mp3
- A. Learning Module folder/presentation_content/6BIngLVQQXX.mp3
- A. Learning Module folder/presentation_content/6ChqMYEDTZA_None_337163_DX674_DY674.swf
- A. Learning Module folder/presentation_content/6f1jZuqYI3z_None_315163_DX630_DY630.swf
- A. Learning Module folder/presentation_content/6HJQiV6z1Fd.mp3
- A. Learning Module folder/presentation_content/6jfrhmWjkQo.mp3
- A. Learning Module folder/presentation_content/6lVZNAJgr0O.mp3
- A. Learning Module folder/presentation_content/6M1pZZvrinn.mp3
- A. Learning Module folder/presentation_content/6pR6ZeRfOgF.mp3
- A. Learning Module folder/presentation_content/6pvB1hkkq2d.mp3
- A. Learning Module folder/presentation_content/6Qgk7g4w30D_sl296shp4_DX314_DY314.swf
- A. Learning Module folder/presentation_content/6Qgk7g4w30D_sl326shp5_DX314_DY314.swf
- A. Learning Module folder/presentation_content/6Qgk7g4w30D_sl343shp5_DX314_DY314.swf
- A. Learning Module folder/presentation_content/6Qgk7g4w30D_sl383shp4_DX314_DY314.swf
- A. Learning Module folder/presentation_content/6S3KU0V6fI9_None_377135_80_DX754_DY754.swf
- A. Learning Module folder/presentation_content/6UJsIHSCdhB_None_398163_DX796_DY796.swf
- A. Learning Module folder/presentation_content/blank.html
- A. Learning Module folder/presentation_content/data.swf
- A. Learning Module folder/presentation_content/FontFactory.swf
- A. Learning Module folder/presentation_content/fonts.swf
- A. Learning Module folder/presentation_content/frame.json
- A. Learning Module folder/presentation_content/frame.swf
- A. Learning Module folder/presentation_content/frame.xml
- A. Learning Module folder/presentation_content/logo.swf
- A. Learning Module folder/presentation_content/notes/
- A. Learning Module folder/presentation_content/presentation.js
- A. Learning Module folder/presentation_content/slides/
- A. Learning Module folder/presentation_content/slides/296.swf
- A. Learning Module folder/presentation_content/slides/326.swf
- A. Learning Module folder/presentation_content/slides/343.swf
- A. Learning Module folder/presentation_content/slides/35jznlH48vCP.swf
- A. Learning Module folder/presentation_content/slides/35mYqduNiKEj.swf
- A. Learning Module folder/presentation_content/slides/35WFIATwqhqm.swf
- A. Learning Module folder/presentation_content/slides/36iCaAYQVcGQ.swf
- A. Learning Module folder/presentation_content/slides/36OWXDXD1CNx.swf
- A. Learning Module folder/presentation_content/slides/383.swf
- A. Learning Module folder/presentation_content/slides/55ndLqHTfqR5.swf
- A. Learning Module folder/presentation_content/slides/55xPys86HifW.swf
- A. Learning Module folder/presentation_content/slides/565f3NxzbfZl.swf
- A. Learning Module folder/presentation_content/slides/569tkv82yzur.swf
- A. Learning Module folder/presentation_content/slides/56fqgR2UlDUj.swf
- A. Learning Module folder/presentation_content/slides/56hE373lA8Lc.swf
- A. Learning Module folder/presentation_content/slides/56WDOmTLj0qz.swf
- A. Learning Module folder/presentation_content/slides/5mr42sGOHvP11.swf
- A. Learning Module folder/presentation_content/slides/638jJgM3ZQs11.swf
- A. Learning Module folder/presentation_content/slides/65nfncEzZ8Vv.swf
- A. Learning Module folder/presentation_content/slides/66EjuPV9LgDm.swf
- A. Learning Module folder/presentation_content/slides/66MUudkdrqA5.swf
- A. Learning Module folder/presentation_content/slides/66qIVbOkDEOA.swf
- A. Learning Module folder/presentation_content/slides/689ACGcdrrn11.swf
- A. Learning Module folder/presentation_content/slides/6dEn58ke0oe11.swf
- A. Learning Module folder/presentation_content/slides/6gsesPsZVDv11.swf
- A. Learning Module folder/presentation_content/slides/6lj4MZEojYl11.swf
- A. Learning Module folder/presentation_content/slides/6RvrJtrBibu11.swf
- A. Learning Module folder/presentation_content/slides/6TwHQvOAEnz11.swf
- A. Learning Module folder/presentation_content/slides/75jpOxqQEDND.swf
- A. Learning Module folder/presentation_content/slides/75l6cdZohlw4.swf
- A. Learning Module folder/presentation_content/slides/75pK8hDqVPnn.swf
- A. Learning Module folder/presentation_content/slides/75sV9TlcDIb1.swf
- A. Learning Module folder/presentation_content/slides/7620TM2A8lcY.swf
- A. Learning Module folder/presentation_content/slides/76Dk5zwu4z1f.swf
- A. Learning Module folder/presentation_content/slides/85cSktpyPy6D.swf
- A. Learning Module folder/presentation_content/slides/85fPP7viHH5t.swf
- A. Learning Module folder/presentation_content/slides/86ES9y8IYtow.swf
- A. Learning Module folder/presentation_content/slides/86opxseLxK2u.swf
- A. Learning Module folder/presentation_content/slides/95mlbMFOGCkV.swf
- A. Learning Module folder/presentation_content/slides/95tItiomFR3N.swf
- A. Learning Module folder/presentation_content/slides/95uutonCRSl8.swf
- A. Learning Module folder/presentation_content/slides/95yI53hjII2G.swf
- A. Learning Module folder/presentation_content/slides/965a13OWWx0s.swf
- A. Learning Module folder/presentation_content/slides/96KraMQSL7Xy.swf
- A. Learning Module folder/presentation_content/slides/96pyr75RMUPh.swf
- A. Learning Module folder/presentation_content/thumbnail.jpg
- A. Learning Module folder/presentation_content/user.js
- A. Learning Module folder/presentation_flash.html
- A. Learning Module folder/presentation_html5.html
- _Educational Summary Report_10662.pdf
