# Supplementary material for: An Evidence-Based Approach to Teaching Obesity Management to Medical Students
Source: MedEdPORTAL. 2017 Dec 20;13:10662. doi: 10.15766/mep_2374-8265.10662 (PMC6338064; doi:10.15766/mep_2374-8265.10662)
Supplement: Supplementary file 1 — A. Learning Module folder B. Survey Instrument.docx [file mep-13-10662-s001.zip › A. Learning Module folder/html5/data/css/output.min.css]

.cs-pxabnsnfns01001000000 .cs-infopanel  {box-shadow: 0 1px 0 rgba(184, 184, 184, 1);background: rgba(255, 255, 255, 1);}.cs-pxabnsnfns01001000000 .cs-infopanel .cs-link {color: rgba(124, 34, 128, 1);}.cs-pxabnsnfns01001000000 .cs-infopanel .cs-link:hover {color: rgba(0, 0, 238, 1);}.cs-pxabnsnfns01001000000 .cs-infopanel .cs-name {color: rgba(68, 68, 68, 1);}.cs-pxabnsnfns01001000000 .cs-infopanel .cs-title {color: rgba(153, 153, 153, 1);}.cs-pxabnsnfns01001000000 .cs-infopanelpopup  {box-shadow: 0 1px 0 rgba(184, 184, 184, 1);background: linear-gradient(180deg, rgba(233, 233, 233, 1) 0%, rgba(207, 207, 207, 1) 100%);}.cs-pxabnsnfns01001000000 .cs-infopanelpopup .cs-link {color: rgba(124, 34, 128, 1);}.cs-pxabnsnfns01001000000 .cs-infopanelpopup .cs-link:hover {color: rgba(0, 0, 238, 1);}.cs-pxabnsnfns01001000000 .cs-infopanelpopup .cs-name {color: rgba(68, 68, 68, 1);}.cs-pxabnsnfns01001000000 .cs-infopanelpopup .cs-bio {color: rgba(153, 153, 153, 1);}.cs-pxabnsnfns01001000000 .cs-timer  {color: rgba(85, 85, 85, 1);}.cs-pxabnsnfns01001000000 .cs-timer .cs-pie .cs-duration {fill: linear-gradient(180deg, rgba(0, 215, 255, 1) 0%, rgba(0, 171, 255, 1) 100%);}.cs-pxabnsnfns01001000000 .cs-timer .cs-pie .cs-elapsed {fill: linear-gradient(180deg, rgba(254, 227, 71, 1) 0%, rgba(252, 204, 42, 1) 100%);}.cs-pxabnsnfns01001000000 .cs-timer .cs-pie {border-color: rgba(199, 199, 199, 1);box-shadow: inset 0 0 1px 0 rgba(255, 255, 255, 1);}.cs-pxabnsnfns01001000000 .cs-window  {box-shadow: 0 8px 5px rgba(0, 0, 0, 0.2);border-color: rgba(234, 234, 234, 1);background: rgba(243, 243, 243, 1);color: rgba(85, 85, 85, 1);}.cs-pxabnsnfns01001000000 .cs-window .cs-diva {border-color: rgba(247, 247, 247, 1);}.cs-pxabnsnfns01001000000 .cs-window .cs-divb {border-color: rgba(211, 211, 211, 1);}.cs-pxabnsnfns01001000000 .cs-editor .cs-editor-slide {color: rgba(85, 85, 85, 1);}.cs-pxabnsnfns01001000000 .cs-editor .cs-editor-html {color: rgba(68, 68, 68, 1);}.cs-pxabnsnfns01001000000 .cs-editor .cs-editor-button {text-shadow: 0 1px 0 rgba(240, 240, 240, 1);color: rgba(53, 53, 53, 1);border-color: rgba(177, 177, 177, 1);background: linear-gradient(180deg, rgba(245, 245, 245, 1) 0%, rgba(199, 199, 199, 1) 100%);}.cs-pxabnsnfns01001000000 .cs-editor .cs-editor-button:hover {background: linear-gradient(180deg, rgba(242, 242, 242, 1) 0%, rgba(175, 175, 175, 1) 100%);}.cs-pxabnsnfns01001000000 .cs-editor .cs-editor-button:active {background: linear-gradient(180deg, rgba(199, 199, 199, 1) 0%, rgba(244, 244, 244, 1) 100%);}.cs-pxabnsnfns01001000000 .cs-listitem  {color: rgba(53, 53, 53, 1);border-color: rgba(223, 223, 223, 1);}.cs-pxabnsnfns01001000000 .cs-listitem.cs-selected {color: rgba(53, 53, 53, 1);background: rgba(192, 226, 241, 1);}.cs-pxabnsnfns01001000000 .cs-listitem.cs-selected:hover {background: rgba(192, 226, 241, 1);}.cs-pxabnsnfns01001000000 .cs-listitem.cs-selected:focus {background: rgba(192, 226, 241, 1);}.cs-pxabnsnfns01001000000 .cs-listitem.cs-viewed {color: rgba(144, 144, 144, 1);}.cs-pxabnsnfns01001000000 .cs-listitem .cs-icon-carrot {fill: rgba(53, 53, 53, 1);}.cs-pxabnsnfns01001000000 .cs-listitem .cs-icon-carrot .cs-shadow {fill: rgba(255, 255, 255, 1);}.cs-pxabnsnfns01001000000 .cs-listitem:hover {background: rgba(230, 230, 230, 1);}.cs-pxabnsnfns01001000000 .cs-listitem:focus {background: rgba(230, 230, 230, 1);}.cs-pxabnsnfns01001000000.cs-base  {color: rgba(85, 85, 85, 1);border-color: rgba(233, 233, 233, 1);background: linear-gradient(180deg, rgba(233, 233, 233, 1) 0%, rgba(207, 207, 207, 1) 100%);}.cs-pxabnsnfns01001000000.cs-base .cs-separator .cs-diva {background: rgba(211, 211, 211, 1);}.cs-pxabnsnfns01001000000.cs-base .cs-separator .cs-divb {background: rgba(247, 247, 247, 1);}.cs-pxabnsnfns01001000000.cs-base .cs-topmenu-item.active .cs-tab {border-color: rgba(211, 211, 211, 1);}.cs-pxabnsnfns01001000000.cs-base .cs-topmenu-item.active .cs-panel {border-color: rgba(211, 211, 211, 1);}.cs-pxabnsnfns01001000000.cs-base .cs-left {background: linear-gradient(180deg, rgba(219, 219, 219, 1) 0%, rgba(195, 195, 195, 1) 100%);}.cs-pxabnsnfns01001000000.cs-base .cs-area-primary .cs-slide-container {background: linear-gradient(180deg, rgba(233, 233, 233, 1) 0%, rgba(207, 207, 207, 1) 100%);}.cs-pxabnsnfns01001000000 .cs-button  {text-shadow: 0 1px 0 rgba(240, 240, 240, 1);color: rgba(53, 53, 53, 1);border-color: rgba(177, 177, 177, 1);background: linear-gradient(180deg, rgba(245, 245, 245, 1) 0%, rgba(199, 199, 199, 1) 100%);box-shadow: 0 1px 0 rgba(207, 207, 207, 1);}.cs-pxabnsnfns01001000000 .cs-button .cs-icon {fill: rgba(53, 53, 53, 1);}.cs-pxabnsnfns01001000000 .cs-button .cs-icon-shadow {fill: rgba(240, 240, 240, 1);}.cs-pxabnsnfns01001000000 .cs-button:hover {background: linear-gradient(180deg, rgba(242, 242, 242, 1) 0%, rgba(175, 175, 175, 1) 100%);}.cs-pxabnsnfns01001000000 .cs-button:active {background: linear-gradient(180deg, rgba(199, 199, 199, 1) 0%, rgba(244, 244, 244, 1) 100%);}.cs-pxabnsnfns01001000000 .cs-button.cs-disabled:hover {background: linear-gradient(180deg, rgba(245, 245, 245, 1) 0%, rgba(199, 199, 199, 1) 100%);}.cs-pxabnsnfns01001000000 .cs-button.cs-disabled:active {background: linear-gradient(180deg, rgba(245, 245, 245, 1) 0%, rgba(199, 199, 199, 1) 100%);}.cs-pxabnsnfns01001000000 .cs-button.cs-volume:hover {background: linear-gradient(180deg, rgba(245, 245, 245, 1) 0%, rgba(199, 199, 199, 1) 100%);}.cs-pxabnsnfns01001000000 .cs-button.cs-volume:active {background: linear-gradient(180deg, rgba(245, 245, 245, 1) 0%, rgba(199, 199, 199, 1) 100%);}.cs-pxabnsnfns01001000000 .cs-checkbox  {color: rgba(68, 68, 68, 1);}.cs-pxabnsnfns01001000000 .cs-checkbox:hover {border-color: rgba(107, 248, 255, 1);}.cs-pxabnsnfns01001000000 .cs-checkbox .cs-box {color: rgba(255, 255, 255, 1);border-color: rgba(184, 184, 184, 1);}.cs-pxabnsnfns01001000000 .cs-checkbox .cs-box:checked::after {color: rgba(51, 204, 0, 1);}.cs-pxabnsnfns01001000000 .cs-logo  {box-shadow: 0 1px 0 rgba(184, 184, 184, 1);background: rgba(255, 255, 255, 1);}.cs-pxabnsnfns01001000000 .cs-menu  {box-shadow: 0 1px 0 rgba(184, 184, 184, 1);background: rgba(243, 243, 243, 1);}.cs-pxabnsnfns01001000000 .cs-topmenu-item.active .cs-tab {background: rgba(243, 243, 243, 1);}.cs-pxabnsnfns01001000000 .cs-searchinput .cs-input {color: rgba(138, 138, 138, 1);border-color: rgba(173, 173, 173, 1);background: rgba(223, 223, 223, 1);}.cs-pxabnsnfns01001000000 .cs-searchinput .cs-input:focus {color: rgba(51, 51, 51, 1);background: rgba(250, 250, 250, 1);}.cs-pxabnsnfns01001000000 .cs-searchinput .cs-input:hover {box-shadow: inset 0 0 1px 0 rgba(107, 248, 255, 1);}.cs-pxabnsnfns01001000000 .cs-searchinput .cs-button .cs-icon {fill: rgba(138, 138, 138, 1);}.cs-pxabnsnfns01001000000 .cs-searchinput .cs-button:hover {fill: linear-gradient(180deg, rgba(245, 245, 245, 1) 0%, rgba(199, 199, 199, 1) 100%);}.cs-pxabnsnfns01001000000 .cs-seekcontrol  {background: linear-gradient(180deg, rgba(245, 245, 245, 1) 0%, rgba(199, 199, 199, 1) 100%);border-color: rgba(177, 177, 177, 1);}.cs-pxabnsnfns01001000000 .cs-seekcontrol .cs-button:hover .cs-icon {fill: rgba(85, 85, 85, 1);}.cs-pxabnsnfns01001000000 .cs-seekcontrol .cs-button .cs-icon-shadow {fill: rgba(240, 240, 240, 1);}.cs-pxabnsnfns01001000000 .cs-seekcontrol .cs-button .cs-icon {fill: rgba(45, 45, 45, 1);}.cs-pxabnsnfns01001000000 .cs-seekcontrol .cs-seek .cs-fill {background: rgba(255, 255, 255, 1);}.cs-pxabnsnfns01001000000 .cs-seekcontrol .cs-seek {background: rgba(231, 231, 231, 1);border-color: rgba(184, 184, 184, 1);}.cs-pxabnsnfns01001000000 .cs-tabs:not(.topmenu-item) {color: rgba(85, 85, 85, 1);}.cs-pxabnsnfns01001000000 .cs-tabs .cs-inner-button:not(.topmenu-item) {text-shadow: 0 1px 0 rgba(240, 240, 240, 1);}.cs-pxabnsnfns01001000000 .cs-tabs:hover:not(.topmenu-item) {color: rgba(51, 51, 51, 1);}.cs-pxabnsnfns01001000000 .cs-tabs.cs-selected {background: rgba(243, 243, 243, 1);color: rgba(51, 51, 51, 1);}.cs-pxabnsnfns01001000000 .cs-transcript  {color: rgba(68, 68, 68, 1);}.cs-pxabnsnfns01001000000 .cs-transcript .cs-div {border-color: rgba(225, 225, 225, 1);}.cs-pxabnsnfns01001000000 .cs-outline  {color: rgba(68, 68, 68, 1);}.cs-pxabnsnfns01001000000 .cs-outline .cs-diva {border-color: rgba(198, 198, 198, 1);}.cs-pxabnsnfns01001000000 .cs-outline .cs-divb {border-color: rgba(249, 249, 249, 1);}.cs-pxabnsnfns01001000000 .cs-outline .cs-divc {border-color: rgba(225, 225, 225, 1);}.cs-pxabnsnfns01001000000 .cs-outline .cs-search-filter:hover {color: rgba(0, 0, 238, 1);}.cs-pxabnsnfns01001000000 .cs-resource .cs-separator {border-color: rgba(224, 224, 224, 1);}.cs-pxabnsnfns01001000000 .cs-glossary  {color: rgba(53, 53, 53, 1);}.cs-pxabnsnfns01001000000 .cs-glossary .cs-scrolling-panel {background: rgba(231, 231, 231, 1);}.cs-pxabnsnfns01001000000 .cs-glossary .cs-term.cs-selected .cs-choice-list-trigger {color: rgba(53, 53, 53, 1);background: rgba(192, 226, 241, 1);}.cs-pxabnsnfns01001000000 .cs-glossary .cs-term.cs-selected .cs-choice-list-trigger:focus {color: rgba(53, 53, 53, 1);background: rgba(192, 226, 241, 1);}.cs-pxabnsnfns01001000000 .cs-glossary .cs-term:hover .cs-choice-list-trigger {background: rgba(230, 230, 230, 1);}.cs-pxabnsnfns01001000000 .cs-glossary .cs-term .cs-choice-list-trigger:focus {background: rgba(230, 230, 230, 1);}.cs-pxabnsnfns01001000000 .cs-glossary .cs-diva {border-color: rgba(226, 226, 226, 1);}.cs-pxabnsnfns01001000000 .cs-glossary .cs-divb {border-color: rgba(226, 226, 226, 1);}.cs-pxabnsnfns01001000000 .cs-glossary .cs-divc {border-color: rgba(250, 250, 250, 1);}.cs-pxabnsnfns01001000000 .cs-glossary .cs-heading {color: rgba(68, 68, 68, 1);}.cs-pxabnsnfns01001000000 .cs-volume::-moz-range-thumb {border-color: rgba(165, 165, 165, 1);box-shadow: inset 0 0 1px 0 rgba(212, 212, 212, 1);background: rgba(200, 200, 200, 1);}.cs-pxabnsnfns01001000000 .cs-volume::-ms-thumb {border-color: rgba(165, 165, 165, 1);box-shadow: inset 0 0 1px 0 rgba(212, 212, 212, 1);background: rgba(200, 200, 200, 1);}.cs-pxabnsnfns01001000000 .cs-volume::-webkit-slider-thumb {border-color: rgba(165, 165, 165, 1);box-shadow: inset 0 0 1px 0 rgba(212, 212, 212, 1);background: rgba(200, 200, 200, 1);}.cs-pxabnsnfns01001000000 .cs-volume::-moz-range-track {border-color: rgba(242, 242, 242, 1);background: linear-gradient(180deg, rgba(188, 188, 188, 1) 0%, rgba(188, 188, 188, 1) 50.196%, rgba(195, 195, 195, 1) 100%);}.cs-pxabnsnfns01001000000 .cs-volume::-ms-track {border-color: rgba(242, 242, 242, 1);background: linear-gradient(180deg, rgba(188, 188, 188, 1) 0%, rgba(188, 188, 188, 1) 50.196%, rgba(195, 195, 195, 1) 100%);}.cs-pxabnsnfns01001000000 .cs-volume::-webkit-slider-runnable-track {border-color: rgba(242, 242, 242, 1);background: linear-gradient(180deg, rgba(188, 188, 188, 1) 0%, rgba(188, 188, 188, 1) 50.196%, rgba(195, 195, 195, 1) 100%);}.fn-pxabnsnfns01001000000 {font-family: 'Open SansD6FFC9F9';-webkit-font-variant-ligatures: no-common-ligatures;font-variant-ligatures: no-common-ligatures;}.fn-npnxnanbnsnfns01001000000 {font-family: 'Open SansD6FFC9F9';-webkit-font-variant-ligatures: no-common-ligatures;font-variant-ligatures: no-common-ligatures;}.fn-pxnanbnsnfns01001000001 {font-family: 'Open SansD6FFC9F9';-webkit-font-variant-ligatures: no-common-ligatures;font-variant-ligatures: no-common-ligatures;}.fn-npnxnanbsnfns01001000001 {font-family: 'Open SansD6FFC9F9';-webkit-font-variant-ligatures: no-common-ligatures;font-variant-ligatures: no-common-ligatures;}.fn-pxabnsnfns01001000001 {font-family: 'Open SansD6FFC9F9';-webkit-font-variant-ligatures: no-common-ligatures;font-variant-ligatures: no-common-ligatures;}.fn-npxnabnsnfns01001000001 {font-family: 'Open SansD6FFC9F9';-webkit-font-variant-ligatures: no-common-ligatures;font-variant-ligatures: no-common-ligatures;}.fn-npnxnanbnsnfns01001000001 {font-family: 'Open SansD6FFC9F9';-webkit-font-variant-ligatures: no-common-ligatures;font-variant-ligatures: no-common-ligatures;}.fn-pxabnsnfs01001000000 {font-family: 'Open SansD6FFC9F9';-webkit-font-variant-ligatures: no-common-ligatures;font-variant-ligatures: no-common-ligatures;}.fn-npnxnanbnsfns01001000001 {font-family: 'Open SansD6FFC9F9';-webkit-font-variant-ligatures: no-common-ligatures;font-variant-ligatures: no-common-ligatures;}.fn-pxabnsnfs01001000001 {font-family: 'Open SansD6FFC9F9';-webkit-font-variant-ligatures: no-common-ligatures;font-variant-ligatures: no-common-ligatures;}@font-face {font-family: 'Open SansD6FFC9F9';src: url('data:application/font-woff;base64,d09GRgABAAAAADwwABMAAAAAcVwAAAAAAAAAAAAAAAAAAAAAAAAAAAAAAABEU0lHAAAuhAAADaoAABV0nhJEHUdERUYAACwoAAAAHgAAAB4AJgOvR1BPUwAALEgAAAA0AAAAOAs3DzdHU1VCAAAsfAAAAgYAAAPGDis9t09TLzIAAAIkAAAAXwAAAGChPpnQY21hcAAAA9gAAAB9AAAAmCeeKCRjdnQgAAAJ/AAAAFkAAACiD00YpGZwZ20AAARYAAAEqQAAB7R+YbYRZ2FzcAAALBgAAAAQAAAAEAAVACNnbHlmAAAKWAAAGsgAAChuBsNB62hlYWQAAAGoAAAANgAAADb3duKmaGhlYQAAAeAAAAAhAAAAJA3MCWhobXR4AAAChAAAAVQAAA6Ek3wj6Gtlcm4AACX8AAADUQAAB+B5ennwbG9jYQAAJSAAAADbAAAHVryAsuxtYXhwAAACBAAAACAAAAAgBS8IYm5hbWUAAClQAAACsgAABVhyuzWucG9zdAAALAQAAAATAAAAIP9pAGZwcmVwAAAJBAAAAPgAAAEJQ7eWpAABAAAAARmaQKiFx18PPPUACQgAAAAAAMk1MYsAAAAAyehMTPua/dUJoghiAAAACQACAAAAAAAAeNpjYGRg4Oj9u4KBgXPN71n/qjkXMQBFkAHzDACncAdGAAAAAAEAAAOqAEIAAwA6AAQAAgAQAC8AXAAAAQ4HtAADAAF42mNgZtnGOIGBlYGDdRarMQMDozyEZr7IkMb4kYOJiZuNjZmVhYmJ5QED03sHBoVoBgYGDSBmMHQMdmYACvxmYZP/J8LQwtHLFKHAwDgfJMfiwboNSCkwMAMA3CMPPAB42u2XMUvDQBiG316+JB0cRAJSSpFORaSIqEMp4uIvKB0lgxQphSIldJKOHZxEujg5iJNTJgcpBXHKUKSU/obiJiKu+l6oRbGIY4Z74OHuu9x3d4GQ45MhHkDEA5SHGGsXXSxA+ajQva849Y591UNV5XGpXuBJD8e0T2vUpxu0S9uzuE4bev73dfW4dYKs7tvLdBORvYSOPUEkAc0zHjOeIlK3qM7zCojcEiInTcvoyGjWvjKnhoY0scK8e3kE3DqycoW0nOJPuJ8vU4TWEwK2gXQQqDvk5AgFeUaoHFwr5+NCtuN+6LYQ6nGZxPNDnWMdMH/E9xxjjc9uRAFOCauyxTXSUNYAFRgMBoPBkFBSh8jM7/4hMtqkn1n6vKtpks/otpHTmi/MYDAkAauIHTljrfOGImvB9bheO2fNsqB+s5s//12seVq/asUyov/u/QkD5VbHeNpjYGBgZGAGYgYGHgYWhh4gLcEgABThYFBgUGLQZLBisGfwZIhkqFKQVJD9zfL/P1AFSEaDQYfBjsGRwYchESgj85vh////j2GQgQFEPnz38B0DA9hsGOCDs8SAWIVBlUGNQR1oliaDFoM28zTmXiYTJlOmWKY4AP6GH/oAAAB42nVVz1PbRhTeFQYMGCJTyjDVIatu7MJgl3SStkApbG3J2HXTYgwzK+hBIiZjeuKUQ6ad8a2MSP+XJ3IxOeXaQ/+HHNpbOSbX9L2VTSAz1Qhr3/d+7vfeLmr78CDQ+3vt3dbOTz8++qH5faO+XfO9auU7tbX57cY362urX3/15Rf3Vz4vlxY/KxbuyU/duwtzefvOzPTU5ER2fGw0M2JxVhLAQx9GCiJfi6Qvo3q5JPyFrlcu+bIWgogE4CdTlPW6gWQEIhRQxE90Aw5BoeWTDyxVaqmuLbktNtgGpZAC/vKk6PODlsb1H54MBFyZ9SOzzhSNMI2C66KHqYqqFT7UnnZjP8QaeTI1WZXV48lyiSWTU7icwhUsytOEL25ys7AW/fXEYtlpSos79aMO7LS07zmuG5RLDZiRnlGxqgkJY1UYNyHFCZXOzkVSehU/79vsKFzOdWQn+lnDSIS+8Ygfx79DfhmWpAdLz/5ewJ0fQ0l6PixT1ObudZ7m+5QcRgu2FPEbhtuRV//eRqIBMlaw3zBaglUFvqtdepwach3HNSlqcRhH/Xe9IylsGSe5XHzqI91sR2OI/ruX5w7Ungdgh12+Hgy2XtttwketQw1WoSa6ESL4bkl31XHz1zY7/6dmSAuSgwy7LtFw3lfsCAXotXQqC3bkXDC1shyAFZLm1VDz8T5pekPNtXsosbfNto4hU2h0pI+Mn0fQO8Lp+oUaI22Yeeu4Mp7Ni7WVwNgKrKrROREwWkSS0OumA84NucS2EWbepp8rBxMU87NiTWIYiuNLPxy8T7sLGEAg0fXldBD2NCgPFyoadMxP7q+gRxRiw04800xYkacwJyvX3aWy/JO2Ni4DN5irAgsfD7xgxTfnSvhx6KUlUCzZ0pfswbvXyUPhvHjAHrLAI+P5Kk5Z0Y915wncDZ0OnrsnQjsuqAA7HEh9HNDYIUNLrx0zHIGZlT3dbMtm60CvDgpJFRQuU/A/CCO1k4bBAYRsISu05YwEaGgjIGq4kJUN/IXxQhb/bCTcoDS4lQ2hucOG1lgGLAn/2BvYkXwr6CiNU7U+jDZGIsap1h03cNOnXLJQLQaJ0SNLpNaHKrymUJHF+azWDURcLtDQCy2PZSC7AtSOpr0RPYblARmG80Gv9m5JN8hCmpiL6qFAZEJt2blJLmwb+Vqsf6BuDNUizspmO6bgchCQYeUNYDTCajXvmLuADrTEu1fYeKTNgY4Tpegwd9cpiGx0YtnWG8Ya75PfnGeUa5Y1eXOvUi7h1VZJJD9rJYqftQ/0pc2YONvTFxa3qmElSO6hTl8KxpRBLUIJJEGQQJF2Ucgae+dSMdYz2owBjPy4z5nBskOMs8d9K8XsNFHRJFLMQk0m1aihdQaxbIr1DGaehBFlanJUZdWEylnTlpNwgi4QeckZm+DsRY5PcydBr10D93kvmVBOatFDC5VWeLb/PvX+gX6RY+hmfjFRhR4cl4UuNhv/rfiiQ4Pya9CNw4AOG5vH1uDLgctNbJPcxELGcjApjyswJSuEbxG+leJjhI/jiPJ5ju497P0OcJqAQ+3ikRSf/OnE9hV1KsBLJbb/Kf8HKfchKQAAAHjaTYu7TsNAEEV3vE6iVGOIsIjAHvNwmu1Y+kQpTMKCeJiR4kRKRU9hU0ODlCaIlq/wustf8CEUfIJxqDjF1T26uqPP7tEk4ghCpolkCgHDYViG8toM6MpoMklMg3OPY33K/V5NHbemtqzpcqpp2mw9vcstkOzq5i0B5VCWUl4kffpO4EQf86E+YF/v8Q4gexoZ8QYdwi90EGt02g4IBi34SbyIUvwI1xPw6kMLNvBRPaRKmU2nvje2e7uwsLJxus3R3dy2V1bwfDGrAN6zt/VajANjz9KZjYLM2MemeEHli3GW50ot8+JZbSlUXqj//On+8hdxO0EGeNpjE2EQZ/Bj3QYkS1m3sZ5lQAEsHgwiDBMZGP6/AfEQ5D8REAnUJfxnyv+3/1r/v/q3Eigi8W8PA1mAA0J1MzQy3GWYwdDP0Mcwk6GDoZGRn6ELAE09H/8AAAB42r1aeVzU5dZ/lt82+76BIMMwIKAhDDCiGaMSCGqYKTXkNTMzszQNzdJrpaZmmgsm7qblJSUq4yIuqbnlkqnZ4pKVb1l6LV/TNiuZx/f8fjPD4nLvP/fzygeEgTnPeb7nnO/5nuf3IIJ2IsSp+QZEkYhsGznKE46KCGVkZfhwhi/Dl9nR4ja5/fC5kxY3bhxOngnN4Bv+KhnOnUUETaPVZH3k3W0DOkRFjnKSSiAipSjfdyjLZMZ5eSafCexg6qFu+MT57R5NJempw1P5htAlYpQ/EcKoH9tK3GBLh9oEtCJSc4jTGzQpsqH8FmYsRrPfJxCb1ezwJJN+yypfmzf/lVmrFiwlmViFD7+9k2X9eonlbqvBe2WrXcGqNmqVU4NdpDeoKZfS2io2EtGTa87JJik+u5lol1WumvXK/HmvyWbZn6zz2q344KVf8eGd77BMsJrP/sAj0UUkIdMGHqnUPCB2SDGX2dHrEBRbfjzIEDMkZ1JsN91Fx1B25cnhOGsgvLc/PknyyRjAzLSBIJ6DlzJ8kfdacty2/vhHfHLxYnh58bUzeCb6GWmQM6ARENLqVLQ0qLKj/HT572W//dm5viy7zSp4EpMXd83r3K17nq/HiB533tmjW2G+vH8rQuSUEiHLRoI4nlJijm4dto09mJwKna6Wkf+rBP6OoGHXLnAd+EOwqgO1C1jNSCsgweVU2XoFVSI19ApSFziAnGEnmvHzJBKT0ezLMmPlq0l5hevw0+8Xfr/468Urjd9UraleuLB6TRX5ik1jL+Hn8JP4Wfwke5ZVsp3sK5yCu8CHl50Gr7eC1wfBGzVKChhVCEtYo+VUoohVAnaC++a8DHNeZHlY3e0xZfsFQUzBPnLwNcmW/dl9eOpszjxlrO222idxOlgcCnnu5Q8iF0oPOJxYtCCLHnMxsUZ1r6BRxM7eQdlwdFuOyLbc7hx8B8nJTvYkgvUw1ETENjfnbczHk9eP7jTn2ftfH3rfhxcP/7D8GNtBLs3FU+sWz7tn3MzbS8es/bRuFrv0MdsnyZEYBLjGggcpqEcgKRZZRBFRe6JOaJdKHXaHvVfQ4VB7vfG9gl5RbeoVVDejjPKcGcp/LTzDVkG02cEdzp2YnJJjt/sSTEa3J8eXldvkruwvvbhi3voa9jX7bezO+x84PhhPZIPmVb65f8Gzg2tG9i//ccrnF7hBs+viJXt95dFvPO1XZmTiVKyeu2j6YxOyC0cX3b0bQoHSAb0R/HaIhxndHog38ypCNCJFlKcWK+bNfO+gyiCazVQUaFN8fOkm5Iu47PNF3PaYPCYAFX5wQ8w8goi5ESdfDeWRhvUn2YtqqWMa8+O+bD3uO59+1ZiKz86tH5wfegrwmwb4xUFOxKDOgbYG6rJKVgfl2sQiAAshwWaDGNoEQdsrKNwAXTNsWZzNijyJCmIAldGdKKZY3DY3zSUdzmEVO82uTCn8+OH1u9nMB14t85PjoY3eCjrp+31nGCtd1cFXvQJnxflJ7RJW7JCRGQdeZUBU7SgJFQQ8MSaN2w3emGiyV6vRx/UJavR6K7U6egWtLir1CQK5tvQtrwVGUX5D7iyHDUJIqC+ScZ5ExEfjKtisdvs4XIp7junW56Ef/9BqR1384Myfn51hv+Mf56yonF9eFey7gIzB7+A3LXNd7BTbW3vxo+/YVTxg/z/Xza8umVL4SN1wOR8hpumApwDMbcQ8jwgVJUp6B6mA5BhGYYMqwG7gJYzjyKDGM/RQqIaPWzLtryPAKcNh96nK7hPRbahPINVhSLa2p3EqFRVMVoOQ0VEwpSakJvQKpqZqkTamT1DrQp4+QSTemNx5LWAIh0rmNdEeYbecbG8yfMmlVns4x1MEASfKaDhy5R9Jz/0/TF9QV8W++qERZ7309I/j31i0sHr5roXTcedJc556de74+fzBLWseryse8N7EhpOHtl6dfdeG0a9uu1r99PTZEx5cVBRYRh95eujAF7rf/tLAh8fLsR0Bu5M5w4G8qFsgMdaUqFYDaBDbFH08RNaq1xOr1QmhFYnYJ0hap505L71VYDHkGqQdUKPFI4R3BDxpN4c3AXuSd5HMeUPDxxb0HXbpN43W3/Dkru+ufbzw9NPMOnf5vAX3L7mv3wJa2FhtnRsDReq7595/ffwdlpawU7jjpjXz/lHyfOGjdcNkz5XOwQ0FDrfJHG6EskDI7tBbSoN6Y1MTiXK4yee7vpeYsn1Z13WVpya27C30vRkz5BaD0XD0M5fKnYQ8sgVUPIYmI0oCRRkZyu4hoTHOwTY8nBoaL9OdQJszcSEet5C5h7By2dfYa2doHqAci5JRXiDODRUtWiyojZ5LaYdQkjEpvjSYZDeqi4NGrhXArdGF1PDn5ramamgJUC82mt20L+zuOeTFoqkTS6se7LLt8PufpfR+9uFudU93zg/kZRfgBbnjFvWvGNtv2BPezBkPbX2z+ImHRpU9+YCbHX+xsHugKB+8hX+8kd8KCawHb+OJXiNhXtY/lBM5o0FPioMaXq+HRos4aLS+MBU2t0qTWcbELSsh7MMYUkmAtw5uCDXU15Luc0k+e7jG7bGn1uKjLIPf+lcBGYE/KJs0uIJ1gVUOQPpth5rVQ04moOJAsoWLUxtcLr2aE/XQCSSD0+AsCRoMeqR3lQT1ZuQoCcL7bt1JIqTjTuDkYrNxJivncVvcYbbxmEyR7w7gFSAVuPmzcB925SIjNdhZv3L9jr9w5rv/3Pge3/D21inrXOo8dmrPl7RgzPSJI0PzQ1/NrHzxebnzTYI6OqKwRHLASvVWlZ46nGZUHDRzGgHwsrRuvBDMRGQyIl+W3yZ4EpAp25zky3KIybTLZXYe6/5csmfxabaNrV6H80+cre1ZzfvY++w8+4bt8y/Mwy/iR7/F/Tf1r7xLzi5AjL8PEAOlJleCnlMhDpktvK4kyFNOXxKUo3SjmkFuULwJiMI3HpMvAWyw8WwuewzvwAPwhHpY6/srRzBwFDnPqthkvoFNZ2/geJx4dTTIDdgzrEv/gHU1crcS1GrMIQlzWp2gKg4CcRHCFwcJxZDV2HzLbiU7YYt80j8aj9KM0EQyKPQamcY3LGKpVaGzLVZSoaxADKhETCVM1ZrrFjKHGf2GFTzRFXBFTdQ8GA+dXxSJHN9VqU3YhVVyEaKPlbg2cSi2GHour9WaioNajncUB3nLrXuu2yS0iqP8vdzl/LCr3vjy2EsrWT2bsxHfd+6HD7vv3ch+Y59hN3Yuns82ExbK8ybjWXjod/jeDWVV/dkudpadYIc9eFd473xbBWVfwKXCGEkcxyNep5VocVCSeLVAQZ3IZeiDOmxRhU2bBznig68+vm1NI6upoaSGrA/1hcmkkoySEegPSVSmrOAPtOGxmoKWo5iCFOcEriQoUDX8VBIOIrRyZ/4NDR00pN+UAg1UNDlIWYjV1hJSWzvEw9V4hwzxXi3ztIghD71YT6HIQReBugKQI8kR8Tyzo2zUbTtQI6fAX98tDb9XGAPvtUD8nRLPC6A4dILOasNqExVApemRIEMgY+DIux4C7LHbZEkGZOQzyTLag2lfZpT0KzDCRyT8KavRS0zLG5d+1jiIb7hawsGcQN9+bftfP0fwz4e1jei2gE0FdIsNBqBGk1lDRYNEsRjF/oZ1PZGFYdlk4gf883c1fiMZV+ygcRLRk1e5gyfqG3fCgp1jsTefFsm1LGfj9ptNJsVBFUcNxUFquXkth/MtAbWcTPjtbAXbI9MIHowLYPIYcrUidPmXP678/EsIJpTVbBRk3XD8MJ7JRrNV7Dg7hLNwGkwpmexQmFe44UrVmVF2IEYNuAPOyGJVQ1ao1YIomkuCIhWuq7u85oYFyl0Rwwk4otk93HB2lJ2trcETSVJIs+TbD7cf2M5pv/4pBDiEYitXz5+joMDWKCgYoCqzAzDA2MEVqoaqpDpR5yoO6jjRAgUJI07+3qaSbFmPMOsCmYs3R+Xbw3jgFXbGf0tkzrHZ3VkVLiH/EZ8jgI8WFEjPgFeHMdGqTKJGrRZVhLM7VDoYyUuCOh2hFOJHqYYouXLLJqV4ruDF2Yw8+O+NwgbMhedjWIF9gV8+wFayI+fr17657SsyOLSKbzh8hH09LPQEGVw5d+785yFnZVVHgNOSZPTiLSCMnBae8yZr46ndDrxm56iqVSq1lKZK3DwJ0fEBBFuKokrDvKYoOZjl7Bxh/7rEGmeXfza8prbr3MqP3mFHv9iYs+HNGYs7TZt59i08beeJHmuS20+u6P1gv+zi/avX7e/7Su+xj/R+8O7Mfltl3jEDfuWAnwgTsBlhHlMqwfjNASdwUTZvIpowlQHFuMmsGpbJ9WSZfNtFCoNvgZpxgR0T8gZMRqwWYfQ1myTK6cBQZI++luVisso5kQM/hYW2iXexT9gf8HG6Zv+uzfv5hsa7/mLf4oRG+nZj4cY9H2yim2Ad+MftVib2mIAGGp1GAgFEqeyoLzKqg3EfllUPKHY/p90Yurw29Gs97ts5Malz+PSh8a7Xl762GqzFIiT2Bmsuef53qWNjbHo9r3KagGxVYUpROCV6bAJskiwLKdm6RbYeWcTi4z9Yy07asrG9I/t2LZtYf66jPTYHC/XY0tFtyTlbTz/tttf6wopGHyz+zPalG9+hzzQ+t2z3nI/oNBk9IHuuSmF/T8DMCbxGjQSdlkicChoL15LcHGE3wANZ1vkwV7UTFMPoenyWddmKH8OjNrAuZGpoEmkkW0LbSI9QbxRBbaKiThICBo4nvEhVasRjkfLNyEU0ERiF9Mc+0hVP38Sctcy1hZwipxonhw6QDDoDam7QtQv0EFcuo4aKAt5ESRMf73KZJQodlGjii4JEAwOBzVAYhAqKKQzydijO/H8/jrpTIsOK0etXxHXkXMFm8kJy5IjKPEr7uaV+r094fTOxbHliwsy3fHfvfHDPNqZf9m713ndGLn+keO0y3NsoFEye2P+59llv7whZx9UseUgUR1aUDwK/10NFjhOs0MHawgydqHY4DAZtHNXSBLcOaW1mk9oERA8OC3ZkLQxCt2lZmtBz86/rLjhCZ8kpHlHu71bRl+uIjlnyrPj2iZ8uH3vs3du1nvHVkjT2o5qqpTVLqqq4cnaS/Qwfn5f2e1mwsunPPbxm1u5z5/adPnrsEzleFYDwLG5gWMkagLlU1OkQdOCZEZnBM/v1SpaPKFk70APoHqWmQNWSYRdhIFf9Vrqyg88/JYvVvb5q5rxRVuzFWmzB7RMdL9vjWNmHJ7osyAN8YFXOD/iYAZ/uAXec4EB6vUkwJbjNNgO4hbVUpQJ4VEZqKQxS+63hUdDxeoToWZ3Dl5ICr3uUWGZHCIwuVVV8f/ynS8dOj9eJXPUMtrJmybKaymVLF7yBk7EBPtq/VtoHb//zwvjNhz3n95058smxiJdmwMaCYlCXQFun2qGhFCq2TaxDUxh0OJAgWBWg9K2AaqkWfS0hM9tsbnsYLoHCTOeGuD33CzuH+S8PXwrp+M1r333rvhXLX1ihJ11nW3E7LGIV7sQuf/3ozv0lryS76fe1i1e8IUctDtSVXmiLrPJ8adVqLYRAgVGbXQ2loAZyFfnCoEU0ULkafFEZFzldNMlUo4hY6NY5/hyjO0r1wLYr2fnqPXvwg/eOSx9cMKgcO+i+xjy6r9ftXfErnmltJ70EuoWiFGblMgGZNORH3dCowB3prk5ebduufKYFW3iSltimrdel7t6jjSHHkFMYlLoUBdWJUppBMkj2tDRSFEwztMsvCrYz2m8rCtpjI9A1hdgpj9p5eem36Jm26BFKilIAyigsHxrKA3Ny81dIBhytDw9szyL/kJMN33GZB9u0/3JHZvqIkvJdde+zL9m/jp9/fmxaXuDOAY+d2Ft2JzNVzT56YNTifWOeLZ8y9pffxz3L9XzU6RlTtHqH1GlAh/SquQ3vr6ocWhlj6Ztze3maZ+3j9butV1Fw4KTHgnc+Tm+veOrClWchTuuBDQsgz+2ymtdrJUmF7Cq7w6lXmc1cYdBsVCOkssmk26RpolUvM5UpnMCmaMWHaYqunDDlrVerqyV15oaxBw6QD6a/sPVYaDdUd+qATqX3v/9xKEdWVa9BogzjT0O0DMD1JvmcB2OjSSf2DOqIAcuZcbjlYYk8FtIWBya4rLq6vlNau86d26V14nri1Lyc3E6d/H6wfW0+syq2tciJ2gfsFo1GJ0muGLuxZ9AeUBkQZB+KRDWm1SKW8IFRrtyNjS1XS3+gy5097ipuXpFZXTOsA+7lGq8a2Vbxb9HFw5jGAaZGlAtaUa9WazSSwPESZzKD8jEaJYmKGhs1hLtNBqycH06hvAisWOmmsl6MAIv7p9+Hh3zACvCpA2zSpDVrJJLZ9SE8nnUIzSLC42yYYG3c568Ir43LYG2KYJtAU9DgkIJk9OmFDKIMHPyN8tfCQagSDyoMeGwmkxnC71GZPTTJ28Zus5ldnM4FTNvWZbQYQHXblJEmP3LIDEXg8113qNEiIZozwyHnRYIjmh2Cd/RTy16pHj1++fzqGbFSxpsjMC6VMreM37KZHJg6tW5zaLn8/3ufh3ZyPav6lm8pG/r+J3LGRLIV/LWizIATWeV0tarsNq3KaIRkNRrVhlsla+tcdbTM1NpVshu+TWP27pczdcsxZd27g8qiYY4dAmvKmQQTkAXpRCTGuNR24DEjNbYi/5YTEKQMyZFJFTXXOBT2EPbzxQXf/R1rL57FhsZta19/fd26f7xeTbzsV/bpS5i8Be0onR1mVz/58tSnR0/KLL8euGycsms3yg8kuDScKEptzZI50cNpkMFgKwwajCqDFIvaNNN8frOMbipYhemhQdtbgCB3bZnqWzRquUlrq2c4pEDNqC/+9/LFtVVkac2c1autpf0Gl7GuQnZVeV92jP0iN216ZstB77l9Zz88dErGCjz1K1iFVYUxzk5jYlxGV4I7JtZhiIuPt+ssFhGY36hDhUHdv2ub4b6ZletvapKOpg7qj8zNArmrejG/fF3lsiWTPrt46dg3z6icU6s1uorxdZ96z3545siRk7NgQNLApHJbTdWfH+HPhxa+Ec4jmgJ+GlFawKpTqdRqAvOzQYfUNoUZImrHnNfqeWW0CUXBI2uKOzsKsqdtq55pkbrWcgO1Sw0nVofquZ4HHxsbnnpoBaySBDzQJjz18JamqacwaDcKVNWUPxk3m3uE5scm2ckpt5Ebxx5a8d3hLyaUbug/ZfYTq5dMzv9i+7vruvxj+lNPdxg6Z/dMnL6k+s6l7W67Z0Dg/jvyBjzea/qynjMKSrq1v6NTTtE88LHttQtkLV8IWSPPtVarSqMyU87pUFuMlqKgPmA0iBAoMRKomEOtxGo4Pjb5pMkkN2q/zyafbFntxNy+nzP20TS2a8WKwsH4DrZr0Did+JzOhEvJ7L53/sAmhyY+NEKu6DVQXXlcT8jt7IALW0StVm1R2+xanc4oWQ1KVds1UcUsa3Nf64k+OjFBQkRVswn3hqJ+tXqmU+XbMHb/Pq5nKA8a0OckcHXTgrvLth8lh6JzAIGV5Se9aqzW6ngVNiji3BedndzKaOPLNVuAjVexwXUX+uolzbiP6thgMPrUdwU5uA/peFWexRzApB6w1ga6jVUVGxfvsOt1MPFxUowZ2o1kazlB+XxNUxSFchRE+WDabJZzCuYnZclcWJLLOGDJltrFH9nBPn97xBOSpMk0H6jf08kqcZ73a9lRMrXL0XceCD0Hs+dDrG+vvA05ZFxoVu24pCryJTgFXqXAHiVlj4kBk8gLoLvkB9pY0tg42GzrUSoyRWFlotrEpm7DbpzwHpuK529lh9iHW0kmcbCBeE3ofOgI3soKwD6BehfAvk2emGGb1O7gdEgHslwXK0FXz89qcRICvbV5b0I4s0Fq+kndpVKLpLvnbB1LLXzvxd4l/oI3i7sCwHOPPeC7Qv5+NWHzMtM07Y7lyo0FqNyRsKJKfqYsYQpczGFOreG5oiBvwFJRUO52N3umrDxPc9ORjd+TstARci5UR/42hpZNnty4Bey66E5coMz+5gYeSyqYClH+3ugMrVwvMPtxjny7YEJhAt9gl28X4LgTso6B95J65b0GmMS1HNapOKMJSTBNRS9kKPimwMbBkDslV75OIeIqQ6cJE+O76ELHtfYhnSZ299Kd9uNYqmCnH7SXY+0z7Epr60bZukqHeRASOt4oe+jb22Q94qO76SpE1FmSoncO7jQppruu2W37/ez3CUNx9t/QtWuyVufagFZPRsVQFCLqTRpQ9HVti9dLm18XPoXXU1AxASZtfh8/sun3u2/y+9LI77NhWz2UHVmvPY1QpMc6uIroKaNWMCMBOV3K/Ydkaujzn+8/tGyxjitfn/z9zy9O/Bnils15eeXKuS8vJRnsN7Yf52A9jFI57CC7/PG/fjj80YXzck51ABf83CCkhgnTpJxoI41W5CCxVMbI1Yc85dFaXvMJfrZfEJW7D/7VUo87qsrxc7NI5k+ze3Qc/SSWT5dTIU+Pw45cwAdO+eaDQ4/5yNWHZKcDOyKXH5oGn8iZ0k0uPwgi73DT44398PwVY9rPGn/f8oHlO37e+8WULWwzIdun4Yzxw+/pdu8jXUtGrl1bVfHe8+cE5e4DW8jFcmMhCkWBZMqFbz9w4dsP3HW3H5KV2w/ef/vM6r96/4GK//H+g4Ot5YYpUTHLE/iN9x/6BFVmvSF8BcJIk5quqICvN7kF4b3JLYhhJ9eGssj2TSfZdK06tYDlxbKXccUkurexAA/84uuygaGVMpLTAMk47oF/fwvCqNyC8P5XbkEMWhW9BUGSb34LAqoocguCCJBj4Xiv49LByxvvFhhRUqu7Bfj6uwVsXfh2AViN3C4Aq7FKZY6AvXshi27xPF7d/Dw+WXke7/3/eB6Pf/pPz+PDLMTvibAQ8BbgUqzsaEyTRk2TK0Nti6FpafHxSTaa3t6dUhhMcse2McQYnGYn6FSn0Qzyx9xKpzqVCSi6rRtlKi9nl6elVm0p40jvmkXcyjfnLVmET6k0o8+e/OmXT09P1DinXvjz54W9Pnlqzj/Gb/ww/duP/ufjoycfS3roDdwBq7GEM6srr665cKFwZdpt6yrDT4FwhXLHzNSAOB5TFL1iFn5edaBGPt5F/wep3J8leNpjYGCQh0NXJFjAMBsMdzKcY/jAyMnozVjCuJVJmCmUaQHTX2Z55j7m1yyKUOjIMgMIr7MasRawrmF9yMbPFs82ge0wGD5kl2cPY5/DfpNDh6OS4wzHB04VTm/Ofs79nM9QIZcT13SuS9yq3EXcm3jceFp4NvF84NXjdeWdy3udT4Ivl+8g3xd+N/42/sP8rwRMBVIF5gmcGoWjcBRSFb4AQUFxQQ+qwxDBBCrDAsGGUTgKqQA7BU8IfhIyFposdENYWVhb2E84THiz8H4IFFGCQ3PiIABic3agAHjaLZU9bttAFIRXMhwHq0ImkBMEMgmpMUATWHPFUj+0jAgSKcqWxBwidWqXvoAP4Uu4T6vGR3CdMsrslxT+8LB8b2aWu6aMMR1jLt5Np/PtkzGfO7/MuRmcfojODMUceliYL+Lk9CrOTk/iHJZwcXoTV3ANK9Zr6g11Q72Fj2LfxKcXcQRTmEGnDH1zezqKuWb7xsNCvNTTVxMxGzEbMRsxGzEbMRsxGzEbMTsw53o60OxRHMEUZtDxNJf+QFOBTHUvwnq3J16ZvtavTAQHmrrS1JuYnz5ED8esF6pjvGK8YrxivBJ0EnQSdBJ0EnQSdBJ0EnSG6n8SI/hVf0OmrrWjVoypRzCFGXTwVgrXUg61h4W8rrUvzWpfrUnJk5InRTklT0qelDwpeVLy3Jj+n99iBAd68zc8zdDJ0MnQydDJ0MnQyf53Bh3Hvpy5VL9jd47dOe6hY1+OfTn25diX43463cZWnNE5hyVcwJVSOd3GwIqVmnpD3VBvcXyk3qG8hwfYwu/KdqucRzGCAyXPtfIiRjBkzrX+KsY8HcEUZnCi2VxpA+ewhAueruAaVqzX1BvqhnoLH0WPu8fd4+5x97h73D3uHnePu8fd4+5x97h73D3uHnePu8fd4+5x97iPOZcx5zLmXMacS8FpFpxjQapCqUId83QEU/ivf6L8hVIFzmEJFzwN35OC70mhVGG9pt5QN9Rb7brge1LopI5mov+IDzPR3Q7siVNWppzvlPOdcr5TzneqKT2lf0r/TN+noZl1L2BPLFEoUShRKFEoUShRKFEoUbiTwk9zJ4XAnniPwj099/QsOYslZ7HkLJa8+SXvfEX/iv4V/WtW1qysWalYqUhVkaoiVUWqilQV/RX9Nf01/TX9Nf01/TX9Nf01/U34iovh5jSkbUjbkLbh5jRkbsjcaL/q134r88A7fOAdPvAOd6jt+D7s+D7suCE7pnZM7enZ07OnZ0/Pnp49PQeSHEhyIMmBDAcytCi0KLQotCi0KLRBQZW+LaK+IWIOPdRvnKjfOFG/ceIcllC/ceIKrmHFek29oW6ot1B3smvxsnhZvCxeFi+Ll8XL4mXxsnhZvCxeFi+Ll8XL4mXxssHr7DncurPncOtE3bq/eyWMfwAAAHjadVLPaxNBFH6b9Cdtg4gHEZE5ijSTTfGgRYS0DaUQWmilJxGmu+Nm2mR3mZkQ0qNXb/4NXnrzDxBP4tmT+Bf4d/jN7CRNbc0ys9+8973vffOyRPQoek0RVb+XWBWOaBWnCtdomT4GXKcn9CnghTnOIq3Tl4CXaIW+BrxMxzPOCj2g7wGv0WP6HfA68RneIB4tBdygZ9FzdIwWVnHS0buAI7of/Qy4Ro2aDbhOr2ofAl6Y4yzSw9q3gJfoXu1XwMv0ecZZoae1PwGv0Yt6I+B1ejvDG8DnATfoTf3HnsqUVZcyZamwgiVFOdEq61t2xbbidtzE1t5k+0WRDSTbLXRZaGFVkfOjUubsROSGKcMEs1qkcij0BSveT+kiT9lQTNiZZFpmylip0UflLJHaCrzPR1qZVCVO0PBjmY0GQndMIvNUatZk1z12RmqQsnYcn0ptwGZt3o5d2mVnFXP++taW263WeDzmIqQTZHlSDFt2UspUGpXlEON9Oxz0FCgG5kZex/Yl65QiwStkNtm08RaP57U9ixc6aw0qpmn1Dna7hyfdJpi0R4oyLIt1SZJSYlgCZwGUUEElTUh7Vh9RRldYWxRTG6sZUJs2Ed0HuwBvAB1Gu8Aa1W4XXr+gHF/hEWISiNEJ4jkZIOV319F6dgrGEG9NF4gV9P6Wuqt0Xh1rgveZj2rsmVezQDrcR/luiY+4e1Xncxr5exlwFLJThwYej73OCL2chw5iifeceg2Ge7M777GDGoUq19XNJ6ZTX2GCtotyn5lWT2tv97h7fu4/sIhuUwvP2D8c+ZvVSajlHg3BtJhS6echvZsM3MoZ95pDuO75OUjvp5rcaM6PBc/NuAMdAV51ulnjvoJ/b7yFDvF/fV9rce85Q3ZwQ9Mg0qMDzKNLh5hX13910PwLDCkNMwAAeNpjYGYAg/9pDGkMWAAAKe0BzwAAAQADAAgACgANAAf//wAPAAEAAAAMAAAAFgAAAAIAAQAAA6kAAQAEAAAAAQAAAAB42mNgZGBg4GIwYTBjYMxJLMlj4GAQYGDy9fdRYBAL8vdVYJBhYPj/H6gGhWRgAAD1gAqCeNqNk0toU1EQhv85k7T1qn3GWGOUWLQUkaJRu3AhIlhNSY10UYpgIAgW4TYtJKXgsq3vR1tfe93pypUrVy5EN65ciBsVFUREinThyva/k4NoKiLD/f5z75k5j5m5EAAByvIREpaqZTShFW6wkM+gZ6gwmMFhYHkZa6CcWUvfZrQhgY1I2fcAMTRwdh0ELWjHBnRis5+Jo5FcD8cVO5DEJqSxJTw7WsIj42Pjk7A8OYanxufGl+H46RCvjG/Goy/vjJ+NixMRfxh/RpRYpRRWJTC2G1OVyu490mXcacySWTlgPGTsJ/dK3jhkHKlGqxWNZ4xl3ld4u3o2rmLTLzqa/kWFmfqTzkb/r9FTT6mjY9YbVmnA7G9FN3rRh4Pox3EMo+ijTng95/Wh12dev3ldqqm0ek16zdZuJMesznFd0Jt6S2/rHdt7gAa8pQne0xw+0BSfaDG+9bKXduEG5jCPBXzBV+63iO9YkpMyKlNyT+67F+61HtGj9Ba9qw/sVikEOqOzel4v6EW9pJf1il7Va5EPey39m0+dh85aPTpoYLemuea0TrOujtXj2PKYqEXTJ0GfJLu9k92bYmen7RQz3Am1CHqIxfkIjv4V0YyYzum8ZGRb1BmyXXYweTkZsJP3WQ/F+TclGNeFHlfkWXMouFOmeb1Ov5zbTxbcPjJv582tAGpChLkAAHja1Zh5XBPXFsezEZawaQjIHiiKLIE7hEgQXCL4WASkBAFRkBBDCFtoEjZFhVBZpYKCCm5BkKIiYlleoSyKKEuLSJWiUlEUq0+syiJYUfsmCZtL+/y8z+f98TKfYbjnztx77j3n9713BoFAICWH+IogBMJXNYTkR/ABQoIXVt401Tl1UgkpixIJCQ6waRUKiYRwQB4rY6aMRmnJIAADq2CGRWKQQhsUEiOigy+B+TyLzgm9JB2EveRYjwhG8BFcRASChRDA50rxAQzmNYZRE35fl7T31svVpZFRVQRv2rKCges7RMIFAUCI3gaEqGARGoVEoVSpi/tev2KcOzae82hJzS/+vUBp1lWkDOwUXeIjegMGi0dtoEMagCAuKOCVfVg8Dp3DjjInukQxLSAzYCKuQOMNZyqI3pxIFpEuYERGc6LYRDqLF8thsvhEBxrQ01ACNmAZRAGSn7+GEmQFF62tyBRbiq0/2PyZnVoDK2mnZv+pU3Edi0ckEZ2sQPLx+YNEyiDQydkIkJyBSk5GtNaMehEa0lODTNRdN1muyw1Pyx2jePtRnvQsCwx29/rS+quW7SG6Ge13TFvDFCZsbh0S5E7sq6isiT0wcsqVudbJIhy3z2Od2Z5nfq5ZN2SHtMxfCU/73epaM0a6EDOQfabtG93CCDe5fL2B/ufsQV6LS8uxIPvB+03qxcx4jtr2syQUGk6i4uRWkHwRWGPl4OjLyMgikZilYAkwmikDZOqiUIEgermlJZfJj7aIhQfPhwdoweRGAkV4RnTxSOSfGBRAALK4pI8xB6ZgqWiJyCjVcPpBJi/ivecsBXw+icmwgO1AXfzQYnETikBhplO0HFAW21XEdgwahb0A9MTlBRg4PCV4sABSgadVEg2sN50Gkaw+SCW0EIlEeF5e126UdHdIyahlQOt8EaqoVEhSTCEk2ygIlc0r/TUYNTdl3qX3j+TmVvlorS4d3tdEta2MWSZYfmj9kE19QUZn/hrdyro2Ubbvvde9WzFrKB7IHvIJjXb308Zto4Opbiiqe0r8lTf0e8P3sGl3Sg4cC1Q8dP9kU7Nw96Wgwbtnl95sO7lu6+027U2N5bZyvVTDInKWZWbhcIOswSpHmrxsDUvHqMH5umPScFF3B6pardu7Tb04afMfCSsDeDvSNY6ZO5zopF/dsWLCdPn36/MQJyMVUgL+CKSPL6ryVYm+NPXybL5IWWOgVT0pqEPFLCoVMzI8Hm/cI3P5mfWmwDoXq1EyrL5W+CRNq8+pWTP/brbXPxwm+yOdlaCSD9WXnDVPCf40iADw4oIcXtGXxReweFFEB0Y0C1IDC8VmWTzOMYYXzIiK5UREsGbioQDHI5QRJ2BBukBbbMDh1aQGogOLJ+CEcJgMAYcbBekDXWn81KerxVriz0hpWrZkWKnWc7IVF8kzsv2fsEKINPxQrkKkCgK2K6DEGXWq87uSn7qI5xR2ZJSnxbyo9hi5e1Glmc1oLN6qc/uHPzrJZ74GGX479/SH31l2TKW552n8aFzpTq598/5zSvWh4xF5nY1epDPOK17W9gZs0UYdf20ZrlcyWVxYqtWOGtzl5vVAOejpap2ddUoDq9qq76Y1btkWBlmgC5LxZU7EqxBfyZfUFW9Nzl9YsLBuINTy9G8PWjL3mF7KMkgLaUzx8+XGNNufXpIW0KlKsD/+9RPviwpRre8uu96pk11w0DCxf6Vxj1780+NQx8hvhpr9rVVODoVaW0R6OUOBL58ljuw4E4zc+9IdN3DN0Kcsv6siPbbiWb3S2JD7LdFUqKhCza4q7eIP08ToB8k3/0tiLJwlhhzAwhcUEgFoUm4sB1SwTGQtskoFf8UNaa7MTxUHmoQieAlF/g4hSCzsoQQhcGaWaAKNmfxG4xVhhMCJRiVBJAr5Q5DAnHYN/+OJX4ujDpSRUGB2oFlYjvxFx62rMtMv6q6cSXFge+d+/COMl9JzJ2NLBLVyqGO/R+ENw2DC5Cobg/XRUNJIFjWt6vHjg4h33RsOeBj9fMrYY1vFPxm0MdOrjzpuBd75wWz3ypqjNbcGff9sqr6882W34rEXB9+ZXbfz0tamGk+ucgVCzBv4ZE3rmOW1ZPA7i0WDG1VMdpcbPtr8oY63fKYybABFqlALhwgGn08kEz1jgiM4TKInjxPJ4CW8r1giLUYQyuVxBAkSadoCihU0J01xEcxIM7n2Mz2YhgAOrz6nTV4MX0D0YAniuLxwyA7YSm+w8mbxIvlEbggxhs8iMgREcYbw4RSJi4t7P0V40QziUqYJsIW9s5DG13i29ZmBOnC3siTLtBgAVgDYkqw+R/5NbN3qoNOqLlwfjcSQjsBUpd6R8m+/SvkmK+NVOiaDgK0nfW2QP9RzxNNt6mfDxtuj31Hs9PZekp96g7fwb85IXGG3WG9izG/7kXFkzRWF75OuNhkLGGxj97CHT5MZfgnF9zRUFxKMKwfdrXeZOREd6wZCjEIyu9bX61+mtnvnDPImNENiwupcQrupCUqnQVm/eZDzsb7TashTKX3UXGCLP4Benrjau/bsPUvtlF/LFnitRFX1mb01qP12c7EK7lSpqqeytYX7t1c7Ahff2NMwFpVo0oAMeAOl+ffu2c32S9cUNVNePDErNniUM5HysOz3oPjA7UEpb31xATQlpnfQLw4Gz6XyFyL74Rnp+6SUo8U2IoYD2ICFxQWlOiNTX61FymqggQ9YOiNNFFJd5y/jx4zmA9PZO1FAT0vn72L9kcgjZ7GkiGGALUUBok1gI/AFG9Tl4axmsyzZnBB496oPZKf3rxi1vQ+va6WWZ38Tfqk7KeyG8yLz7ZoWYLH6F9MUiuCyue/3G8uX2MQt6UrBow7UZsGDmv0P/V9CEpICEd5GAXgbJTJMJf4VEKOZDLIEgCZSthkCYoke0IG0wCJp7i+QpDzZYRZwFKnLyhh1jNrBa+FlS6Lbi1bl6cuRWimHS4r0Rj/Bvyz0hTt5N2knGJxKQll8G7iSY79zzaRR7VAKXwOzC6N6pOj+62TL4Qudjo949zxrN6gSU6IO7Bsq/DKs2gb69SRpeA+iTXf9I3er+t2vPJpeszewXoQ1bevcStVSVY1fGwuNpW5DqwS1VAUcncgKiRVqbxxMedjocpLq83CAFqfspwKEMnh4HzM1zb+QBy/YCZ0E9UhPOjddUyvlo33M/yt+YK7CT9lY2c5/U6EC6ixXr70/MHHSSTZoSu5wuwxmKOycQMCf2YvJ4rG+3OAYXhQEZ4RkBtQI7tworiAhmkV0gbUg7l0yESuBvXScFEcOmyNgRBBdHGedJRHdOUwel88NERDp8J84Bo9F9GFEcLZK14VYK2iRZBePwampeIvbXh/N4knq+DM9o/+i5799PcpzFOVzEjcoXetXz7aiZLqRzwQSi9z6TNOofYdOrn6h6YIz1KOvb3Eo7cw65fM8yhlbJkOw1WPaGS3MqTvU3SlH2cF74OT7NuHHTNdHq6NJFOauiqTu1nM3pyY73mTc7CsR9cuPnhjd/rwr5uIky3Or4dHGHQ1nv1/3k99aZfeejW7uM7RLgWm3SzLvunjJe857yJFNAo5Sua4AcL6IbESUVPKMXPlMMkkaX9JH0nWgO8xUShTsKEWnpJX30Wn6megU4/ATGyE0iJlHITGaP49Cq2bvQn1yRAwO429GxOIBfbEvX2Dg7Ej6NGoWYOWl41wDOwbPJUYVTqS5rxDa0oUFAc/0p17vPH4zTLvLphE07v/8bKfy1ZaCX5iNL2r2PwzjBQ++/Nme+qxshdyWeqdk4ZZN61zGdYmvVfbLX9PV9HHUOJE+NpV9tGJSiTJgr1jumBe01vTwu8NcN7vz1uxo1dQ//W03+z+IEJ6hJLLWvT0UWUPIczmSHq3atOJ8cH51f/WN24+P0nJ2vttRV7JvOGrUMPNK3DL3TH8cXQa6brb0nNdg9rbwmjjHRsWz4wGLzR90ZYKV69BHEjpLPSpwLT8ZyeIu5gknVEfqc2oPF97cbI8feYLCLjJ2t8/gkjOvpw78y48cs2J4P+e+I9cDEdHdu/u2T2lh6aof3QxCc0aD6gcfYwNsDfBWv0NCNBvGIhOFRILkH/9vsfcJoM99WhJFA9V5GaEIifWnOZsL8mhIcf6HLJg2cyUcpAzm1xLAF3MPYiB4/XN+8KRfg7n3ynmCrzHxn6xxTXr+og94hElOWmvXcKP++W3t5mC7gYVPXbFfr/2K1oF6Z6GcP5Zx3mucNhxpZe7cbJLb8J1lwFYja4v6A9W1rvyD9yaO0yYnQ2tfJmHjaU30nAs747026ZxWNljza5P8EfL1f3jm2MkUqJpt5DzdfZPZQ7qEPWD9u1rxkdER79W9ThoiHEJ/T8jzgZXaRWL8CJHb55zHQkJkBGwKFYee/T95Ff7Ex7p5UQmAtxfzYoCb++KIhEMwWyMDqcBrGAQogAIto1Ag4P9RCLw15Mxwjc+0jJX1s9/Q949TfVRVPg6B7sW4jIrDXMMH4Q/X3vbIXf3i+HM7fWNXn/Llb8vywhInj1zctX1/kId2q5lvft6P6oOFbHKPmQm+/WlTw8bz6BKTgqe66QVGaXEqhzvVpm7ccHETKLevsOASO9Bdjx+qXDOwrfLR7J0qbyw/RW2s7FUsvsU8W5lfHep36X6fyZ+5JW0IxL8BnMn9MwAA');font-style: normal;font-weight: normal;}@font-face {font-family: 'Open SansD6FFC9F9';src: url('data:application/font-woff;base64,d09GRgABAAAAAD7sABMAAAAAdbQAAAAAAAAAAAAAAAAAAAAAAAAAAAAAAABEU0lHAAAxRAAADacAABV0khh0OkdERUYAAC7oAAAAHgAAAB4AJgOvR1BPUwAALwgAAAA0AAAAOAs3DzdHU1VCAAAvPAAAAgYAAAPGDis9t09TLzIAAAIkAAAAYAAAAGCidZwfY21hcAAAA+AAAACFAAAAqivTJXpjdnQgAAAKCAAAAF0AAACqEy0alGZwZ20AAARoAAAEtAAAB+C7c6R1Z2FzcAAALtwAAAAMAAAADAAIABtnbHlmAAAKaAAAHVoAACx2SVtrDWhlYWQAAAGoAAAANgAAADb34ccOaGhlYQAAAeAAAAAhAAAAJA4pCkdobXR4AAAChAAAAVwAAA6EuDYedGtlcm4AACioAAADYgAAB/J7d3s1bG9jYQAAJ8QAAADjAAAHVqXEm1htYXhwAAACBAAAACAAAAAgBSEIjG5hbWUAACwMAAACuQAABWE3KJSHcG9zdAAALsgAAAATAAAAIP9pAGZwcmVwAAAJHAAAAOsAAAD4yAn8awABAAAAARmak+Cq418PPPUACQgAAAAAAMlCF6AAAAAAyehKofsM/agKjQiNAAEACQACAAAAAAAAeNpjYGRg4Oj9u4KBgav3N8+/Sq5eBqAIMmCeAQCWHAaEAAAAAAEAAAOqAEEAAwA5AAQAAgAQAC8AXAAAAQAH4AADAAEAAwUPArwABQAIBZoFMwAAAR8FmgUzAAAD0QBmAfwIAgILCAYDBQQCAgTgAALvQAAgWwAAACgAAAAAMUFTQwAgACD7BAYf/hQAhAiNAlggAAGfAAAAAAReBbYAAAAgAAN42u2XL0gDURzHv977cyJDDAdyYRhMF0TEsHQIS8fCwsIwHMMwZHVBxhCDYUFERNZMj4VFozxkZckgBoNhGIwWg0EMIs7fO45TccF44X3gy+/33v3+heOOH7/FGAT3AMdDArtGDzNwLlEjhdm5hi2nj9CJsMeqWORnqJC6pGqqVVKTFJFKqS2b+J916W6b3UEaX1BnsQMtfHTEMzTfJzXpfIOOXIFmRcofTltJXg/aPYaWh6QGxcvURpTTQoMPEMgCLsQm4I6obp1yPr/70syFzK9MP5Ka96iLJSheREw25leImY+AeklRhnLa6Dvt6QF/S3zlPkCZe/6axCuTwwZQ7J1sF+v07JyfAHICjyssGJ89oQSLxWKxWHLK3Ah+9n88hW+U95nFEQKjPM84rxAY2TfMYrHkATbBGn/ELntBaHa0dH9bnrW/yY3f3y6z8/zZFYfQ/+39BXImVi142mNgYGBkYAZiBgYeBhaGeUBahkEAKMLDoMCgxKDJYMVgz+DFEMkQwxDPUKUgqSD7m+X/f6AqkKwGgw6DHYMjgw9YNhEoK/Ob4f///49hkIEBxnr47uE7BgawPTAgxIAMJIBYhUGVQY1BHWiuJoMWgzbzNAZd5l4mEyZTplimOADxOSWCAAAAeNqNVc9PG0cUnlkMGDBknaYR6h4y24ldEHZJlbQFSmFqex27blqMQZolPeyCQaannHKIWsk9FQ30f3mbXExOufbQ/yGH9laOyTV9b9YmJFKlrta78773c977dqzuP9wL9e5OZ7u99cP3D75rfdts3K8HtWrlG7W58fX6V2urK19+8flnd5Y/LZcWPikWbsuP/VvzN/LutbnZmemp7OTEeGbM4awkgEcBjBVEvh7LQMaNckkE871auRTIegQiFoCvTFE2GhaSMYhIQBFf8RU4AoWWR+9ZqtRSXVpyV6yzdUohBfxZk2LA99oa17/XZCjgwq4f2HWmaIVZFHwfPWxVVK0IoP64Z4IIa+TJzHRVVg+nyyWWTM/gcgZXsCAfJXxhg9uFsxCsJQ7LzlJa3GkQd2GrrYOa5/thudSEOVmzKla1IWGiCpM2pDim0tmpSEovzNnAZfvRUq4ru/GPGsZi9DVjgTG/QX4JFmUNFp/8NY87P4SSrAWwRFFb25d5Wm9TchgvuFKYVwy3Iy/+eReJh8hEwX3FaAlOFfi29uny6thrY+pS1E1k4sGb/r4UrjRJLmceBdhutqUxxODN81MP6mchuFGPr4XDrde3W/BB+6EGp1AXvRgRvDelv+L5+Uubrf9SM2wLNgc77PvUhtOBYvsoQL+tU1mwfe8pU8tLITgRaV6MNB/ukqY/0ly6RxJn2+poA5lCsysD7PhpDP19ZNdPNBjpwtxrz5fmel6sLofWVmBVze6xgPEiNgm9rjogb8jFuFaYe52+LjxMUMxfF6sSw1CcQAbR8H7cm8cAAhvdWEqJsKNB1XCh4uHEguTOMnrEEQ7suGaHCcvyEdyQlcvpUlnBcUdbl6Eb3KgCiw6GXrAc2O9KBIaY9n9H2cdR/noW9tYwjWzrc3b3zcvknvCe3WX3WFijwDeryMhiYHT3CG5FXhe/0SOhPR9UiCFCqQ9Doih2c/GlZ4kUWl7t6FZHttp7emVYdKqgcJlC8F4Yqb00DJIVsoWs0I43FqKhi4Co40JW1vEJk4Us/lwcjkWJ5JV1obnHRtZYBiyK4LA2tCP5naDjRL1qYxRtgkSMU214fuinV7nkoFoME6NHlgbQGKnwSENFFrlcbViI+j5PXRVaHspQ9gSoLU17o/bYiQybYecznOvOO9KVZmGbmI/qkUDNhPqSd7W5cN/Kl2LjPXVzpBYmK1sdQ8HlMCDDypvAiO5qJe/Zc4MYI/GcFi5yxjLGJEoRW4gcwshm18iOXrfWePb84j2hXNdZi7d2KuUSHoOVRPKTdqL4SWdPn7uMiZMd/dThTjWqhMlt1OlzwZiyqEMogSQIEijSNgpZa++dK8b6VpuxgJUPBpxZLDvCODsYOCnmpomKNpFiDmoyqUaNrDOIZVOsbzF7JYxapqbHVVZNqZwz63gJJ+gpIs85Y1OcPcvxWe4l6LVt4QHvJ1PKSy36aKHSCk9236be3dPPcgzd7BMTVehCusz3cNj4FxSILhHl57BnopA+NnYTR4M3By43cExyAwuZyMG0PKzAjKwQvkn4ZopPED6JFOU3Obr3cfZbwIkBD7WPn6T46A/PuBc0qRAPIOP+Xf4XIyMyv3jac+jmVPRQCFVgZA6V92AOlWP+Lx/gIybv75si7+eTIq9mIhCqaqwSKin8X56d5b88G1De10dOPsWH0ceNV17YWCiUFaiVxRionZmRn9meeT0zM5u322m3227MysZKoTLG0qFixqKhgoz8oQLG/KHr+c/zMxnwMzIaM4TmM9QzrGd4z8AiwMDYIMbIyriDccLGkGBtbe8d7P+DvDdwBkRvYOzYoBoMIh0CozawdWxgCI2KjtjIyNgX2drby+Ak673BKDhig4JspPeGFCBDQHajGINTZHGxNhCBQHFccQmIBhNwIBEHAOxMQAkAeNpjE2EQZ2Bg3QYkS1m3sZ5lQAEscUDxagaG/29APAT5TwREAnWJ/pny//W//v8P/u0Bigj9C2MgC3BAqKcM3xgZGLUZLjNsYmQCsoGY4S3DfYZNDAyMIQAKyCHTAAAAeNq1Wnl8VPW1/y13mf3euXNnyz6ZZEIEDMmQzCciZozIEkI2MTKAeYhhkUU2KQWkihSpVcSKUOpWypKmkSJiimh5WkBABKFq/fB8lKq1aFmKFtEiyfx453dnJhkU7R/vPYbJTO5kfr/zO8v3e865BxG0GyHBIu5AFMkoJ2oTqEgoMZkFKiNUUlYSdmq4stIZdoZLB7gCzkAEnrvpiO6XppKF8RXijks1U4VPECJoOW2j1cl1MqNWQUaUmiQiU4qqwm+VOTEscbisdACmQRqAJ366eF8x+U/4Ie6If05U/kQIoya2iyyEdewoL+qwWixUEJAsK9YCvlCVsUziP8ijapGwRNy65g2GSNNTj19a+djqn1xc/SQpxWZ8ZOtuVnbhSxZ5uQPv5ysPhpVbUyvDsrA4rOyAHQq+uTJWiRys0MoHkqKwRyOtTz1+ccUTj628xJdmX7Pr2nfig19dwEd2P89KYeUqdhEfQueQhNwvEYpEUaYiKtlvLLkHzlwo0aAWCeBDA+/9840F2HfsTXYGW85ymXA7aSYbQGvO38F3BLgEKseJ45UH3IOJH7dfugSX518+id/FlciKPFGLhJDNTEfHzC5U1Tf555GBFeEyj1uXgvmh+WObbxk3vmn0+FWjm8c01Y+L8fM7EKJDDAtlRW0Y5CRIECklGj99r5UxDmA6JP4BO0MC3L7wDYJqLp8Vhotvwe5e1Ceq2yQNDuvzm931MbNMlfoY9YMkyAfSpK2kkkA+cqpaoAxh1RMuq3CqoWC+JAzvYl1xdvkSFuKYxstvv3vGhDumz2whx9lS9hi+F8/Dy/Asdj97lH1x6iy2YPuZMyD/QpC/DqSxoGuiLrOAkAljq80ky1gQzBL2wTHAW/neIAIYUqusLB0QCDgjEUmWi3CY1rFDVByV074GH2O07uF1o3wrXsELYOU6iIEG8RDKRoOjOVkOLCMP9uTkemSZWDRLXUyTCc7CWXUxvgmcEFX6Ei/OVHhwx+GbleMbSPlAfki56AYC9uAGge3dAaGhm+BZG1v73dF46/rb2mc82j71oXfuGbZm1y6y5Bie9+uldw8a01w3/MD42uLWznsmvfDKlhcc3Gp1oPlqkC2ExkVL8r12l0umWVkIyXa5qE8gpyAHdO/z+rwNMZsP26nPZymQ7apFrY9ZuEmcKOyr0ipL/qPldkNifqHHRMbDUBPWJdnNhRUC+UVOD7cVP0aw3HhjHKciUCYI3ra1L+xgR9jfzu289XDrLx5v3zlrTsczfxy+ZtyqN7D7YywLsx76Q4Hkee5n756px3LfiqnzpjT/IzajbcCg9x7byXEiCLqeY1jRhYZG8xWZmgmxUnB+5HaJoi65sOgSG8C1XVSRJWqYFQ4Q5pKDdXFKakPpCeGDTkClchxwhgPlAysiQQlcYs429k78MbIUZ29j+RZqKhzILuAS9jYuOUa3dd918YazrqY6Nh003AoaLgeJMlFztK/P7fZSv647TA5qolnZusvssqkI1OlHSHK7fXUxtyTZ6mNSr8ODO3Dx4LXXIQwBNf4O5ONhiZKKzSsfGODq5GBKIxVk8p+62Dvs0wtr699pwZnsePn9fRZHqD/+VWZwMG07d/RLdrEeW68p//sJt62anGKX2EeyA/Q4HKRuEA8gHypAN0YDkmaz5eejLA1phSEltyGmKG7q9tfH3H5qAheRr5C2N0pBTK2SQykKlHnd3HElOZwAEgRAQsSEI+RLbt0zHM/Cdy8ZFrvtlwdbzfY7//v1v7CLpzf8cxlR75x2Z2vL8iVkJt6O25V/6RN2/bbjq/dPs8/W4rzXli+evnhR44JN3JsjRqR1AnhcG/UAihGMRSLKJpEC69TFKIAK2DsRW2mKLB0QBusG3PhjUhgvEfzxY8I2LOzp4pBmaKJGPAjIlI+uRbdEizXJ3Y9Sn9kXcruVnByzYi4ZIGlaIFBcbEO2zMaYzY+CjTGUrhNDE1cYryxlQm5AAcJYNuIjmF/AfSwUKh9YQPVkoBRJLkND3gr+G6l5B+N7f7ppFfvkk8/ZueWrl9yNBdcPp86bO+e+9/5af8eoSRPrWsWDr22Y/fzNY16b23n88O+X7Kmp75z+zJ6uXc0T7my8aX71RHK4ccj1/1F27YSqmxt43FQbpzyA/KgQVUXzskWXzRYMQhCFitS8hpiqUo8noz7mkampIR2N081tGJtzsMq9sZwLz6OFM0b5QARG1wqNYyQOJdSwJ9iqB24aPf6pN6aZbNetm/van7H1kw1fPBD/bMKMia0tDy6hQ1kDa3ZcdI/b+1xL7Zf/fQY717EPdv/43mn3Lm7gFicJ3hLmGcwRiro0CB6EfIp7dExReyjMEBWn2DedyZxXYzX+entjL7vRh/mbxtgY8LAx6JBQCWAiob5RjSAsInAvJElAeFQUgHFLwuEe6OtNbTAux248hmyJj6YfdefiV7AfD/6cqatYDT+FdPkkXQ8ozLU/JJqfl5EBcGCXZc2uhYoUhM0UoWAwe3Qs6FIs9TFFSB0K4Jdjb7pjJbiRO1FFIrYAWxNnlCVAGJx2Yqw3zbzrpgnNa/8w84NLR75ofWRCmB1LaQGfrJnwaMPIlutuHDLx+JL9m+9e3zqs5vrrWUcP5xME/8Tl4i5wdTu6KRogdmrCSBKtVpAXsirIghx2Uhuz26lVpIhCKhA20LZvCmeTIkMYJOgUcrcAJAiYgM9TITItfmYa204EvJhIcba60BR4Go9nm8Rdl4aQCfj9ewvuZzKPUYB+4QJgrALxnQc420/WdUHIyLFa89WMDEUJmFS/6h8Vs6nAYaqqICWjNqZoyFcbg2+n+3KKyHoFDCfilOeneUacJogsGMApFnM6jXeBnfgAjmD/4skPL2YfXIyfwBWdP5qzePnGN+9fxLrFHS/sXtbutOR2rHzjQzqvbuzoEfF9bNnESTvAqxZA9L0N9veg0qhPdrl81G736siJamNOQRYtYm3M4krRrcGxKfHA1PnErQbKIk4pmIecA7WCcJlXDoVo4fN/wLOePN75F7abbW3DkbffO9ba1CYcZF+fYd5RrHskZEHT/oZve2lKd9F1YEvQoTgfdGgCLUIOZkbIaRcEVbTVxkQq2GtjgpYeSqkcDEEKFMiDBCwQdIbzxPlsEruXTcSH8GT8CHuVTdi8HP8BeOXn7H5xB3uQbcbHuofDibnFCOxmRTdHC0yQbdkliwVjm2SujdkksBIPKQLnJhRbamNY+7aVei1k5EaA38mnQLp30Jr4WfwZcxIdtmWvMbYCJXalDHY1o4HRDBOlVuAIjC1807T9tBRH+NId9YpN8Cl2lA6Nn8EQw3yDFfGEFcUisGIGqo0WZfh8xGG3E+LKcplMmQ7VqoKzgduBmq2CzyN6YC8RjBruSaL69lpWSyVQnB4CTsmwrUGiMkQ0MUA04gyQj8mQlV8/wH7HNuI1eMpHb09Z/9uD5/e+ckcrO0PL45ZrC/FyPANPxI+MvdjAzv/tXJeOSxN6ECcb2o9Es8wYg/pNgiCKNhOtjdWasMkkWiSKxZ6AvULdKVWkHuJkdij+n+xNXEFuwuVkQfwhqLn2ksFc49UAE8eNncqiXhNCUHGJGFNqs5sFQaIWaqgblqwKpzLr9E3KI84iqFNkp5ccj0/Zvp38Yvv2bU10e9O2bU3ddU2ww+WprAmfM+quXKjoiAkyKwBl0DOAZtXrPSrlKMxTJB6qILRKcu+qa6iePAZXnGZNHkz0+1aIYy+1X0bsQtJThCpYVeSrCjLgmYQBwWDZpCcm9QGpg6GEnXD4RnFHV83l5Leld+HbOroumqUjs9VsoqID3MEjSm6NmIlklakDSfzohoL5sQFPEojorUy4NA5qbr44NrIToCpXEMpbtt7sgvquDY+VIGFqYx9Qm5mtEBazDfPjY0CCDULLpRrSWXo/1rtWJG190MDGiqjfgsxYstshtqkIqZhqpbLDRLGcMnRlQorKVOquGTVOryAEdCceZD+I/9gQYgVZLCvYKzSx40viDbD5yzj7B6QT0ITHwqdGRefmaOJEyGuTJI/ZVRuD4l+pjVHX1dEk4ecAKODieU4VklnxU7aObYPHOnwXboTHpK73XnkZz2OrXt5FTrA1bBF+EM+Ex1JAnie+vIj/gc99jRKIJnQYiObi8S6YzW7kcCiKbkeckxRVNdXGVKp8Z7z3ILwIhYtRBeQJ+NzkVY8uuG8l2cXeZ58vB69/F0pIN5XmzJg59c2zl+IXxR0n+e4LgKe4BhRg9epovgTpgUCoSbC4EcpULZYMKgPIgyCCDEoRZdDH/t58MSWG4QypngEwY/Bq+nnpBTyBzWMXvN+pJMY2NrIFePh3a0ocbmjKi+qiIZfXK1gEVbV43H6IWKvV5zLbkHkUYJfVZgOl2ajHarhMbwbYI7Pqe73M2ZtZp7GkoT/OoMgLFH+udfUjq9a2gAI78DU459EHcE0ra2cbaf+Jd00dE18YPyrueP/E0oOVzPUYKeVR1QIs6QV8LQLOyM/MyAiggKjbIMj6FOsBZAvYcszenNqYV6DmdP9KFk69+ViPaDzd7i1HQ0XXQnEN9Onh/JmoSTxej0fwso/Z6c4n3rp18swBt6968MEGLP997tE5rfN/UTOmJXTLU2+tw2v3/20MzquuqBvV96YbhlTd8+SUPX+pKP3ngFBTdfHgypqJ+7j8xeCPvPckQ6aqAfNQjE1mmQqAKkKKdVCqvZAOsuQse5PNExrg2YkJY7DWVoivFlhLQ4VRpxNj3WoyuTQzoAz4UvLoV2QJTl0SwHk49iUycKfY8jN27vfsE/YGLv/JM+sAtLvrNlx4AAe66Nbupb959pcddAnsxHO8sIHg10RdlJjNIlCmHZzZhkDRyZyuN2wS2IUDxgP0VxGhl3AlU9hWpuJK7PKWStZoovHT/eSot/qM/ySxh7wL9sjmNbvFrOguESOfT1SoLSsrOzvXZrXmZLlEK/UpCrYYqMkZI5y2bwI1e1slNESKAOF4OunihVPEBa/JN9Jw9sv91nJBGmDfx9azh3Hp70s9Ul/Xe7jwPcc1Vks/7RVcSlExxv0qPgvHIU/p/uuJDZWfVdNw91uRvzbWnRpOc1BSN82GboZE86wikI9sliWzRbJwSqWCzWoioiiYgUuFFMQ6E2IbWJ9yTOOigbQ49V9sZs+yLfDoxCfZdbgZD4ISoo6Vk+L4MXKevB4/TxzxvgkZBGbELuC7SZZFyGMQJ3OzBZIoEBDLlBN5Yu8UyUKh1uMasBt4BQ6Q+3ApbJHJDrNM3EDHk7Hdy+IHSAk1cieoq5Id2KyoDVEq8OI61d9LczRDfBJgZ+IfJPt7+HI320XrLg+H72pAqRi+WoCqUo1IHCgP0LrurbSJ7XqEo1EzxPkgYT7k8vmoJhrSbCYbyc/3+QqyTaagzT8yZrOJuq4MjenA4mLu0JjoAZap6kmPv4Hk/KgGjxWlatGKSIR3nZKFkRPzwkjnMUEnDzKN2rjsVy9/3bVn64O/m7T7zEefs7d/sPyBJ6bdt+6OkTs7tv/GLJV2NB6Z9PobcS+RBGHM2KWLJoHM60HmTkmHeMwFtA9kUxowq1aH12u15tmQ1W1WJSRlDItJHuQaFkNqOjj5ehSo9fQ2yzRIUQCdgjLnHV0OV3jzofRIFc/Usf/DTw/sm+0On8KlNtv02XOmkun3tMyaLcxjh9gX7Az746rFks7W3ryu7cLD6wOdT/928+bNYMXxl8/SE1AvuyGa3S4oMb2QonpE67CYqCIFJPN8g5a55sS8VO4JsOhUQQSoNiQyOf4VzsLmPU+OHX7vDefOjVk7subnOhmMs3H/2rPZhRDxO0vKWFdJAegH9hXmJPUTjQbMHpVarQ4HV1Se4rYhpxmKaK4f1dCP5+r6MfgQ5MknTlWDOicc4ngWBMMWgUw9nSRC9n108uC7syxeXHZ6kH3qtPkzxVlLJs+Zq+MyrGAXDm9aMhFP/vrszzZ/8ZONKeUkpZwI2pFQJiBRkGqC4Hc6szWLJcvn1qhWE6OctVFNzK7K7qEx2fPNRkgadSd0h8FsASjHDN4OlyG3O2AQTsQNGpx1x90mvIXMrWDn2R+x/+I/sCleIj72wKTOiQ076JOL58xZ3N0E7OjEfhxm58898cDj11x7tk9Rkk3ofCkXLHl9NEcnRIZg9HghtfOKWMcgm65Y1WExK6JGbHA+uLK+SHYKOMMEy0F5FeFEdSGBiNTCLrKj7e27jj67uG583Y3XYRNd2L2CLlzd1PTatpIPs0ddPxSiWWK6MBP0VYwqUBTdHx1izc4ePFgY4HSSYjlPCGJBqM645hqvNxIM3phhR3Zsl+wD5etGxsx5ApXl0MBiUhMrLg6FqkbGQqrevyamZ6b3NuBdCZQfXqOxDFVfskPbW5t7K3toB87ilo3ORlERj2ejzSEEEgEf6v3JCR7rPT3ofMmV/CWYL8x8fkDXB5H+Je2v7tzNXmZHTv/rR4tKhtYMHTPl3ImSpRorWjhz0yt3z3t29JxZt9za3NDWLrQ81X/k7Z0HqVjQr/rZX7z+XxtXT/pJtj4uHL21ONQ+96U3nEKXUDV8bF3VgHo6aty0aePeBNutB8xuh2hwo/JoBkC4VzHbTCaz2aMImiYMi2mqBWHIVoExrsgHtcqe6ot3zY2kHMAh2VIV2tnRzvvnsqO4VJbVyX/Zd5isPL91b/w8AMHewofGbvrTfvDx1eA8H8DeJkD0gqgTsmJI8exWxeIm8ogYQQn1V/X2y1wDw2VGv4i7yuq2tltuacM38E3E+9asGVbf5RVaIHYuL2G6sa4dgrck6tMgvIEPvap7RExFZoUXZRDYmakuRqojl9gi2S40shOJpjYcOn/00BGjhuHSI7ONbZnu/9zVPFro6CrevluezndHSW1+BTs70IhoUJBlE6FUEkXVYbHbTSaLRbEiftXkcFDJ4qZKDxfCsyq945/s+RuuFEnQsGyoWMb7lkPyMoYNwccgYXh1GT++SiZ04NEsM74C77uLbZL0eA1LSIPfBmkocr0EmZJAEHanKDKR0uG3+dfhTxJ/LVdDBAXRqGhId7mMfkRWVmZmod1stlgKXHa7M090guq8TtWqZGGL26gZq1I3LBIBrfUmEgn5uYeEki4S9oYreHAbPz38SuIj4SF2tPG2+dPY0VPFzv4dd3fFMvs/f/ere9mRxttmzyIrFy7csi9+XmhZNeq2TXXNe4/Fi/i19VtTOm8HuXXesQIP9hjiuu2ik8vKRU1Imu6/6d77DdkSztvcwr0XhAm/OHfvm3yz5/YbAjTe8u6BFD6vM7q9fl5VSjZbJnK5MjzmYTGPqtBhMcVzlaqyJ9ahVuKt6RAp53Tm0fDqmYsXTZ+xeNEMKrIP2eVfffVjnIMpvJDSto7f/LqtbfOv2Wfs8Eps2oY1POARdolLsR5QrxOkcAGX3RTN90GaaQFeyFZlNQ+QE9nt+jAgCJMiZ6LMXjKrStUiV9wfC3M6Kwp6UsoIA/PrRKIptgdVUWnfbFVlRy/2dUx/Z/+Hd+05YbD9W5P0VY942CCp5mdt7Aj7/EV28ad0tUH2uCnJZyDpHENfeTwr8dBsmpHh9+ebFSWQkelVcjw2TZM53tjQsJjtu1k3caepMEWyUEJ4kxzs8YYjRneCd/rJrHtmiLMWH5su7P/w5IFpz15vyoR65YjdXrrh+PK2ws6n2db2ts8gy1RBnQMbRq/6egd+b/D0xtEJj6ILQFaVVzREM/zJyWHJLoo8X4KiMilRMkLLvPQKL6LqDcXewvLHN7Kjn/ZXBr4gzDOzv1rWrogfEFp2tcxDyexnC+zB73HkSn4oHlFRrq6HkE3PteVasr3ZQ2NelVqGxqjnW+VjmjKMO5qQSgJqgYl6ascEg4JQ/F5NDqFbPju3aMvIW99rbOs3Y+zShZFP//Tma+NHP1674rbVyxZdh2u3dAbyuvtUTCjoXxmqGL/gtjUbx/y54NoRxdcPKh//Qy5vCcgbEWuBJwZHc2wmRXG5LCbiNDk9XoumaENjdpuiiGA6MSluePcVd2BTCVxhGaQbPPXlTB8Ju3kXE9KkBQ2z57a99OvH28fshRLtwIgPgh+HX36ZZC6dfPbcyfjJG2/gMjwJMbcBIF5HZVEfcTp13QO1plszK0R0iI5hvdm3ceM6XU9pOXdv2Rlw0p3FamnnvH1v4FIe8bh0Vd2t7+4n78fn8YAnjq4NydpKWAn7WlG/qG5Foki4R9ih6rCZMRwa9ixLLzy1VNeM13thXuZh3MGacdV/FZglsc8xXMWahZb4soUzJiwnSxJ7AARL+2CPbKgzCkTBAhiSjbxeaqFyZmZWVi4UBjle3rJUlExJQaKBaEZiV+n87tqT8hmUlBi87syh3D+5REKk+R75MNvJ9uABS3PzJCFX/SluWCY4VTuWzNdaHsR92at4BT7X/bDQwpzLT9duvpX44n/3NN9xe9bwrn74MxAcIwvoZq2hm9pogSTyG0SUQFUliFi0Qg1ot1itNqg64Ywmq1vAypW1pzO92EiShpGrgtBcbXCCAF7O1uGx7x/HY9kTeAnbfOYsayODSJA9jVvjJ+L78H1sKbcSIAy3kgckKbTquurxCALmuYxP5YkNXNIEj1vV7BpgYia/uQBmS6QAvfSVRsGJ4Hb2GpH7TyI7iERw3buZFsmadxQPY0U3/vNX9bWRGxsX5mtg14ebZk8ZR+Z3uZ7f6jxvv7M1krwfTDtAOjOPHyoLMohkNQHDylAfC1A4KgR+Mw2NcYq+YvKiJytIsmk5r1LdoJmO7pVEYn5azUzE0kl2n9ofb4Sd/HQ33gS1roS8UTMVQGpZAP1X9U7pYK8xpoPXOsp+dPzmXHGHZx/7BPd5i+M0fJsuMDpDCqCfarWZHFSAglFyygq1po04qXvK/lRmrFahRcJEDhQmX/FZz6Ty49VB9neWm3pHj43Drjnsy9Oe5GvaThLkacGoYrbINmOkyGGhNpFvtL8sKXFyn8RskZgcMdpkyA7VyEeJNz5xfeIUycNcvmx0uS5CXRJCI3hbB9VSP0LJ66fTrtf3Xjc5eq4XoRH8Ov+eVNLzObrK5/X8c9B8f7AxSfWnBIgMMyCE3WwyQfFh+d65HQcx5nYIn9uR+hf8fm1ycMfUN7COT+4QNBmwb6GwIjWXBPmGH2maz22uj7lDCq2PKf5/m28E85OVH1436Z65kybPmzuJfMQ+777EvsCuS//CChn03PPPP7el47nn2CfsEFSo2diDK9hhPr8FZ4sY/H2Vs6nfO5NkDCUFaIQdpaL9Ft/etfg8Bo99eJ0yxJmcS6rm9zjgdBnoxmierDt0iI4sP8aZOp9MclrqYs4Qgd/9V51M+naE9M4mVaTuOPPJpKpuimc/M7Zfw+jR68f86qEzK46dX/TiLgJBTGaObhgQjo4avn/B2G3rf/ji4vsSM0msXagGuUKoOdrfa4wj5btkuY8tP7+oZxjpXh9JjCPxEaWCkDGRVPj9t3IT+ef/5TgS7ft940gEeeEkC8F+FmCab0wjeXRRdEs6FnU+jaTrVJFVWvjvp5EKvzWNJMlUWLiNvR7/KVnDx5GCJsHkb84+lclW4nmH6SPdPz9edjx/wIOF7G2u3VaQqVyYC5VYQ7QPn0fSHZRmu/x+k65nQQViTCP1DCOpxjBS4TfaHCiVDyV1+r+dRCITv2MSCeI/OYlEJOQ34j3CdgkNwmxAsH5RtzHjI4om3v1IjPioqAB9u2jmIxhXTvjAKskZn+QeNeJBwvs+xjQM6xBqhOXGPMbQaDB9GsaWp14xEBMyBmIKr9IH+n8aiiHC9w7FJBBTejQNaROImV4NwCfRUFDweGzmnBzNRvsUFSpBXyAzALVAQM2EhDLTo+hDY5qSyW9Q85Ol1QVwMm9lz5339KJANCKKH7K8HA4Z7OnTRQJk1g+nSLw0IPPYp+z0l789dOqMKE5/5+CJkweP/MDkx+T4w+sLX3yGVwgn/vl19YVmpq3cjCuw1ejXrUrcyTTu9FLk3IEg1aEoNVuauAu7E1fwjvP/AC9tHfQAAHjaY2BgUIFDDyRYyrAIDPczXGH4yijMGMrYxHiByYKpkekOszlzIvMVFgOWDCiczPKe5T2rMetk1qtsPGzubGVsp9kZ2A3ZY4Cwmv0g+x8OO45ajsucapxtnGs4H3IJc+VzbeR6CoLczGAoBYQl3Cd4WHjCedbyvOft5j3J+5XPiK+SbwLfG351/iz+/QKiAu4C8wUeCsoK+guuFvwgZC9UMgpH4SikKpwMhieEflIbCrMKC1IZKgobjsJRSAUYLzxf+JyIlEi9yElRRVFN0WDRaNFdoscgUEwNDq2JgwAH057uAHjaLZXNTttAFIUnIEo1WQRLfYIq2E0khGQsDZ54mR8TpCix40AS9yG6Zt0lL8BDsO6eh8i2D4C67LLpma9d8OlqfO85ZzyDY4zpGHP+y3Q6yw/GfOz8NGemf/wmOjMQc+hhYT6J4+OrOD1+F2ewhPPjm7iEK1ixXlOvqRvqDXwUu+bK/DA9Ex9fxCFMYQadkvTM7fEg5lLoGQ8L8UJPX03EbMRsxGzEbMRsxGzEbMRsxGzfnOlpX7MHcQivOlZMqTPo6Mnl0tdsILMn52H9pCtemp7WL00E+5q61NSbmB/fRQ9HrBeqYxxjHGO8YrwSdBJ0EnQSdBJ0EnQSdBJ0vui9PelMesoz0FTgZ/0NmL3W7loxph7CFGbQwVvpXEs/1B4WcrzW7jSr3bUmJVVKqhTllFQpqVJSpaRKSXVjen9+ixHs6xRueJqhk6GToZOhk6GToZP97ww6jn05c6F+x+4cu3PcTMe+HPty7MuxL8eNdbqfrTilcwZLOIdLpXK6n4EVKzX1mrqh3uD4SL1FeQf3sIVfle1WOQ9iBPtKnmvlRYxgyJxr/VWMeTqEKczgWLO50gbOYAnnPF3CFaxYr6nX1A31Bj6KHnePu8fd4+5x97h73D3uHnePu8fd4+5x97h73D3uHnePu8fd4+5xH3EuI85lxLmMOJeC0yw4x4JUhVKFOubpEKbwX/9Y+QulCpzBEs55Gr4wBV+YQqnCek29pm6oN9p1wRem0EkdzFj/Ee9mrLsd2BUnrEw43wnnO+F8J5zvRFN6Sv+E/qm+WAMzPTmHXbFEoUShRKFEoUShRKFEoUThTgpP5k4KgV3xHoV7eu7pWXAWC85iwVksePML3vmS/iX9S/pXrKxYWbFSsVKRqiJVRaqKVBWpKvor+mv6a/pr+mv6a/pr+mv6a/qb8F0Xw81pSNuQtiFtw81pyNyQudF+1a/9VuaBd/jAO3zgHW5R2/J92PJ92HJDtkxtmdrRs6NnR8+Onh09O3r2JNmTZE+SPRn2ZGhRaFFoUWhRaFFog4IqfVtEfUPEHHqoXz1Rv3qifvXEGSyhfvXEJVzBivWaek3dUG+g7uSJxcviZfGyeFm8LF4WL4uXxcviZfGyeFm8LF4WL4uXxcsGr9PncOtOn8OtE3Xr/gKpyo7CAAB42nWSP28TMRjG37uktFX/DAgJVHWwxIJQc7lkATogJW2oKkWtRFEnFvfOvbhN7k62oyj9CoiVGSSWLnwAJGZGBsTEh+Ar8NjnpC0tOdn38+vnffz6zRHRRvCSAqp+LzAqDmgZq4pDqtNHzzV6TO8812mdPnheoFX64vkerdFXz4v0eu6zRA/ou+cV2qTfnlcpmvMaRcGy53V6GjzDiUF9GSsVcM8B3Q9+eg5pKfzkuUavwonnOm2G7z0v0KPwm+d7tBH+8rxIn+c+S/Qk/ON5hZ7XHnpepbdzXgNrz+v0pvZjV2bSyAuRspQbzpKinCqZDQy7ZO24FTcwtbbYXlFkQ8F2ClUWihtZ5NFhKXJ2xHPNpGacGcVTMeLqnBWnMznPUzbiU3YimBKZ1EYonCNzlghlON5nYyV1KhNrqKOOTkSeCsUa7Mq8WwxT1h1LzK04PhZKQ8taUSu2GitpWMk891qJA2PK7WZzMplE3G8n2I2SYtQ001KkQsssh2M0MKNhX0KiUd/Y+ZiBYJ2SJ3j5nS02O70dxde9nSoqVNYcVkrd7O/v9A6Oeg0oaZckZRgG44IEpcQwONYclFBBJU1JOdUAUUaXGG2KqYXR8NSiLUT3oC6gG8KH0Q5YIdvO3PkXlONDPERMgBgdIZ6TBkk32xONU6dQjPBWdI5YQae33G2mrdWqpnifuKjCnDk3A1L+PtKdlriIvVe1PqOxu5eGRmJ3VqFGjR3MiasydVkMN2V3Vt5FztCd0oWf9Gx7E9Oxy9Xe10YjtzPzmbk05i63z727i/afMIhuUxPPxD0R9m9mJz43cjSC0qBXpeuKcHVl0FY1Rs5zhCr6rhvCVVb1b3ytHgOd7XQHPhy6anUzx34L/969jRPi/9Z95RW5mjPsDm94akT6tI9+9OgAneu5bw+efwFTLA7bAAAAeNpjYGYAg/9pDGkMWAAAKe0BzwAAAQACAAgACv//AA8AAQAAAAwAAAAWAAAAAgABAAADqQABAAQAAAABAAAAAHjaY2BkYGDgYjBhMGNgzEksyWPgYBBgYPL191FgEAvy91VgkGFg+P8fqAaFZGAAAPWACoJ42o2TS2hTURCG/zmTtPWqfcZYY5RYtBSRolG7cCEiWE1JjXRRimAgCBbhNi0kpeCyre9HW1973enKlStXLkQ3rlyIGxUVRESKdOHK9r+Tg2gqIsP9/nPvmTmPmbkQAAHK8hESlqplNKEVbrCQz6BnqDCYwWFgeRlroJxZS99mtCGBjUjZ9wAxNHB2HQQtaMcGdGKzn4mjkVwPxxU7kMQmpLElPDtawiPjY+OTsDw5hqfG58aX4fjpEK+Mb8ajL++Mn42LExF/GH9GlFilFFYlMLYbU5XK7j3SZdxpzJJZOWA8ZOwn90reOGQcqUarFY1njGXeV3i7ejauYtMvOpr+RYWZ+pPORv+v0VNPqaNj1htWacDsb0U3etGHg+jHcQyj6KNOeD3n9aHXZ16/eV2qqbR6TXrN1m4kx6zOcV3Qm3pLb+sd23uABrylCd7THD7QFJ9oMb71spd24QbmMI8FfMFX7reI71iSkzIqU3JP7rsX7rUe0aP0Fr2rD+xWKQQ6o7N6Xi/oRb2kl/WKXtVrkQ97Lf2bT52Hzlo9Omhgt6a55rROs66O1ePY8pioRdMnQZ8ku72T3ZtiZ6ftFDPcCbUIeojF+QiO/hXRjJjO6bxkZFvUGbJddjB5ORmwk/dZD8X5NyUY14UeV+RZcyi4U6Z5vU6/nNtPFtw+Mm/nza0AakKEuQAAeNrVmHlUE8n2x9NJCPuiISCrDYOgQKCaEAkKIoIPkM1hHxQkxBDCFl4SVkFJGIOAjiDgKCoGQQZxH4GfMAKKKIij6LigMqIoDj5wVFDA3ddJAHGZ+XneOe+Pl5ymqVvpqlt17/fTtxuDwUDSr+SMIYWjZ02M9EMKAkKSH0HRXOQuGleF5LFiIckFNTlhIQhRBooEOQs1HFZXDgPoBCULAoSHhHZYCC/2B98Cy2kW/T2GWfoYB+nXFxOJ4WE4mDgME8NHj0WSLzCaNhheczY7qKjszPmjgjPuvw9aDq+oenoYFgtnhAEhLh0IsZFiHBbCYjVoc7pfvaAfLnteMGBadz30GlCdchWSQ53yl/qIC8QTiNhAf0QbkCQNJaJaEJPL9mezEixhjwSGFWIB5kk6cETjyQ44gB3PhP359PhEdgIL9mdyk9kMJg92cQaG2qrADsxHqED6CdVWRWzQpq0NhWpPtQ8FK79yUltgI5vU4v+bVNLH5MJk2M0GCHZPXyQkh8EJNmGAIBcrEGDa6kb8SCc2iCLmaS1bYe1ZGJtT+IwaEEIdvDw/PNLb71vbf7auiTLI7bht3hajNGZ3cxu/cGzLoSN1yVuH9y1jLHWzilXe4uNpsfFxyLL8q/L9upYvhDUhNy8seUY+mdS7aX/7DwalcV4KJYa9PU9YfdxWj9ayCIe+e81aFYxUtuaag2QsDk2iCkEbEJwCtgQFNPpycvIQhJ8LTIHJZBtAolnRfH7iAmtrDoOXaJWMLp6HLtCKwYkHKuiOGBAh6D0eCzCAImnNxlsCczBXbCo2ERlPXMjgxn10nTWfxyMz6FaoHWhJLpojGUIFKE1OilMAahK7usSOx2EJJ4GhpD0Dj4ankghmIOrotkqjQQjwd0bINp+kEk4IQZjlZzw7TLLu9KuatPbqHi3HllcJySrZJIGdklDN8kioNr3uhty7DT3DhYXHgnQXVw1taabZH0maz1+wzbffrnF7bmfJEoMjDe3iTcF3X11bjV9C9YEuU/Zod3jXmLWP9Im8sDTv7NSzb/zvDt0l5Nyu3FoWrrLt3t7mFuH60xF9dw7OvdG+13P1rXa9FU0H7BWu0YzLKfnWeaVDJ+SNnFydFeXrmPomJ9yvuGYNlXedw9ZqdgW0a1VkrXyZtiiMm7lBu8zSZU+n/8VMxzHzBcd9izF745Wyw16G+z+fdSxYPfH069GDJWI17d42rayIc+oWCSL88NDzVLPLcmce264Ib/CwGaGg6mtDD/KE+txadErubPL7h8t4T7y7KlL5qfoE+dOUEOqMkABR0lAgqgQzeXwmNwF2oScyEU0wU2KWJyq7JnEj6QnJ7Lg45mQ8lNB4RNNT+EzEAOhJDMpETZkBdmFy+ewoNoPOZ3MSkNnAQBY/rYluiZZ4k1KakC0FVartB9lKmpRJ2f5XWCGEjD+VqxBSx6B2Jawko/Z1/lz56wX4sFJm7oGcpKe1PsN3Tqm3sOhNFav1b/3yspOy/3uQG7J2Y0/s7fll6i2XH6WOpFSt5Ti0FB1WbYx+Hlfc2eRH3u/uOFp/LWyVHnb3K+tYw8rxitIq3Q5s3zovv/tqEY8W669tUO11aq+9k9O0Kj0GscJtFxCr3eCLCE81mHwh1ZZSMnP7zIbeaOuaP+635m00P51vlBPVlB0SzElqcagxzQnr1CA57P5+MOCUUkLbuzPLbjfIz/jROKNnkdllw9RHu5Fzw38Y6/S0HXNzKdVdJTYs6A8ffZwxnLk/Eto86q3ce8k4qLrkwqENyYceN6o+6/e+KX4dLT6kufBYzqlfJojRAwQ3/kNizJwihgIgoCcshAHOMm4sADQwX2wrthGBv+KGLFemp4qLs5QiRClF/g4hEAH1UIoQNDMrdYD2ZH7jiCooQtBEo5ERMpXyKUhQTi+LfTkY0uqqj+SmbbfY2iI8AF3X97pwJC8k4Y7CvIrwjs4i4gDeT/WJm5k1hnak/1yRT+lV40jSuJOdkW8ikjWcT8s59vDhj5h3XYFbfUx+22fmk37o/+jOz8wvDpy7GX77F4v1i+p21d3sC37fXHtm7WiXStnTH99ZXFnop6dHMxt3WgaE+DfowZzQMdPPtO9nq1l936nPW3/AeGDlpzpe9ZXKsANUmUKtXOLoPB5MgZcnRcaxGfByLjuezk37WLGwcxI/msNl89Ok0rQHVBvkgzQlTTApTUH9V3owAQFlotYHbXKTeHzYh8lP4XBjkYXAXvYDmwAmN54Hc6LgJB4TpvNhSYbw0BRJSUn5OEW4iXR4LmMesEe9s5LF12xq9MmFunBWM6W3aQkAbACwJ9t8jfybWQa1ETUaHpwg7Yyoc+Ei1WvDB376Z/YP+bkvNuBzSYRG8vdGJf2Xdy73ev2bcdOtkZ+pCw03n1Z8/YZoFdqSm+G4cI7h2LOQNTufQ3VnlY5nXWw249NZZt4xDx4J6CFpFXe1NWaSzI70eduus3CDXRt6o0yi8i74Ns4+Q+sIKOjjjulEJcU0eER30dJUa0B1j2WEe1l3jSa0L7ubVgjsiVtxCzIWB9QfvGutl/179Qy/Rdhj3RZvjep/WlmhrryvSmO5mq2V908Xz4XPubrxxLOEjHknoLA3SE7otY3rWSEbdMQt1KeDFhVGAwVj2Q+q/4xIDV8Tkf02WDnMWZUREHHdxeiJTP5CqAfdke4vSjlRYoPxbMACTIJyhMgdEr1YCslr40AQmDspTSykpf+X8WMk8oD51C+xwFBX/+9i/ZnI46ewpIKng1XlYeIV4DsQDAK1FNGsZjGtWewotHqdDeQn6le85uYHV3RFBzb9EHu6KyvmqvssyzU6VmCO1jcTFIrjsDgfz5vMk9okIxnIwKMFNKfAg536D/cfQhKRAREtowBaRomNRfBfATGRQadIAThPxjZjAFcaAn1EF8yS5f4MacpTXKYAR5W5rIbXwmv+eCm22jSxo9ypeLYCuY26o7LccOQL/MvHnbxdfMN5D519hFSd2g7OFjisXTJuUt+fzdPGr8Nr7Cy/90pgPXSy03WAe3d5faAGnJ2wdUt/6bcxtXbI73vJQxsx7Qa+A942jetf+DS/YgUyn8Y0p3eupulqaKQuTUaeidJx6hGtx8J2jeVHJQv1vuvLftDksZcW9KDXOUUtRB0I5YhoHfN6gn9R95+y0jpJWvHL/TkbdHSzP6tj/lfxg3IVvcrOxn76kwoN0Ka4eunjhUmSTlqgqXqj49IZ0ahzfD5vshaTJxKCOZFJ3AQEzQjpDmiSvDkJHH5aIhP2QLUgmV26EYuAg2ydVFc2i82nx8EerlPOkmFvNoPL4XGi+LA/+ieFzmXCQfQ49mrZfSHZBpklreLxyprqAZKxfROZXGkfb3Jm3F/M/LePR8Wu4hJ2RqDqpR6tTTbUPC/K/nC43KvbPIfWvW3v4qc6HsrGhv6+rS5Vnfn7gp4kuBOq5Uj2hoyFJjMLGrZ1dSpQM7n33YLfpp3PWzawOJFMZaw7lNXVdvjG6/Fzb3JvdFeKexRH9oyseXIh6dQ4c/lq411NmScOHvf8NWSpmvfl77y8J2mXjdJunXTfDYjS55yPkCOfBVxlcnUEaL6I7cRUEWVSrjwGhSyLL/kz6br4u0x2ShXsKkOndJSP0Wn+leiU4PALhRAOJE2jkATNX0chp6lfYb+4Ijqb/jcrYnLBbIkv3+DR7Mj6MmpmEBRl61yCOobuJV4DTaQPbyH0ZDcWDLrTX3q88/nDOOcOy5mkfe+3x2vVLrZuv85oelpX9CCGG9k3+psD7XG1o8KqRjeBcNUKT4/nBvAr9SLFSwY6Qa7aezY8e71p16FxVWqvg8oB1+KIpeY73u3geC08astK1BC9D7VfGXo/TrifmsH0fLstvo5U7LFzQ6JGs+PRyJLantqrtx7uci5Y+y6zoXLLUMKIcd7ZlPneeaHK/nLIFYu5h/36NqXH1qW4NqkcfB42x/L+hTywyBO3M62zyueQcuuvJvLKp4qFYxrDjQX1O0pvrHQgDg9iCbPMvB1yOZS8K6Lef4VQkhyHitj3XDk+mLiua+tvBVWVVjmd9zKKLhiJaOx7SAizNyLa/IkIcSwUiwwsBAHB+f9Z7H0B6B9eLYkTgca0jFBBJPrTmcoFRRyiMv1FFkqbDy1lRA1M7yWBbz5ciEfQ+99LO/ujC4j+6ZR29Vh3e5ViIH/R6xMe4QVZmbbDCSucN6eCldhIG+qKy8mKSlWeF90VeqjpsUVD/zKdcySSQioraa0NzLQu+7UQ5yPoyE9+nxtj+MfehvxduytesHP2KIgG7bqOBqlsnLt2MGdM5NofkNRVas2q8X0Lq4w+Mjo0vO93/VrfBTdOjC0KtGxeAL03jXP1rd+8PWUuTCqX4EcIrfngPAERQnGoKVoSetZ/5VH4Cy/rpkUlDC0vpsVA+cMbRwgNwVSPHKKO3sMQQAVUZD5aedBCPwvBcOXuor4C5Su3nNfEna/+s/BOwbOIz0NQUEjM1410fIh13VxyYPtF7Rr2jrNOjo0zr1VeD1Wp7N1lqGAWXCDsxi/pXP99U35pfBHHfJQXzksf7CY7PygZ6O4w/Qc+Va/u2hXh8djRoOdur6syx65n1I/MLFGIOO5cs4os97TmZcRS23HoW7UgjY62U3fXnYRt5E89kGP5s5J+2o3B/BsXu/99AA==');font-style: normal;font-weight: bold;}@font-face {font-family: 'Open SansBold CharsBoldD1A978D6';src: url('data:application/font-woff;base64,d09GRgABAAAAACUUAA8AAAAATMwAAAAAAAAAAAAAAAAAAAAAAAAAAAAAAABPUy8yAAABWAAAAGAAAABgonWcH2NtYXAAAAG4AAAAngAAAdzaOfNgY3Z0IAAAAlgAAABdAAAAqhMtGpRmcGdtAAACuAAABLQAAAfgu3OkdWdhc3AAAAdsAAAADAAAAAwACAAbZ2x5ZgAAB3gAABVSAAAfGunLuMZoZWFkAAAczAAAADYAAAA29+HHDmhoZWEAAB0EAAAAIQAAACQOKQpHaG10eAAAHSgAAAElAAAOhDYGF3FrZXJuAAAeUAAAAjwAAAUKQQ1IdWxvY2EAACCMAAAAqwAAB1bUVM2hbWF4cAAAITgAAAAgAAAAIAUhCIxuYW1lAAAhWAAAArkAAAVhNyiUh3Bvc3QAACQUAAAAEwAAACD/aQBmcHJlcAAAJCgAAADrAAAA+MgJ/GsAAwUPArwABQAIBZoFMwAAAR8FmgUzAAAD0QBmAfwIAgILCAYDBQQCAgTgAALvQAAgWwAAACgAAAAAMUFTQwAgACD7BAYf/hQAhAiNAlggAAGfAAAAAAReBbYAAAAgAAN42r2QOQrCUABE3zfaeQG7T6wVNdjYuC8pQkQFsXTDfd89gqfzCF/svUL8eADTZYZhmmEGBhAYWhAlLJ7atxSIkEKSIEmaDFly5ClSokyFKjXqNLBxcGnSok2HLj36DBgyYsyEKTPmLFiyYs1Gt+7Yc+DIiTMXrty4y5hCCRVShufp5YAXvfd/Go5fwp+vj7RNy7Tij9/HgeILAryP9gAAeNpjE2EQZ2Bg3QYkS1m3sZ5lQAEscUDxagaG/29APAT5TwREAnWJ/pny//W//v8P/u0Bigj9C2MgC3BAqKcM3xgZGLUZLjNsYmQCsoGY4S3DfYZNDAyMIQAKyCHTAAAAeNqNVc9PG0cUnlkMGDBknaYR6h4y24ldEHZJlbQFSmFqex27blqMQZolPeyCQaannHKIWsk9FQ30f3mbXExOufbQ/yGH9laOyTV9b9YmJFKlrta78773c977dqzuP9wL9e5OZ7u99cP3D75rfdts3K8HtWrlG7W58fX6V2urK19+8flnd5Y/LZcWPikWbsuP/VvzN/LutbnZmemp7OTEeGbM4awkgEcBjBVEvh7LQMaNckkE871auRTIegQiFoCvTFE2GhaSMYhIQBFf8RU4AoWWR+9ZqtRSXVpyV6yzdUohBfxZk2LA99oa17/XZCjgwq4f2HWmaIVZFHwfPWxVVK0IoP64Z4IIa+TJzHRVVg+nyyWWTM/gcgZXsCAfJXxhg9uFsxCsJQ7LzlJa3GkQd2GrrYOa5/thudSEOVmzKla1IWGiCpM2pDim0tmpSEovzNnAZfvRUq4ru/GPGsZi9DVjgTG/QX4JFmUNFp/8NY87P4SSrAWwRFFb25d5Wm9TchgvuFKYVwy3Iy/+eReJh8hEwX3FaAlOFfi29uny6thrY+pS1E1k4sGb/r4UrjRJLmceBdhutqUxxODN81MP6mchuFGPr4XDrde3W/BB+6EGp1AXvRgRvDelv+L5+Uubrf9SM2wLNgc77PvUhtOBYvsoQL+tU1mwfe8pU8tLITgRaV6MNB/ukqY/0ly6RxJn2+poA5lCsysD7PhpDP19ZNdPNBjpwtxrz5fmel6sLofWVmBVze6xgPEiNgm9rjogb8jFuFaYe52+LjxMUMxfF6sSw1CcQAbR8H7cm8cAAhvdWEqJsKNB1XCh4uHEguTOMnrEEQ7suGaHCcvyEdyQlcvpUlnBcUdbl6Eb3KgCiw6GXrAc2O9KBIaY9n9H2cdR/noW9tYwjWzrc3b3zcvknvCe3WX3WFijwDeryMhiYHT3CG5FXhe/0SOhPR9UiCFCqQ9Doih2c/GlZ4kUWl7t6FZHttp7emVYdKqgcJlC8F4Yqb00DJIVsoWs0I43FqKhi4Co40JW1vEJk4Us/lwcjkWJ5JV1obnHRtZYBiyK4LA2tCP5naDjRL1qYxRtgkSMU214fuinV7nkoFoME6NHlgbQGKnwSENFFrlcbViI+j5PXRVaHspQ9gSoLU17o/bYiQybYecznOvOO9KVZmGbmI/qkUDNhPqSd7W5cN/Kl2LjPXVzpBYmK1sdQ8HlMCDDypvAiO5qJe/Zc4MYI/GcFi5yxjLGJEoRW4gcwshm18iOXrfWePb84j2hXNdZi7d2KuUSHoOVRPKTdqL4SWdPn7uMiZMd/dThTjWqhMlt1OlzwZiyqEMogSQIEijSNgpZa++dK8b6VpuxgJUPBpxZLDvCODsYOCnmpomKNpFiDmoyqUaNrDOIZVOsbzF7JYxapqbHVVZNqZwz63gJJ+gpIs85Y1OcPcvxWe4l6LVt4QHvJ1PKSy36aKHSCk9236be3dPPcgzd7BMTVehCusz3cNj4FxSILhHl57BnopA+NnYTR4M3By43cExyAwuZyMG0PKzAjKwQvkn4ZopPED6JFOU3Obr3cfZbwIkBD7WPn6T46A/PuBc0qRAPIOP+Xf4XIyMyvwABAAIACAAK//8AD3japVlreFTVuV5rr32b+94ze26Z3CaTTAgXQzJJ5okIGZAmEEIIIYRMxBzkcJOL3KQUUipIMbWItCKUWuuJAjHlUERMI1pqizQgKKRKfagPh6ptKUUoWGo9QDKL8609M8mo2D8n88wle5L9vev9bu+3FuLQEYR4o9CNCJJQZsTME4EjnGzgiYRQYXFhSLXj8nI1pIaKRjr8qj8MzyNkYv+rC7g1sTah+1b1Av6vCHFoE+kg4xL38UVMvIQIkUVOIgRVhE4Vqxhu8U5x0UhMAsQPT/xsQU8B9yt4Ebpjn3IKeyKE0WjcyTVyL8B91F8QAfFwCUDgOIBSv3M058Wdt27B5VW3L+AzuByZkCtiFBEyG0hD1OBAFcMSfx4uKQsVu5yaGMgJrmpunHbfzPqGmVsbGpvqp9wXZbbWIERqAbMRDY04DDxCMsYmsyxJmOcNIvagigpYP1s9kKCGQvby8qKRfr8aDouSlI9DpJa+TYTJmZ3b8VlKajfvnOxpex2vhjvXAqt1wtsoA42OZKZbsYRc2JWZ5ZIkzmg31kbtEofTcXptlBkZptpRuSf+piYJhxWEmLFSPIYrLQkGckQpfwwH62ELAvNOP1/Xz+Glu+YMf2Dq9PYZnYuf7Fzw+HsPV20/fJhbdxavfHHDQ6OaGmsnHJ9ZUzCn6+G5L7++72UrW/Wc21f4Uli1DzVGhnmcTjfxappVthKZpGdoDoPDrCBlStSLkOh0emqjTlE0T4mKXgCKEig9hSH9fRCuTpOdfQIXM9KRPydfdblC2aUlfoadBQ8Jl3Hzft9H36MXP9sx5b0W7KPnStcPaQ0Tb+xzX2A06bja+y96Ywo2DS3923mneRx3id6iH0tWiC/d2/xK8LYbBSMOO4BCyGNzNkRtyoDjdXzM+V/xv3qnWGDv908djAmymX2YGm0Ce+LtC6QdPOhFeWh8JCc7LQ0IsUiS3WIP5tsQNhCEAoGMhmjAYTNOidr4pHkU8hT+R8v9qbzoaHBpSVm4rEz3pZSfQCOJwDFOwYa1+iUP3jurccdvlnx46/Q/5zwxK0TPJvHiC9Wznqyb1HL32PGzz607tueh9jlV1ffcQ/cOxDSH4EfYJByGLLSgeyN+zkJkjETBZAK8kmQjPG+1cDVRi4WYBIKIHbKzAhxXGOdNf9gTsR4Pd8hWP/ZjzAXzRcKHF8YuL6QHOR63cmKMbsuT/c/imXS3cPjWeG4W/uDbuespVA6CDkEGfAZRZkMelA2RNlzSNJ5PyzSZcpS0NJvNLytexTs5alawhSiKDdnSaqI2O/LUROG/U0MNyIynxgDAUDzYWEXK5hmLTpYVfMCPQ8U6wQFV1T/5D+HjOIy9rfM2t9IPb8TO47Ku7yxv3bTr5Pq1tF/ofvnIxk7VmLV3y1sfkZW1zQ0TYz104+y53ZAlqyFL3gX/u1BRxCM5HB5isbg1pKKaqMpLglGoiRr1WgP+1l8H4IGrczin4i8Oq2IgG6kl9txQsVsKBkneS7/BS5851/VHeoTu78Dhd98/O6e+gz9Bb16m7sm0fxLeiBf+Bc94dX5//t3gS+BQWAUcysDikIhmQEi18LwimGuiAuEtNVHenhr0CeMKghLlz0ZY8QfUULawis6l36az8dt4Hn6CvkFn7dmEfwOZ9SO6Xuimj9E9+Gz/BFgx8xgH1kzoG5FcGaqhRTQaMTaLhpqoWQQviSLmOFg3R7CxJortX/XSoIf02qX6nYknz/V3k+rYFXyNqpwGZumvKW1DcauEglUDKomkyYSYoJJjbGRGU+yBraShVCupRvAl2ksqY5fxp1RhBtpicS8K+eDFNFQTyU/zeDirxcJxjnSHLPusikmBYIOwA5pNvMcluMCWAE4Nxb3KsmLQs3ofYA+IO+xXRd23wDVzbQAcrrlC4HE/92du/Jabj9Jf0F14O57/8bvz239+4vrR1x+YQy+T0pjxrjy8CS/Gs/ETzTfq6PW/XO3TcFGcB2Gezn44km7AGOiXeV4QzDKpidbIWJYFo0iwMJCwX6A7SUXyIcyjb8d+RU/iMu5eXMqtjj0OXfYoN5oxPg7KxDndUnHELSNkNBIBY0LMFgPPi8RIdLrhlhWhZOdLNVIaVvOhD0uqmzsXm3/wIPfjgwcP1JOD9QcO1PfX1id8Kp4BCxq6O5KuIYPJIBPBCtS7BNFp5wycaJKIFYnMjL4YZgJyN1593OXx8MEBu5OtBYcwW1NJmSMA4oG2Gxz0Mu7AzSJeijvoh8RsoG18K31hVaxJ6O57gW+5Vc11Fa3HWl8b5BCLgIvCKVitk+WQipDbLIoug6MmCiLHVhMljjvnUNy7kEbg2GxVgSYmXKQ76QF47MQP4qnwmNv3/uuv4ZV062uHufN0O12LH8NL4LEB8u3pf93Af8dXb6J4HvN79Tx2sCjnDQYnslptNs2CWCW2KYpcE1WI7WujfKCuCRoPSc3Sm8dX5219cvUjW7jD9AP66Sbw9RlsxE4iLl+8ZMHJK7diN4TuCwnrwgTduhvVRoIOt5s38opidDm94HuTyeMwmJFhMmSByWwGIGbiMulRNgBlsPgqnt8Wq8m2loJLjWNitRi5oVlcnbPtia07WgDUXjwUZz75KK6eQzvpLjJi9oMLmmJrYr1C9wfnN5wop44fcEUsZlqg3rohU/Oh+uT40tL8yC9oZgihIQWaH5n95kyDO7Mm6uaJIdVnCREyKFMHoEE/iCsQHWIw/y6QUVCIXawSg5qCfHW5XS7eTf9MP+l6+tT0eUtG3r/1scfqsPS3Fb3L56z6cXVTS3DaT07txDuO/aUJZ48rq5087N4x4ysefmb+m38sK/rHyGD9uILR5dWzexj+AvDxGmBZAnVihxpGMJYNEuEhe/lk/UJJIZmartwVepKu5Ovg2YU5SuFe8CMdhntloMpIjtFg0xwCRh6PYCPm9PSMjCyzyZSZ7hBMxGOzYaOeRSxbQ6GUHu5OaMhEKSZBLh9kI2vlDpe7rCzsgPfEB3EC/a9jplJeHGnpoe10My76ZZFLHOZ4H+e9bx1qMg63v46LCCrAeHjZtVAMekT/n86/UH5tHAn1nwr/aWrtpQkkE8Vx81SPtLKIF2S0APUbsSJmMELzgDDEEmEFrCJkH3Aaa+TFA3EOQgM4wX7uEVyEa6mPvkN9uI7M5Jr7N8aOc4WkjUV0I8TKKH4VKIscVB0J2s2ymcvJ8XhyM2Q5YPZOiprNgqbZKqOawmUJWZVRwQXZXzHQrL+UYQwAUxP+/IDINBgTauHSkgGZpmIm0zQWSGTeKHnyro3Pv3az7839j/1i7pHLH39K3/3mpkefXvjIzgcmHdp78GcGsWjv1NNzf/tWzM2JPN/UvGHtXMDcDpi7RA3ZURYaF/FnEOI3KCar220yZZuRyWlQRCSmVUVFF3JURZGSGuCeiooEWHtyFsPFdlXhIMIDEqsHmhQqc4PM1rsQi3diPfbRxeM9y5yhS7jIbF60bPkCbtHDLUuX8Svp2/Sf9DL93dZWUaM7vrGz47PN7f6uZ3++Z88e8OHM21fIedDZTpiJnA4QvG5omC7BVBUVFGQDZK4vlUvGnJCd7ISQWqoCEED7iNy82Ocw5RjefKZ5wrfHXL3atGNS9Y80bjTOwCNqrmTk0f30UGEx7SvMBX7ALr88wU8k4je4FGIyWa2MqGyb04xUAxJ1fhSdH9ed+QGG3AxPDqcqdlBdoWApsBMAx+YDpvgcBRxxXM/HF06cWWp04+JPRlkWLFy1RFi6bt7yFRouxjbswKHd62bjeTev/HDPP7+3K0lOAuVsYEeE6akyEiB2nveqaobdaEz3OO3EXh0lRLJYUHXUokjOyqjk+oJI+qKOjXOHwW1+EId6vwkVI6fTrxetMMxd3NIHHpLxPm5FGb1Of4e9N/6O5Vih8INH53bNrusmz7QuX97aXw8VVsVeHKLXrz796FND77oyJD9RkcgqMQs8eU8kU+M4SSDE5bZAAxSwhgGbZjMpVVETInpuAMrQF9VOYm5hVSpQCuSVheJaB0YWPzHSG7S3s/Nw73OttTNrx96NZbKmv42s2VZf/+sDhR9lTL6nEnS8SDV+CfBVgMpQBK2PjDdlZIwezY9UVa5AyuYDMGiPSxs61O0OBwJj0yzIgi2ipUS6e1LUkM0TSQqWFHDV0YKCYLBiUjSoaCOqo5ovddKCT4Ughtzl7FfQoPby5Pw3EA4J1aavxSnpc1Z+Pstnfeji/fGEDw6+siaBk4kUgPU6Er8EcvglL43s+zA8orDzjUNH6Gv09Cf/+521hZXVlU3zr54v3GCn+WuW7H79oZXPNSxfOm16Y11HJ9/ykxGT7u86QYTc4eOe+/Fv/7Br29zvZWj3hSLTC4KdK159S+X7+IoJzbUVI6eQyfctXHjfSfBdO1TSTsgGJyqNpEFhddsMZlk2GFw23m7nq6J2xQgjqJN16YrUoLKXD2jBEuYovcVoElQHtli+k/Z2rV9Be3GRJCnz/tjzDrfl+v6jsetQCI7mPd68+/fHIMa3QfB8CLZlZEa5ERXUCsgEi8lmdHLSxChMmDr9FYNztqMkVKxPryxUtnV0TJvWgccwI8Ij27dXTelz8y2QO7fXUU2/rwWStzDisUN6c7LsVpwTowoy2IiABEhsX3KmSk7ycRM5+aW6D9hyRJI0WLmqoXLi5CpcdHqZbpZq3k8djQ383r6Cg0ekRcw6SrD5OVi2oomRAC9JMkeIKAiK1WixyLLRaDMhdlW2WolodBLbQIeCZ8VgnYvnbCihL8JsKPZjSadYwj2bcDluouPxWWihb2xky1e4WXtxA/XF2nDPg3S3qMWqaRwNfhfQEOR4FUYdnkOYJWBi04rJAvwu+3f4k/hfS+MggwJociSoORz6dJSe7vPlWQwGozHXYbGo2YIK1LlVxWRLx0anrqrjyWyPK2t1oOGWJ/GzCAkmQiTkDpWx5NZfXexK/Cv+cdo7dcaqhbT3UoE6Yu9DfVHfiJceeuMoPT11xrKl3JY1a/b1xK7zLVsnz9hd23j0bCyfXWvfn+S8E3BrbH6GCHbpcJ0WQWVYGdQ40tT4TY3eL2GLB29jC4teABN6ZcXRk8zYfx/TAUydduZ4sj7v1HeJvEzti2azDzkcaS5DVdSl2EhV1Oa6g9ofyHXQ+NDHcoJcKWtnLjvetqR17aLFrWsXE4F+RG8///l3cSYm8MYVdez92YsdHXtepNfoO1uwfADb8cgn6C2Goh2qXhegcEAvuzeS4wHhBVOVlKFISjZUTmSxaFXQIGSb5EO+wWZWkdSzSS2bBChAm3clyQhB59c4kSS7PVBFxJ5likJ7bwyzLnrv2EcPvnle7/an5mpbn3DRUWL1DzvoafrpK/TG98k2vdnj+kQ/A6TLdb6ymSpxkQySlub15hhsNn+az23LdJntdonVGzOqipq/vuvGd/7ykk1W1VzuRA92uUNhfX4LB1hDe3ixsLT17CL+2EcXji987h7ZB5r3tMVS9MK5TR15Xc/S/Z0d10D7KUBnSV3D1pvd+P3Ri6Y2xCOKrAasCsqLqJxdjyeVlSWLIDC9BINJAlEiQ4vd5AtRRJQxBe680qd20d6LI2wlL/MrDfRPxh1tseN8y+GWlSihfvaBjTxUEckSvTCAoPwsTQsis5ZlzjJmuDMqo26FGCujxPWVESSFDBZUTEpC1QIXDcwf8Q4KoMBz7kyO7Lt2de2+SdPfn9oxfHHzhjXhi78/+euZDU/VtM3YtnHt3bhmX5c/u39I2azcEeXBspmrZ2zf1fQ/uXdNLLhnVOnMbzG8hYA3LNRAnxgdyTTLNpvDYZQ5VVZdbqPdZq+MWsw2mwCuExJwQ0eSY0iynOkiJK8Y5AaTvqzTh0NOtqcCMml13bIVHa+++FRn01FcTo9P/DDw59Brr3G+DfOuXL0QuzB2DMPwDOQcTN2Q6cURD6eqmuYyybLTbrBxglWwVg2qb32bO5WnFM3NCnuywpNDBUpR18qet3ARy3hctLV2+plj3AexlSzhOWvfC8lpYwvYNaHhEc2EBIFjEWHhMDYbMCwabBZXhL60rcn2FdgEFGKDD8Z7aSOu+EOuQRSGnMUVtJFviW1cs3jWJm5d3AaUYLEHbGTAnJEr8EaoIRnI7SZGIvl86elZMBhkutkGis3mE21I0CuaLuzK1a+fxgg7A0nCYJNYJmHxyRDx4caHpXfoIfomHrkhK1vks5Tv47qNvKpYsGi4y/gYHkbfwG34av9mvoWqmz6p2TOd88T+5mp84P70CX3D8TUAjpERuNmhc1MTyRUFtl1NOJ7DvIAFE0xmFpj7zQaRwBplk5PHtsSukpo6RNrLU5uGrlUBNKMNVuDHm+hO3PzBOdxMn8br6J7LV2gHN4oL0GfxnNj5WA9+hG5gXoIKw7zkAiR5Jk1TYObmMdMyHoUJG7hk511OxW6xQ030sa1OcFtcAgy2r5QWHE9uddCJLH7i6iAcxrVnfEbRlN2Lq2j+2H88P6UmPHbqmhw7+HVz/bL593Gr+hwv7VevW/5zTpj5F17IXkBnYPlDJF4CSCYZOqwEUysPg6ONg9/kyihr0V84pxlQBYluWor9pX4nMLO3fwsnUi8ZR2XO2MUduXQsNhUseckRvBtmYxG5IwbCA2qJB/4rjul3epOdjLlFErCH8Q5r8XfOfSNL6Hb10L/iIafQ7dv67sIN0PJBNJFtDqAa4kXJ65+kXJ8yeF22DlzPRxPZdfZ/YuHA9+gO309h3wPaEcBLfC94aMTBQzQZIKssBlkGwW78tydjVk4/GePYyZg4IveXOxJHY/Iw/8742dhouHdY7zl3uLfyb0/d9GM3PwnTXiJYpnmO7sDXMbC8eadtvJo4eRsHjFTwbSgNjY1kS5pVA4+mezH2aezsTTXWRtUgB79773j29lWvDp6+lSXPbNjZW0U/wct+2jy8rqGhven5xy+3nb2+9pXDHAQet6ShbmQoMnnCsdXNB9q/9UrrI/FTN9rJl/IrQN/WRYawUzfNSkiGw+uVNS0ddJ1+5jZw5KboR255XxoeUbLLJJTS//e8jZv9Nedt8QgRn0yJrHiEpCoG+CYSDPAul9mQmWk3kyH5ebaAx+/zg17wKz5oOj6XTauM2m0+tqXOFpKiHcC57vKBs4JU4cD2OOMJXVoKmiEwMMuH/dzSb80XmXzgVtKL9JN//fztS5cFYdF7J85fOHH6m7IXc+c2t+e98lOmIs7/4+a4zxqpfcseXIZN+ky/Nb43ja/q59RqN4JySBDbkGKhVjQyBL3nEC5jp9r/B4Z65UYAAAABAAAAARmag8m6318PPPUACQgAAAAAAMlCF6AAAAAAyehKofsM/agKjQiNAAEACQACAAAAAAAAeNpjYGRg4Oj9u4KBgav3N8+/Sq5eBqAIMmCeAQCWHAaEAAAAeNpjOctwkAEIWEQYGJhEGMCA+ThDKwORgGkygy2TB0MpjM8ykaESiP2Q+CkYepDUwwDzRQY2EM0KtJk1gWEHqyRDOesbhh0s1UCcAuSfZihnk2fYwSzL4ISsj72bYQeIZosDqmeDsFk9gHoyGOJYFjFowtXtgbrnH37/sFxlCGMVYFjAIssQA6RjWHYxxDBLMmiytDKwsToxLGAqZJjMVPi/luUbmL2A/TbDApA4yxew+gUgPcyLGBYw/wLSlQz6QLlZLL1A991kEGFZwMAFYjM/ZzBnGAWjYBSMglEwCgYpYNzDIDnU3MzayaAJwoPZjRwLGDRBeDSFjYJRMAoGA2C+yaALpj8w2AL7bE74+m9shqhlF6jPg9HHWwbpixEDAL1eO4sAAAB42i2US47aQBRFXzciTBspK4j4iB46g5KsGmKopiVklykasLOIjHvcw94Ai8gmsoVIbIJxlFHIrdNB4ujq+b6Pn8s2y7/hJ7uzXwOz0d0fG9rk9l10thBL6O2zuLz9EFe3N3ENA9zcfoo1bGAk3qJ36ITew4P4YE7Vxja7ncVHWECn7mMrlTU2L05sqMhEzov4CAvoiJeqM/lw3o8UmdpYkanu4iI69ZrKcxW9OKPOjDoz6szxz/HP8c/xz/EvdPVN/KL/Ak+Bv/ivs7/AX+D/auO/v8WJ7sXZg5yOCo4Kjt06ZnDM4JjBsW2nDffiCs8aBriBNTUbGIm06B06off0OqCPVD7BDvbwm6YqNdVZzFOVmipHZpq/1FSZBVzKX2qezDUMcMPVGjYwEm/RO3RC7+FB9OzB09GrY9Z5D549ePbg1fEsruAaBrjhaj5jnjPm1THHW/QOndB73YvnjHnd6cWWOj9XW+psXK1CV2ymYjMVm6nYTCW/ruJc6ZwubHU/EgNZgaxAViArkBXICmQ9KevVnpT1as9kPRPfssMtO9yywy0b27KrGmeNs0E36IiO9I30jfSN9I30jThbnC3OFmeLs8XZ4mxxpvx2ivnJJqZKTJWYKvFkE7MlZku6l2gvbOOFbRypcOQtOPI0j3hOxE/ET8RPxDu6dHTp6NJRv6N+T1ZPVk9Wn7P015si6r0QS6ivkKivkKivkLiGAeorJNawgZF4i96hE3oPdUIG7/l5Dd7z8/oHfomi03jaY2BgUIFDD6wwlqEODFcz/ARBxhA47IHDF4wvmHSYepjOMbMyOzDnMx9h/smiBYUFQLiJ5SPLR1YX1iWsp0CQTQ0Io9DgFnYOdhf26exvOfQ5TnNycppyFnHu5LzApcOVzrWK6z93KHc7930eRZ5Ynn6e17wGvPW8W0bhKByFVIWXaQbv876mMvzNxz0KRyEVoCUQZvBtAUF+HjiUgMIKOOwlDgIAITDs0QAAAQAAA6oAQQADADkABAACABAALwBcAAABAAfgAAMAAXjadZI/bxMxGMbfu6S0Vf8MCAlUdbDEglBzuWQBOiAlbagqRa1EUScW9869uE3uTrajKP0KiJUZJJYufAAkZkYGxMSH4Cvw2OekLS052ffz6+d9/PrNEdFG8JICqn4vMCoOaBmrikOq00fPNXpM7zzXaZ0+eF6gVfri+R6t0VfPi/R67rNED+i75xXapN+eVyma8xpFwbLndXoaPMOJQX0ZKxVwzwHdD356Dmkp/OS5Rq/Ciec6bYbvPS/Qo/Cb53u0Ef7yvEif5z5L9CT843mFntceel6lt3NeA2vP6/Sm9mNXZtLIC5GylBvOkqKcKpkNDLtk7bgVNzC1ttheUWRDwXYKVRaKG1nk0WEpcnbEc82kZpwZxVMx4uqcFaczOc9TNuJTdiKYEpnURiicI3OWCGU43mdjJXUqE2uoo45ORJ4KxRrsyrxbDFPWHUvMrTg+FkpDy1pRK7YaK2lYyTz3WokDY8rtZnMymUTcbyfYjZJi1DTTUqRCyyyHYzQwo2FfQqJR39j5mIFgnZInePmdLTY7vR3F172dKipU1hxWSt3s7+/0Do56DShplyRlGAbjggSlxDA41hyUUEElTUk51QBRRpcYbYqphdHw1KItRPegLqAbwofRDlgh287c+ReU40M8REyAGB0hnpMGSTfbE41Tp1CM8FZ0jlhBp7fcbaat1aqmeJ+4qMKcOTcDUv4+0p2WuIi9V7U+o7G7l4ZGYndWoUaNHcyJqzJ1WQw3ZXdW3kXO0J3ShZ/0bHsT07HL1d7XRiO3M/OZuTTmLrfPvbuL9p8wiG5TE8/EPRH2b2YnPjdyNILSoFel64pwdWXQVjVGznOEKvquG8JVVvVvfK0eA53tdAc+HLpqdTPHfgv/3r2NE+L/1n3lFbmaM+wOb3hqRPq0j3706ACd67lvD55/AVMsDtsAAAB42mNgZgCD/2kMaQxYAAAp7QHPAHjac+jmVPRQCFVgZA6V92AOlWP+Lx/gIybv75si7+eTIq9mIhCqaqwSKin8X56d5b88G1De10dOPsWH0ceNV17YWCiUFaiVxRionZmRn9meeT0zM5u322m3227MysZKoTLG0qFixqKhgoz8oQLG/KHr+c/zMxnwMzIaM4TmM9QzrGd4z8AiwMDYIMbIyriDccLGkGBtbe8d7P+DvDdwBkRvYOzYoBoMIh0CozawdWxgCI2KjtjIyNgX2drby+Ak673BKDhig4JspPeGFCBDQHajGINTZHGxNhCBQHFccQmIBhNwIBEHAOxMQAkA');font-style: normal;font-weight: normal;}@font-face {font-family: 'Open Sans Charset1_ 69j0C17EB7C';src: url('data:application/font-woff;base64,d09GRgABAAAAADE0AA8AAAAAYNgAAAAAAAAAAAAAAAAAAAAAAAAAAAAAAABPUy8yAAABWAAAAF8AAABgoT6Z0GNtYXAAAAG4AAAA3gAAAvTCZYdCY3Z0IAAAApgAAABZAAAAog9NGKRmcGdtAAAC9AAABKkAAAe0fmG2EWdhc3AAAAegAAAAEAAAABAAFQAjZ2x5ZgAAB7AAAB7HAAAt6JqedPloZWFkAAAmeAAAADYAAAA293bipmhoZWEAACawAAAAIQAAACQNzAloaG10eAAAJtQAAAGIAAAOhNkfKvVrZXJuAAAoXAAAA/YAAAlaituPpmxvY2EAACxUAAAA/gAAB1ZX6E0AbWF4cAAALVQAAAAgAAAAIAUxCGJuYW1lAAAtdAAAArIAAAVYcrs1rnBvc3QAADAoAAAAEwAAACD/aQBmcHJlcAAAMDwAAAD4AAABCUO3lqR42mNgZtnGOIGBlYGDdRarMQMDozyEZr7IkMb4kYOJiZuNjZmVhYmJ5QED03sHBoVoBgYGDSBmMHQMdmYACvxmYZP/J8LQwtHLFKHAwDgfJMfiwboNSCkwMAMA3CMPPAB42tXSuS6EARSG4WeMqNyAhORHjH0de0Hs+75rxDKx77tCtC5H4wL0rsEvGhRuYfyZWkfjvDn5mi8nb3EQE4+WXNlZ71E+upOjWaBQiYRSZcpVqFSlWo1adeo1SGrUFPVatGrTrkOnLt169OrTb8CgIcNGjBozbsKkKdNmzJozb8GiJStWrVm3IWXTlm07du3Zd+DQkWMnTp05d+HSlWs3bj34CPKC/KAgSBSlQmEszArjYXY6Hfn/S+/02++Jj/3FlR94Sj+9fmX4fHkOhoqSEcvF95mv+YfzDYve5TwAAHjaYxNhEGfwY90GJEtZt7GeZUABLB4MIgwTGRj+vwHxEOQ/ERAJ1CX8Z8r/t/9a/7/6txIoIvFvDwNZgANCdTM0MtxlmMHQz9DHMJOhg6GRkZ+hCwBNPR//AAAAeNp1Vc9T20YU3hUGDBgiU8ow1SGrbuzCYJd0krZAKWxtydh102IMMyvoQSImY3rilEOmnfGtjEj/lydyMTnl2kP/hxzaWzkm1/S9lU0gM9UIa9/3fu733i5q+/Ag0Pt77d3Wzk8/Pvqh+X2jvl3zvWrlO7W1+e3GN+trq19/9eUX91c+L5cWPysW7slP3bsLc3n7zsz01OREdnxsNDNicVYSwEMfRgoiX4ukL6N6uST8ha5XLvmyFoKIBOAnU5T1uoFkBCIUUMRPdAMOQaHlkw8sVWqpri25LTbYBqWQAv7ypOjzg5bG9R+eDARcmfUjs84UjTCNguuih6mKqhU+1J52Yz/EGnkyNVmV1ePJcoklk1O4nMIVLMrThC9ucrOwFv31xGLZaUqLO/WjDuy0tO85rhuUSw2YkZ5RsaoJCWNVGDchxQmVzs5FUnoVP+/b7ChcznVkJ/pZw0iEvvGIH8e/Q34ZlqQHS8/+XsCdH0NJej4sU9Tm7nWe5vuUHEYLthTxG4bbkVf/3kaiATJWsN8wWoJVBb6rXXqcGnIdxzUpanEYR/13vSMpbBknuVx86iPdbEdjiP67l+cO1J4HYIddvh4Mtl7bbcJHrUMNVqEmuhEi+G5Jd9Vx89c2O/+nZkgLkoMMuy7RcN5X7AgF6LV0Kgt25FwwtbIcgBWS5tVQ8/E+aXpDzbV7KLG3zbaOIVNodKSPjJ9H0DvC6fqFGiNtmHnruDKezYu1lcDYCqyq0TkRMFpEktDrpgPODbnEthFm3qafKwcTFPOzYk1iGIrjSz8cvE+7CxhAINH15XQQ9jQoDxcqGnTMT+6voEcUYsNOPNNMWJGnMCcr192lsvyTtjYuAzeYqwILHw+8YMU350r4ceilJVAs2dKX7MG718lD4bx4wB6ywCPj+SpOWdGPdecJ3A2dDp67J0I7LqgAOxxIfRzQ2CFDS68dMxyBmZU93WzLZutArw4KSRUULlPwPwgjtZOGwQGEbCErtOWMBGhoIyBquJCVDfyF8UIW/2wk3KA0uJUNobnDhtZYBiwJ/9gb2JF8K+gojVO1Pow2RiLGqdYdN3DTp1yyUC0GidEjS6TWhyq8plCRxfms1g1EXC7Q0Astj2UguwLUjqa9ET2G5QEZhvNBr/ZuSTfIQpqYi+qhQGRCbdm5SS5sG/larH+gbgzVIs7KZjum4HIQkGHlDWA0wmo175i7gA60xLtX2HikzYGOE6XoMHfXKYhsdGLZ1hvGGu+T35xnlGuWNXlzr1Iu4dVWSSQ/ayWKn7UP9KXNmDjb0xcWt6phJUjuoU5fCsaUQS1CCSRBkECRdlHIGnvnUjHWM9qMAYz8uM+ZwbJDjLPHfSvF7DRR0SRSzEJNJtWooXUGsWyK9QxmnoQRZWpyVGXVhMpZ05aTcIIuEHnJGZvg7EWOT3MnQa9dA/d5L5lQTmrRQwuVVni2/z71/oF+kWPoZn4xUYUeHJeFLjYb/634okOD8mvQjcOADhubx9bgy4HLTWyT3MRCxnIwKY8rMCUrhG8RvpXiY4SP44jyeY7uPez9DnCagEPt4pEUn/zpxPYVdSrASyW2/yn/Byn3ISkAAAAAAQADAAgACgANAAf//wAPeNq9Wnl8zFfXv8tvm33fEiGTySSSIJJJMkI1g4gkqFRJjaoqqqq11dbyquJBlVqiYldaTSPSVj0RpSil1qK6WKqtt9XyaL2KLtrKXO/5/WYmi+rz/PN+XvNJxC9+95z7Ped8zzn3HkTQXoQ4NV+LKBKRbRtHecJREaH0zHQfTvel+zLaWtwmtx++9tKium3DybOhOXztn8XDuYuIoOW3L+C5ytt6lBawUpWKcJzBiLGWaIVeQa2dUJSXl2Yyo1xnusmMc00+nwnWxB7qo1m+TLvNKngSknDBE74T3zzTPi+Qm5WPl3CeP2teKOgc6JaHQMYsWkE2RzRsEdAhKnKUk1QCESks7juWKa8LCyvrUg91wxfOa/lECklLGZ7C14auEaP8hRCPht++IrTmjyIVsiE3ao0yUNdAIjLyanvLZgkJbVqq2xqFTB/VtUjTwadthtDW6fK6RIsIguCTZ87NTU+XRYFMhyIzLNditfsyTUZPgsArG8rOyoHNYflpTnZW0p3PsQffKH5gw4YHivGRFS/PX7W0bPFqXFHcp09JSZ8+xfjoipcXrFhatuAVxuo+X0LTOFJVhfvg3pVV312+ev7Cxat15zZtfOPNTa+/vunC5atfX7j4I43/sxggAozG3r7Cf8ofQxrYYTa6P9DWYkdxgic1rU1aa48+yRVnV+X4fdqioM9iSG6tb8unU1cSTU2NTzfHq4qD8RzKS0NO2Gi6I9fsyJVt12SnsCdHTmRPlkw/1hOb1e7NyvG3IeHNgUVFnAMyiIg9yYJi3rWFD05/7PHS4OhV119h3UcPaLWKbZ9X07dj4v63X93xwhq8rF0XR2X+XJz2/faJv5Sf/h9uSdep/bpPe6Dno4NurVmJK/ODwzpNmPvnjEPDHhk8Ire88o2lT259mD177xtD2Lcvs6+2jBjwGUJY9hScp3iKdRuilOOJ7CHHwn4Xdg7FMcI+Ib/Rm+0kbnhDh5oFtCJSc4jTGzTJ8mt5jdzKYjT7fQLs1OzwJJHeq8peXbT45XnrlqwkGViFj7+1l2X+co3l7KrCB+RVO8Kq2uiqnBrWRXqDmnLJTVfFRiJ6cszZWSTZZzcT7aqydfNeXrzoVXlZ9gdrX7kTH732Cz6+922WAauWkmmcXrBCpLUNxFKew6JOrdKoDEZOjXVEq9WpRU6Q9Ajl7c+st5hsPHnnXgdvgXhJtnj9PCWL0/CCGDbz9+rN6zbfYHPi8Jw0wcomjK5twXYMxCNY+UBc0KJ2NJ4n72Y4usClcPvAo1oGLIjjVDyv1VFREkuCyCBhCaU/7EszIV/j8Hbb3CaPyZ3tNvnIS3g1GzqPDcMr51HHi6wUV72Iq2HdPPY7HomuIgmZtvJIpeaBdRRbgcJeh6Bg48cDDTGDs6fGdtJddQxlN58ejjMHwLt98FmSR8aCpU1bCeI5eJTui7xryXbb+uAf8dnly+GxwlDoBmjvDGgEhLQ6Fe0VVNmR4tmKX/ijfguuurxjbvtOnXN9XUZ06dq1S6eCPBkBK9DQOcWvLNsI4nhKiTlqStgsRDM5FzpfIXuSEoYEDbt9hWutRKEDULOakVZAgsupsnUPqkRq6B6krnCcpTX1B08CMRnNvkwzVr6blCdc659+u/Lb1V+u3qz7pnxDxdKlFRvKyVdsFnsRT8NP4+fw0+w5Vsb2sq9wMu4AHy87D1rvBK2PgjZqlBgwqhCWsEbLqUQRqwTsRDKXpZtzI+JButtjyvILgpiMfeToq5It67N+eOZ8zjxjvK1N9dM4DVYcCrnCC+zpAq53OLFoQRY95mJijeruQaOInT2C8sLRbTki23K7s/G9JMwYYnIYauAGm5vz1uXh6ZvHtFvw3EOvDe135OrxH1afYnvItYV45pblix6YMPeeXmMrP90yj137mB2UZEsMBFxjQYNk1CWQGIssooioPUEntEyhDrvD3j3ocKi93ubdg15RbeoeVDegLCcg5a9GmmGgKpsd1OHcCUnJ2Xa7L95kdHuy60kb1JX1pVfXLNpcxb5mv47f+9AjpwfhKWzgorJNh5Y8N6hqZJ/+P874/Ao3cP6W5pK9puzkN55Wa9MzcApWL1w2+8nJWQVjut2/T85jaYDeCH432MOM7gk0N/MqQjQiRZSnFivmzXyPoMogms1UFGi9faKRJavsi1KwR4ktDP9wg808wLfciLOvhHJJ7eaz7AW11DaV+XEJ24xLFtOv6lLwxYU1g/JCE2WGBPziwCdiUPtACwN1WSWrg3LNYhGAhZBgs4ENbYKg7R4U/gJdA2yZnM2KPAkKYgCV0Z0gJlsg5GkOaX0Jq9h5dnNGwcePbd7H5j7ySqmfnA5t846jU78/eIGxXuta+yrW4Mw4P6lewYocMjITQKt0sKodJaL8gCfGpHG7QRsTTfJqNfq4nkGNXm+lVkf3oNVFpZ5BKFAa65bbCKMoXyN3psMGJiTUF/E4TwLio3YVIGfZJ+BeuHBsp55Dfvxdqx119cMLf3x2gf2Gf1ywpmxx//JgyRIyFr+NN1kWutg5dqD66kffsVu476F/blxcUTyj4PEtw2V/BJumAZ4CVCZGzPOIADFS0iNIBeQMVz6KWhAFGNjQhnEcGVh3gR4LVfFxK2b9eQI4BWoSLkXZfQJqg3oGUhyGJGsrGqdSUcFkNQjpbQVTSnxKfPdgSooWaWN6BrUu5OkZROJfnTv3zmwdzsf2CLtlZ3mT5BqERgsTyM84QUYjnNNJ4aEfZi/ZUs6++qEOZ774zI+T3li2tGL1B0tn4/ZTF0x8ZeGkxfzRHRue2lLU970ptWeP7bw1/76tY17ZdavimdnzJz+6rFtgFX38maED/tH5nhcHPDZJtu0I2J3MGQ7kRZ0CCbGmBLUaQAPbJuubg2Wtej2xWp1gWpGIPYOkqduZc9OaGBaDr4HbATVaPEJ4R8CTdnN4E7AneRdJnDc0fHx+ybBrv2q0/tqnP/ju9sdLzz/DrAtXL1ry0Ip+vZfQgroK68IYCFLfAw/+6+PvsLSCncNt392w6PXi5wue2DIMRWtbbqhSSQGHGyEsELI79JZeQb2xPolEOTyS+RrnEhMUuHdklYlTGucW+t6cOXKKkXPsDcixZ8GPbAEVjyHJiJJAUXp6JIFbMM7GNjycGuqu071Am3NxAZ6wlLkHs/6yrrG3L9BcQDkWJaHcQJwbIlq0WFAzPZfcEqFEY2LzXsFEu1FdFDRyTQBuii64hj8npylVQ0qAeLE1rtbdhYNf6DZzSq/yRzvsOv7+Z8k9nnus05b66j1nwrI+48b3HjbamzFnyM5NRaOHjCp9+hE3Ox0p6QmCP7yR3wkOrAdtmxO9RsK8XN9TTuSMBj0pCmp4vR4SLeLMcuWtUGFDqjSZZUzccqWPfRiDKwnw6qDaUG1NNem8kOSxx6rcHntKNT7J0vmdf+aTEfjD0qmDxrEOIOUwuN9uiFk9+GQ8KgokWbg4tcHl0qs5UQ+ZQDI4Dc7ioMGgR3pXcVBvRo7iILz395kkQjrueE4ONhtnsnIet8UdZhuPyRT56TBeA6UCt3ge7sluXmWkCjtr1m7e8yfOeOef297ja9/aOWOjS53Lzu3/kuaPnT1lZGhx6Ku5ZS88L2e+qRBHJxSWSII+S29V6anDaUZFQTOnEQAvS9PEC8ZMQCYj8mX6bYInHpmyzIm+TIeYRDtcZ5ex7o8V+5efZ7vY+o0478zF6sIK3sfeZ5fZN+ygf2kufgE/8S3u826fsvtk7wLE+H6AGFRqciToORXikNnC64qDPOX0xUHZSn+tZpAbusZ4ROEHj8kXD2uwSWwhexLvwX3x5BqQ9f3NExg4ilxm5Ww6X8tmszdwc5xwawyUG7BnkEt/B7kaOVsJajXmkIQ5rU5QFQWBuAjhi4KEYvBqbP7bbCUrYYt80d/rTtL00BQyMPQqmcXXLmMp5aGLjSSpUGYgBqpETCVM1Zo7BJkbetkmEjxRCXhcVXR5WDx0eVnEcnxHJTZhF1bJRYg+VuKaxaHYIsi5vFZrKgpqOd5RFOQtf59z3SahiR3ln+Us54dd9cDXx19by2rYgm2436UfjnQ+sI39yj7DbuxcvphtJyyU603C8/DQ7/CDW0vL+7AP2EV2hh334A/Ce+dbKCj7Ai4VxkjiOB7xOq1Ei4KSxKsFCtWJ0gBDHDaKwvrNQznig+8+vkVVHauqoqSKbA6VQJdVRkbJCPQBJypVJPgDzXisplDLUUyhFOcErjgoUDX8qzhsREjlzry/JHSoIf2mZEigoslBSkOsupqQ6urBHq7KO3iw91apB+Hbg9g0PFzpuuICOo0k6Q0qisBwkFYVVKPlPg1nkJxsWNoqaAfmdOs55PGqPWxa7GLrM2OhhO+3+2TE+7jLitapAZuMCU80ahkXIvGqxpjkNvEFLCpwADFxlw+FflxRVUWWHQ7VkA9fCO0DSNLI56FZjTyOh8pBT0EUVHFQC4K65gZ1FX1lCNy2w1Wyw/753crwuwIoiizgrU6J5wWoj3SCzmrDahMVoKbUI0FWTtbOkXunwbDHbpMLSNDQZ5KLfg+mJcwo6ddghE9I+FNWpZeYljeu/KxuIF97q5iDroa+9eruP29EvEXusY2oTcCmguSADQYgcpNZQ0WDRLHYGJWmjhIRDGKTiB+8Je+Dum8k45o9NE4ievIKd/RMTd1eENg+FnvzaDeZeeTY2X23PqooqOKooShILXdnnnB0xKPGfRS/m61h+2XSw4NwPvRJg2+NC13/+febN34OQT+1no2CGBmOH8Nz2Ri2jp1mx3AmToWeKoMdC7MgN1zhCDPKCsSoAXfAGVmsavBhtVoQRXNxUKTCHSyR25Beoc9QSvd4HOkwPNxwdpJdrK7CU0hiSLPi2yO7D+/mtF//FAIcQrFl6xcvUFBgGxQUDMAhWQFot+ygClUDh1CdqHMVBXWcaAH6gIYs70A9gTRmD6N8GIPFu6Py7XE84Ca74P9bZC6x+Z1ZOS4m/xGfE4CPFuqlwoBXhzHRqkyiRq0WVYSzO1Q6CM3ioE5HKAX7Uaohiq/8bUpVNFfw4mxGHvT3RmEDnsWLMUhgX+CXDrO17MTlmspNu74ig0Lr+NrjJ9jXw0KjyaCyhQsXPw8+K9egBBg4UUavuQXKOKeF57xJ2ubUbgcWtnNU1cSVUG7TNpHzxEebHSgvk5PC53gyCyt1J3Sedo6wf11jdfP7fza8qrrjwrKP3mYnv9iWvXXTnOXtZs29+CaetfdMlw1JraaP6/Fo76yiQ+s3Hip5ucf4x3s8en9G750y35gBv/6Anwj9uhlhHlMqqaCuAU7gormnnhbDxAuE6CbzqlgGV8gy+BbLlHyzA2LGBeuYkDdgMmK1CI262SRRTgcLRfboaxwuJqvsEwodhnmRd7FP2O/wOV916IPth/jauvv+ZN/i+Dr6Vl3Btv0fvkvfBTnwh9unnC/EBDSQljUSlGuUyor6IgcLsLgPyzUa9Bd+TrstdL0y9EsNLmmfkNg+fFZSd99rK19dD6vFIiT2gNVc8mmFSx0bY9PreZXTBKlBFaYUhVOihzzAJkly2SevbpFXjwix+PgPK9lZWxa2t2XfVrIpNZfa2mOzsVCDLW3dluyLNfTTTges/1hT5wPhz+5eue1t+mzdtFX7FnxEZ8noQWriyhXW9wTMnMAD5Qsy5XMy5XNNKV9RAzSQi1Cg+/K9UN+MqcEXWYed+Ek8aivrQGaGppI6siO0i3QJ9UAR1KYotVR8wMDxhBepCrIKFinfgFykgoNFwf2xj3TEs99lzmrm2kHOkXN100OHSTqdAzmvjn1IV94uVM7BYBEOOod0OfeES4ZsN11ZN5iuZR/OhPgcePsKPcb1lxFG3QLeBEnTvLnLZZYo1AZE07xbkGig1bEZCoIQbTEFQd4OgZz37xttd3KkDTN6/UrbEDkxsZm84EjZotJp095uqfdrk1/bTiw7Rk+e+6bv/r2P7t/F9KveqTjw9sjVjxdVrsI9jEL+9Cl9prXKfGtPyDqhasUQURw5rv9A0HszRO8EwQrZrgXKDySoHQ6DQRtHtTTerUNam9mkNkFSAIUFO7IWBCEzNQ5jqCby7shEOEJ9SckeUU7VVtGX44g2kHIX/NaZn66fevKde7SeSRWSNP6jqvKVVSvKy7n+7Cy7AZ/Pe/V+SbCy2dMe2zBv36VLB8+fPPWJbNtxgPA8bkC4RjcAy6mo0yHoQDMjMoNm9jtrdD5So9uBSqCiU+IP6nUy7Cq7hVW/9lrb2uefkcm2vLZu7qJRVuzFWmzBrRIcL9njWOmRMx2W5AI+IJXzAz5mwKdzwB0nOJBebxJM8W6zzQBqYS1VqQAelZFaCoLU/vfwKOh4PUL0FNLhS06G5x7FllkRsqMrVeO+P/3TtVPnJ+lErmIOW1u1YlVV2aqVS97ASdgAn1av9uqJd/9xZdL2457LBy+c+ORUREszYGNBMahDoIVT7dBQCtHdLNahKQg6HEgQrApQ+iZANa6DfY0hM9tsbnsYLoFCt+oGu037mV3C/JfHr4V0/PbKd97st2b1P9boScf5VtwSi1iF27HrXz+x91Dxy0lu+n318jVvyFaLg0pML7RAVrlztmq1FkIgGKnNroZQUAMRi3xB0CIaqBwNvmiBGjk3Ncm0pJTnkNmz/dlGdzQtADOvZZcr9u/Hjz44IW1Q/sD+2EEP1uXSg93v6Yhf9sxqMfXFbvKNTTKzchmATCryo05oVODeNFc7r7ZFRz7Dgi08SU1o1sLrUnfu0syQbcguCEodugXVCVKqQTJI9tRU0i2YamiZ1y3Y0mhv0y1oj41AV29ip3yIkJub9jf51RY9HEpWAkBp8uXjUPkoIKnhOzhDw22WfPUj/yM7C37iMo42a/Xlnoy0EcX9P9jyPvuS/ev05efHp+YGuvZ98syB0q7MVD7/5OFRyw+Ofa7/jPE//zbhOa7wCadnbLf1e6R2fVunlS+sfX9d2dCyGEtJ9j39Uz2VT9Xss95CwQFTnwx2fYreM27ilZvPgZ02A3Pmg5/b5T5Fr5UkFbKr7A6nXmU2cwVBs1GNkMomE3R9/RONepmpTGEHNkUjPkxTdO3kGW++UlEhqTO2jj98mHw4+x87T4X2QXSn9G3X66H3Pw5lyxXYq+Aow/jzYC0D5AWTfIKFsdGkEwuDOmLAsmccb3wMJDe8tNFREC6tqKhpl9qyffuWqe24QpySm53Trp3fD2vfXsysytpa5EStAnaLRqOTJFeM3VgYtAdUBgTehyJWjWkixNKokTE2lpb2SIeuXe4rapDIrK451r4PcnW3jGyn+HBUeBjTOMDUiHKgrtSr1RqNJHC8xJnMUCUZjZJERY2NGsKZKR0k54VdKDcCK1YyL452PVYR90nrhwd/yPLxucNs6tQNGySS0XEInsRah+YR4Sk2TLDWHfSPC8vGpSCbItgm0BQkQ6QgGW3UZBBl4OD/KP9bOApR4kEFAY/NZDKD+T0qs4cmepvZbTazi9O5gGlbuIwWA1ToNqX9yYscn0MQ+O68sm3kEA2e4ZD9It4R9Q7BO2biqpcrxkxavbhiTqyUvmkExr2kjB2Tdmwnh2fO3LI9tFr++73PQ3u5wvKS/jtKh77/iewxEW8Ffa0oI+BEVtldrSq7TasyGsFZjUa14e+ctamvOhp7avU6WQ3fu2MPHJI9dccpRe79QUVomGMHg0zZk6BbsiCdiMQYl9oOPGakxibk37hbApch2TKposY31txgduPqku/+C2uvXsSGul2Vr722cePrr1UQL/uFffoiJm9COkpjx9mtT7489+nJszLLbwYum6Ds2o3yAvEuDSeKUguzZE7wcBpkMNgKggajyiDFomYNNJ/XUHLXB6zC9JCg7Y1AkLO2TPWNErWcpLUVcxxSoGrUF/9z/WplOVlZtWD9emuv3oNKWUchq7x/CTvFfpaTNr2w46j30sGLR46dk7ECTf0KVuGqwhhnpzExLqMr3h0T6zDENW9u11ksIjC/UYcKgrp/lzbDeTMzx1+fJB31GdQf6bEFcl/Fcn71xrJVK6Z+dvXaqW+eVTlnVmh04yZt+dR78ciFEyfOzoNmSgNdTZuq8j8+wp8PLXgj7Ec0GfQ0otSAVadSqdUEem2DDqltCjMYo/f1TW6Wo0koCh7ZUNTekZ81a1fFXIvUsZoboF1pOLM+VMMVHn1yfLhDouNASiLwQLNwh8Rb6jukgqDdKFBVvf+k361HEhouhLKSkiPTAE1aJDruu+NfTO61tc+M+aPXr5ie98XudzZ2eH32xGdaD12wby5OW1HRdWXLNg/0DTx0b27fp7rPXlU4J7+4U6t722V3WwQ6trh9hVTyBeA1cg9stao0KjPlnA61xWjpFtQHjAYRDCVGDBVzrEmxGraPTT5DM8mJ2u+zyWd2Vjsxt+rtjH0ilX2wZk3BIHwv+2DgBJ04TWfCvcj8kq4/sOmhKUNGyBG9AaIrlysE384KuLBF1GrVFrXNrtXpjJLVoES1XROtmOU63te0+492V+AQ0arZhHtAUL9SMdep8m0df+ggVxjKhQT0OQncenfJ/aW7T5Jj0Z6BgGT5DluN1Vodr8IGpTj3Rfsst9IG+XLMFmDjdWzQlislekkz4aMtbBAsOvG7/Gzck7S9JfdtDmBSD6zWDLKNVRUb19xh1+ugO+SkGDOkG8nWuNvy+eo7LgrhKIjykbvZLPsU9FqKyBwQyaUftmRJLZuf2MM+f2vEaEnSZJgP1+xvZ5U4z/vV7CSZ2eHk24+EpkGfOoSVdM/dmk0mhOZVT0gsJ1+CUqBVMuxRUvaYEDCJvAB1l3xVjyWNjYPNNm27Ih0XVrqvd9nMXdiN499jM/HinewYO7KTZBAHG4A3hC6HTuCdLB/WJxDvAqxvk7tr2Ca1Ozgd0kFZrouVIKvnZTY6NYHc2rA3IezZUGr6yZZrvSyS7oGLW1hKwXsv9Cj2528q6ggALzz1iO8m+a9b8dtXmWZp96xWZksgckeCRJV8Wy5hClzMYU6t4bluQd6ApW5BOdvd7bZcuSl005F135PS0AlyKbSFPDyWlk6fXrdDvisiJVwK7QN2TAyYqMHpMmtLgtRsEARUEhRQehoyOven70+LduDAmNlyCnEowSlfByTIRxi4d/a0nKGL8scGOw9Oz3k+Z9iCwucKu/cnh7vkLBvZLKlZbCC3fJQ7Pt6Jbt9GwxGWZ0BIEtKDM4okDaEQ8Aaey52lZsENe7TUqmBv3PMqlB4TneJQxoAg5kQPntt2dPyRVm8FRnM37t3cydZpdxasqvQEghtWLQTABDTxPoSkf5JEUxJKy4aduuhenK+ciJhreSypoFdGeQeiiysjImY/zpYnRCYXxPO1dnlCBMedkSs2eJfUKO8aUExAy2GdijOakAR9Y3RoTPGkZDAxLOROzpFHfERcbmg3eUrzDrrQaa19cLspnb10r/00lsax84/a+2Pts+xm09WN8uoqHeahZNLxRllD34H61SM6uuvHWaLKkmS9c1C7qTGddQ1q2x9iv00eirMelhFffvsC/xa6gZKQCRBPRiZilpFHJs6LlKkc8hJ4gQOqJ1tAJY/AYLA+RulpjaZghoOWL734Yr39zgLSbng5aj/VPzGSz2uzs2WJ0AdxzaAPSkJFiqQepBZFn2sbPe/V8Fz4FJ4noyICWarhPX5k/e/33eX3vSK/zwIguygYWm8/g1CkfnFw46KnvVrBjATkdClTM0nU0PM/T800Ll8cN78++9sfX5z5I8StWvDS2rULX1pJ0tmv7BDOxnpoU7PZUXb943/9cPyjK5dlRFuDCn5uIFJD925S7kGQRityELQqY2RgJle5kM1tuPfJ8guiMjHjXy91ube8P542j2T8NL9L2zFPYw+smQIccBp25AKudcrzMg495iMDM0lOB3ZERmbqm8rI2d5dRmYEkXe46em63njxmrGt5k3qt3pA/z03DnwxYwfbTsjuWTh90vAHOj34eMfikZWV5ePee/6SoEzMsKVcLDcerNAtkES58MwMF56Z4e6YmUlSZma8//am8/90aoaK/3FqxsEquWGKVczy6cZfp2Z6BlVmvSE8OGOkifWDTaDrXWZnvHeZnRl2tjKUSXa/e5bN1qpT8lluLHsJj5tKD9Tl4wFffF06ILRWmS4EJOO4R/797IxRmZ3x/p/MzgxcF52dIUl3n52BKIrMzhABfCxs741cGmj514kUI0psMpGC75xIYRvDMykyX4RnUmDVWCUyR8DeveBFfzPFoW6Y4khSpji8/x9THPin/zTFEWYhfn+EhYC3AJciZUdj6+v/VDky1LYYmpravHmijaa1cicXBBPdsc0MMQan2Qk9gNNohtLS3KQHcCrdZXRbf20BeNm7PI37gMYlMulRtYxbu2nRimX4nEoz5uLZn37+9PwUjXPmlT9uLO3+ycQFr0/adiTt24/+++OTZ59MHPIGbo3VWMIZFWW3Nly5UrA2tc3GsvBtHB6nTCaaahHHY4qig4nhe8PDVfIxO/pfFUzt2gAAAQAAAAEZmof95RdfDzz1AAkIAAAAAADJNTGLAAAAAMnoTEz7mv3VCaIIYgAAAAkAAgAAAAAAAHjaY2BkYODo/buCgYFzze9Z/6o5FzEARZAB8wwAp3AHRgAAAHja7Zc7S8NQGIbfnHxJOjiICCJSpHQoIiKiDkXERfwBRZykiBQJBZESnKRjBycRQZw6iJNTJgcRQcQhQ5FSij9B3ETESajvCS20RcRBQeQ88JBzvyThHD6p4QZEhgGlTePEnkcFbdxj+M4DStYdKiqPHF2UItbkCL71hiV1hFWVwol6xjDLtugVLdA8naQVutvO+7So26MLXW7vYEynnUE6jcgZQNlpIpKApphvMP+ISJ1zvnRrQ55YnkHkZRG5CbqAstTbzxfWFVCUbQyx36XcAp6PMakiIXv4FPu49R6vJeA6HxHa9wj4DKSMQF0gKZvIcM5QuThVbutQZuN06JUQ6nJpxu1D3cdeZv8699nAOOvORPE9ZjEiMxwjAWVfI9e/f/wA3eNI1drHP0N/CxgMBoPh17HWMdpJqxpGtf1t3JXeu/xXz/8v7slOnVzxrqZ/+b16u0hqzR9mMBj+AvYU5mSfsc4rphgLTsTx2gFjlk/iN2e79+xizFPqH08tIPru3B/ZjGmxeNotlstO20AUhodB9DJZBEt9gio4BQmQjCWTiZcJcYMUJXacq/sQXbPurn0BXsES6+55CF6CdZdN//koEp+Ojuf8559L7DEm/H1cmaOjn++M+XBcmBPTO3wXM3MuDqCHufkkjg5P4t3hhziBBZwensU5XMCSfEW8JK6JV3ADW+UdHR0dHR0dHR0dHR0dHR0dHR0dHR0dHR0dHR0dHR0dHR0dHR0dHTvm0vw2XRMfHsULmMAUZvLTNbeHF3Gg8V3jYS6e6umTiaiNqI2ojaiNqI2ojaiNqI2o7ZkTPe0ZB2ON6Ukh8PJIqyCdEKcwY8xAvXpSCETBvg952xHPTFf5MxPBnqrOVPUsDg6voodD8rnimI4xHWN6xfTqo9NHp49OH50+On10+uj00fmi1XvQ/nTl51xVgZ/1f07tFV2u6HJFlyu6XGvujehgTOYCJvBtTAZv1eVa3UPsYS4/15q7ajX3xiR4TvCc0DfBc4LnBM8JnhM835ju3z9iBHvaqRuepuik6KTopOik6KTopP9HBp2MWWfmVOMz5p4x94wznDGvjHllzCtjXhlnO9NJbsQ7Rk5gAadwLleZTnJgSaYiXhLXxCs6boi3KO/gHjbwG95aVd3K7YsYwZ78D5R5FCMYnA+UfxJjnl7ABKZwpNqBPAdOYAGnPJ3DBSzJV8RL4pp4BTewVd7jwePB48HjwePB48HjwePB48HjwePB48HjwePB48HjwePB48HjwePB48HjYchODdmpITs1ZKdy9jdnZ3O85fIW4pinFzCBb+NHmkUub4ETWMApT8PbKeftlMtbyFfES+KaeKW557ydcu1dqGr1dKTfy6voAnXyAzvimPyY/JgzMOYMjDkDY87AWDp6StWYqju9a89FF2jfw45YoFagVqBWoFagVqBWoFagVqD2VWoPoguUWmBHvEftHrV7xt8zfsbezdi7GXs3Y6dm7NGMHZlTO6d2Tu2c2gX5BfkF+QX5knxJvsR5ifMS5yXOS5yXVJVUVVRVVFVUVVRVVFVUVVRVVFVU1eFrJjoYTmPNjGpmVDOjmtNYM6+aedXMq9b6qErrU5o1u7BmF9bswppd2KK/RX/LG2nLG2nLCdyisEVhx8gdI3eM3DFyx8gdI3eM3ONwj8M9Dvd42+Ntj7cGtQa1BrUGtQa1BrUGtZZ1a1m3lnVrWbeWdWtZt5Z1a1m3Nqyb6vVWFPX2EwfQQ33ZRX3ZRX3ZxQksoL7s4hwuYEm+Il4S18QruIH6slvuEpa7hOUuYblLWO4SlruE5S5huUtY7hKWu4TlLmG5S1juEpa7hOUuYblLWO4SlruE5S5x/Cv8FkQXGH4Lon4L/wCimgNuAAB42mNgYJCHwkCGcjB8wZjGWM+4ivEqkyCTLVM0UwHTJKbVTG+ZxZjDmbcyf2dxYpnPcpDVgLWX9TAUPmazAsJKtivsQux+7M3sGzkYOYw4Ujl6OfZw3OKU4PTnnMp5iUuVq4jrKNdLblluF+4O7h3c95HgV+6vPIE8y3ge8prwNvIe5Avlm8x3kO8/vy1/CP8a/mcC6gI1AhcEmQVDBacKXhL8KeQiVCK0VugmBAoTA+TB0I5u0G8UjsIhCHPAcLbwGTi8Qxb8jAxFWIFQUESWylBXxHYUjkIqQDeRVpH1Ih9EA0Snij4QfSHGLSYsViBWA4X34fALcRAAbMh+QAAAAAEAAAOqAEIABQA6AAQAAgAQAC8AXAAAAQ4HtAADAAF42nVSz2sTQRR+m/QnbYOIBxGROYo0k03xoEWEtA2lEFpopScRprvjZtpkd5mZENKjV2/+DV568w8QT+LZk/gX+Hf4zewkTW3NMrPfvPe9733zskT0KHpNEVW/l1gVjmgVpwrXaJk+BlynJ/Qp4IU5ziKt05eAl2iFvga8TMczzgo9oO8Br9Fj+h3wOvEZ3iAeLQXcoGfRc3SMFlZx0tG7gCO6H/0MuEaNmg24Tq9qHwJemOMs0sPat4CX6F7tV8DL9HnGWaGntT8Br9GLeiPgdXo7wxvA5wE36E39x57KlFWXMmWpsIIlRTnRKutbdsW24nbcxNbeZPtFkQ0k2y10WWhhVZHzo1Lm7ETkhinDBLNapHIo9AUr3k/pIk/ZUEzYmWRaZspYqdFH5SyR2gq8z0damVQlTtDwY5mNBkJ3TCLzVGrWZNc9dkZqkLJ2HJ9KbcBmbd6OXdplZxVz/vrWltut1ng85iKkE2R5UgxbdlLKVBqV5RDjfTsc9BQoBuZGXsf2JeuUIsErZDbZtPEWj+e1PYsXOmsNKqZp9Q52u4cn3SaYtEeKMiyLdUmSUmJYAmcBlFBBJU1Ie1YfUUZXWFsUUxurGVCbNhHdB7sAbwAdRrvAGtVuF16/oBxf4RFiEojRCeI5GSDld9fRenYKxhBvTReIFfT+lrqrdF4da4L3mY9q7JlXs0A63Ef5bomPuHtV53Ma+XsZcBSyU4cGHo+9zgi9nIcOYon3nHoNhnuzO++xgxqFKtfVzSemU19hgraLcp+ZVk9rb/e4e37uP7CIblMLz9g/HPmb1Umo5R4NwbSYUunnIb2bDNzKGfeaQ7ju+TlI76ea3GjOjwXPzbgDHQFedbpZ476Cf2+8hQ7xf31fa3HvOUN2cEPTINKjA8yjS4eYV9d/ddD8CwwpDTMAAHjaY2BmAIP/aQxpDFgAACntAc8AeNpNi7tOw0AQRXe8TqJUY4iwiMAe83Ca7Vj6RClMwoJ4mJHiREpFT2FTQ4OUJoiWr/C6y1/wIRR8gnGoOMXVPbq6o8/u0STiCEKmiWQKAcNhWIby2gzoymgySUyDc49jfcr9Xk0dt6a2rOlyqmnabD29yy2Q7OrmLQHlUJZSXiR9+k7gRB/zoT5gX+/xDiB7GhnxBh3CL3QQa3TaDggGLfhJvIhS/AjXE/DqQws28FE9pEqZTae+N7Z7u7CwsnG6zdHd3LZXVvB8MasA3rO39VqMA2PP0pmNgszYx6Z4QeWLcZbnSi3z4lltKVReqP/86f7yF3E7QQY=');font-style: normal;font-weight: normal;}@font-face {font-family: 'Arial Charset1_ 5p40cBeE6A9CC7C';src: url('data:application/font-woff;base64,d09GRgABAAAAADu8ABQAAAACcOQAAAAAAAAAAAAAAAAAAAAAAAAAAAAAAABKU1RGAAABvAAAAB4AAAAebSppBkxUU0gAAAHcAAAAVQAAEJGATyDGT1MvMgAAAjQAAABgAAAAYBQxg1RQQ0xUAAAClAAAADQAAAA2/Xs+Q1ZETVgAAALIAAAD4wAAEZRQkmr1Y21hcAAABqwAAAAvAAAANEBO4LJjdnQgAAAG3AAABTAAAAZurb/fjmZwZ20AAAwMAAAGiAAAC7A4pRYrZ2FzcAAAEpQAAAAQAAAAEAAZACFnbHlmAAASpAAADesAABPatfQV7WhkbXgAACCQAAAFfQABjYg+kHCcaGVhZAAAJhAAAAA2AAAANuZkPENoaGVhAAAmSAAAACEAAAAkEjMWZWhtdHgAACZsAAAAqwAAPFJoYQXjbG9jYQAAJxgAAABmAAAhHKHdpPVtYXhwAAAngAAAACAAAAAgFksM8W1ldGEAACegAAAAPAAAAGIFzczDbmFtZQAAJ9wAAAwUAAAuTaAcP4lwb3N0AAAz8AAAABMAAAAg/yoAlnByZXAAADQEAAAHtQAADC+hsujqAAEAAAABYXJhYgAMAAYAAAAAAAUC8AMbBGcEaARpAAB42mNgEOhlZ2RkZGBjIAR4YIxSECGEIa+MwiNsHjogXccoGAVkAEaaKB0FhMKScTQ0R8EoGAWjYBQM8YbBqG9GAS0iCC6mByL4RwNpFIwsAACm5QG2AAAAAAMDiAGQAAUACAWaBTMAAAEbBZoFMwAAA9EAZgISCAUCCwYEAgICAgIE4AAu/8AAeEMAAAAJAAAAAFRNQyAAQAAgJcwF0/5RATMHPgGyQAAB////AAAEJgW7AAAAIAAVeNpjYGRg8GXar8RkyaLGwOBwi3UXkK/gWJSZmKMAA/+BgMH+/z/HIJ8gAwOgKgYAW+kO73ja7dZVbBZWAIbht2tICkWGDR86YDBsuOvQYcOGDh023H3Y0OE6dNhw9yEdXsHaUqP6/0VKi7uefTsXC0vTpLtYFpL/XDz5cs79mwO44+7210nh7u72kZsbWVMkeHrxwsPggYd5R0pSmrekIpX0xFOmJrVMQxqZ1pqOtPJj0sn08g0ZSC8zkkFmIqPMLF/zCZlkFjLLrPIV2ciinZ1s2jnILnNac5FDfkpO85Lc1jzkknnJLfORR+aXLyhAXvkZ+WRB+ZxC5JeFKSA/p6AsYi1KIfOMLygsi1mLU0SWoKgsSTFZSj7lS4rL0pSQZShpnlDWWo5SsjylZQXKmMdUtFairKxsrUI5WZXyshoVZHUqmkfUoJKsSWVZiyqytnxIHarKr6gm61LdPKAeNWR9asoG1JINrY2oLb+mjmxMXXOfJtam1JPNqC+b08Dc4xtrCxrKljQyd2lFY9na2oYm8luamgTa0ky2k3dpT3PtDrSQHWkpO1m/o5WJpzOtZRfayK7yDt1oK7vTTvagvfyeDiaOntZedJS96WRu04fO2n2tP9BF9qOr7vvTTQ6wDqS7ucUgesjB9JRDrEPpZW4yjN5yOH3kCHmDkfSVo+gnR9NfjrGOZYAcx0A5nkEmlgnWHxkiJzJUTmKYcTKZ4XKKdSojjIOfGCmnMUpOZ7ScwRgTw0zGylmM081sGcPPjJdzmCDnMlHOk9HMZ5JcwGS5kCkmikXWxUyVS5gmlzJdr8tkFMuZIX9hpolkBbPkSmbLVdbVzJFrmCvXMk/+KiNYx3y5ngVyAwvlRhaZcDax2FznN5bIzSyVW6xbWSa3sVxuZ4XcYd3JSrmLVXI3q+UeGcZe1sh9rJX7WWdCOcB6E8JB6yE2yMNslEfYJI9af2ezPMYWE8xxtsoT1pNsk15sl3+wQ55ipzzNLhPEGXbLs+wx1zhnPc9eeYF9JhBv9ksfDkhfDko/DsmLHJaXOCIvW69wVF7lmPTnuAkgQPoTyAl5jZMyCC9zlWBrCKdkKKdlGGfkdWs4Z2UE52Qk580VoqzReJvLxOAjHfhKpzUWP3mDi/Iml+QtrphL3LbGcVXewd9cJJ4AmWC9S6C8R5Dx4z7B8oH1ISHyEaHyMWHyifUp4caXZ0TI50TKF9KHl0TJV0TL18TIN9a3OI0374iVhhvS1fT/vukPP/Cmxye76XFJND0uUdNvJ9H0W4mafjMZTY/9u+mD/9F0ZxJNd9qmOxM13WGb7niv6Q7bdIdtuuO9psckanq0bXq0bXr0B9j00P+p6YGuprua7vqnu5qezKbHupruavq/avqFD7/pfwIYclfTAHjaY2BgYGRgBmIGBh4GFgYNIM0GpBkZmBg4FZT+/wfywfT/Xw9SwaqAAAB/SggcAHjaVVR5UNZVFD33vvd+HyHSTLkAWQoqk5CZOGaODm6pLYALLmQiWTKApojKqIko4p4royS4ZS6gJprzQUha7tkoS2puFbhkqJNCzaS58HtdrT/qO/Pmzfd+791373nnHlOGQFOGIFOAQB2KAMDWyrjxeHZT7A35Fvh45lsASv8dQCF2UQp24Rscpno5tRv74MUJNMfrWIcMrMICOBghK4swWGBkfRUFWi86YBOUjHLZOxyZKEMzCrA3MQvz1Bk5NQ+NEYJeGIhULKUom46RqNHZ6IIoTMBEmm3j7DKbY7dgK/apE7YBjRCEDwTl9o65YH9CezmxGnmooZynitFTbpktO9djEvJVvCabZB9IBsGYKjloRKOcDnK4RE9ELQVQhuojUTbbPfao7GqBeCQjH2XUmfpzsBlpo205mskd0yRqHvaiRFCKA7hEfqbebrH1CMRLeFPq8aKCDiq3IcvtIYwZYakdusqXVHyNb1FFrekQpxo/E2F6mo/sWTRBRwyVbAvk5K90jzMFs9Rx3c/2hr/wsvIx2ziGKxREHWgADeN2nMob1CT4yI0dBWOQInyvkejVFE4l7MeVarPeqR86z7uXrb+8SCjWYj0OUWOptBVNpjl0jq5xH07gtXxVrdLb9WnPaKl6FMZjKXbiHj1Dr9EgepeSKYMW0ErKo3Kqohvci4fwOK5TySpNHdC9BbF6ss42883Hzg03zj3qfu/esxF2PgaJHrIk+9XYIJXtQyUuCmpwlQw1In9BKwqmoTRDkElL6TMqpO3klVuq6CrdpD/oT3rIEDj8HAdziKA1T+KpvIrXcaWgin/j+6q5ClHhqrPqrt5RqZLVArVCUKyu6CBdqa3wHGFyzUZTaHaaw6be8fPM8YHPqUebG8Iaql24C91cd6/rtVfQVN4wSFhoie6S/WjBWHnvXFHcbpwhP+EuiMIokqKEmQQaS2k0TZicS/m09UnuRbRfWDpPdZJzY27xJOeXuTP35gGCUZzIabyCc9jL5/iB8qhG6mnVVIWp/ipeJaoparrKVXvUKfWzuqruqkcCq311Sx2iQ3W47q8TdLreoGt1rRlpTprrjq8z3pnvlDq/e171RHoGegZ54j3LPSWesz7viTqPoBhf4j8/uqyyVF9VjGXcSQdyBVeInhMwRkWzKJULaSHPJC+3MdOcbtyNYlCvQ4Xr47yR73I3FU1vUyzGcsd/ojlN9A6ZuusjuK33S20VEnma40eZXOf4YS+Bu8qdx9QrOlydxCVVQx69CT9qX2pOt7lADRQVHNCRJg7Bah2KVBrNRDH3BXwf+iwRHcfQDvGFIRRBfykLxTGioi7qGrIxji/gtvTxQnxCY3QSlqETZaAW26Qr2pkJTpjTlL7jFL2YnyUvWG+X6rpSG1KmCeZSvMp36vgi0lGpfVGtPpfsK7lIRet6M5iSpQNmYj7SbBammzh9mpKgaBja6svibhkqQgfLPEtcZaR4Wol0d5n4QC8VLSsBopwo0cVQcYh8wRrxCS0KSpEeHy4uVgGvM4RLkWT8SVwH0CfdwRhhtyHPJmGCzUF78YMFNkMiFuI6lqOQ5rkzMBEvSOdUU5Tpx5Wmn23Pi/kix3Lu/99X2G5LAbglKJI/keYrLNbnEYsedon9QdT9ojhsHt7HW/hFqrwjN7yhDqKTG8Nf2H5qotRbg0G2wLYkXyTbDzEA+7HVYzDaEy5vvIdOS70zkMiD7RSV6KYID8uFhZ7CVrr4zyKdprP1fSyRns8Vv/lU+maHdI70/t/Em8VJeNqNVs1zE0cW7x4LWwgDAgIGj7Pp2Y60CSOF7AeLI7NmYmkERpXEHzKZMVCZkSzHsPlwslupZfeiCxWqIVU55pg/ocfkIHOict//YQ97TKpyydn5vR5JllKbrUjz8T5+r9/r169fj3f74d//9uknux9/9OEHf71/b+f97U7rbvDurY3mO2+/6V1b/MvVhcob81cu/+mPf/j965deK5fci6++8rti4WX5W0e89JsX5+zZC+dnzp194czpU/mTJ45PH8sdzU5NHslMWJyVfFmPhC5GOlOUN26UiZcxBPGIINICovo4RovIwMQ40gNy+2dIL0V6QyTPi6vsarkkfCn0v2tS9PjmagD6i5oMhf7e0G8Z+ktDHwftODAQ/vmdmtA8Er6uf7aj/KiG4ZJjuaqsdnLlEktyx0AeA6Vn5G7CZxa5IawZv5JYLHscQelZWfP1BVmjCPREwY+39Mpq4NdsxwnLJc2rbdnSTC7pk66BsKpxoyeresq4EfdoNuyxSErP1ZNenrUid3pLbsV3Aj0Rh+TjlAu/NT3zz/+eP2Qx+Olq8Pmo1p5Q/vl7glilPhf669VgVOvQMwwxBmytQj1Sdbh+giQ21gW8WQ/DQPOHcCloJjSrdH4d6ZMkui/0Ubkkd9T9CEszqzRbe+Dszc56+wf/YbO+UM1AOvqaLcO4Npe8wNTag6cXPHFhXFMuJflTaWKTEyf7xPTxUaIz1BnKwIlqrA0zyykiuYyC0KItEEkgMad5enTmmWrPA4ZfyGGlt7Ai9/TRaqTyFZKTvT5SyEuhfmSoAPn9d+OSuC+ZLOR/ZERSnQxLDfoBrV1XX7xIJTJVxZoixkXDXy6XPutZUu7mBV5IH1tBbuOwcgnpdxxa4Mc9j7XA6O5qkPKCtew95l1yQ21FpHk+0JzdIE13oBmaRxKV/A3jjLGzOlscXifz5874OxXNz/0fdSfVN9ZlY3UzEL6K+rltNMe4VD8/1PUpfaYaTNhWn7LsCaNFUd4ZgokJpnWmgGvSFPVWbyqLqjQSLuo6H91In2HOcX6lUe/gB7Iyr0Ozfpi64o7zC2P8WHjTagIBZ4pWo7mpVG5Mh1JLHS73X6h41gwcUdVsAzuzgKt38Hye7tDWHlJWJQDqLxX12TGg3adD/Kg6y6U6Gp1SdSnqKlJx76DbkiIv1b71rfWt2vWjQeH0Dp49tnX9SYhc7fBKuSRJo9RWwiYKcOPZCTfElerjUL/jhlK3XOnIoIO5JBU27TSjKiiLLSWSP1pNPP5ofTPYzzMmHjWDPYtb1WgpTF6GLtgXjHlGapGUhMQIYliDIzV7Vtbg7X2Psa7RZozA8O0eZ0aWHcg4a/esVJZPHRWNI49Z0GRSjTdAZyDLprJuin6lj85CkyfNM4YThxll+kvANAMvd8WreAveonXNQkZItAfJM2AXOHu6yK9xO8GYa0bc491kwbP3zUhrfWQXSJJ1hzJETrCRgeAvnfjG4Qw2NoOniwzjmycQS/SjTosgRveQaUxU5++6wbSlGuuoQFLm5u3ciFqQoeZSvyf/4dDs9C35wIFQaoFuDVDCrs+FSgn8JbLSvhWkT1Lx0hxGCnW3NcDac6iJQ3Yapqauns5RDxl6+9fA26fwRoQauNPt/+kN0Wt+m57mMuEnf2Yy9Y9TOnWq7qhN1KOjXyTH/TjAnpgLzQiI5CsTCTeHUxvfBNu0lwQ1ObRJeTOx3nbNm5u3uin9LSDoxqF7GYvliK2QUJI2DRX+L4L4CIgOEjO4yi8MON7n0u2r9Pvj7M6QrdONb5TCa2mbwFzMlnX0fVt/ELpDSExzVtjbFdrgFWN8ne4Ix8513W3HCBHnzXJbQnATAhG00gzSQa3oy6kdw4yy3PekP3LHhkRP4GhRGIimo7srIgpFhB7CV5FsW+gjeIttfD7JmPrGSjqfFTR/vGK1DltGy2brKfSz7bgjqblqqvc0+xRjBtGx9UAzWymJGkKIhTrAGL6oJ4vL9MK168q4Q1922/Rh10k/ORCuyQ6NZvvSCQGxCiaXSBw2WosebUXfjXcjF5k4pU4r8YbChr+LXpUptm9F6GsiL+rCLHVsg0MSlokLMVAKPFogIOzNVdQfusndqcKhxFwfuyk4a0Y1HxF6ZQCZMheIT1xtzcxDSZPna5vmXMBCUfKOFJaRXg9VZZM1dlGzf2yk9stkag8WLDWDJBwcAKj3pMAfrYx2wjv6dGPtto3Eln8C6GZQzgABAAMACAAKABEABf//AA942o1Ye3BU13k/59z3vXtfq31Kq31qhcyC9imhhS17zfthBAazSDJLiI15VXYQscDgJNAksmo7f9hTXm49dkkmAbeBApLxWq4bpaPJ2AlKmDF22k6C3VbEpJm1GY9qKEi7PefuLqhuO869c7/znXvOPXu+7/t9j7MAQQAAg29AAQ4sGkZwguUK6CWjDjD0BAVEjp6AwM2zzASi/h7FgQBfgq3AFdE+z0xnOrXJzJrpDMhiXpvCJB4L6AE9jAkENJjyU6NTBgPuAD89CgACW6ghtJ8ZwT8ngb84NxDpehOA8q2hYDjFFMq3jGDzfSmJFTkG0BAwDCt9IvA8RSHA8RlRFQ4LSCiURw27rKaEq5CiMwgasp6CbkvfKVcEbyZCdqNNR/IZc1MavqczmEDdmk6TJx6DkUiDYYE0JwKGRTzeFHBls9qYMx2Ld9dRbUk7lTTpC4nxub+Nj8eoIei8caP0+wolUryCNdaDpVBBI+wkUhhWvw8u5j2NXgSRrnlVwDvv18olYAEWaIAccJY/wxJLVf5z/F6GhuHLOZv9AvQZsow2Cn5Nw1RUVUxd5ptCedKwWCzsRqHe16gpklSAxnBOE2W5wuAxzBhKTvNDP4DAXAEUyp8Pk0VMhqyDmdvDFovJ3Bwm6wGibLwM5vLeBZuJMSPmhfWGaabazRcxMW2bNU27+IDRTjVwPMszPM3TrNtV70KsJFpEWaRYu8PmqHNQbAPlDECrgomL9wSgQ9QDIBLBap+Nrz+D+YbzQCtQyeFewMNGzFzohQibIJKNYAMk9UDC6XA6rHYbUlAoHEi0z2tvb0s1z2oOBV6B//W3Pd/qfvLrnQdfHB8onYfpF38YX7rmeG/nmdIlZsTe+MAjpV+NnSqVXvtq4kx7fOnvf/S7m7O9AGvmBACsii2mUeuIvYb42VJFhwgzbxKznEdo8UMYjnz5c0MiyuIVWUcbUaH8yTBhMD4/MVoIZ7GSYUa1UAKAiBckBfACEiWWaF/SiMYlrPGLZJakYVX/brhql1s1u0xV7BLF6h03CchmR0e1y5dHdaszHYmYKI2AhvMs2ZTh4/ySxG5kTUqZlDYpY1K+UP7MCBEOWcwZLLExUkzkmPgRTcqRHRCj88T8PsI1M9DiF60p1SSMhQJQkQDPQyQSwclqJmMu8hbKASvQUM6QgflDgK2ByVwWQCLLZHTSBE02k6kIk69IY17ApA3GIYBU3oYaeHqf5RnLO1iVlpWWlSp1Hx2W5yhd1MP0PvkpZVDmJcTwabldWYtWU0s4g18jL1LEE+gl6hh3jD9NneJYK1IVJcYgG8Mg3iLLMYbHLG9Zr66HBkSI5wVRkmRZUTRip63Ww1ZkHUGnsQfGLzB+vgDjr1sEUax6lyhWnErIiX7DckiC0ggWW4ESnosKuFEhuF/ELlxzZ2C6M3bzN3LAr+7RoFZAuTf8zFbmMEMxBXR6SF/Q7Yq4tcn8ZD7jmibuVax3a0Xcq5/RnciTOJQxY1btrteKxUGmNTL4zbHBVhdp4jGw+py0YfU574M9XW8DS/kORuwHAJU/6Ojo6Iarz1nwWMuDPefQ4nPGuh4MaLl867wiksHFm83ulYuBtDInkJYLmJ2XVhLzTPb1ufjt3HTFTt17+/KgLw/z3d2A2EuWeMAzCm/hkWp6a9K8sxWPhQ5n+zwY0EM6DEH9BGyCD8cc7jb4Fci8Vcr9XamLGbnz2Ysr1v0VNXV7Gf2LO230R3f8OI6exHH0DPZKFwiiQ2YcDVglBVrbPT2+7fzjPlrQTLialDNpE47/ZizDW540GUuNkWqMtVD+tyFrfQq3N4aCs1I66TfOSmnVVq22ePyfhhqbK+N4vlZtybixEjNhZZVnlX+DtNnzuGev8JRyQB0Q/1w9Lr+mFtTryseqhl3Mr6s2XVd11SJYG1Cg3iGyVl2TLYxLEBzOerfX+Q/l0RmxH2cv4jpOJwgESbYALpeqKrz3f6QL74x04a2li9dz3mblZbZQvm6GEbYW3jHzkeEmgrMsURGb9zftaTrcRDUFXcgE83DOVUseLtEiV3KG60tzRiUOAtZ09f8rdYQWnK5k3VryWFPJHnkzfbgnXNX8QaBMMog1jQMEzs+ZdBRHBqg704NKa4T5poZhDfORmRcJFHkMWEPkDTWtavN163yCS9hnolgpXzXq3Wk96E5b8aMYnrQWtOHHhx97FcSR7oYLgttZoBKG1Ot2A6hiEMMg7t9NOVmd7CldTTwOh93Gcjj7OOtCVCvCKSek49dm/gkFTqLnxi4d/Pl7a1o2PlCe/MeNT2yaG1j9r/DkwLHO4z8oxZiRte8cePmDxnBTZ3+pD8a/+70OiZvup5LzDizf+QxG+7LydepDjHYdNKI6E+3fEBEth+WUvERm2mxtnk3oIXG9bYNnB9rGPCY8atvqGfVdYd6v+637Wt0126fOP7ivNX7kK/scPl+kPuPI1K+u3+N7wce1oia51TEftcmr0VJ5mW2lZ5OYk3fI19iPHbfhpKJBO6VImgoaPBKnA9HuoSQXDmK3gEyAhUHmwrwJPoyQJARv1fA3nANhXcXYvDdVLU/exalam2c05dSwpl3WoaYb+lb9sE77DElCGyu1jW4lKNNJPaMTmOmsomBqVjk6yV4SwZiuaBpL+pV8o9fyiv5WbXcXc/qTVr5a/lgtVXBbK+C+mLM2cVr1HYkWBOcLcj/hfsV9yJU52sdlubUcxXnJvjgXwTbnJTvgzGTGWcwoU29mSrc3tW4GtPN9kcgaAubpGRDN9+HIjVtcbmYmCM6LOOnhRyeFJo7TeUhiaMN5yl6goobYS0lQUYAoNeDucK/EqWbhGckmrWmz9Am0saFgc3NbytqeTDicelKHNkcyYYIvyFIdj40der9/95XvbD0WHZr2/7h/3w9PP/3UyWde+d6dH7wKqecevB8pt5ch66Wf//Rn/3JpjFQ9A7hY/Rm9EOiQM/G2IFoHNRqG6BS9mN5Ab6efpFlB5wVekOt0QQYUDyUPy0EWiELLCzzkg/46WIeCei166DXd6zXd62EISEmuJdtTN/BPAj+4DD7CpT8xXq3sMXRibkDXwkm1BiLWBgQTDlW9W0zwZmjptC4fu1eVmgYwK9MJLT+5dwJXS9mijgv6dNos7IH27qBi5sb8XlxfvgFEyAoUKxWo9gu9LEc8PZGoJqukvR2r18kRnXKsXR/4/sJd2Ye3LFy0aMEWm5duPtm3Yv6pWcuzW/dOXyE6fBxeRjupX2CYxyrnFQpuMBSBveQHMezU/ZZNp8hG80UQLcZjDRcoQwCuaP04OUykiCFxSMFmffzozl1Hj+7aeRT9cteRI7swD2B5BIbhafgePnm53gYIfYrLyT9gk904z8CohqXEC8JAWwCeLlnhJzB8FlS+YRq+/Bum4farzFfvfQPB//fNtXu/A0ojcNm9b/g/4hse3BzhZ3yj/RHfaODTEa3yjQa2gx76YboTnz1V4AQ+MAtEwTyQBcvBWrAJfAXsAF8D+8Eh8I7x6M7edQ89tLnrqW90ZPY82TJn67amB1ZY+CUGDXBcBx5/U2ZOU9OcDNXlScVsmubydK7at3fvI9uXLfrWwfbEE7utjvU5xM5fmMN3cEuPt77n4O6ent0Hqe1BUZnd2toc3A6iV8fT0fHL46R0jUaj2uVxbRzDDHPjhJ35mPNgtNJqv6zM/8Lk/zUfa8AWCralkolZ1bau2jqrbW2c+0Iffsn4F/vhL6xf+z3qSiyVih0h5GYynow3Ea40L4GvM8l4PInWEzpdT16g79ydO302lkokzMnwHTJW2kzoTTL5COGoY5jEcK/062Qy/iHuwOOYyZHFnsYEvp2Itk2vwNzRWCyF/NVJJQ4z18ln/5yKpVoxQ7xuxhUn/R8BwJ9l3gMpsNtYMhCH++OwZU7HHLQxBJeF4PJ6uMydc6OlLjggwP0CbKE7aNSQ9INmfwtQJb8MWr2eQEBnvQ5KQS0WDJfs2BgOIslkNFmE0d8UE9pviloxEY/l710BPdWKQkEF2XFlm7QnF1LJhBc5qy15eXecXhXJfXtT/4me0OhF3tPdN7BizbN7uxv5WY8deH7NE4XvrhrF4139J7pD1KrBN7+e2PTiT3ZM4WLg18lN94d9S7+2bnHvAy3Gkf8cnvqbmRNwgMEnV/pZug/v2A7mG8EOC1zCwsUI0k2a6leRqjrtYcD7ecSLEV60R0CBmk1SEZYqX8TFTb5oylQX8ANdA4HAvGRiIWojGw+dgGdhEAZKH5eul4yRyd1HtkQS244+WqT7Sv9Rmij9e+nqK8mdr/Y+cWLLfdUzNBPFO7GDk8bmEzZ4wAa7bHClDdqs1jBN2WjKSg9KxyW0T4I7JJiT4FJ8epLlMMPaGFZmnmPgAQZ2qCtU1E8P0IjWVIbmKHsYISfLhYHgF5BA2UjYnj3M0JAXiZHGssmxBJElgYUpJrFbEtNo4KeDTAQXjjB/t+u624/HAiE9hM8imJLTicOZbMcHlCQTPcuWfvx86Sx9FrLQamvgkeR1QneRen6qn3p5ahvdN+1IPeL37cigq1Xdv4slduKs1mXMtTlIhmzSCD71JuDRPH4P5fGIQRcfBqJfRKLdZnNFOE7wR4gQF6BARCCpCu9cT2Ippsd00yYJ/Ohp8/+oAC41qZC5U4IqXIDaHU4YqOT9AP3uxPvhP8muin9/BHm2/fWezJnXnv7T6S1wwbMvPP1s6Ryc1748opc0us+/cn/Xt0866Phfws7ctrUbwH8DaGDwMwB42u3dy27bRhTG8anusu6WdbEk25Idu7XSuI6LOIZbt4aDAEUMdOMA3XjRhXfNMs+QdVd5hDxDHiGPVVgACUxEkZxgQJ3O/H+rGUItok8kxTm0DpVSQ6Xa/9b6FZXPq4JKUg4GFW0WKmmz5P/f18z/C+Ab5NK/tExa1nxX6xMCAEAgt77tc3ygsjW+YZEFuK0+rKarR1S1QTXhbE49Av//L+oKadmLvT4kBACAQNQjkKFm3C5YdW+HBJI1RhuqUFDFxBeGFYiaNltxNjevLhT5LJCFfPqXUo+weH3UGBECAEAgt77t83ygsrXidsEql5/w8qjYraWrR9S0QS3hbG5eXaAeAWlf1BukZU2utUsIAACBqr5e5mAdOnG7YM29HRJI1p7WH+sRpcQX1oNBIzxeYs7m5tWFEp8FhH1RU4+wJ9eeEgIAQCC3vu2pRwjXjdsF61x+wked/YYqFq3XI8yrC9QjkAmDnxLVSMuaXGefEAAAAlGPQIa24nZB6hHwUveo+ViPSG6dErZfaWmzFWs38+oCzVuQCYN6RJ20rMl1jwgBACCQW3cf6A8vXD/ugrPJ5Sd81Ju3VamUohoQtl/paLMVZ3Pz6gL1CEj7om6QljX53pwQAAACubX8ox4h3DDugrPF5Se8PCpON1W5nKJ1Sth+pavNQvpfTJi3hqWZLDJh0NqkRVrW5IenhAAAEKjp62UO1mESd8HZ4fITPhqfb6lKJcVPlcKfOw202Yq1m3lrWJrJIhMGPyXqkJY1+fE5IQAABGo79W6oRwi3F3fBueXeDgkk27nsp6tH9ILBQJutOJubt2KheQsyYVCP6JKWNYWdS0IAAAjk1t0H+sMLF9Xee1NbbW0SEjwzvR6qajVFL59BMBhrsxVnc/PeQDzLAJkwaFSyRVrWFKbXhAAAEMituw/UI4Q7jLvgHLi3QwLJZjfbj/WI5F4+YfuVsTYL6cU88+oCzWSRCYN6RI+0rCnMbggBACCQW3cf6A8v3FHcLjh0b4cEkh2+maiNjRStXMfBYE+brVi7mVcXaCaLTBg0Th2SljXFwzeEAAAQqO/Uu6EeIdzTiG36H6H3CQmemb+dqno9RSvX3WBwoM2WD6UF817FNJNFJgwap45Jy5ri/C0hAAAE2nbq3fC8OuGeR2wbaautbUKCZ07uD1SjkaKV6ywYHGqz5UNpwby6QDNZZMKgceoOaVlTOrknBACAQG7dfeB5dcK9iNg20VZbE0KCZ84ejlSzmaKV65NgcKzNlg+lBfNexTSTRSYM6hFT0rKmdPZACAAAgXZ9vczBOkQ9bmxPW23tEhI8c/7uWLVaKVq5fh8MnmmzFWdz8+oCzWSRCYNWq/ukZU35/B0hAAAEmvp6mYN1+D1i20xbbc0ICZ65fP+jardTPElgHgx+0mYrzubm1QWaySITBq1WD0nLmvLle0IAAAjk1t0Hnlcn3KuIbU+01dYBIcG3o+LDmep2UzxJ4DQYvNRmK9Zu5q1hB3wWyIJBq9WnpGVN5dUHQgAACPSDU++G59UJ92fEtmNttXVMSPDM7ccL1eul6OVzHgyutFlI/4sJ89awIz4LZMGgceopaVlTvf1ICAAAgZ459W54Xp1wf0VsO9FWWyeEBM/cffpNDQYpniTwazB4rc2WD6UF89awPMsAmTBotfqCtKzZuPtECAAAgZ77epmDdfg7YtvP2mrrjJDgmfvPr9VolKJ1yk0wuNVmy4fSwp7xP2TKZ4EsGLQ2+YW0rKnffyYEAIBAL516NzyvTrh/IrZdaKutC0KCZx6+3KrJJOL5nV/7IxjcabPlQ2nBvDUszVuQiV76l16TljWNhy+EAAAQyK27D/SHFy6qvfeVttq6IiR45j9g5z2mAAAAAAEAAAAG5mZa3tFsXw889QgbCAAAAAAAouMnKgAAAADRneP9+q/9ZxAACFEAAAAJAAEAAAAAAAB42mNgZGBgt/vnx+AswPBr/a8qAQYGoAgy4J0DAICiBb0AAAB42u3bLQoCURAA4NllV7TZPYkXMHgIo83kGbyDGASLiEewmUxmgwfwGP42FRZlwV35Phh4YYY3TBheeY1I4ibtPuJ+PsQgKiDfxbwop7GO6Zu6RRn3Z+PofVOXrmMSfyDdxygAAKiUZHXe1KXXvFOfXgF+utvjvGleox32JgAAAAAAAOXJtjE0BfhMMjMDAH6j1Y9lqW/B0+t/q2f57jUnOxbXAVBnF6kFGZoAeNrtwj0OQDAAgNGKnxKrK7iCTexGR3EPMbuH1RmMTtHBDUw6ENGkIU3z5T0hRKVN9oL+KqxP0fwuVs+S8QcLAHhj+8QOuEfmspQNAAAAAMBE2sJZHQALq5msuBk0BQDw1wEODhy8AAAAAQAAEI0AgAAQAAAAAAACABAAQACGAAAFFwwvAAAAAHjaY2BgYGSAAA0gZkrJyUuHsmWLIWxXENsnsSRPx70oNVvHubIoR8exKDdPxyM1qQjISkzCKwkAhpwYUnja7VpLj+RWFXY/ZnomTI0iMgMBJnCFUKabcbpnEuUxPWLhqXJPVVJdVbiqp9OryFW+1eUZt21s15R6ARJbJCRWLBBZIFaRWMASJEDiJxBW7BAb+APZwnfOvXbZ/VIYKUCkSqXsc+899zy+87hl9xiGsb38B8MwVvA1lr9KV6aXjBd4RPSycX3555peMRrLP9D0aonnkvHy8p80fRn8f9X0muEVPFeMu8ufaPqq8aNLlzVdu3750k+gkf9bqr30U00vGZdu/FLTy8bajb9resX45o2/aHq1xHPJuHbjE01fNtZuLmt6zbhX8FwxXn7pQ01fNeybVzVdW1u52YHkpdUV6Lp267tMXwL94i2X6cs8/z2m13j++0xfYfrHTF+FoV9f/oemFYaKVhgqWmGo6NUSj8JQ0QpDRa8Zw1sfalphqGiFoaJr11++9S+mXyjZ/wWy7c6Xmb5Wmr9O9J3bTL9Itt15m+mXQH/xjs30jRL/TfZR0V8qzX+F9+4z/TXWpWS+UuL5Ron+FvNLpr/NdMr0a0z/kOgrJfuvlHRdK81fy335yBDG68Zd457xJqiBMTEk7rtGZIT4ZsaxEfNMHaMENF1dzPvMsYkVywjwEYaDuUPsz4yURxJ3Ce5nuHrMWcOnidEQs9KYYabL0kPozfW0If0YsqeQIyA3gkzfGIEegY6xlhR6RGH9XeMNUK8Wo7cNk21wISEGr4BeF3pIxsh4qnnfxWiCWVqdwsa08Ilw8NmP4Fx7xoyFMB5iPMQKzbqMRNVHJSfSngrWMsXqiP2l0RiyZ9ib8MwUXB4jJzCfx6MFmwgdn/eFjO0D3i+ZQxpH0ElIe3wV2qKcV/B8ihnCLy4iOPeD1jNY4WNnChQs5lQe5V64bBNlgMcayean7N34ubLnJOd2RSvl0CHwCFiPMNbB77MHUYHbhvGYsUoLf96C3PvIgbmkXVj2383zF/i7yPXPS66fzoN5lBqcCTPwhsCD4jjGx9c+vcbYR7DHZw0dXplghtBMOTY9zqSEV3yuoT6uc98Js3vI2XcQ0dMZTn5PYUvMXip/x2xvxvE7YIwFV+MxY6owyIq45tw0F3F2Efpkk2T7POaLdfxNrvOQ9cRstdo70lKkHrssO2YPjsCV8RrtGrIdeTxPxibTO1SmJKdmxoUPZjGe58ZpdGIee9gzwtjUeUL1qPSahZ6THqiIzRinEVfOWZjNtKc+11TA1ZNX+knsaU/A1Dr4Nyq5erZ0ZcPzYluuhDw/E879PN/y3D/Lg1z7abselHKAPFG+ZKwv740JV88x508ElELuGO65nqrccytZpSo/0lfllaKpB8W6E5G1z4qKU3KIk/rdRTmqunaoIzOXnleIr1FOuDf6XMOZji39VslPiTFXc8Be5ihXs9rkyLhMezoPTne0k5Wwzp2d/Nw2tvCR3JFJx1PuW5Kj6mKOEDoER762pWV+cKJLbujqnXeLtEAst+Y/OYc+Zd8Xt07IaOcyxCtFNj/BnIpTnjWSz8xAnxfz7L7oLMuz8vzzjCLXKyonLf0yUPFWWSC1rkPO5VDH3WSfE33OqN5DncFl/FWc8zxWeRXrDq400DmgzpWwyBS3dJ6f7GefQSwKhFz2PdJnTt4/PJ6ZAhtVI27ldKSKVjmzntt4fmz5HKuc6Ij2Rgkjj0+ZoNJnTvt4gTzuvj7vy7nP7m7mie6WY39yN6Gm+mnZ79yupPLLTvkwP4nyGJrc7yPWMi7GspQh1LdUhFJIm5+wyuoh2yL1STUtYlnuJSqGWzriKVdJUNiQ13U1lz49quUTXnlZPmmqOT1HYsY4Hj1nHPPTgH4NhhoZWbLA4yvpnOPyBByj0tmRXdCPVef32IP8xNuudHEXEiPuOGf/vla///JTZo7PpDgnzuop1V0p9woVq6H2++wz1z0noknhfcpZGrJ0VUXq5C2f6M+bAfn51jRsXu0aOxjt47R0eKaFOfrd6mDlMUYNzDYwcxscfb1+myO1z+dQE3x7fMYpGQ6uHYwPuMft8Dnc4dF74O9AFu21jfdZhw1pfeZ0WPYuZtu425qPdtQxs4cx0Y+4Cyp9HexSTwstfSYqSweYF4WHVatarDG3bBcjB/KbetWC7BbLI/tJ/w7TncLOHW2pxRiRZJJZh0VtHtHsHu498PVZv8U+K2s77MMO1pUvNltAmje1r4qP8HmsVyhGZF8bn7lXFmPQZGvm+NVx78Fykv8IqwM+IbrY2WBP+4yerTEjb9s8mnulIlVnbwhVk5+CLFAW2zvX1dW2OCVpVez2eX3Opfyz9LXOyHV5pKJR59GAY0Wrpo6lw36c1LrPmWgzl8Ue94sM2eHsVdbn2al0dEuWKH0U27IteVaLC2pEScnX93SkT+NCqFuMCdnVLzSfJxm1+ZF4/e69N8VgIsVuFEbZcSxFPUriKHEzPwo3hRUEwvEPJ1kqHJnK5Jn0NkWt1pTDRM5EN5bhgPa03eNomokgOvRHYhTFxwntEST+7hviVbq9bQrHDeKJaLrhKBo9xey70SQUzamXkqbBxE9FUJYzjhLx0B8G/sgNhNYInghKRRpNk5HEbZzN3ESKaejJRGTkR2sg2v5Ihql8IFIphTwaSs+TngjUrPBkOkr8mBxkHZ7MXD9IN63EhyJocEWWuJ48cpOnIhqfj04+ua12OvJwGriJWN/1R0lEpm08lklKat7avH+XmXYHhSQGrpG4Mz88FN3xGNaJ14QTDf1QdPzRJArc1BQ9N0v8ke+Kvss+puLe/XdeLzSIdBrHgQ/vxlGYbYqDaCqO3GMxhZ8ZIUrTIovEKJFuJk3h+WkMlE3hhp6IEx+rI7BI3N1UxDI58rMM4obHjGaOWYYFQJ/kxJg0mHRnzAtz4iTypqPMFJQr2GvSnlwBHJtN4FnJshmU+uEomHqUWLn1URgci3V/Q8WuxA4JF1mrQk14JjIl3ChMcwW0vZD1gBFY96Elk0cU08SHVi+ahUHkelX0XAUVUgzuRFCF6zSLkaqeJDeJZyKDuIooyic81uwUEAgEPhN/6MPmzVqNEmscBUHEKaChNsXQTWFrFBbpnAdhfZJl8fbWlgw3Z/5TP5ae725GyeEWjbbA+YFO/A2El9MiJcNIzNmVelaF/VlztInjY4L5SQSfCBr5TAaoPoa7WssEZaWaa7UeBSfl7IffgEBi12HiAhnPFOMElYnsGU3c5BA+E8bAChHFdhENUZEhgeJyN8nz7NN7QQa5aRqhcig/vGg0PUJEXFX0fgBk1klixVvR1+3k4w22yJPUD1QczuQTMz+b0HQp3UydbmR9vhz4yFOlm2QlqqFCAxcReWiKo8jzx3SXDEg8hUPphAsWoodTKt6UJnWWwMMtOJ5KdGhIoFhrlM40VRU8VKqi0UizEbNJdHSBj1QG0ySEMZIFeBHaLtvyRI6yPMHmeYzk93wuvG2V4u4weiZLpwL6H5UM20NFFs8zRS+lExdeDWWlct2SowmpTzMkEzVeFK8q9IsAoHpr2qLf3RnsW44tWn3Rc7qPWw27IW5bfYxvm2K/NWh29wYCHI7VGRyI7o6wOgfivVanYQr7/Z5j9/ui64jWbq/dsjHX6tTbe41W55F4iH2dLg6fFioRQgddQQq1qJbdJ2G7tlNvYmg9bLVbgwNT7LQGHZK5A6GW6FnOoFXfa1uO6O05vW7fhvoGxHZanR0HWuxduzPYhFbMCfsxBqLftNptVmXtwXqH7at3ewdO61FzIJrddsPG5EMbllkP27ZSBafqbau1a4qGtWs9snlXF1IcZtPW7TdtnoI+C//XB61uh9yodzsDB0MTXjqDYut+q2+bwnJafQJkx+lCPMGJHV0Wgn0dW0khqEUlImCh8V7fntvSsK02ZPVpc5l5s4afNhE/JtEjS8iPI0PjeKmGh44nGP+TH5jy9b5+xPH4scRb+dnKb1Z+v/JHfH+78ruVX1X+GPRZ/QFq8bp98bp98br9f/+6Xf3JdPHK/fP5yl1Fb/HaffHaffHaffHa/WQ3X7x6r756z9FZvH5fvH5fvH7/v3v9jtqcP8W6fE7k47/xU62sPOXKynMsP8mufn313up7q49Wv4PrfXC76H70W131rMnSr5d+sWJwD6Vn3IT/MRhk/BtmAxAHeNpjYGYAg//qDNMYsAAAKDQBwAB42o2WbWwUxxnHZ2Yvd2s75s5XsE28vln7fEvwYo4ckANM7L3jrk5yqmzAoXeui82LJUIigXQGpEqFRSpSURocpRJtqVSjfKiiRBHrvcg920imcps2blpQS6lE3py0H5oPqUM+NOXT9T+zZygqlbrr3/M88zz/nZmdnV3f1OC5VJ2yQZysnbQSrphKJ9kJ3+n6W3lZebxkNPMbV5X1ZAkwZb1rtvIZZZ3S6nZzq6xES+E1iWCqS9EJJXFpddhj4AqYBz4yokSQD8GeATa4AubBDeAnBFZUdXAMTIIlUVFaFc3VeSi1TlmLa9cSRoJKE1kGFaBgnk0YtYn0gxEwASaBX+pE5hg4A+bBF7JiKU3uq5sx9yb3JelKR19MyOYBrzn8bdksfbPg+W/s9nzmGU+2w5M9scVLb0x7ft0Gz4djCVv42vrEtVSj0oibbMTEj8NS9isSpJRwcllZQxzAFH81YynhUoeRmJxXfIQqTKHkMOGVawp16xsSqVpWYcskTDj7B/vcq7DPS6saEpOpZ9mn5AqYBwr7FOcn7BNyhi2JNYftBZNgHlwHy8DPlnB+jPMj9hEJsg9JHPSCETAJ5sEyCLAPYUPsA/RGpBVxL2DsA9gQex+39T5skN1GdJvdxtT+5Ca3J2ZkYMarAY9Vg6aWahBuTJTZH92767GjDDxp7Kg5pZ30kM1Kuxt7Atuv2d35PC+zv5Z0k19ObWI3iQMYZnITI98kOhgAo+A48CO6hegWscEr4DJwAHYZbAjobBG8B26RTcACA0BlN1wMU2bXXSPNU43sD+w3pAkr/nv2W+nfY+9I/zv2a+nfhY/AL7J33AgnqTrUCa4JwYfg46g/wn5Z6gjzSqqBzWPtOGwc9IJ+MAImgJ/Ns3b3MA+jkzmyqBIoXfKZ9D8nr6nEOsotYxc2oC6MseMpRDCT+qTBLOPiT9AUxrjwKiJhjO/9AJEwxnfOIhLGePEkImGMw0cRCWMMjSASxugfRARTZj/7Rcc6nux/geqpIDuFVTqFVTqFVTpFfOyUOMldn5jbT93OTqzYJctc38ntWWpfpfYear9G7TFqn6b2WWrvpPZ+apvU1qgdobZF7Tm6DUthU+vtB5rbrWZqL1L7LWoXqW1QO0btDmrrNGmVWZv7zGbpstKVUuKlg3+qB1+fIGvDirZhz7fhmzAPex1UZMuCSG/3xGsjwreXOnu99sYdiWN4fRZw4QIewwL5GPjwgBawjRbQyQI6CML2ghFwDSyDCvBD3Y6JT0gbhI2DXjACzoBl4JfTWQaMHKtO8YqcmJh0vDrxfuBjCzjbcbaxNqs1pIXM0NPKhEaDEdofqURYkjQ2EkLCDWpDmdZPf1X/r6/qSU2qhl1gE+LTzV6p+gn3Lj7d9MeuMcdTa+iPSMSHnUe3E4PG4LeRomxvJZoq/BaisTfhE662D5cFXWMDn6WrxFXT/K72N/6ZVmYI/67N8b/oZR91+Z+ReXOa39TO83fjZRWZq0aZws3qUjqjbeNvLUrpWRQuufy0cNP8u1off0GThTGvsL+IlhXke4wh/jT6y2gHuVVEn9O8V9vPd3qqreKaab4JUzC9sBOTXa/JQaMRZN7mW597LlmmR6wNgYuBfKA/8GQgEdgQaAvwQGugJbBaDashdZX6qFqrqqpf9alMJerqcmXJMgke4Gp/SDi/T1ifjENMWBj56aMqI88S52tKjuX2pmnOuXaI5A7qzj/3Rsu0dveQ80g0TZ1wjuQG0842M1cOVPY4STPnBAa+lZ+i9EIBWYd9v0zJYL5MKyJ1rsUJ78rPEEobzr3cIvzj514uFEhz48ne5t5wT8P2r2ceYkar1rx/ND8Qt6adi7m9eXfrG2+0pgtOQsaVCuKc88O9+nB+hn5Jv8hmZugd4Qr5GaWHfpndI/JKT6ZQyJXpPqkjOr0DHbbOHalT8V9a6IiuRjzdJU8Xw/XQdQgHXU0NiUldrKZG6nxU6KaKHdnMVEeH1DTppCg1xSb9PzWLMWhiMalptMmi1Cw22kLj9EiJpkES0aSEPkY0KdHoY1Ky774kXpWcvyc5L0dS6H2N5mnql1Y09UvQmP/vMZY2TVrqLhwazo5Fs6PR7BgYdV46eaTZsQ/q+tShgijojmKMHjx0RPgDY04hOpZxDkUz+lT38EPKw6LcHc1MkeHsYH5q2BrLuN1WdzZ6IFMo9Q1sST4w1vl7Y20ZeEhnA6KzLWKsvuRDyklR7hNjJcVYSTFWn9UnxyJyqw/kp1SSLuwa9nyJ1dVi2462tBXSjaHjPXIPd7c1n26ZxU+X10mdWXAejaadeiBKXamulCjh1RKlVUgHq6Xm091tLbP09WophHRDNE3M8RPFE6Q5+3zG+yviQGr8hFhwz5rF/3WglnWsA5niOCE5p3NvzundPZSfCgSQHRW35OxYydXVZcuVa15yI5I7RFJR7glFbqfI1dRUhf/9/E9U/S7xFthsrkStCB0nxYLiRHKDDF+EwSHc6/BQfhY/rMT/imIBN1ikJi2u9FGdtmkSr03EPa8wfqIaVddivOq9K3FJcWVJ7h1iscx7KzYuu5XLaQ7nU6uUJ5U4SeG38yb4Lvgu+AR8QolbYYMrLMlr1CSvq83wgD/DV3otmP8GZho29wAAAA==');font-style: normal;font-weight: normal;}@font-face {font-family: 'Symbol Charset1_ 5ePjQV39942880';src: url('data:application/font-woff;base64,d09GRgABAAAAABhsABEAAAAAPkAAAAAAAAAAAAAAAAAAAAAAAAAAAAAAAABMVFNIAAABgAAAABcAAADEawEBwU9TLzIAAAGYAAAASAAAAFZZrO8IVkRNWAAAAeAAAAOJAAAF7HdifeRjbWFwAAAFbAAAAC8AAAA0AXkADmN2dCAAAAWcAAAEFgAABQQqxPuFZnBnbQAACbQAAAM/AAAFn1066ANnYXNwAAAM9AAAABAAAAAQABkACWdseWYAAA0EAAAAsgAAALJ3IJi0aGRteAAADbgAAADxAAASaEdBA9xoZWFkAAAOrAAAADYAAAA21KpAiWhoZWEAAA7kAAAAHgAAACQPoAM9aG10eAAADwQAAAAeAAACdAt1ANFsb2NhAAAPJAAAABEAAAGCGDwYPG1heHAAAA84AAAAIAAAACACFgXcbmFtZQAAD1gAAAaOAAAQDY+lnoRwb3N0AAAV6AAAABMAAAAg/yQAZHByZXAAABX8AAACbQAAA3NWqaU/eNpjYGA4wM7IyMgwACCFSuYAALUeAS8AeNpjYGQ5yziBgZWBg3UWqzEDA6MqhGZewJDGJMTDzMrKyMTIzsbEys6ABkJ8nRUYHD4ofNjO2vPPjdGYg5vxUANUDgDJhwv0eNodzWWQlmUYhuHzc8cZugUJaWlpaWlpaWlpaWlpaWmkpaWlpbt72WIbNlmWJZZYtoDt22ve55455pzrzwO4cHN96ebm+sLlcqH3tXMp2YxsZLMsspNd5iCHzElOmYtclklucss85JF5yWsZ5COfzE9+WYACsiAFZSEKya8obOkUdixCEal/LI2iFJXFKCaLU9xSKUEJ+Q0ltZSUqZSilCxNaVmGMrIsZWU5ylkK5Skvv6WCrOBYkYr2mUpUkpWpLKtQRValqn2iGtXkd1SX1akhazjWpKZ9pBa1ZG1qyzrUsWTqUlf9PfXU9agv6zs2oIFsSENLohGNZGMayyY0sUR+oKlsSjPZjOaWQHOZSAtayJa0lK1opb01reWPtJFtaGvxtKWdbOfYnvayAx1kRzrKTnSSP9HZPtCZLrILXWVXulkc3Ry70132oIfsSU/5M73sPb3oLXvTR/ahr+zr2I9+9o7+9JcDGCB/YaAcyCB7yyAGy8EMkUPkG4YyVD2MYXI4w7X8ygg5gpFyJKMsllGMlqMZI8fI14xlrBzHOPkb4+0V45mgnsBEOZFJWiYxWU52nMIUOZWp8nem2UumMV1OZ4acwUw5k1lyFrPtBbMd5zBH/sFcOZd5ch7zLYb5LJALWCgXssies8hxMYvlnyyRS1gql7JMLmO5RbOcFXIFK+VK+YxVrJKrWS3/Yo1FsYa1ci3rtKxjvXo9G+QGNsqN8imb2CT/ZrPczBaLZAtb5Va2yW1sl9vZYRHskJHsZKf6H3apd7FbvZs9cg975V72WTj72C/3c0AecPyXg/Igh+QhDsvDHLEwjnBUHuWYhXKM4+rjMpT/OCFPcFKe5JSFcIrT8jRn5BnOyrOcsyec47w8zwV5gYvyIpfkJS7bYy5zRV7hqrzKNQvmGtfldW5oucFN9U1uyVvclre5Y0Hc4a68yz15j/sWyH0eyAe4a3HnofohHtIDT+mJl/TCW3rjI33wtQAeOfriJ/3wN3/8CZABBMpAgsyPIILVwTyRj6UfTwiRIYTKUMLMlzDCZTgRMoJIe0QkUfIpz2SU9OEZ0eponsvnxGiJ4YV8wUv5ktfmzSti5WvHWN6YF294K9/yTr7jvXxPnIwjXn4gwTyJJ1Gd4JhIkpYkkmUyH82Dj3xSfyJF/ZlUmUKaTJUPSSNdnU6GzCBTSyZZ5k6WC2kul7n/D1Mu0wIAAAB42mNgYGBkYAZiBgYeBhYGDSDNBqQZGZgYOBm2//8P5IPp/7/+HwSrAgIAlNoJgQB42l1Uf0yWVRR+zjn3/b5PUsmalUiJI3VoMtkcBRhm1JjolPgCRZLEz4nlIhISmVgMVzMKJGNQWqKEGLESKgxXAWL+2KJiNllTtERTZmXMnET6vbdj+Vfvs/tu733vved5nnPPcZYjxlmISTrCpRoTAXv21jjvZtrfnbWIdJ+1/dNCAXx2a/z35GAKshGFFHRjCB00Hanosr0IYCkXYabOb8Xn6MIZPIZVYIRRCSLsu3gDU7EZuxBnwmwbFmLQF4q7cD/i6Xl4MB652En9mI8FekYCkvEa1un7CZ0fpof0DyEEyzV6NXagA9/hJ0zQE6PRR14atl8gCX7lsBEHcMZ51Hkdd+JN7EUTDuIXiqYGuiSXbZvtsb/qrijEIBZZWKnYht26bi++4Uh534bZjfYDewzhyr5ZVR/EYY11jSIogwLcKMXu3zbPNqsPo5WzslfMUzWLUIg9urIP12mUoowjeC4H3HH2bngxCRGYofzS8RxewhZUqIrtqMM+DNJcWkPf0mUew6Xc6aR6F3kXjeoMnrDJ9prGGI3JynYJ1mKD7tyGt1CjO3drrK8VQwhSLCVQIs2nNNpKr9Ie+otn8Cm+LmMlVB6QTFkhJTIgIz4nuNitdXttqt2gXpJ6HqKZTFKdT+Ip5KMARShBqbKrVFSpe82KFvWzU3EIp3FOcQGD+I2YHNUYQtMVsxQJ9AilUDo9TblUQLW0n9qpgw7TJbrKszmW43gxp3Eu53MhV3ELt3Inn+c/lWW8PC4F8rI0S7cck+Ny0sCkmBzzjHnRVJsWc8IMmavGdeBEKqKdHGdXsN5d4GbZqTbBrrQVtkoxqB7fp2qmYprqSdWsBrBab06+4gVFsXr3iiqqwU717qZ7+9GOL/WWdmt+j6AXJ1XfaQxgGCNqzk1942kyzaQY9fdhSlYs0zytpxIqpUrarj63Upuii/pVpasKMziTs3k9l3AF1/IOPsBd3KeZsOLRTNwjybJAlkiWZEuh1Mjb8o7slDpply45YtjEm1Szzmw2Vabe7DNHzQ+m35nlJDjlihanzfnKueC5wzPRM9vj97R7Pb5i30Wfi09xFK1ow/8e2kK3Uys+ootipJR7eCnfxn1UZr6naZqBOQSnEnm4ogzvpeP8IC2RAC1T/8poNWXhPQmXeklBj5NHfkmlVfCbWtxwDiHHKedPhJ1yCdIIN2MNKnltsMlm0lj4qYEb9cZswhxEmTD0cZw5QFM4iju9H1M7Er0eiZN4X6h+Ncg5pen3hdIl5MiA1s9Zra00btSecIH6vYuVXVD26ZpNSKQGdxyanExeQeHcQAuDm4M/yg5bRxN4AAiOC87jJL1x6fZD7sAfqHVHzM/o4FNI164R+LdyrmjtFWmnycANHqP15Nc+kv8Pbj9hOQAAeNqNU0tv00AQ3nVCm6YpcZ9pEx5rlgRoEspThFCKqe2oKEIibZDsqgenSVDbEyekcuqlolrgP/ATxoVDeuMP8B84cASJC2eY3aRuzQFhWfb3mPHOzo5Ns/lo6eHig+r9yr27d27funlj4Xq5VJy/dvVKIX+ZXzLYxQvnz+Wyc7OZmempyYlxPX12LDWaHEkMD52JxzRKSg6v+QwKPsQLfGWlLDlvodA6JfjAUKpFY4D5KoxFI02MfPFXpNmPNMNIqrNFslguMYcz+GJz1qPrDRfxe5t7DH4o/FTheEGRMSSGgRnMmd2yGVCfOVB7tSUc38bvBaNJi1vdZLlEguQowlFEkOEvA5pZogpoGacaaCQxhlVBltsOzHFblgCxvNPqwLOG69g5w/DKJaBWm28C4cuQLqoQYqllYMiCYbUM25bbIW9ZUPos3vV0sukXUx3eaW24EGt5co3xIq5rQ+b1t9kTih+fsNw3p91cTDiz20xSId4w+NBwT7uGfHoefgNztXzNFzVc+h12sb7GcDVt33OB7uOSTO5E7qq/vy53pOLvMBjhy3xL7Ph4NlkBZHXXOMxmzaPfX0nWYaLpcgMe5bjXss8FU0Ss7n6cM9lc1CmXAn2839jgbHoAUmOnQTf0FFLhEtVXw85SWRF/ghMBrM2wEpfjniry0a0Q0a5gGF4exSzo4Ilsw4jlC70qdZkPZ/I6Z+IXwQngP75HldZAGcrrv4iEck7CWUP/GEOxCPPzckSGLTxTrHFJ8bvl0que9pi/1Bm+sH3kGfa25VUXsP2GIQ/4bc8km0hgr+H2OSObuUNiLhQ90HzpfD52pp9LZ+/YCdN9jpP8iVBCyDQkCuGd1mcmna0q0Jl/2N2+X1/j9ca6yxzhD3pbb0ZY36+E3gDBpOXGctoAabmYcnEoN8JgSdwUxPN4D6mh7vSGEziVSqGsBrq/0n96ScP4z6Te758yS71O0gZlQrUY5Q8iPFJeSsSw4HhBqzfXhUhGPPzBlwNODxqBSQ/W1t0jnRB20HQPNapZ/rIXXEbPPWKEmErVQlUyJhmpUxzYQy2hrNyRSciecuNKULzdo0RpiWONknZP62u60vAq/wFtXoZvAAAAAAMACAACABIAAf//AAMAAgBnAAAEZwUAAAMABwA7QB4GB2MCAQAFBGMDAAoGBWMDAwIaCQcEYwEAGQgpOBgrThD0PE39PE4Q9jxNEP08AD88/Tw/PP08MTAzESERJSERIWcEAPwgA8D8QAUA+wAgBMAAAAEAAADTAtsDrgALACG5AAMBtEAOCQcAGg0GGQwN7yEpOBgrK07kEOYAP03tMTABFAYjIiY1NDYzMhYC29aXmNbWmJfWAkGY1taYl9bWAAB42t3PzWrCQABF4dv8TSaTSTJM1AStTSstIugiCwVx12WX3XbZR+2D9SUuXPQ8wIEPwADgzxmDpxSCctqpfgCDL0skEkNBO7XWIsnu29BVlchQ0k7hAQzROSS5wmBpp4X3SCWGinYamgZpoTA42mnddUiNwuBpp+cQkN25YYoRWakwNLTTa9+LDC3t9L5cIrcKQ6CdDuOI3CkMkXY6bTYoaoWhp53m7RaFVxhWtNN5mmAahWGgna67HUyrMKxpp8/9HmVQGF5op6/jETYqDG+00/c8o1ooDB+008/lArdSGA600+/thnpUGE600z+4ygxhAAAAAAEAAAAFAAARxb5TXw889QgdCAAAAAAAo0i8OwAAAADBRzkF///+PgjnCAsAAAALAAEAAAAAAAB42mNgZGDg4P5nByTD/q3+o8fxnAEoggKqAIOHBewAAHjaYznLkM4AAr8YGJgYRsFwA8zrGLIGm5sAASoDUAAAeNpjYGAwGmEwcnBBADkTMHkAAAAAAQAAAMAADAACAAAAAAACABAALwBVAAAA7gWfAAAAAHjarVZNiBxFFK7dmdnMJrNLMCqKREuQsAuTmV01JLsh6JpAkLBJ2GwCwUCo6a6eLrf/6K7eZvDgSVTwrnjSY0AQ8aKCeBE8C4Jn8eTdq+BXr2pmenY3iwRn6O6vXr/f772qGcbY6/P7bI7ZzwNcFs+xBSYdnmcn2AcON9gqtCxu1nRarMM+cXiBtdlnDrfZGfaFw4vsZfatwyfnOPvN4VPs1bm/He6w1+bPObw09/P8fYeXWa95FtFZs4F8Os0bhFvAp5vvEF4g+R7hEySvCLcJf0h4EZ6+a37q8BzrtITD82y59aXDDbbTuuVws6bTYs+1vnZ4gZ1u/eJwm51r/e7wInur9Y/DJ+ffXHjD4VPMb7/vcIcF7T8dXmp8tPi2w8vsQedXwidrNZ4y+S+dJ9ypyZcNXrpC+LTJf2mb8Bngp5YsJ0/X9J8hHix+tiZ/nmxjwi9QLOvzbE3npRp+hfTfI3ye8McGt2s5t2v+OzV5x+W/O8pkIDzJH/HdUPLtNEk1RPxqmmdpLrRKE55FXo9fE1ocp7QVRXxHDUNd8B1ZyHxf+mO9zTujeJBGfHNf5oXRXe9dXOMr28rL0yIN9OqOHJaRyO+51xd6a2vWZHt3EguJpsNcZOGoLpL8Wi4qlQz5rSBQKGN949LGbqgKHqSJ5h5uQiUF31WxLPhNWfGdNBYJv55Lucc9kSktooKLxOdRWsncE4Xs8kANy1xa8UAUyuNZmXi6tJXqdCh1KHNeKR1ygSBRJD16lQY8FniHm/JExAs1TKyboUxkDklWgrJC8tuKe6HIhadRdI/zu5AFac4LqbUpZ8aNcVB4SiZaoUhepfkeyURB4eMsQnkoV6ccVrwg7gwFJZRUwgsNbZH7RErRC7XONvv9qqp6seOyBy/9UMdRP9aJiGU/Lh5aNz0j/Y8WlYwglWQy6S4vygwJShu9x++nJaob8RIV60mnkLqXS6HBvq+KLBKjLpWY5cr10RSIgjOZx0pruBuMqNoIbU+ML7woOCh0IDARuuZptKbpZHnql57ucjOksO0am3EAkFWFygtrmVUIqhIvKn3pT7NPk2jEV9Qql/EAuUzV4eG4bEndNx3GgOlc0dxMAxjzia/LxMCKQhQtY7PTcoWoflolUSr8WfaEpQpjiXJSms+01FmpuS9NmUYnlFE2y2iPbyUjp24aAofgJ1QDhZyPHxSz6jvyqePsJktZzmImWMQSNsJqwEZzS/hhehfrv3BN399hGs+E+bjnzG983vim8WPjJ1zfN35ofMV2YZ/BMsB7D0/OHuHaZSHhbXgy3rTT4uwq+c7oLiBXpMEhiWDfA7pGcvHEnrbgKcJzB5IhrDUraCXxlNDdx90/5G8TlY5Q8wAyY71Jejlsxn7Xkd1Ftga0AmuFbHO8KXAF8LJKEYashLVh6t4B6wuwXsO3HmUb1R2uyzKawpepK0MFo8dqSeLL6FWIlMCGs1vIJ6D8JGW9wS7hMjwqYiIgXxrIc0iQbUFeFbKThG/iWRFzKc2CqeI6Ykl898jaZKfIPiILOyccqxSWpn6jY1jvUlxF/OTO/1h7QDomXzMFJaQefJYzPdXEh8QzJL+c6jUrTpPiEZ8R3nk1K9MZTrlbu9j59ChjTlGHrvJxNiZKQjGsTkYZZ9Rpw+dt2Jh4IXVZUDzbaTO7nN11egHNJaeVpqi2O4/PZpxBAYmiLMzbwDFTkb+9mp5wedvqY9pBtnu2u4Yz7mIZr9O5G09B6TwpYquY3em1STG1hVRFhn3Rx7eibw8eZ+ey53Lpk36MWH3cNXQEZWZWBXs4k01vovv/xjATGDldWYtyeO+a2kv4tgzKmdpNV+8TV7Z3IzxL12N9xJ6yrHs05YJmw8y+T3oZnQ0jkoy7mEFTHdiP4w7aDmc0XzHNu3bZDSiPcW8jt9uTSV7WoqA9kB+SBJMaupO1npyzh9nJaO3Dxkx71021OUlt3O4kzsEK7GRVxJNHu/UozipXqaK9HyGOT3Uexb2xiQitQH8VT0mTZHk5yrvN4Um5nXr3J3vYnmCaOjc9b46qYBz9cF6XazNgKrG1aIo3/k0z/m2tPp2oCZ2s4rGV2tkTM1NlT8vU3afnp2FV0+mmyb+cdHPsJ6T9kx07oz36vU1cZ6bexztEOZbN/Jh8B8S07e2T7/bxu/6ByZ/u8ek/HEE64/Uf9I9HzvwDkjP/cejsa77YXG/eaF5vXsF9A9oC7BjeTWZb0Mjp7ITVv0widFUAAHjaY2BmAIP/igwpDFgAACOQAYgAeNptUl1rE0EUvbONnemHNV1DXA1hU7YmtGsbzIO1tLS7290+uBCriZhVwTQ12IISQVuQQClItSKGAcFnH0t9mU2obIpif0qL/8HXOLNG/Opdzrkz5wxzBu76RdmMSRn+paU01FAcENwP+XrI8yFnBUvZZlZVA2my+UG0S83kGG+jxsDxBfVyRlZnM2J/zph5NKYe7Z1Xjzk+ZnLqzmxOfcGR5djge3Euszem1jK1x7WXtVeRKYjHAUAeJkaAvn26FeuL9U3RAH01pjH9gmkL04eYPsD0NqaLmF7BdBJTHdOLmI7iGJFJlAyRQdJPCOklESIRILGgc2TowJ8e642K1hsRHAnXUUkwJ84gISLBNWBne1zJLVjIZYcr4FZS7HtBC1D/jTvslGYhJrvgFi2FXdXdAHdusindZXjpbslHqOFxlUk7AYJiKUAdIW0nmLxQagNCne23iW73PIhvzCvz8tzw9KJ9ApW7rP8uRf+z3KXnn0FF64A5P2th9R0WaoGrNFSpUGmoKkn23i2U2F7SYzmx6CQ91DL3jbpT1Zyy5lQ5yuzNxqrCtiqplG/sCyPFetLlysqq6MtVtq9VbWZodso36yfYdWGbmu1D3SmW/LpRtZumYTrasu21IY8q/njjr7jXv+LaMI4q/98YoIq4clwk5hsnJDaEnReJDZHYEIl5Ix8mOmtigEsln4DlLdz72VvSQD+fRTkx4lnx6JO5cDAzI8pm4iACaBcGdI8NahY7zSGsCXPCFBb/YYQ1xOUzXUvZnBlJHKDdrhXl8rBmgb6u/1NPRYHirNkC/CXtzqG01ZTVnO7pPwAWBuwzAAAA');font-style: normal;font-weight: normal;}@font-face {font-family: 'Articulate Charset1_ 5m93FFFC7B';src: url('data:application/font-woff;base64,d09GRgABAAAAABhYABIAAAAAMmAAAAAAAAAAAAAAAAAAAAAAAAAAAAAAAABMVFNIAAABlAAAACgAAADs+8n8409TLzIAAAG8AAAAQQAAAE6E2/0AVkRNWAAAAgAAAANrAAAF4G+fdyNjbWFwAAAFbAAAAG8AAAFMDGsNwmN2dCAAAAXcAAAAHgAAAB4BUQeQZnBnbQAABfwAAAD8AAABU8mgsZtnYXNwAAAG+AAAAAwAAAAMAAcAB2dseWYAAAcEAAAL3AAAEM4yZYSpaGRteAAAEuAAAAI3AAAOyOo0ZXhoZWFkAAAVGAAAADAAAAA25E6UFWhoZWEAABVIAAAAHwAAACQG6QLOaG10eAAAFWgAAACTAAACqFZTCJtrZXJuAAAV/AAAAHoAAAC0BRAEbmxvY2EAABZ4AAAAZgAAAdJ/kXwAbWF4cAAAFuAAAAAcAAAAIAL1AZVuYW1lAAAW/AAAAQMAAAGJ25Vh+XBvc3QAABgAAAAAEwAAACD/nwAycHJlcAAAGBQAAABDAAAAWW+8hrB42mNgYHjBCAQMqEASiSkpiSEuCRRFZaOoAnPBgAGNYhhIAAAa9QSjeNpjYGC8xjiBgZWBgeEMEDIwysHpNCagIBMDKzMLiGJpYGBgZkACBZVFxQwODAoMC5iX/1diCGdeznAPAKj7DFMAAAB42h3MU2DQDRxG4dPdqmXbtm3btm3btm3bNuetVauGtqUZucXf937/c/FcHiAZyf4PV5JcDBdc7B/JSS5TkML+kpKU0hVXmYpUMjWp7Q9pSCPTOqYjrUxPOpmB9PabjGSQmcgoM5NJZiGz/SIrWWQ2ssrsZJM5yC5zksN+koucMje5ZB7HvOS2JPKRR+YnryxAPlmQ/LIQBewHhSkoi1BIFqWwLEYR+05xisoSFJMlKS5LUUKWpqR9o4xjWUrJcpSW5SljX6lAWVmRcrIS5WVlKsgqVLQvVKWSrEZlWZ0qsgZV7TM1qSZrUV3WdqxDDVmXmvaJetSS9aktG1BHNqSufaQR9WRj6ssmNJBNaSib0cgSaU5j2YImsiVNZSuZQGuayTY0l21pIdvRUranlcXTgdayI21kJ9rKzrSzOLrQXnalg+xGR9mdTrIHnS2WnnSRvRx701X2oZvF0Jfush89ZH96ygH0kgPpbdEMoo8cTF85hH5yKP0timEMkMMZKEcwSI50HMVgi2Q0Q+QYhsqxDJPjGG4RjGeEnMBIOZFRchKj5WTG2AemMFZOZZycxng5nQn2nhlMlDMdZzFJzmaynMMUe8dcpsp5TJPzmS4XMMPespCZchGz5GJmyyXMkUuZa29Yxjy5nPlyheNKFlg4q1goV7NIrmGxXMsSuY6lFsZ6lskNLJcbWSE3sdJC2cwquYXVcitr5DbWyu3yNTtYJ3eyXu5ig9zNRgthD5vkXjbLfWyR+9kqD7DNgjnIdnmIHfIwO+URdlkQR9ktj7FHHnc8wV55kn0WyCn2y9MckGc4KM9yyF5xjsPyPEfkBY7KixyTlzhuL7nMCXmFk/Iqp+Q1+YLrnJY3OCNvclbe4py8zXkL4A4X5F0uyntckve5bM95wBX5kKvyEdfkY65LN27YM9wdPbgpPbklvbhtT/HmjvThrvTlnvTjvnzCA/PHn4fyKY/kMx5L/ewJAbjLF3jIl3jKV46BeJkfQXjLYHxkCL7yNX7mSyhPZBj+Mpyn8g3P5Fuemw/vCJDveSE/8FJG8Mq8iXSMIlBGEyRjCJaxhJgXcbyW8YTKBMJkIuHmyUfeyE+8lZ95J7/wXn7lg3nwjQj5nUj5wzGJKHPnJ9HyFzHyN7HyD3HyL/Hmxj8SpJFobv8BdwbLdwB42q3PyQkCUQCD4W9QbxZhA+rd04jiSXBwKcDdwRVXrNcKrOD5sIaXEEIuPwSZSgx11SyPPZSrxdXQ1NLW0dXTNzBSGJuYmplbWFpZ29jaKe0dHJ2cXVzd3D08vbxDiNSEtPAJ3zT+/06mH6WzZvUAAEwAWABeAGQAagH+AAwCugAMAu4ADAAAAAz/LgAMAAB42j2PsU7DMBCG7ToU8gZIFpJPVjpUrtiZMiSRUJbQMPiWFqRWIn0HJAZYPPAsx2a2vBiCi4m63P333+nTf1EI10aRd/5Lyk+M8vcjivebb5ELtd9topDOmHqoSD7xsHBsrIGVcqYhVTRbb9EEE+4PwTTm5flAWZE6L44Bbw2J3g9cHz1Qifosj4h3zMkmTpY4AZlwmgmnRGDADx9duNaQWnX+wdNbpamsUAOYmsbO01hpQOSr5Tkp99fhes58yZmXaxZX/5SeGYzAEOZpsQIaQ9CBP0mOhSjFbPCn040q6ijLLq1KC3oyLFjgHFgxO3dt72tOArj5A07qYm4AAAACAAgAAv//AAN42pVXa4wbVxW+986Mx/b4NfaMx4+11+OxZ/zYtb22x/a+vM6+N93NbrpL4k033mebJrQQGkErUaBASyilSBT4AT9oJdoKIRAVAlpF/ECtUlChkCIQAn4gUKW0KhREC0KlmXBm7N0ktEiwlr22NPeec7/vnO98FxH0KL6IHyYXEIVYJLZcNhazNsLQhGA6n0cTE6WhgF4RK/B+tN1s44t/hz+EMFLRZazhCqzztFiCKJpgKo/ypaG6LosqxpcXF+GpVYTQc+gsPOVr2TFGHKFhXzTxdmnI3HL17NmzCF+9fPVNXCTPw1PeFos5iqXMvczYkhKoTLT/2naRXyDS3Q0bVq6JFk9jxtySYYgNMTaaofO+S75LsO5tX29/qhfj7Fn8OYhEkAsh8jycliAnCrScGDO0k7NxDhZWTUDymJIDmswquILxqYdw8NSc8Y250zh3Gmtkw3jSMJ56ily4Mgsn06++SaYhZxVFWp4EZoLYy3BeNko7zfNN+Kwc0h5KSRaIXm2SSjkosQWsJD1EFOLws0nqEpkW8jnNu/bprWp95/zRzLJqV+bU8d1ZNTu3VQ/ksimPzW13MqS6dX51+ZOdqpvfFgK5hd2R5q3zGuNw2bdRFxfyJTiVE0mov+VnsY/Bfh/nZ22Un+Zo1GWymxKuFkge85VyrS54ut/ihOS1qZO1u0/f99CZ6vZDx3/ysyPnbx3Bm2NbU6kr//jow+0H1gfJhWL7Y11GsYmgA8VbPMY0jaBgOJalEaJYkwErEkAZEGVR5hVeFp/GlHFlD58jOz9tG8+SC22zfk7A88dgHw/s4/dwLEdxbtYBGTtoN9WrvQmzBGAPCl6wUyWKKzz5G7m8c5nsPfG7Xz9BNq48br0vXPkBmQZaAAuTl18BLwGkmVh4cZjBSphTWCcdp4V3YnEDIYDINb4AlvdKtfah0WPDfeF6u9lq10JnSuv3Ls5/+ER58Pi9K0sfOV7Em7mtFb2wtF0p7x4plZd3CmufOlkubZw/vnT/Vl3ffGCfH5/FTxgpLZHFPM1gIcAJLG+zUUKPomvQdTkSr3GkWCzhJ2OFRvTo5sxNZ7Iz60Pbe8+MbE+r+JVkIeZ+Y6oxcrQcNF4lF0Ll5V7MGSumgtSWxGAfTeGAwvFcgPXRNBWgw9ei7odVrahNEtAK+CCsCDmwYhxLAfy15clb1vtrmlS6gx/QFve+1dhZyIUz1Wgkzj2A/1Ub+qWnL2Mk3kzHjBfIBU/u8JhS08IMcaQk4xWT9SJ0+kVgZwjFWryGEy7McAk2R0chF75LTbdxLCZUrR7HZj46AKIVqBv6yCYKQSlO4YvBkd1FZUFxysvJUEkLc7FKJt0cDCdGj5ZzSwmPOiyPTuqjudmh6HPJhXHNz530CJ6+XF8gmUj4fenCaCY/W454uA2fuziQqkSFTGXSzJUDBGVAkDU7nMIMwgzhGBZR1HUdboKkgOLh+b3fkCDZufJVstNum/UNdXgPrA6aVeiDY4osx7oooFoUgXLA3apwc4v9quMrvBAE0s0v5J7oxO2LY3vzmb31m29Z2cP9w3eslZWFu5bxl4277j591zn8oHEr8FwARP9AnMiPJlCx1TeAdDeKpECPI9wEpzPjI3aqn0baCNGsmF268z15SqrXl78u6cqNglWAXzZWa1JmHcSwIAoS/phH8aYmilFfJBnI1RNuJ3HGMuW4MqknSvNrSjbnxbZweaCyJDBuOVdNjCwVBPoNwoXSYX+/5IpmBv3PTnr6gh5varxQPqR5MZaKWkjhV1je6+hvHCn+2B+LJc2+WQEMdfI64lEOZVshN5IopEpcPyc7VMYuyyRB+6lrRXzQ1eq7NbWmiFDPfKWJrV566aaWNqz6A+mGmqimhb2wvjoiN/IJJznRIcGVqcZqLYpJe0+uzSip6Zoc12eL+u5S0RuKe+fJ68YLqUJ+7qQ1CYGBx4AB2ayTGKICyA1axoQo+w2TAN8wCa5LsVaX8GORZryxOaspUzvNyFjEXiuq43mJz7RK/cUQ63A5svM7jfrOfI5zHAn2V2fU+PRw2ucym9ysABK4HqUwg0DxclzWoTB2Kk6jTJZkDipuPyFL+2z7KL2DekCKx9/zq8Pa9Byf0lPacIqniSMx0JBHVvVwX321PrUiks5VZaYmn15TZurJVH369/PeeMhbPLJb1Tuz2aKCa1f8vRyxARhxKIsKrSiPIk4nYlAKoSwUaorJQmM4XS4o1V6aZoVeKl4v0qzM7DMqXg8mCBT+ijdRlLPVuBtju/HPaGFcCRVzsjN+pDa2PZNWQLmb79ElXIpUMuFkseSeVUEgnD7eDlKQnL59ZnRrKp1fOtMENkWg9G7yFkzSwVbYhTx25CFI5DgPY2NEB+dzgN3wHTiNLppWmsCoLYYromIpQqWbnITPCaKeO3++c889fGZyKJ4gX7fps/qicQR/Z7FYWapEbF18ksAheBLo4nILqj/sRQMMqoXdA1yNaTJNwUkNQRsLN7TxQfD0fwwy6UA+KfPnOFZuREwCc2Sym26kgVq/kNYTiVpG6uQXtqr6sbwznM8NRpXRXIhE2o2xVV0K1483w6WBlIccf0udq8lKbUpWJ4f6ooXWs3Mn60HBe5zjXbbgwORgSRkoLKwP5DdXqnYhGVk0REB1BQ5p1mgUpWD+ISnKuQFKiXH5fMRLRyyzeXAmc+ZXVa1rlmK427VwkKAIOQcEn+bNjqh8p0McfRld3j2JuZEFwedKDC8Nvgad+SNPPOz7wGnjEuB6DBzjD8lvLccYaflsmKUpjlhm8cDhwuQzi930ihudvTPYMAg5e+ZML+swZO00O9vJEc7OMA4MBUDT+9lCrpQ5J/l6hcX4kZc7nRfv+zPmsM14C1I59PM/Gi+bGrEBeVyAnSwfDBk4rOiWxTVjb3TI69AoGC2DK8pDHQyiUivuRTEbig1yAc7JBRmNiTF+ItAO4qIHrNx7FqnX0ICZ1dEmYFW19wWce1e8pe4/kScv2oRUfHy+M5SHjzZxhNVaSsxrCacjkStHhqZyflwIVvJ9t61fxcXFqds23sbGYU9/2MeF1IiQivpACTXj++iAVdPVJFoBuD6ETVYZkXERDx0iBybu3RgVLR22GBX83ozPYvQWElgf3juJ7RMLfq/b4hMbR7WaRWZP6XSrS7rerqd0CuMElROo/8vb4ZeCmbG0OpoNBrSxXHZMC+ypM5vDo5sz6fT01qipCBilZqAx9JlUEtQtWZ9ONrbnc/mFnXpjey6bndvpzqiClROPMgczKhVzw5RiUkzUbifx/3lGqZrlcsWDEXV4Mguq608Na/3VtLgXra02Dh2VSOcECa6P1dfqfeaAAtVNyNN1JVadKzX2FgcG08Yr5NK8XMnOdroc4TuJeTMItcBYB5yciwkwdtK9pljc4Bt5MTtNEvGdXJxTddkLNWKPJnOSp9+Hv83Q6dHD6VexsczLYR9Fr0GEJGj7LkQomp4ujfpciOH6mAwF/pLy/jdPVzuwdLWuo6OuObrd/vKhpHpIYcRDiWyNC2ViYk4Wt9qRsaidi/aFHWqlNNhflPkv5MbAzvFrbimteIJi0OMMJfKx+VWX/Wabg6UTsQTE7EsOmLXKQpanyCOgQLmWFEIUj7wO5KU4uLUxfo/d7SHua6p+oKs92bQEvS6a4m4xVhfxKc+glGjkwufOdc6ftwtxSY4RxuFVhvM4s/ih+BcXjdd4Oerzr5gcmBMa7q1R864jIpaLchEIGyFh2kW4/TYxu6Q7hVXLCkLTWkiNw60HP0PscXBb250O7fRxblWYX+4cNQPcdRoXDSNZ1vo4t/t9e38ySM+7YmAJVM/TsmGOZQiDumqlUJUAvHD57NOnPkMe7oDcbeHHzDVwN6Z0WONFQsvJcAigccLQO7iHWdew7mrzRT5/5/3k43c+fuqD5BPvv4/cu4G/aazBbifwk+a7i3kSvww7xhDfskNZuGNMiOm5XsY66L7BrzexDgLRyy3ExXMNjU+5bS6RExKRAEsxDvLdUw+Sz27W+8eKMZpeZChfRPHb/TZWYPFfrIj/Bn2MC5942s3W227kIAwAUEsB34FkLu3+//ftR6xpm1nm0kh9otY8RAm2fBgSAIAVAP6KZMgL3Ef+f7ksw8OvSwKkfYwAZcCcaUzHhDkhLlGZERFSihs8lp0S+sqKP7EyhhVHK4YVP6y4yC+ymkarB9b0wspAvI9REARC5DGdMmEi6lYlom4llLHslHB7YaVja6zbW+MGQmGNG0N6WPtvAVqsW3OscdTp1uLRajqwpuFhuq1b2cc4KAHTvZWRKTOnqOzM3K1MNpadErXws3VYkPmFNdat7o0XMI6/lnVMFxTOIgk4uYh0q5BPt7bK0dHPrLFubR9TwcPKbHdWEsZPa+nW+D4Jl7HslFibPFvl2Brr1vfGG7iAsviYrqSCqgkkVVXtVv0F1m0VkPy9NbbOp333w/o1ZoUSVnmwsgqp5qjcujW+Typ1LDslTps+W/XYGu9o2RvfoCqYaBnTjU3JLIPm1cy61aRNt55PGh09brrH1nhH6z4fJ2gGrlbHdGc3cs9geXP3bnVdxymcEpezgeL31jgmPJ0xRusZ1hdWcWN3BMNTt8a+47pNt14vFh09HjCOrQ1K2+fjAqtDMW9jepHiXAqC47mU0q3FTuMUTom3q//YGt+jdW/8CtuHdb2zanH5tF66Nfad32B9f/Po6PEwNeyVL6zxPdr2+XiDU4HqZRvTq9YitSIUvNRau7X6eZzCKfHnvYDTgZXo6ey4QbtZ3+FcoD1Ym7UirREUurbWurX5Zbr1HzPQGesAeNpjYGRgYADiOUd/usfz23xlkGR+ARRhOPBJwxxKW/wP/6/E/IJ5OQMcAAB/HQ12eNpjYGRgYF7+XwlIvvgf/j+c+QUDUAQF5AAAnEkGvAB42mOSZQADxi9ALMZAEWDSYZhPrFpGXwY1oH3BjGL/nxOtB6gep92XGHjAdDKDKZAdDPUTTvXMGxiiwDQXUL0ORB1QbzBQjz6Qzw00I4pEv+sB9Qcw7mFQA9J6ID5jK4MomA0SF2MIg6oDsWOYKxn8QeIwebB7W4FyrQxKQMwO1vOFgZvZEeIvIJudYQQDALKgHDIAeNodzMEJwkAUhOE/YBceLMDbXjwnsg2IGPAUiCTLNpFmLMBTekgNFuDNFp7jvMPH8BgGfC8a9gzs6EjkWOUcH1lslScOscgUb1rn1vms/pesz1MebYpNXrSTudqbvaufGZxH+7CTLbbKnl6bozdnuVLkRv3nHzD4P1YAAHjaY2AgEshghfoMTgxhWGE5CpwDhI8YJYDQBgVmAOEmxjeMb5jMmXqZ1jA9wA6Z/ZgXMj9kMWbpYDnMasyaz9oHhJtZj7PJsYWxLWD7wPaBXZG9hH0T+2sOVg49IEwfuRAAKzVfMQAAeNpjYGRgYHjB4MDAxAACEJILxGAMBjEBIWoBjnjaTY8xbsJAEEW/sSFKihRJDrBFCmisASQKOhsBsoQwsragNSvLWLIwspaCs+QEaXKT3Cnf8RastNr3//yd0QB4xQ889GfC27OHF7w7HuCJlZ59vEEcBw+ZITOx49G/78MLnqkyJI49fKBxPODcL8c+PvHtOHjIDJn5dTzq/FVzvbdVebZqbCZqJrJQUWsrc6tzW6ht3ZzyWiUXE2ZFSa/dpHu9i+K5LLVeHw9ppkWmoYhgxSFX3NGiQokzLBTGMFxTYcYFBQtSxLplwuCGGjm5oLslNzhR11QJLqyHXLNgpz7XYoMUe2js2CPGnP2WVBprHHFgLSN3U6b82b3yBzOxNKkAeNpjYGYAg/9zGIwYsAAAKoMB0QB42tvNwMDAysDEwKCtvRdI6TIoM0gy8DNwAHnMKDwWFB4Dgw2DPoMigwiYx8hgwqDBIMsgBOTtAhrHysCuDQCw9QlcAA==');font-style: normal;font-weight: normal;}@font-face {font-family: 'Tw Cen MT Charset1_ 6WT6F45A0CD';src: url('data:application/font-woff;base64,d09GRgABAAAAAEUUABIAAAAAkhAAAAAAAAAAAAAAAAAAAAAAAAAAAAAAAABMVFNIAAABlAAAAEAAAAEtb2NJpU9TLzIAAAHUAAAASgAAAFZx9pRIVkRNWAAAAiAAAANsAAAF4G3GdUZjbWFwAAAFjAAAAJEAAAIcEVUTcGN2dCAAAAYgAAAAugAAAagYeyqCZnBnbQAABtwAAAL+AAAFHssmom9nYXNwAAAJ3AAAABAAAAAQACAACWdseWYAAAnsAAAnMgAAPCR0UsNSaGRteAAAMSAAAAYKAAAkXLQWFmNoZWFkAAA3LAAAADYAAAA2xnk5imhoZWEAADdkAAAAIAAAACQN0gZKaG10eAAAN4QAAADaAAADDgNWF1ZrZXJuAAA4YAAAAvkAAAaQLzYtp2xvY2EAADtcAAAAmAAAAlQZzipmbWF4cAAAO/QAAAAgAAAAIAPIBXBuYW1lAAA8FAAABnYAAA/XvMl9/HBvc3QAAEKMAAAAEwAAACD/awB4cHJlcAAAQqAAAAJyAAADn/WDjIt42t2LsREAIAwCoTVqkY4R3H9ByalL+EVycA/ARQPiUZE9op7PKRWSK/FSFvRGxIhmdzCT2b1zmEf8iA2zaAHBeNpjYGQ2ZJzAwMrAwTqL1ZiBgaEDQjO+Z6hgEuJgYeJmY2JiZGFiYwbKgTAc+Pr7+TM4MCgwVLK2/qtlbGe7yXhXAaoGAK4UCzsAAHjaHc1TdJgJFEXh3bfatm3btm3btm3bts1pY7Vp0sZGm9qp5s6Z/z58a6/zcoEUpPj/SEtySiMlqewvqUgtUzumIY1MS1qZzjE96WQG0suMZLA/ZCKjzOyYhUz2m6xkltnIIrOTVeYgm/0iJ9llLnLI3OSUecgl85LbfpKPPDI/eWUB8smC5JeFKGDJFHYsQkFZlEL2g2IUlsUpIktQVJakmH2nFMVlaccylJBlKSnLUcq+UZ7SsgJlZEXKykqUk5Upb1+pQgVZlYqyGpXsC9WpLGtQRdaUn6lFVXVtqsk6VNdSlxqyHjVlfWrJBtS2TzSkjmxEXdnYsQn17CNNqS+b0UA2p6F9oAWNZEsay1Y0ka1pKtvQTLalub2nHS1ke1rKDo4daWXv6ERr2Zk2sgttZVfa2Vu60V52p4PsQUd7Q086yV50lr3pIvvQVfZ17Ec3S6I/3eUAesiB9JSD6GWvGUxvOYQ+cih95TD62SuGO46gvxzJAEtkFAPVoxmkHsNgOZYhchxD5XiGWQITGC4nMkJOYqSczCiLZwqj5VTGyGmMldNlHDMYJ2cyXs5igsUym4nqOUxSz2WynMcUOd9xAVPlQqZZDIuYLhczQy5hpkWzlFlyGbPlcuZYFCuYK1cyT65ivlzNArmGhXIti+Q6Flsk61kiN7BUbmSZ3CQj2MxyuYUVcisrLZxtjttZJXew2sLYyRq5i7VyN+vkHtbLvWyQ+9go97PJQjnAZnmQLfIQW+VhtlkIR9guj7JDHmOnBXOcXfIEu+VJGcQp9sjT7NVyhn3qs+yX5xzPc0Be4KC95CKH5CUOy8sckVc4ai+4yjF5jePyOicskBuclDc5JW9x2gK4zRn1Hc7Ku5zTco/z8r7jAy7Ih1y05zzikvyHy/IxV8yfJ1yVLo6uXJNuXLdnuHNDenBTenJLenFbenNH+nDXnuLLPenHffmUB/IZD80Pfx5J/ZEB0pdAHssXPJEvcZFBuJoPwbjJENxlKB4yDE8ZjpeMwFtGSm+i8JHR+MoY/MyLWJ7KOJ7JePzNkwSey0QC5CsC5WtemAdJ0pM3vFS/JUi+I1i+J0R+IFR+JMzc+US4/EyE/EKkufGVKPmNaPmdGHPlB7EymTj5k3j5S7rwmwT1HxLlX15p+ZfX0kgyl/8ABJHHwXjaxdHbUkEBAIXhD01XLjyCB+ggosNdhEIYNVw2iXJIKIo779qDbHt6ib3+WfPfrpmFmERYkg7iqdC7kMPQaUeOnTiVcSYr51xewYVLV67dKCq5VVZRdedeTV3Dg6aWto5HT7p6nr3oezUw9ObdyNjE1IeZT3MLS1++raz9+LWxDYLoFwR/UfL/SaTZA6XTpGcAAAB42mMVYpBjYGD5xaABJP8wGDGgAGZLBkkQ/f8GmHwOJncxMPyrhYgAWdUMOMF/LABdjoGBgwGCCYH/VAYM6xi2gQ1eAcTrGLYwTAOzuxjWMKwHiy9m6ACSIWC5iUDWGoYpDPsYHBlWAfXNYGBg5GHkwnDkAhDB6AA2P5Shm+EmMETPMvQwSjAsZWhi6GeIA8IQhhQGGwY3IGnEUAW2pwKotgCotoKhHagyHixTDDUvFMjrYZgGAOE4m8QAAHjahVRLb9NAEF4nfSYtdZI+0rota5aUghPCm1BVENVZV1UEaksq2RUHO02kNKeeOfVWadMfwU8YIw4Rp1y48yMQJ5AQUs9l1nbShxBItveb+WZmZ7+dpPyi9PzZ0yePHz18ULxfyBv37q7eWcndZrd0enN5aVFbmM/Ozc5MZ9IpderG5EQyMT42OjI8FI8pJK9A1rT9+VFD03XdKUT2wlUb4jn1tw4kfSVIu5a0eM1eumYvD+w3QKbBYmZFFvaJ9R1IBpRpIHIXJfMad4qSeKPN+CHMmw3XxYwKUylYv4pRK0FtP5kwmdlMFPLETyQRJhFh7JGvWC+VAMQsvubHyNhkIQ9pA2I5Lt82lDsuAlbBSshkLpjuee/0MkUwrY8yIVJgxITRYF96CGUPSIf6+Z447aqk7hoTDdbw3qFyHvbok3iOt2pSRy5ft0VhCIsHHw09lLeoYFIO3nLxyyqY9Vc/usdN+0TvaZDGlUPKgE2M2Hz/TYsLnj2k0hTihMKHHfsyq8uv4zhZbFhwhgWxGG9v4FGyxUI+PFMkQMNtyz3bnuyTt6noNINeT4MeglDewovx/hclBG8w3vAaG2F1E8q1YCG1fTs4IEpXcSJXFIDMUMC4FUcPxa7u2qZsjHkVLbz2gceNPOjgfZLKDrawANADCmTXZhhakp9miYiDUjA8uqNg1vZFFgznVEbFGQHFZT9/XPV4kWckp54RCS1muUJYjFrCFV73/LjOqMqEX62KI+7irts2ZnXPP3c0sE4dUN2Wsobaywmwdu1Xmp5y+uZ23yQ4UjhYyeA4qAI+W9GCKpOarVMUas92NNTJlriGOFzlIOHglvCOI9mkRs3SQB4zgroup7PTLZM6GnC8Y4c2JXXtIykXDbwPVzK9PjOzJ5njPjNIdxnu8okohJAZGFsZPFPqbIa31kCZ/QfdDHnImHZcizkhimlxiRIG/tLXYc5AvGoIvISvDFQDhu2etu5QNYX/APL23rLqzr5NuRhMQeiJTjr/JVv4A20zYwEAAAAAAAMACAACABkAAf//AAN42o17C3wU1dn3OXOf2dvs7uwtyW6yWUICqyxkCWNkNdOIvrZawJZiRWKpIl4BES9viwFpoBGsF6BY5RouKmJMkRAgqP2wau2nRURqxX6v9VLwUom2/Si1kJ28z3NmNgT7fb/fy4+cMzM7O2fOc/k//+c5ZwlHCSEykQjhoSPpYDpYAw2FK6fuFclp7AkcEMKRa/id3I/EfUQkHlKwUvAdhfPs0J6VdsiyuEN4luygVnnapFY8btK9A/u7PV6T5rLZ7NHi0XwOGpIr5HOFMaPDfEM+wudZuyJ/MPde7sAYfidNfPml/YnTEkrK7W10M+mH9xppRXkOXpQ+Sww9aJKU6jHhdTg+l8+35uIwQh+Bw1x+zGgzxte+/s7xtf1TbHIBgafMppdyF9C/w1PiPWQFPIbHF/N6TT6XzedIrghvk46kZ9M37dH079vhG1MHvqAzYVwPKd/N/1YNSd0EvtIDXyG9Xv0kjNXUBwONHZevj0YMKVM9fOqk88zJk847b9Kd5uTJ5nmTJsJTGuwL+M/EAzBu1ooQynG/5onB8/DSIHBKRXz5ILwyiCRXaBdHZdtbXx4zmuZphr/79v6X7hYPfHUbynzKwNuCIdYQL4mTZ3tJdOBTyxOJm3ocmugaae/AcUs1DFPSgkETzj61fB6fKYX1NcSAy/DmJ7vhE+wt3e83SRw+JrJPy2TMMF5U4YDXkpWmCmc90PuWMwnVjzd5/HI6bbLzxDDWW34VRMeXhZerGnyk5rJ9MAtQcbYPG9LEDpucc5hPPQnqJFONbZ6O5TLVXMQI5etD3Pi3qGwf+80b9pc08TI9d/vipdu2t//kcbHGbrcP27+1H6QLaA29mN5SnH6ERu2+D9+3/0YjKDoNxPKQcBKs8EKrmg+JjxFJl6tkjlvGEyKKvFU70uStVCU0MGH28h4Pqhv+gcBzel8LaLAJXi4dzAQzdAK9rPNd4eRpTUC9zQZH+ATkHaVcLyEgz+pk0owS8gAvgPoENT5ypKnGqzKmmgqF4cjnM3UUu0dRzKigk8f4kA+HDIVM7K0KeAefT12jx8sqQGv+gKnLepxK+BymgFB1NXxRWh5O1deb4fioUXj5DUuFYcNhnaMcPsWbSpscFyc8713OHg+fsj6RcPpoFPuT3fB8nztj1iua6WMzB4XkmcVlW5i++urrs9kW1Fcfnjf1hRob2W1oi/5WHY0xWwOeQcc1jB2eqZbkzIUUFAcWL9Mv6LH+Ndyyb665ceovYtsS/3zyya+aJm/fzu2cPGPeE3PmP3/I/teuK1d8D/1vwcA7/Psgzwyt6SUGvCHMW8B5R+AgnapImqplRMx0HKRZvrbMnVOZOyfsLfyorEy1yitMVfULQStdYwaDxho/yB3tE/ueQMD0hxF0rJCqmpSm1wiyXkNpHBQh443wEA8qSgUESaEe8KqlqZqplpV5UstlHLK8Ei8fsTxwkyzHluse6sFnpiNR0xOHMTyeGrKcaokKk9bBPZSGlgetWNwM4rfhWcGcK1DHLVoGj/NMuGh5cMWVeiIYagQUiudK7oMew8QMwCK74FKbj+brUQe1DRdSRxV02r7Qu2ue/XT/h//Y9tQ/a3914f5rV/70sTuX3nPVlJn8/9n01GuPvjDzjt91fP7Unt+0T7tmPb+Bm3vlVfdMATRJgHWfEtNEATx51dJVKzsKDBkdORVPmtregY+6hw3Hfr81Hgxa1bQHFWIoCqHaWgE6KaSSVCgJEOwBLEnBLURWm6VlBNwOQJ+34ArPi/j9mOYzRdGvKVZZylSsWAyaSMRUYAxLBaUolq6zs254FOvhu4prq1lmqSg7vVD8mKFKvgmEVSgyrBRc+8wS+IAG85FMJNOQVsGh+UULFqwrjuN+Y99CHxPT/XNWnzrFrbAF2g+22AS2eEjoJ2XkS6uSF4QHyohRVkbKrHMbzDKrfDg0EFnKymJrBclxzYwpxb1+U5K8xB8IBNd48bIGV7xhHnAngIaVTJsBvOwHnPVrYBT+OjAUld2J4iBaQEcA3r9Hg7BFOIEZN8B3GU4ajLUMLa4SbgUj93OcAdAKoKGqFQE/IpjfgtDjz7kyAbthVgOnrHPsCgHNcXDnYrE+57oykxSh4MjyOOa+JFNVa7omhW5NV3EX2pdOuNy77ZT95wP26U3r5m/4ydPPLv727RcL/Z0nFPvErhftE3++7uEt9/zn42YBY9K1EJM4sYnopIL8E1ESJg/OCkHuAR0itE7K0LXC4y4wjTg2Wk0NNGBlZSzixMvgDBp2VypkwF3Q6B6Y+lrRgqglommIIilb42GCTVWZnjAlchDdNobf8sMBhAJF5zh/cLnCUCNpsh4NzXVGBb8dRrNSUrHlfqu2FoQJNuh3EdLPHK8Uv0ByjfCXR2nmm9g5uilI1LXJs6CRxui4vFkvoECrScNYkzJxRgwULbdoqf1pxl+zk/rtEy++aH8xlfv5k7ffvv3xu+/cKjZNt28QOPuJV+wvqO9XK++xv7rjqadvv2vLVmQNAy8JkwUbYtu1liGgQJ2ww3MJ4TEqCYxVJWoZu7J8GgKQzPEWGBNfivDgg0H0QQsAT3R8yLGcbB6tJN/uB64hItkIp2ktTTcI5f2LlnKHimWCfeqV7wvjkQm2gqccB9SOkDQ5l37X0mtQfZIGYSeRKitDuPub5QegrklFY+AjYPpBBq5wUBP362Ylegb07Go16IJ4xhkJgM/KtTXW8OFmDQboGgtiYk1NMLtWcqkGYzAh+J4UTqwN4oOCsp6jhOk8ihgMTTUGhDo2HBxE8azCRXh0MwupkMdC1mMwiIfwEl1uGNUOsXFktb8bTIz1muYQmySDrpzHH4f7K8Ba4N38/rrlKsK76lqM6lqWmnMCKsB2vmQ/+Vyf640O0DMa5FgRfJjIZQvZwX9gQSkaMQTAdzCdUYDrDpusHWJE4SHH/IjrZgyQPb0D+yZd+uXmzX/dc+/V0xYvnnb1vSPWzr754V/Mu2kFt+q8p6dt+PD9jhfvufin01b98ciKpzZNW7RoGvzZZMbyZddft+Q+9N1ZA78SBHEECZBy8mfLw1H6AAkYhAQSTKDgrmH02QQqBNw24SomUfLcMHouuzcAThtGzw1oHJdYK6AQwyBVQdAoSYTXaDKjO1G818B4i2gITisHfBwn6w6PSbg8BryW9eCdjDapIGSfLxl1wjIAp5w7y1NDrqsy5GNICPIf4qlg5CLzVLGWQhQd1jCW5OsJRFV+iFTp8ftoYnzlCwOExvbtpZFrpj4x/8dbuxbMW9/8A/oLZeC5HvDfvt2rllH9rqeevOf2LVtQglMH/kpncrshP4iRCuDDG/jAhkhICq0n3t64fhJCFLxTDlKE8JAUIXh2ugA5QuN5kzBtwHyByzVOxGuT7HsbJ1+BuQSO4yVE2CdmIQFTydvWBSrPyYogypwsLybUILJIqAyn4mKJGJJEriKUF1apGKs5UQrJROBVqghEliWOwcawGicpA22yPplyeqQx2JeVOz2ogvUAxKwHTGE9MF3KopgGqOMRpVzJ8t2IncD43Ah6aSRxANBCoeAE7BaETQWU0a6MijOtyIUC/B8zWoVkJ81nKJ/mZnDTdq8u/nlFDzflAF0jZk+9TS+x9/Hr7PGARhsAklYIp0AiEZIiX/YS/8Dx7mwOcfx4N9BnlgVF4GCaRCUpaowYaUZTlUAMV0UZBUeUiBqxVd6QsYrwlVXAvoGAlBswMwnpiA9EETQgSkvNwYVgx0dQNgJLrQBFhHpwfHbmg6kLQrkRBqq6kAWZmpFOsImUs2DTHWCUBvzI6wOCo7EQBOxdUSEEVfljrd6DlfrJYmFQcH0OPmeLR0vssKkviMaczTYmci0MKcIOHRQQLjLh4DgncPNBN4RveO3V/n20yn7nX4c6H35s+R2JkP/DrXs7hFPPLNl064y+x18TZtjt3M0tV/yw+IV9+cOXXXcXxJlLIYLfL2ZAno/3EhVe2KtB5IhD4/Gs9LLgArm716uuBFJNVzJY9VQPA/rCr4S45GX2VGuyPl3t9BAbWA88EPvdig8eEIMAcNrylJeb0sKgCJQ/iGLSncDQA2wruCcKOTVKoiSUgsORizm3Y2gZgSmD+4ITmxEpU4X5ZLpeuP+NZ/5kv0nNv2z/1TOv2Ufs6XQ9zTwnHHzlevvDQ2/bf77l1el0BS2nUfoz9Kh28Ci0I6C0ZGYv0WDeUQT1ODTaCiWkriC8HgKrwAQF/YD1YD0sYakAVqcvFCxARcGCCQlxZhdRrVXpiegn+9xpuJjE0t9wugpfegQNg7Yu5BrGjqKZdtpA59JZ9oP2Rvt/d2m/fnnHjU988pJwyr7nX6fthcLk/umZu166c9UX38Hs6W4QeCO8sYdcvlNYgVholcH7yDKvrPCEeHjfSh/lJO1Nn6C0etzKBvY9YHKeHq9eBNsqACgVhtiWU/EIun93c78u/oWLsr8LhVNd9q877W91DhlbJWNLYyeCOLbqDOyBgd/0CM1Kq9qjgVUf1U84o3xtjExphONdzuOLG+DpEwfeFl8HC6wgHzALRJhR0XV0MAo+jkQmDkfeFSwsgBuysFDNsmleXWmEaRysiFJi+SATQd6OtlkmMONFqkBS2BggLUYuHF//1CoDpXm9kmehnyJrge+XpeE2UDar8njwOYwfgpMjvlh6AGk9ssW9KWlhbE+ypGpGsfNZvRhszJVIOKNZkN851/rcUC8PTzvGWxVON6QNPz9owOKUxS8NkA/sP9C0TVuvtbdxlZk5ew6tsHfbd9OVNLWdJoTcov9lf3DkBfsQvbyrbd3zqy26kXpogt5/A1rI/WDTlzALadjJrVBL+bKqEtkTEgjPy63Sbh+ntaI1nERbwPhUaCqEXDXlg+lgPpiBNnN/F/fDzs7iRtCTHaV/OS1xM4vrYIw2GCgHY/CkytL4EOG51iaeImvqgcjM9wggj5Y+0tTEHpdp6+wUTp2W8O0uGXibmy58BW83oZfI8G4RUApXh/FcliR1hRAmvKcVSxx7wHA5ziczZQHjknJuvgOPxcTGgYF8UE9Xs/SlgXZ12S/NuWXqlIZlwlf90+y2xgeTe3HMpa5ENDrcquAN0JwsieJiRYY8VuYFOOR4g+N4jgW7hMkh4AfCCNXQBxzIjmL6wIkpzEZEIslaSOAJz2JDPIF4sH83mIyo4KU3sFIhuNAnuKFTcDmm4IZO/OpumKPQjFNkRQ4JnwZPwd5SgflIBrAp58wfhDP4muT6NPZWEF4KUlFOadVAkKbW4wHBD4kmYHsnnL4eqRCoGfRcSLAiQ96lRXFG/gcPMJUBndE8xGIazCzt4spPFB/jbvlT8XWwguIpTiruKE7lZhdXgWQhDnOfgWRFMtoKcitEsAQB0wwBM1TG/zRIZwWBaxUPSvoJ5g1Z1J9jZpH0hk66sdgDxrGzEzU1YuCg2C/mAGFeQQwAy20YB/lLCDNAaFj9TrQcYNhvTYVLHM8z8sMLwHZ4jqjqYoE3BFUBsqMS1K2iGoooKaooiYK0WFYMWVZUygnNkhziRQIMCq2AEBWYryoIkpzLAzcv5OM5RmDy4Lh54C+FPDCYo4VC/izy0q60fu0A6QwpcXrkMyrlMyoVOuj07Yft1fbP395Op9OHxNypQ3y2fyt/bf9BMdf/Lacy9orwjngukcm7vYQCk0E82zvYf2SpkGiJmG1RRkVUH5ypPpeYZDKAWtA4Z0nEMGicMxVTH2icM4Q2wwlmx63RwPKIgVQPhYWixGI0ETQ01bAc4niSSsHDBNoq7FbFVgTF7nzeAccRI0zSoyD49YF2IcNpamrKAt9rL1Wvz7BBVyZhCtgCdrWA7+rq/06XeG6/yT9y6nX+5f67IR5PhhhwAGIAMumf9pKIEwUiCNPlAOiRlWo4gJEggJEgsJIXvJhHhNis4EDSIAqzCjfSC+AZ3VVVSD2AC8JByMCzhRJGaWlvIrQQk0iG73viWMXHv9LLYrR2IzbAsgPOVYSOJSXSQSbTDjqMJuk6+ybgGf9lzxJett/802H7MG344A2a5ZZSgy6359tf2u/b8wC5o4cB0f/4xiH7fVoLM+1yGaxKdNLdSzxIEc85x9Ti0EBk/Xs3yhxnAvkQq1KWhePwKTTyKg8W1TweNaQBefUvZIBSWekAS6ycAQtDDwFzMaZkP4QsAatUAlJQuLTbKlfQMUMeCNZWTa2pWljzs0BC6sEgi2ZnwUhfKYyXLDucxkqHUBMEAsqqkF2UvEs1+xP7o87Ol194SDj1uy1b/8QXTwjX2s3cLXdd9RPkWx0w6w0wax8xaLL7Ip0G0LzDEfTnI5YfaLpiwcTlOmzwo/KkwwFGAjrKcWxkSdVUF7tlTfOsCqA0AgFF9YX8qxgif2pdBJemBams1UdBanWQv2txJWxqmuBVFStRBsPANQWRRLHAAhSL1YSCBkgtmAobZtCRaowh+xuONA1IEdjT/UDqQZreQWkioVdAmtGAt9V3MHIWoUeRucf5Up2uhRHCQgHOihB22WKPMsRfSLbFka8kAwhnUMYCUsUOarxB+W076fxX7Q21XV108bRHhFMHOu59ua74PucFYc+wJyifXHFDDaDJ5QNv813gS7X0mOW9KTir5kfBBam7akTV8RY/LlqkzSTWSUo9EPYk4kwimjCTKOZU0kilkjGtttZMacOHY6kNkn44EDRIrjSW2CQrzVQcvlnGnltRYWq4zpTC54EgNWZ+mDRhESaFFfMUKtZxawiEfjw/iaWUGvZwYAKaAUFDcwvAeJcVYKXnVFIQIhEjthJTht0wZDBMKKonoWIGKqysEWgcXpXG0XwCcIOBQ0FgJEyJyO7ioLsIXsXlgb0DX3QjmcNzyM8Yu8NnVRvQpNQkr8mUGDBTQsoWMg6IBUPX3fxudcLPqhNgCP43R0QW4ohWCMDVMOSF1QY8vVqDs2pGjeDJPXVOVoBEhh2xQ7CMWGN2CFgy4og1x3w+Fzzro6EFjXZ/qxtrWpBUQi6BhYyU4K4TuEXdUaJTTOIfeuC8q6dec+esk8u+n/1ka8c/mrt+8PIPFjZf+878KbX/tf7GPwiz553f+L2Lzr/qpqvn/HjCxg9++csx79x+5dibJlz5zetnNi57cRpYFZLqZvBgmbTsEUO8DLyfrUf5QBIcJ7SKmAhhub8HLogiK9aY/2GyfsQ5Tl9d4/ThFBZx0CHuycUBcOqxI03FQpObLAAHNXmP/WanfQgShdO7hMtxFRgy1S5gkCKd2ks4xIhyZGzHkWvxrLiIlWcsC/Ict1gUDJGjosBRjqeLiQjhTeRENM76epP1oFLRXTcS0eai7P0/srzI9MICT4EyM5rnrFNBLgHfEAy4XbAc1AVEACcQ4oi9LuTut2KYNeJSgRBXsUjANYvWmDFMNFYVjmlBrBYt8BfRAlwTsQwNJCcEQmPVTRyOMJeCkUgcBmBXY+VOHzKcHgZgPRZUB5dKsLbo/PvYWUsqfYAEsNDkHP9bEaa0fhIG6pen5XvpQ3TlvuJO4NIL+KWn3kOGkht4Vz4gZolKN/USEVRYxYS2vzuVYusbyHtF7J1S0adIVBl+fwsOqIZXcSUDmBZjaZSAeIGKucRDlAgVRQE5nCQakqpIoqqoRFksSwbivkh5GddhmGxYD8OyHK4O84MwSUWSQFR4DvgcbRaAn6vNkiSLzYTIHB+Hm1ldFzGKR7rMo1bhnVgPkh9SBT7CEJLHxVz2KW4PKPk5jwrFsz2sQOxRZPdVZJfxs3N4rrPK6K42gqJkV1FybsiSVvZrBbNj8PcxBopjSDpRW6ivAuDD/4B4Di6BwT+Vy6t8nvI2XUMX7yq+bs+yZxVf30XbxGz/FP5Hpz7kgYCJlf2LgGr+fYAT/AM3Qj4X3E1eoxwn0lzQ3QwhN6QjfqHCnjXLqRZ/xr/LT8ZqMZV6JC2ZMtkSmAoHkgaZEJ5hRpRgtjvONMMGNE4tGbhNGAkO+8w/bDh8Bo0Qrx6BC2ZwAxwI8bJKdtYNPbsRF4TCmAgJT/KhxGopHHiSBMKrvbqeHJ3kouirfkgTdHyyikGaXUI+GODb9KWcW7JkMBXGpPJwElICxYwuUa3xFzgVfDelwD0d6qEKt3DDeG2xcKYQ51Rxzv7HctBMAwAu1zA2BDBbOXTdh892dS16fssnn63/Ydfo2OZ5c7Z23D5vM9/Y/+rW5yjZ8wzlb/7eP+dt6rj1zq1bQLoPDXwmCJBFYS3+bsvji9eMMH1GLImC+MgqR0GgNBKrtbDvyUCIC68WdEL0JI2ioGrHoRSGDTP1JbLB9hVQeV+S87dFlwaQ2QWQ9ATeqnDnpZ9sQXICU2sq1jcdbXKLE5CYOeuCHMaQSGbodB7qnHuw4/NP1ly3M9/JvbB5/twtW+6es1EMFZfsGyA7dtj/uvnqLtoxb9OWuXds3Ax4MWbgM+59sJYI2WgZ5Bf0UWM1r1VnTT7s/YXnUf9qtiaqwgVVD8QoWxoKZLNgSEAxghokJV5WaB53vllaDzqrYO0PO73mZf1uUCqlMVZIhOkHl2AttwccWnouysj9oL8VSgsyJ3CV9ARYeU1EYqt2w/L1scjghLn3l7Y+bQ9Q8uL8H7fdeevmR+fc1v/q5ZQ+tb9Y+PWUR2fNX48+MQN84rCrtfZeksAVyhFoyRlsYq45AwtgXjCstEpSMmc0ZaZEPd50kamjuzB1GqBOVQMKGmhmdnw4CRbrzs0xUmAQfcWPXftk5nn0/2GU4/7NKGs7ty94ddPHf9n8w231xubb7ti0dfYdm8XQqS86X6Jcz7MDt1755dwtG+fPebwDZjcRZtcFOgySKL0F13ZfY2sxEYyAIXf1y0ky4L0iaHdSHN5cwFjq9pYfgm0knoUmBbSEfQSsin0bcDjEypOguy52ZXgduwKBD24JqQGZlUXKatAG3kBOied7cFOTJKAFfWQFQMdqOLI6kIKDgM42bKjng9FYEChY5uzPwNdTAC8SVvfwBhyYstVAfKIcL6txLocNZ8NHRRA3fISXkDjYIomDGgjWF8nz8VAz+14ErtM2bx1MzWudOwYaGMzL9KOb3udiDrsrZo8OEr7s4GqgsxboXnOygr6hkJLN0ixNp2i+3oxJbEkQt0iJaSzzdxat2JYZP5+56KG/7v3qdM9OuziZfjVlazddsOjOBTN6+5/7JaX26Yu3Y7weD+Y5SxwD/ndHLwkPfLBb9ZnekMaoa3WdQ109EKn8j8iBAF3NqvqJkTkkeasNasQhUlJVlT1tXr9fZ7X8are2D5TFC29dyOf0YqE+V2CUFfkb5DVFuA4UjmRZkV5K0nwkgxurGvLMGLlZl5ujxh471vXooyt+VBClHfkJFxzcWJzFrdn40gPbwOKm2638AbC4BKmh2e6fS7jjhvG1DIspw0aYSQMa5k3+4SNMTz3MxWM4i5LHu8tSJksr4RWd/T0QjTx1oNeMs0JsmEl0P2XopiwdzFY0WBK41UM9jyAjtIbjxfLM6mA4AREnuTqm67WjazmDhbk4PNDAaFPFngq3JvxtZSzaWCqLMrXqElz66QbTY0tAFckqU4nHKkwFNwopFhYUlaolhgWIZ7jBxzg0nKEz7mJ0skd086/FoGxfy9nEwfH4FvD5IRuELqCD7n+292e2/+3pn/wxv+uKh69dvnD/hs+Pbfjdf8Y33T37ia3z5m+B0PTpL//xwMM/feC6dXuouHOn/UrfHes23zz/CcTziWAYSUC6MJnbw9XV1TnVSJgIx3RRPxbUAARIMRwuDk5WhUZ2ZDfYmBYOibhJIASe639EBMjT2tR9ES7UFnYnH+41WPkSUA3hLNtUcKfGSGnQ2QYFhuRMJpiZ2HVp67SbHuua9I1rlnZBEOr47mWbbiu+yPknXvPg9XYj7pUEJ5ghHCAewGbLUvkNquoNBEK4N8vCjaPSemIBKBArmsQqf1sA3wSS38BbOsqdbdXCemX+66u3MYDXKZPNcZMmjTMnj+nsFC5lhxMnHul/FVeE7VY688y4gXJn5H8fFwkr8bV53XG9Z48Lwzb9+7hTJ5u4SgzjdnUJl7DDK674w+kJoJ+bQT/fAf1o9K5eIiBSj28CrttwvsPS6/NObqKCovi67DmOjgC2WAKE+z5ZGaayyhTroJHrEmXsIysdL2M183asu4iCUzVvx6q5KHE8JFSsVP6N/2CG3g0MhPVo5diDwpkD6My/eKd2HiCEFar8ubEQJEeNAmTOjnJrV3VA778FbsPSrkTa6bEE4xJ1dpcTadBFFR5r6HGwOcll9Kw4nlCCTnG8TbPGFUzNSg6DBu7SXHvTej0uSLvlmvyJ+lDj0Cwcl0UKIXc1B9Mqh3KLJe4tfq3IObRyfvMzdOqH9lp60zv2umfEUP8L9Ga7zZ5Ad9mYxT4Aljke6+Xk3F18CJJSfCcQGNfGshAInLxrE/xbgn7CtUNnOeWBri4M1vCUmSDE44CUVeR0L/HB3J1djEcGd33izhS2h6/O6R26frwbgF1ye69bI2Fr5hocBBMkpDaz1xh5oWMilRnXnSuw/2iPHobEx2iugGs9IO6KR5D17wI9exlPGzHa4Wu4Ww6f6sHkQKcBvZqybDCYvNjU24Lb1eZ4W2I7X9VGSqhJetO5atrCYOBk8djJPsZsGGODSOqg3lHQySDoESePijBwiJ2BCAch3H5m5wVzL73mlppv/GjytQ8+0/7tW7qWTprDNy6aeOl3pk37zqrri9u47LKf3WA3ccbmJT+0cyDZKYh0INkwWeCsU/lBlF7ENdVwFnXA0Kow0Bxh2615Y+RolM3fWOLoISEagKn/Da0VeysIwgk8IumeNm1fhG8Ot53ZQs5A7ygDPaw6Nw1OjpyZ2RDYm7L9sh9fdtvGrisvunIh37jsu9/++Y3FTi590fdX3Wg3AfZcAnxtH7w51tDXYw39eDcEmAiuuvshRAZEbAzn0ieWCmEskIAmwmIrsLOAAQ37LApEJpCAJrJajQZW8/qZansEDrxLJDGSMCUDGfbzidASghV3uIJlC6Td5Lm4szRwktEbcnb6hMDmbMHBonrNkAh1CfU8s5Nq9umn99j/l/tdx5x5Wx6fe+tm2vEUle3iM132P6n07E1r18++cV0H8u/7gS/YjKEmSUcvKcd4DCQyEoeGoqKGOTuMuyuSeH6yuyyJUekkMgTBTVfLkSWWAS2IYIKll5dDihWB7Io+GQzolRSL0VYGvh9aglkV2720r9LfTNviS4OYWwUxtwq+lXJyq6PgsS19QyL2kDAdGePAOUuvxoBehwZnara+1PHJXzZOf8rs4l7YOnfe41vmzt/KNz7xwsCz3Xb/jKuL7wrP2zfM3rJ5zrwntmLuAXM/7M79ul4ShNkANWJ7KuKVOKtPrRE4K5ZwwKyUMHmSBiKr/TrMymOAY4q0LQTJRWV8icdNLjyHUiy5OIHE46w5wOs34NLwmP9fulvb2bl4X8fxzzdcs2N09Ik7Zm/cetv8jdxD209P4Gp6KffsDircMvXLOR1bb5uzZbO7Ws0tgvfXyRor4MOqjK8Od5CFtCVYSOrxB01RZ6Wk0Q3uLqURjlKBSDn8HW6hT+oBRZHdPeJsZ4KmacDfabMT1LshqWJ9TY3Tg+oDrgcG3gq6YYABDLJY4hiqs2OP6Qy9MCa7xCNIG86fe1Ui11Cvf//uLr5x+6yrvV3agum2yTfCnPKQ9c6FOSXpZVbwj15K4+GI+ZlMX1H+oHBOoaO8EtIJaDTX/FgND16d7Y0bCVKI4YakaBxDaCwau89ZtoxFK0J3gfkpgi8gWM0T3DwJDnRcKHV+dgCxXddDq32sNv6pVYkpEBVWV+jXR2k0FkkosiYlcKdDIu4JODX8kXBAsdZACYks1ayRWVMbB5LSrHQGmvJyaEBg2vOVbAi1Mm3qgYC0NMEkOspkfUBnfY/XZyZ6U6WkJ591ZOscwz/Idhrxr6VU43ayIJYGNbZg0y6w1cN4KQq3YHE720Ll4SD+iCE4VKhU3R423E0q7ji3+dybqe+u7fN/eduySyeOu8I+OnvtnXdy78yqSk8876aFV924dnPzJeNrL54z77s3LEPby4DtScIIQMrrLZ8cEtVH8JckzVqAlYRG1jurzIkUbu/BFQyBE9s8CtqogueKu6tGUfC+3ZAOqpaPtrg7bAuYFjEScYzlSCx2RwYzoc6uzs6uZcuEEX9lmc8mwn5n9BmfAQvSyWXI3o53O7nySUh5hpkC7rf1sU3oQM0E0K9CAjJEkxDXpruWrPcGAXj6WCgpDKnnGCipoJsdNEztemHKtZ2vre/4Dd9o596ZP5MessNrf/tb9g6VAx/y18A7iDSE1XXIxkc51fV0jVNBSyLb5znKtwuiIQgiK6y3nymsf1QqpFs67jdmBfSA2MxxvOAWigV3qYmdl1c45+4eiu5ozGV5YacPBNwNE2wP1v49CtbSZcpWoYE0st6plLP9jIxI+J2KOVDruOtabF8wwV345MzOiKHV13yiMRf/uFQeP1MbF4HlKc6OecbuymmeVu4+fmyvPQOEl6Hv9W9DqZkDn4nl/HSi0sd6xHsbLkZkurcbetXt2fk59c459M7+y+FO8RF6hnDhqFMsvwgOOErvO7tEft/ZJfL7ziqR3ze0RN4shdnPu5I+n0l0LIcHaLNgpcBsrAjI1ymMM21UOVTZB5fPVMr3Dvwe5c56p/D9e3dT9O8tVVVZzXup7Epedgtysqtd51cz5UOL4WyZTHYX3VgkRaonn4MIjVfhkfKQfLa0q3ewHJ7NHnNqJGdK4kf/p/VwMvhYirrzUJoPc9s+OfGoffN779m3PnqCn158jyP9Ozhf8RT/TVtyqib8i+ADHrquR7EaCo7hq3CgWKOYOzDbY7lNZSUa+9+742yZnvWKW+1jPydS2a/DoOFLZzTuJFwnrR/ATR5cHRRxf4oiqwLn0TxE40Vcr6ISAIuHeDQC2Zaqtmu8oWm8LFHwNtlARXlERSCSrGI6BU7m4SA1kzTcgYNKxrLZve5Kyb3uVvpBjWOskdyNSawPhpweNCS5G5Qkd4lDkjTmb1YQnkuIqmGhS8P9AuxnQWEIVBp8Bg18WbPgm1ppgSOf+5qbldY6HU/DHcGOHgHv21F5qDv9ZaXQ7sdWVvSCv+BcGbI4PphrxUzMtTyQbt15eO+uQ/aH9OqDJ04eoC184+ef2z+zx9Px9iv0FfTQJuBJO0GnMh3m/IpvBNpsHKbHcVSWicSzlFbiDUni2Q7pQTGzmmSto3YAFc6tWnKln5bJkASXMw3IgyiXPhvlPM52L7dUyqQqCKrI1rCcfV9s4Ymd+wNO8lTa4+VlKqCk3oG5j7qxHslgDgRPUOYEZf71VcD84KaD0kHC3ciEgnd+2lfaeMBgDmQvKwVX0OE8hf8Z2vQKzR7cVTy8m+qAdxbdD0RuIvlvNAuWjwAAeNrd2E1v2koUBuC5+GO+x8P4A1wwwUAIQcDCqUoUpVKlLLqouuq2y/7/33Bfk7FJE+nevY+yiC2dhR95znkNIeSGkH8OnHMyGpGAdDUKRtG1Rq8323/DkEajIApoTCPcCEnEfcvlMoqCKByNwlGMf6MgGIVhHEVkSCWEIEFAwr+s8JBRjIpib3W5iFg8CuOQUfZqFYv/sgpa22FZSSnfWeFp44tUW94K7xIenFFvFQMvIlT6lvYybP+i0SgasbY5DIMoonE8KCul1N9WQRgApqvgrRWnQUQjzri3UlcrChhYBTijsKL0YsUGZqW1JiFmz1sr+sEK7xIeXLDWSnBBCaUxYdq3tJcRfGgcBHHAW2pYxTGndFBWxph3VpjerK+/rCSsWCS59Famt2IMBxTvkbfCZRQOzypJkg9W7IMVzh0eXPEgZrESigGHEp74lvYyvnAFAQ1ESw0rSgVjg7Ky1rZW18ESRiFguvJzTDAhYCXCmMdKeitheyvOY87aeQYrSdF/sZIDsxqPx9j4b63ikH+04q2VFiHlVEvNgQOrsW+5XLZc3gp9mP2w4nxQVs65j1aiL2+FGYWXxMiQCmqUaXEYka63gqTgmP1hyELF0A8rxtTArNI0ba3oWyvx0Uq0VsnFKtGJAA6s0i7PXqyEt9I4r69WWohBWWVZhrD01oqGgOnKW2Ge4yVJVMgk81acqKy3gqQUOHNhyEPN0Y8QwfnQrPI8/9sKCUqqvvx+xIzSnFsdMcWssRI4nOi8y/5ItExJ7Enk1chw9CNTcG6kHJRVURStFft/KyHGF6txMm6tBNHFeysRRSJKxKuVEMnArCaTyTsrFindl7fCPDdCOBNxzV3iFHAEMZPuOwnpn2uF+fRqhX4ELlgpNSir6XSKEE74f1slKsFLkiatVWrT1kqSZPreSkaRjKy8WFEp7cCsZrNZa3UdwkibJunLZwnMKDx4bmORiNzlBp9GithZ952E9C8Sg9kfxyp2Cv0IXEo5YwZlVVUVQvhbKxEnti9vhXPntC5cLK0s0iIBjiau6r6TkP6lTYTVcazjVKMfmULrNEkGZbVcLhEsyXUIU0mt68vvR5y71JgypcqpMi8tcAxJl913EhKtclY6Q6mhuUE/9qQxubWDsqrrurVSb63GH6yycZbBKqPa6bIox/g0MiSru+8kWGk39laFGXurYjwelNXt7S2CJdH9DaSCNOvL70ecu8LaqmAmM1VZpYj7lhS3XfZHojVZqjLLmGWlRT/2pLVlmg7Kar/fY6mR62DhhueTvvx+xLkrnVuW3E7scr7MEWEdKfddnkXysJPcTBznjs8d+o2Rzs3zfFBWp9MJG59cBws23aTsy8/8+WQ+z7L1XLjSrW/WE+BkZH7qMhqBZDlJykyITNxk6E8SlWU3k8mgrJqmQQAgrr8hx7Kc9+Vn/qJcLIribiHTeXpX35XAKcii8S0lmc/TeTmeF1IWsi7Qj3lWFHVZDsrqy5cvCADkOliw6WaLvvzMr2d1PZ3ua5Uv8v1mP0Msm5L6S5fRyGKRL2ZuMVVqqjZT9DuXTKeb2WxQVk9PTwgA5DpYdKqrZV9+5q+r9bosj2tdLIvj3bFCLCvJ+qnLaEgexbJKl6XWpb4r0Y/ZX5Z3VTUoq5eXF2x8Mu1vJEWyuu3Lz/zdarerqs+75NPtp8/HzyuyWlVk9+JbVtimn25XxW2VJFVyrNBfFK6qjqvVoKx+/PiBpUauh8WWdnvfl5/5x+3xWNdPR1vdV0/N05ZstzU5/vAtW3J/X91vy/va2to2NfrLMqvrZrsdlNWvX7+w1Mj1sLi525/68jO/2TfNZvOtccvT8tv52x5RY0OaX13uwDZdnvbz08a5jTtv0D+fTzab834/KKvfv39jqZH6+kPpTXZ66Mv/9Pl4enzc7b4/ZuuH9fev30/A2ZHH313uIA8P64fTzcMuy3bZ1x36b27K3e7r6TQoqz9//mDjk831x7+6aM59+Z/znpvn58Ph53OxPW9/vvxsEDUO5PlPlzvI+bw9N/X5UBSH4uWA/rqeHQ4vTTMoq38BBxyS3gAAAAEAAAACMzMH4VS5Xw889QAbCAAAAAAArLqMhQAAAACzmS+4/on9xwhtB1YAAAAIAAEAAAAAAAB42mNgZGBgu/lPmYGB0/5f579OjlwGoAgKiAMAknAGLHja7Y+xCkFhGIbfc/wkGS0yGEwySJLBYJNBJ8PJJEkynDIbZJBkOMkdyGxwDy5C7sMN8PyHlYwGXz293zn/+73/9yflyJZbexL1Vw30RTln5dyjpmjPSDUTyDeBk0KnMIcsNGEE9nwBE+t/l2kuSpO1R9uwiS01syRK8vgOmV3FMmqRs0b3/C/Ge5qjXeZOUYZ0gA5z9VdmLimVP73F6H6LlP1gR3YFHZLj8cYGfZ88j/t9uz99gG65e0zv47M7hXYGfwhVt6QCZ9abx1fH04Cm/vWj9QA35jKWAAB42h2UT07bQBSHH0JCVTdgqV1G3QRQIoUIo3RkS93FySTQQBwcbONLcIHu2PUEHCLr7nOIXoJ1l6S/94H4eHrzm/dvZmzmPye/7ejo64nZJ/tlx9aX69gCzGAunuq/WQJ7sG8Xh504POzFFDsc3sTs0Ik53KCsYYOyRdmJ53Yq/bkl8p9b//DXLpTHxES81Oqr6KuXrF4qsjMXB1q9ERPYl2Zg08O7GO2LeK8IAyvxVOKQaEPpdzYi70i2s6fVEV2PiDBSBLdL7Bq7k32lfvfiEKaq4Up6Z2S1xK6xGzSt4l/R6Vh738WhNGPtdTtIM1ZHzlzKsfTu91zXzOGaOVxTW0r9KfWnTCNVBGcGfSY3dvrxR0w+/ol9zf9GFb6KEZbKMtF0TRzCFAbocSbEmWjXToyqbaJdzhpNA1s0nfzfVZUzkSfI7sSzw4uYYPe0Gqg2ML3ABALTC8rimpmqCsrl9q3iB84u2AP+En+FvYW1agvMNjDbTHk/i2fqMeM+ZOTNlPdF9Mln5M2U1/1T/BH9nXJlyuJ2haaGnZgr8jfRO8oVOYo9ZcyJnCuya4YwhVP8c5TeUU5HOVlyesmVZS/W6D3L1AqtTm0JN/AJNrCFrixUz05MsAv1VTCrgtMpdOvc3yp+If2bzbhFM27RTJWU4krvYcaumXV6KXP9mv4a6Cc752QjuaJyvYuF/JEKIxVG9BF9tGf0fhYLfRl+iH5XF9zVhWo3McIFXMF76K9mKb0zgVMYoWdcolyqemcFfRq38I5KVuhXvNmV+jLtaaHbD5rPQHT9mlmt2bWm05I7XJK9JGPJaskkS7or2bthJhuUG1Y3dF3J/yKeyVNp1e2eIlR8TypN2u05jHAJf/q3iROpVKnzAa6hT6Zi2pU9EqfC3sInNDVsVF9Fp1smueXUtnxPGl5lI8+r6LNt9OLcP8eOsISPYiu9zhV9y3egRd+ib9G33OqWXS27nqVxzmGEvtoxmY5oHdE6KffiHDuiWUJ9Z/4DbIzO1gAAAHjaY2BgEIVDHywwn6GDYTXDecYIxnYmfaZvzKUskizHWLlYv7PNYDuDDNkD2X9xlHKc4+ThtOa8zyXIpceVwS3Kbcu9h8eWZxOvLhA+5ufj9+f3F+AV+IkKBfmAcK+QqtAMYXbhpyIOoryiqaILRe+KbRK7Kt4kfl8iQuKapJnkAqkSqT1S/6RnyjTIZskJjcLBCQE2ilgvAAEAAAEpAC4AAwAAAAAAAQAAACMAOQAAAmIFHgAAAAB42uVWz2/cRBSezW43Sbtpq7YgEKIdEFAOiTdJfymVekhbNZXagGiX3iCatWfX09hjMzOO60pcuPMHwD+AhLhwBAlV3Dlw4YIEEhIXbvwJvPc83nUbQIgLB7Ky/c34zXvf+96biRljmwvvsw6r/76Fq8Ydtsy+83iBLbKfPO6yM2BV417L5ggbsF897rMT7AePF1nGfvd4iZ3u7Hm8zJY6n3h8dCHuGI+PsQvdHz0esIu9FYjY6XWBw6C3TfgI4JO9dwj3aV4QXqT5lPAS4Q8JL0MyH/U+9rjDTvVf93iBHe/veNxlb/ZPeNxr2RxhL/Tf9bjPzvaveLzIfu6nHi+xNxbveLzMTi4+8fho7/vFDzw+xiaDbY8HLB58RvhoK69jyHml5jBozR9HvHKO8EnkvDIkfBrwqZVrhM+07J+j3Gv8fGv+RVr7NuGXKFbt8+WWzbkWfo3s3yO8Rngf8VKL81LL/6A1P/D8b6qpcuqxjHgknOBhlldGTWPHR7Hku5nOXJVLfiMzeWaEU5nmG1tbG2twuxLw7SThZG25kVaaAxkFfFRK7ZR0Mb8BoDDV51xZLrgzIpKpMPs8m/y19zJWYcxTUfGxBKdTZZ00wE5pHkrjBDwfFkbZSIVob4OZlzWIjCH57mhUwnN3tHZPTotEmAfSWGIerG/+V+xGVZ5NjcjjanN9HpyXwvJIWjXV4EVoqIIRpebjit/PEn5bWou+HfC5K7R1QGHmES2VngLfiQolEHKllFieC5fJ08bWRSgRpjJRxjpeyrpSJTDmIoogoMvI9cwl3iYCnCVqbATQU+jv0ha6AZVIKHo/FhaWA5upzFLpjAq5jUUurVcog65QWrhamh1pUqGrJhMpTFKB383185aYjmUoUuCkwcJJUCnhuTAOK4H210URi8LyNDuQKehWzwvHnUplwG9lJiU3k0KT6o0/XLsvQePMRHaVF1rLEATFvCIZzkoKFbAw0tS7mGaYSKASFm6VWxCdQ2OrCS8VlO1wugJ5gboiz02WGwU516InqLY0M9lDgcR4gcJNMsOdfOTAtXNQw1XiOs6SugfCTEdS14YalgoomC2UE+NE0tpI2TwRJGgsRZQoLWslRXQAbags+Axi5/Krw2FZlkHqCxyEWTqMXZoMU6dBomFq90qZwKwMcPpvl/g2NQj2FDB8RGvYW/Dvw7CUCZYwzSoYjVnVWWGSPYTxb3DN399nDp6aRXA3LOp+2v2y+033CVxfdb/ufsFuMsWmcDm4HoOHiHGyxVWcheAphwiGrGKY5WwETwnPXXiHkRy8z2nmBsXN6S7II1pwtsG24LfB1jy6wgKY3QZ2CTznvi2NJDwlPA+ITUARS8CaPEq4xxSrninAsnrlVZhRtB5ZO4ofgUVKWe/DXMYm/4p7CSsU6IAx0VsFzzGtQKZTiuqIb62dolUhzaCG9fgh8UTbiLw1/i3kd5jLms+5yRL5jmimHuNojd2j+AVoiDk+oIi2pXnA1tnm/067EaEMvCOXHGJXoML6n2VODAVlHlHXYR9qz6XeM/gG/ZTEZExr7oN37NvbtMbOeDuvz11ai5llvnbPcmx84rqp13dCuUmvkKOqydnuucAutzjhzEW/i5qq4HpDUTmtbe+p0mvMqbKRzxD5zVkfZtmgCayqmSXgdUzca/XUjN8luBo2ymvSdNR8/ZjUrqPX2kxhlEFvSOo7VICDRUyVk577vIcyf1ZgXEGdM++aHcoxJY2qQzWRxDmhN8gXO+K8Z1hriqqHMEq9Ttr7cNSphs5SDqwE9WazJxr/12G+IN4FeU3h/QHtobrf2vaCxtjF+BZVu+XP6zmbCfjRrV5/ll8Tdx/udR+jhwhir8II12qyrzu0qVdEc4d3ab0HrH+nW+duU80QspdelRD8O4pjfadzf2IryrGk/ybxP6yumOlV9y6+y8E6o7vydW53ejLrbYx5uNtDz7M+aYpZx00oO07rHlEsS8yc34erLV3HtMfb50BIakVUz7ZH7aMKv8MsRFR0eo1Js3nciLTM6byed2hMukaUlfaqNDFx/sCfhorOJ+QZUKYOPF1lQ/iV9AtIw/YODohzChZon0KEIdwd7R2sCY4s2yP9Em8rvXe0/vdRnj5NzWxmjzKISP95nPnXjCAVmvEv9HUjn/rakU99z9AXTe9sb6N3p7fTuwb3LbAWoBkqhyy3wcLQfoBVfwDeSl4KAAB42mNgZgCD/xkMFQxYAAArlQHjAHjavVLdTxNBEO9BlWu9j9r2gF65DuW7PX2BsEGNZsV4L00MAWJa8ZE/wPjkS1UsjcUEIpqiaOof0Ad79Sw9aEFNNH4mtvgH6exe4puvbjK/mZ35zc7s7DqvKha4v9/TQCWdJvSrGCS4a9paknw/4pHmkTZAvh16rP5DI0m+OBZ8qllAa5evElqbvchTauYMeb1j8pTnIZ38bHgpys7oFKFVSCIMDTGqUw1HmKaD1WCQ0F/GCEIshhCNIgR5C87xxAQn3d5XFEIPjARCPI7AmAfYJ+2mUgiTkwjDwwgJpHQZpSuFCG2ZJgKjtBilNT6OoLKALBPaZtG2gVdus4w2O7QtYqGOV9bp6LqnvXZooDGIlD1N496GJHGv0RADhLpkDmEMqzR1bMTloMU441ITqbTJLupi0x/fWfADxcmH4fMbC+p5Ez7kLdjaMGFzw4KXuxa8QNlF+1l5jk3QKV/L8qJlQjw94k3mZhnnWF6fhVLBgoco64VVrov3RHi6bcGDNRHW8PAn23dgG/VblBoWfISHb6B9vB+FSiENRczptizo7I1BAf138/zpnDx+CX73fAJfL6Z6E+nTdM8bYsON6Cm+u+5H48xZNW0qUyl1YlIZG1dHRpXhpJoAJT5kyIMxXdb6B+RwJCqrodOSJCtSIHhKOtknSr3+E5JP6JHiF0RQz4vQe04E35wICzOCHc74MsvzdkRAvTRvz5gZV/Qt2tNmxhYXVrJ1QdjKodfuKbmCb9n2l9weVOErN1ayrhBj4WIct9m6X3CF+8XNzfhfK5czDXs1s5S1bxk5e5oZj42cz/z3qgdY3dXFefP/rD93Miq+AAA=');font-style: normal;font-weight: normal;}@font-face {font-family: 'Tw Cen MTBold CharsBoldBE1C4D0D';src: url('data:application/font-woff;base64,d09GRgABAAAAABjcABIAAAAAU7wAAAAAAAAAAAAAAAAAAAAAAAAAAAAAAABMVFNIAAABlAAAABsAAAEtAgMCO09TLzIAAAGwAAAASAAAAFZzIpZMVkRNWAAAAfgAAANsAAAF4G3GdUZjbWFwAAAFZAAAACYAAAAsAA4AU2N2dCAAAAWMAAAA1AAAAbQrRzVPZnBnbQAABmAAAAL+AAAFHssmom9nYXNwAAAJYAAAABAAAAAQACAACWdseWYAAAlwAAACrwAAAzTFkLsqaGRteAAADCAAAAHOAAAkXGmtoqZoZWFkAAAN8AAAADYAAAA2x5gXeWhoZWEAAA4oAAAAIAAAACQO8AbVaG10eAAADkgAAAAvAAADAB0jAlRrZXJuAAAOeAAAACAAAAAkAQQBMGxvY2EAAA6YAAAAHAAAAlTDbsQpbWF4cAAADrQAAAAgAAAAIAPNBV9uYW1lAAAO1AAAB10AABKXW7QTVXBvc3QAABY0AAAAEwAAACD/awB4cHJlcAAAFkgAAAKSAAAD3JNFXq142mNgYNRkBAIGRgaiAQ6lgsQoGtIAAEijAEMAeNpjYGSOYdrDwMrAwTqL1ZiBgaEDQjO+Z6hgEuJgYeLmYGJiZGFiYwbKgTAc+Pr7+TMoAGERa+u/WsZ2tpuMdxWgagDHRgtueNodzVN0mAkUReHdt9q2bdu2bdu2bdu2zWljtWnSxkab2qnmzpn/Pnxrr/NygRSk+P9IS3JKIyWp7C+pSC1TO6YhjUxLWpnOMT3pZAbSy4xksD9kIqPM7JiFTPabrGSW2cgis5NV5iCb/SIn2WUucsjc5JR5yCXzktt+ko88Mj95ZQHyyYLkl4UoYMkUdixCQVmUQvaDYhSWxSkiS1BUlqSYfacUxWVpxzKUkGUpKctRyr5RntKyAmVkRcrKSpSTlSlvX6lCBVmVirIalewL1aksa1BF1pSfqUVVdW2qyTpU11KXGrIeNWV9askG1LZPNKSObERd2dixCfXsI02pL5vRQDanoX2gBY1kSxrLVjSRrWkq29BMtqW5vacdLWR7WsoOjh1pZe/oRGvZmTayC21lV9rZW7rRXnang+xBR3tDTzrJXnSWveki+9BV9nXsRzdLoj/d5QB6yIH0lIPoZa8ZTG85hD5yKH3lMPrZK4Y7jqC/HMkAS2QUA9WjGaQew2A5liFyHEPleIZZAhMYLicyQk5ipJzMKItnCqPlVMbIaYyV02UcMxgnZzJezmKCxTKbieo5TFLPZbKcxxQ533EBU+VCplkMi5guFzNDLmGmRbOUWXIZs+Vy5lgUK5grVzJPrmK+XM0CuYaFci2L5DoWWyTrWSI3sFRuZJncJCPYzHK5hRVyKystnG2O21kld7DawtjJGrmLtXI36+Qe1su9bJD72Cj3s8lCOcBmeZAt8hBb5WG2WQhH2C6PskMeY6cFc5xd8gS75UkZxCn2yNPs1XKGfeqz7JfnHM9zQF7goL3kIofkJQ7LyxyRVzhqL7jKMXmN4/I6JyyQG5yUNzklb3HaArjNGfUdzsq7nNNyj/PyvuMDLsiHXLTnPOKS/IfL8jFXzJ8nXJUujq5ck25ct2e4c0N6cFN6ckt6cVt6c0f6cNee4ss96cd9+ZQH8hkPzQ9/Hkn9kQHSl0Aeyxc8kS9xkUG4mg/BuMkQ3GUoHjIMTxmOl4zAW0ZKb6LwkdH4yhj8zItYnso4nsl4/M2TBJ7LRALkKwLla16YB0nSkze8VL8lSL4jWL4nRH4gVH4kzNz5RLj8TIT8QqS58ZUo+Y1o+Z0Yc+UHsTKZOPmTePlLuvCbBPUfEuVfXmn5l9fSSDKX/wAEkcfBeNpjYGBgZGAGYgYGHgYWBgUgzQKEIL7C//8Q8v9jMJ8BAErsBl4AAHjaYzVnkGRgYFUEkSx/GDQYUABzDEicgeH/cyTyBgPDv1YQm9UHyNrGgBP8xwLQ5RgYOBggmBD4T2XAKM2oDjKXkY/hDiMLIyfDB4Y8hq9AtgQjHyMLw3WgONBvjA5AHifDO4Y7QPkHDL8YbBheMfxnuM4wCSjjgOHIdrCJ6mCfNTGsAaowYjRh2AFU/wzI72aIYohn6GVoZkgBwgUMxYwMQJt6GHYC7T0LVLuPYTZQexhQxoihmKEJKMfAkA20sQJo7i+G2YxqjGoMhxlmAwC1waF1eNqFVEtv00AQXid9Ji11kj7Sui1rlpSCE8KbUFUQ1VlXVQRqSyrZFQc7TaQ0p5459VZp0x/BTxgjDhGnXLjzIxAnkBBSz2XWdtKHEEi295v5ZmZnv52k/KL0/NnTJ48fPXxQvF/IG/furt5Zyd1mt3R6c3lpUVuYz87Nzkxn0il16sbkRDIxPjY6MjwUjykkr0DWtP35UUPTdd0pRPbCVRviOfW3DiR9JUi7lrR4zV66Zi8P7DdApsFiZkUW9on1HUgGlGkgchcl8xp3ipJ4o834IcybDdfFjApTKVi/ilErQW0/mTCZ2UwU8sRPJBEmEWHska9YL5UAxCy+5sfI2GQhD2kDYjku3zaUOy4CVsFKyGQumO557/QyRTCtjzIhUmDEhNFgX3oIZQ9Ih/r5njjtqqTuGhMN1vDeoXIe9uiTeI63alJHLl+3RWEIiwcfDT2Ut6hgUg7ecvHLKpj1Vz+6x037RO9pkMaVQ8qATYzYfP9NiwuePaTSFOKEwocd+zKry6/jOFlsWHCGBbEYb2/gUbLFQj48UyRAw23LPdue7JO3qeg0g15Pgx6CUN7Ci/H+FyUEbzDe8BobYXUTyrVgIbV9OzggSldxIlcUgMxQwLgVRw/Fru7apmyMeRUtvPaBx4086OB9ksoOtrAA0AMKZNdmGFqSn2aJiINSMDy6o2DW9kUWDOdURsUZAcVlP39c9XiRZySnnhEJLWa5QliMWsIVXvf8uM6oyoRfrYoj7uKu2zZmdc8/dzSwTh1Q3ZayhtrLCbB27VeannL65nbfJDhSOFjJ4DioAj5b0YIqk5qtUxRqz3Y01MmWuIY4XOUg4eCW8I4j2aRGzdJAHjOCui6ns9MtkzoacLxjhzYlde0jKRcNvA9XMr0+M7MnmeM+M0h3Ge7yiSiEkBkYWxk8U+pshrfWQJn9B90MeciYdlyLOSGKaXGJEgb+0tdhzkC8agi8hK8MVAOG7Z627lA1hf8A8vbesurOvk25GExB6IlOOv8lW/gDbTNjAQAAAAAAAwAIAAIAGQAB//8AA3jaZZPLaxNBHMd/M7PP2U2ym908Gh/tNrYqi92223QohmYJFA+CFQ8VpAfFCqKkFnygB9G0hf4BWrx4UBDrMaVW2oLgwYvH6qW3CgbpJR4KplDTxNnUmwPz/c6D38znx28GMAIAGSQAwg0c0zF7uCC+sv9UhD+hAx8AYLhFKuSquAEiaNAf2DxGwVqFLksVWRYrwjJU0Frr04oWYchzqwdV3+MCXt738gP9Fsk5CeK39dUwGvJ+59DAGVJB1t5es3aogKAIIOmiAzqKrIPa+h6oySRTurhgfnZg6ToDaicYovE4g1jcYspaqx5E+Uygms6UtKYxda21s8JdCLemKGWSKAhlWbJlWSKyosxiYmNMVIzQLFVtSlWgmlbWwdZ1wHKRUixKiqrpcYEgIJJIBJHIgW0zOYhGmawqMsHhCAPChPJ7w7wNk7Wds+qe6/p+h5fyPTfsXNKeD4V8Ph/2fN4c8aregtjnLjz+vNCX/t+Q+6+BO9DPJ5ZzBDmWQ1AWEecHulivo7F3zd27ze1yc6vU/CU6jRqx9rfJy8YUedOYDOt1trVLPogMDDgKpXUwONupEWaEjHZn24PTEYMJSySeWpQtwzAXIwYAjRkWM4qZIpnD347b8zRwHEbDqEym7avpNKObx4w6x6sZ9YPqTxcKhdqIV6gVqnyNAztmNpeVst04NxT3B5MpuVtK2El/cDg31IvfI9wQZt4+39x6MfFg9GNh+trYpenbItv/8uw1whsbSC6ce3jv+vjMoysX7vM3UeLJTJCbPI+JdUCco6uHobDEqc62Bx2mxWjAqx+L03nRQEtGTFFQMToXC6lPnGShryZTLPbVDKnDpwmFKsd1D3ET/ijyB1Nmb5Zz8i+ASkLvDTeT6Oocv9xskMknwXmhuSPdmWqWyeRf5NbZmwB42u2YO2/CQBCEJ2Bsn99vO3EQRgpKRBBRkEJBulBFFCloKfn/vyFyGevO2pNovM50XmmL/XQ7N2cAC+BuI4TAZAIDZFny8uzP1xQM5TgOptPOpL2yR8vKdV1NVkJeNvmz8jyvZWVqnEQKK4MjK9/3b8PK4s8qCAIYhsqwpVs7WlZhGGqy8iiWP+PIKoqilpWtsbUUy2fJKo5jzGb/rChKkqRlJTQcjmL5JkdWaZpqsgpHyyrLMk1WEeV6ZMkqz3OYpio0SR2OwsriyKooituw8vizKsuyZeVq3AajZVVVlSarlBIlbI6s6rqGZalCk9ThKFGCJav5fA7bVoUm6dZSooTgyKppGgihCk0y3VMs3+HIarlctqwiescDxfJZslqtVnAc1eUm3VpFqKX8jBi21us1XLczaf9JVAQ1ygN72Nput/C8zqS9elKED8oDe9ja7Xbw/c6kvXpRhA/Ko3HY2u/3CAKVYcv0SrGxmCOrw+GAMMSjxtbKywvKQ2jYOh6PSBI09I4Pio3lHFmdTidkmcqwZfqk2FjJkdX5fEZR4Jne8SUvbyiBddi6XC6oqs6kvfqWl98pgXXYul6vqGu80Tt+KDa24MjqF9J9GE4AAAABAAAAAjMzJ0RYxF8PPPUAGwgAAAAAAKy6iqYAAAAAs5kPKv5Y/iMJvAdWAAEACAABAAAAAAAAeNpjYGRgYLv5T5mBgYvhX8S/KM49DEARFBAOAIoLBdd42uNgYGQAASZFCAYB5tMMWQxDBLCFMTjRymwWewZrcvQxNTLkMoyCIQEAWjMDlAB42mNgAAMFBkYGZgYeIMnG4A6EDAyhUDKUQRMAF5wCNXjaY2BgEIVDd5rAt6RAxkA8cNYoHAoQAK2ipnoAAQAAASkAHQACAAAAAAABAAAAIwA5AAACaAUeAAAAAHja5VZNjBxHFa7JlGfH9szYSgIi/LmIooTD7qx37ThsEAh7o9giNkLKYA4cVjXdNdOV7e5qumq2PTkgAUJCQhw4IA4R4oSQuFmcUBShSBxBggsSP0LiguQTggMcuPDe6zc9jXdsUC4c2NF2f/Xq1Xtffe9VzQghPtv9iuiI+u9d+K9xR5wVv2D8hJDiN4y74hnwqrEUo8bnjBiI3zHuAf4z4y3hxN8Y98VTHc34rOh33mJ87omkExifF1e6f2A8EFflBcjYkV3gMJJfZCzFs/KQ8Bmwn5NLxlJ8VBrCPbD35PcYS/FB+XXCW2Dvy/uMpfiw/D7hPtgH8peMpVDyp4TPghBfk79l3BFP9r7MGOL0vsG4K/Z7X2IMMRufM+IDvW8z7gH+IeMt8cfeO4z74vmttxifFRf7Fxifk7/aepfxeTEbfIfxQCSDfxA+h5oMPWPQZHhE+DzYnxx+l7EUzw+/SniAnIdvMwaewx8RHoH94vBPjKV4bljrcJHivM0Y49T+T6G2ozOMQdvhXwk/jXxGlxgDn9F5wu8D+9Oj64yl+Phoh/D7yd8yRv8vEH6G/L/FGP0rwh/CWo9+whhqPfoB4Y9Qre8zxlrXNb1E/r9mjP615s9hrUd/YQy1Hv2e8A76X7jAGP3/ibjf0rnf0rnf4t9v8R+0/Act/0FL/wHr/4qd22DfNLGKddAqcsWytPMkqEli1B2Xu7AsjDp0ZeFKHazL1d7Bwd4OPF4aq+tpqsjbq9J4U56YeKwmlcmDNSFRhwAW5fLHynqlVSh1bDJdHis3e3T0KrFRojK9VFMDQefWB1MCO5uryJRBw/uNRWl9bCP09+Mmyg5kxpTqzkTdcGl815Se+I4v708qmLgz2UH7/4rfZFm4eamLZLl/eZ1cVdqr2Hg7zyGKzqEOpa5yNV2q112qbhnvMXYAPrd17gNQaCKip83nwHdmIwOEQmUMFujKNYq0d3AVioRbmdnSB1WZulYVMFY6jiFhcBS6CYmPmYZgqZ2WGuhZjPfiAYYBlUgomp9qD8uBzdy4zITSRsonujCeFXLQFzbXoZbmpikznS9XOzG6TJcQd//yC56YTk2kM+CUg0cwoFKqCl0GrAT639CLRC+8ytyJyUC32q6DCjYzY/WqKzMKM1vkpPoqHq49NqCxK2O/rRZ5biIQFPcVm6gpKVTAwyin7sVtRqkBKtEibCsPoitobTtTlYWynd6uRl6gri6K0hWlhT3Xoqeotikb2SONxNQChZu5UgVzL0DoEKCG28R1Cu1JG4lcHpu8dsxhqYaC+YUNepoaWhtbX6SaBE2MjlObm1pJHZ9AG1oPMcdJCMXLu7tVVY0zLvA4ctluErJ0Nws5SLSb+aPKpGA1YzQ/dgm3aYngyALDe7RGTEQllDgURuTwvgNjJT4Ho7ko4RmE3ugRxKIzhPGDjbMzGMUbZ16lmGHTXPeb3Xe6P+/+DJ73xSvCAgMLnla8SdEU/Gvio0QEPwoKsQSG6JWAVUGEBPwwloOYDmxL8DGUxYFnQU9NER1l3RMH8NkTO4xeEmOwXhcpfFQrtqeRgbeB9wmxGVPGivhjRNxV0uwI1AHP5ceeBYul9Zo0w/wxeGTwLsUx2Bxo9V64V7DCgg6YE6Mt4T2lFSXVDrMG4ltrZ2lVRBbUsB6/QTzRN6Zoq/ge9neayw7v+eGa3gCvFCLcpei+pe9YXBb7tKZegf47jf//m34TQo5OlgaUwHgfFNqwc2KoaecxdR72Ys5cNKD6PGCciphMac3rpKwSt2iNb3gH1uc2rcWdOa7fwxxXMXHdnPWd0d4MKxSoaqY5QVfEtRYntFzlk7SqCq4vKauite1zVbHGiiob8w6R35r1aZYrNINVNbMUok6Je62ebfi9CP8rNpY1WXXUev2U1K6z19rMYeSgNwz1HSqgwCOhyhnmvu4hx/cF5tXUOeuuuUl7zEij5amaGOKc0gzyxY54gRnWmqLqEYwy1innGIFvaU01LyhOaM7EKv4NsC+I94KiZjB/Qmeo7re2v6YxdjHOjum+dsR9zWYGcfJWrz/Mb5X3GJ51H2OEGHJvwwjX5uRfd+iqXjHZTp/S+gx4nstbd++qmhHs3rAqEcQPlMdzpyu+tS3tsaJvlOS/rK5u9Kp7F+cK8Hb0tFzndqenTW9jztPdHjHP+qZZNB03o90pWnePcnn+nqzP4XZL1ynfnuuKRKRWTPVsR8w5q+YT5iGjpdtrSpqt88akZQFW3erQhHSNaVc5q7LKifYTvg0t3U/Ic0w7DRDpZbELn4o+Y9KwfYLHxDkDD/TPIMMuPAOdHawJjrw4Iv1S9jUcHb3fe5Z/v03LxnJEO4hJ/3Wex/02so/8bXQb5rCTTiC7pRt9k9dN6nXfVNo94vfSA+BxLP4O0R7Aik0+dynCpplbdDec0O+xzR6f5++jBfREfeqW/3HXG5nKS/LT8pPyUF6Tn5CfkZ+Sr8mDjZEmj/3l+Boy7uyBZfMsdnIBerhHKO+ol/W/AE9CukUAAAB42mNgZgCD/xkMFQxYAAArlQHjAHjavZLPTxNBFMd32aJbuttpS1v6k9eWgrWLGIFMECRMIG5ieiHAoZUrfwAJHrxUIbVSICWAAVMMXkm4sIUUtpZDQ6KGi0HxD/E/wNmZ6sW7k8z7vPfmfd++max52zzd9/mxedskvgp1JkoiuYr3YHIlO/C3pg705LSZ7MWMEeD0MsV5U1Hxl0tec+nuYl06LYcYD8ep8Xgx2UQuptnoH2Dn9nIqjUmFKq3sTTTKGQwyltL9nPEk4+rUU84nE0ydXB0eweSwC/Dyod9PPa+PGtWFf9R1uPmkw/dGtzUOcb5TVUzepgeoCYRZj6NQhJOOxUqOHLRkj96F7Kl8nN3RMc5UirHeGqcO/OL1EB+3Hghwyk7Gi+FxxsYftnSNJL9GI5Hgl29ADJOLSIQP0AiHaRQKUdNq2HC0GsodXFCzBGctgb1Gn4nU/OylT2sOB8vu1mgxMa1CkxYS0yoyrdx5PI4/H+twnB+HryeDUM3rsLkmQ3lNhw8VGfbprtD444EO73dHoFSQYbWgwxu6LRZfy7C1E4KfK32wQrU72y9hm3JjPUF7arBO+6zR+KCQhiKtvz5LQiEfh1d59k+QZyduNyZ5jwf3P0BpzZm6j/ruOZO9KNHjjMVRNzjDkagaCIZUn79L9XR6VeRyK4rqVOwdDuXOXVmRbO2KILYpVrdHUiiOBRRDBE2jRdRO0BYy0DWyuaSm9EuSwmMyoFEZpMcyCCMyTA+JhicjZOYmjU6RcnbSGNIypizMGINaxpCn57NVUdzM0azRVjJFYc6wlcw2Cs/U8/msKQat42KYhtmqTTTF5WK5HP7r5XJa1FjIzGaNxWjOGLScrWhO0OhaWnqh/buqduuzCzOT2n9YS5r2GyA7V+0AAA==');font-style: normal;font-weight: normal;}@font-face {font-family: 'Open SansItalic CItalicF8355639';src: url('data:application/font-woff;base64,d09GRgABAAAAABegAA8AAAAAN7AAAAAAAAAAAAAAAAAAAAAAAAAAAAAAAABPUy8yAAABWAAAAF4AAABgoU2RRGNtYXAAAAG4AAAAVQAAAMwF2Aa2Y3Z0IAAAAhAAAABXAAAAoA7AFxlmcGdtAAACaAAABKkAAAe0fmG2EWdhc3AAAAcUAAAAEAAAABAAFQAjZ2x5ZgAAByQAAApNAAAPFCJ+vrxoZWFkAAARdAAAADYAAAA2+Ef5Y2hoZWEAABGsAAAAIwAAACQQIBDMaG10eAAAEdAAAADBAAAOcpVXBOlrZXJuAAASlAAAAK0AAAEsBggJYmxvY2EAABNEAAAAagAAB1Zt52nsbWF4cAAAE7AAAAAgAAAAIAUtCGNuYW1lAAAT0AAAAsAAAAVtwNmLQHBvc3QAABaQAAAAFQAAACD/XQBmcHJlcAAAFqgAAAD4AAABCVSBlpN42mNgZslmnMDAysDBOovVmIGBUR5CM19kSGNiYGBg4mZjY2ZlYWJiecDA9N6BQSEaKKgBxAyGjsHODIwMCr9Z2OT/iTC0cPQyRSgwMM4HybF4sG4DUgoMzAB3ZA24AAB42mNgYGBkYAZiBgYeBhaGA0Bah0EByOIBkjoMBgyGDEYMpgzODC4MIQzhDIkMSQzJDKkMaQyZDDkMRQzFDCUMpf//A3WRoPr/Y2Ih2F1EAwAHbzptAAAAeNpjE2EQZ/Bj3QYkS1m3sZ5lQAEsHgwiDBMZGP6/AfEQ5D8REAnS9WfK/9f/Wv/F/Vvx/zWD2L89DGQBDgjVzdDIcJdhBkM/Qx/DTIYOhkZGfgDcLB7mAHjadVXPU9tGFN4VBgwYIlPKMNUhq27swmCXdJK2QClsbcnYddNiDDMr6EEiJmN64pRDpp3xrYxI/5cncjE55dpD/4cc2ls5Jtf0vZVNIDPVCGvf937u994uavvwIND7e+3d1s5PPz76ofl9o75d871q5Tu1tfntxjfra6tff/XlF/dXPi+XFj8rFu7JT927C3N5+87M9NTkRHZ8bDQzYnFWEsBDH0YKIl+LpC+jerkk/IWuVy75shaCiATgJ1OU9bqBZAQiFFDET3QDDkGh5ZMPLFVqqa4tuS022AalkAL+8qTo84OWxvUfngwEXJn1I7POFI0wjYLrooepiqoVPtSedmM/xBp5MjVZldXjyXKJJZNTuJzCFSzK04QvbnKzsBb99cRi2WlKizv1ow7stLTvOa4blEsNmJGeUbGqCQljVRg3IcUJlc7ORVJ6FT/v2+woXM51ZCf6WcNIhL7xiB/Hv0N+GZakB0vP/l7AnR9DSXo+LFPU5u51nub7lBxGC7YU8RuG25FX/95GogEyVrDfMFqCVQW+q116nBpyHcc1KWpxGEf9d70jKWwZJ7lcfOoj3WxHY4j+u5fnDtSeB2CHXb4eDLZe223CR61DDVahJroRIvhuSXfVcfPXNjv/p2ZIC5KDDLsu0XDeV+wIBei1dCoLduRcMLWyHIAVkubVUPPxPml6Q821eyixt822jiFTaHSkj4yfR9A7wun6hRojbZh567gyns2LtZXA2AqsqtE5ETBaRJLQ66YDzg25xLYRZt6mnysHExTzs2JNYhiK40s/HLxPuwsYQCDR9eV0EPY0KA8XKhp0zE/ur6BHFGLDTjzTTFiRpzAnK9fdpbL8k7Y2LgM3mKsCCx8PvGDFN+dK+HHopSVQLNnSl+zBu9fJQ+G8eMAessAj4/kqTlnRj3XnCdwNnQ6euydCOy6oADscSH0c0NghQ0uvHTMcgZmVPd1sy2brQK8OCkkVFC5T8D8II7WThsEBhGwhK7TljARoaCMgariQlQ38hfFCFv9sJNygNLiVDaG5w4bWWAYsCf/YG9iRfCvoKI1TtT6MNkYixqnWHTdw06dcslAtBonRI0uk1ocqvKZQkcX5rNYNRFwu0NALLY9lILsC1I6mvRE9huUBGYbzQa/2bkk3yEKamIvqoUBkQm3ZuUkubBv5Wqx/oG4M1SLOymY7puByEJBh5Q1gNMJqNe+Yu4AOtMS7V9h4pM2BjhOl6DB31ymIbHRi2dYbxhrvk9+cZ5RrljV5c69SLuHVVkkkP2slip+1D/SlzZg429MXFreqYSVI7qFOXwrGlEEtQgkkQZBAkXZRyBp751Ix1jPajAGM/LjPmcGyQ4yzx30rxew0UdEkUsxCTSbVqKF1BrFsivUMZp6EEWVqclRl1YTKWdOWk3CCLhB5yRmb4OxFjk9zJ0GvXQP3eS+ZUE5q0UMLlVZ4tv8+9f6BfpFj6GZ+MVGFHhyXhS42G/+t+KJDg/Jr0I3DgA4bm8fW4MuBy01sk9zEQsZyMCmPKzAlK4RvEb6V4mOEj+OI8nmO7j3s/Q5wmoBD7eKRFJ/86cT2FXUqwEsltv8p/wcp9yEpAAAAAAEAAwAIAAoADQAH//8AD3japVd7VFR1Hv/97u8+YBhmhjtPhpfD4IAhCVxgBNOZFIan6LFWvCY+kITSRFLDFyK67EZEuhKSZWaILBmyPlHLSjTL8ljRHu11ylwt15bUtccpwMt+fwMonuzs6fjHPdxz4d7v5/d5fL9fEIM6EGJVXDsiSEDqfSwREBoVP0qKi9XbAmxOuDpIZu/BYmb5jb9y7d1Zxey3CDHoPGkm4wfe8t/PMwIhyCWdjo+LxcSut8GFv9k8P4MJfH5+Btd+4xqjoxdCuG+L8guORlcQj3z2sFDrdFzscDMv2EUntvuUvli5OveK+T8/4tBPocryvi42lTuN1CgQmd1qP/9s2U9gDdkyG4hc0cjiioZ6Ooa1hzsSdWKENIwL5xmjwSTFJ4mJOjb1ReW/+3YfacL+u/BjSnXp0bLCksVHSsnPymeKpafvOtbgy79uuKTM+bT10EXcehVPQBiPQohUwclUSNfOCtiXxxbkconJyXGxNrtedPKCEIklJqf17TEh8fLeybijnvwNcwWJKQsrcDCcENAi1smdQkEo2K1hrAF+2XKAgK05Mv2SF3UAAn5tNiceRxITHPZwXohMkuJNRgPPC9hoI+t7y8Nw57z6OaOWFU2sk6e89dXu05MOnlK2Mc11uCm/tnxl9twlyamLn9/zQslrH+1RTvvQupOBLSAbBaMYtzkIdBQnyggJZjOUBobV2bIwSFuAiJIto7w/gEFvZSAxMpEyN4hIbxNsJImZ2v7JRqV7T0d10863ztatiy2YnnWC2WK78XNFHinv3Pvyj8snNc072rq6zt+SzLRuVjLNFMumvi5OBRxYqG4GlCkbWH8hU/bX39ItnO2XymnkeXs4CqACxpsFB2lrU75/+firNQenbll4Xen6Jy48f6Ih7SlOOqZUf/n6ueT6sGAcjRnM4Y6uybVp4JOpCHEGOLkv0tN6vJgl84TTZ8mceJtPbDZsG4ZwfIRID2knnOFjZYXSrWzDiXgqNuCw3l3v4/jtH7y7t5s8pvQoiz7l2pUzvT4Hce4nn3zZs4ie7EGE+ENQy4AC3WoVoyeC2ocgrQCVJMkliWZqFGIHJYkdS3oJ27BdFJ12zDQ1+wjRujcbceKP9b5MHVYpnW2r/xLE35A4XUZPVm85196Tw+7vzmJymbKJ3VdotdfAS/uhmoBMbhUWBcKSTJmFrFEPWVzUkxhSKtjwpVZsVB61kc9ClWIurKGBvn0O5K+Et0MoVlZrIb7BehXBvhQroO3HaieORICL7UTSmw2ClOQE2CZj/w17eWecDx+YoYxsG7czjFHx8gRcvzfaF/tmj8br2smJJzdm7OjVcO29K6cVbPvhaTK7t2lzwwNfryXloEsBOHI2OwOJaBiKdBtUrBpxWh8jsnpkpFPrPbLaNKAPXK4Ab8jAjWbJKRG7087TXCeISYTG2etK6himYsaGKL8JFZerrD773qnZ+kz3iDlHly16qHjfvJnsjLn5rT2HOr95p/UjXPh+b9BhPKK+aEWr8vn2x0tp3xoDiJJ5AzKicIrIjwXlEG/UmjyyVodCANdvEXHhjki7AGJCm5OS+oPK8PohrSaBsc2pG67ylOOsFskZ65t/YHbt1uqfhs1+d2nJI3NfLTbMm7aTN1xX+lqfKHlnV6fy4rvkwpvK1w0Llzbi6JYLoBQwRXYCU968CGqPLOiQfggaLwrgoj8i9pu1ITy4+9jZZzG3vXrdqGVzFx1+pGppxppxqwxnj5/EU96QaqXNytVta56JClrvGlDkOJzfgGz0/MRPA43Y14iCqSIao0fW3EkRM3gBnEwluaMmTMWxPFVAcG6z0l5j8nl498yaLRt+csw8uXRB0cO7HmGnv/lCGZ73a1dnefHbbWdx4bHekNexvaFkyQ7lzI4L/ajIfu/pw5HDbQjWeOTgYCQIgV4exCE8DDSuQTr6xWBtdmGQDaqL0N/FcNehj+t/fnbz88p+5ZSNXVnpqpo7c0NC0YFY9cUfMg2fdxzB8tGqsv2nJ6+ri4jdONJOzh/5e1lpogemVJBiIOv4MPDtPW6T2uobogOH6JA1JF22ahEHiIJu8USzGAAdnQx0UKfe7mK8RunXShAkwU54vjhttDs2Z0rghQ7/D8z3bt8WtWRYdM7YvPyQwCuB3/87slExGGtNqxazKRPGF57cYdZUhsypXFDR0/5GG3Uu2DeMOwcTV4M0B9QCo8VGGExvw8iV7HqJJEA9aOMgz4WW71qWu6VpE0ZGJbAZ2DI6fbozJ472g2T4RgyoT5BqH4O879O3sXS+Bee0wC/gb6AOKfZmNsjtr/FDaq2f0XtgHbppCq8nvEejXU4vCdI4hrmWJkUkJjz0Ulnw/JbvakyqjJlF7AzNJv9lZ9YqKjbj1KwHYuj3fUDrVPh+BBrm1qlDidEY5JGNOuLrkclQlWkRehygdGAqRTpA8iQagEhaGgJgDmWYc1++98qTnsa01Ws8S9YueH/Hqy8ljX64LP/R9JL5+fdi55Z/pG29597C3OTc1MynZz/1SlZ1YHRe2ujJrvumzgU00/u6mC+4VGSFNOh1oltt1IqiMV0WtTzyyLwJDRHYatHRZWVgYAEWr86SQOckRYNrnHJ4YWh5lVjRqjlcXuDEolW5WimmLLVWagxlT4x/kJmemXuxt+JGU17M6PugeimkcSabAb4HrrWiyqL1N4rAtThQF8YJpYF+HSigGSS3MujU4+ObxLppO9eGFzZfqjGpC/bOWrPRtJHNuJEpx69f9vVW/EXPoVPlBTWV4xYyTaivj7qabQRXO1AmgtGAcph1aPD57iHPJ9HniNDnQgw8H4vuRzkoy+3ISnO7o1xGKSI0wiPHhCKzyhqVoopSpcvOKC2n19CWpYFkSP3jSeonLmDw1uIKkHTUsfhmUoA63v67ubE57xAjfLvdGVt60tik1KnWC0oYhOjPNGSeaXcIGf6XJaaxcURpREzOWHlGsOWq9cql6JfJpJbLA3FxJHkTuHgVm0JDB7dLVt4exgUnmk3aypB5q2gsj7fgLpqvpMz+fDFevsYAXwT4ut8dTiPmjAqP8shx4WhckCZ05EhNujxmpNbXLJo9Miv+hqlbRPWPdumuiOKuteDslu5v74of3vAL+kOk9PWhJ4GMr7xbi6EPVtCBuaNiS5E/9E26yWtgk3ewxom3bfIwVe032/rwofPVwapqr730xoc1vVsPfKAsLm6ZteLxom2zSpnjp5Qdey6/9yHOPvxN3ibl+vba59bjwJbqOkhXFhReCZ3GDzZ5zgerdLdt8hAn6F6wyuP121ep79MH5x3Kxc01jCvll+SQ9IoFeAT9b+UMxKAGcAdBQjUBKtjkHUzgzV3eq1T0wCrP3FzlB3d5VoBdfnjv7hDcVr88Me9PWQ2PTllxcuELzeMrlO86mTlVOHnBkqKxWXmuKSWFOc9VPVi79uh6H6j6lVJHzrL5d97kdd5Nfvgf3uTxxd/f5JmI39vkqad5jbcHpLhDrVG3ov//cn/L1XeZ97sM+B/MNPofP030TwAAAAABAAAAARmak5QiTl8PPPUACQgAAAAAAMljSMAAAAAAyehLzvwE/dsJ2QhiAAIACQACAAAAAAAAeNpjYGRg4Oj9u4KBgbPyD8s/Gc6bHAyMmxmQAHM/AJxgBwgAeNpjOctwkAEIWEQYGJhEGMCAWZzhIQMRgPHN/znIfJYMhkqWDEZ9IM2DJBbAQAZgWccwjTWEIYyQOrZNDCG45Jj/MOyCq7vIcJ8oe1sZkljmMVgzzwLTScyfGJKYGv9Lw+SZOBiskdiWWO3VBurPZeBgmsEQBTSjkGEUjIJRMApGwSgYBTQFLL3/pUF4MLuRXfy/NAiPxtYoGAWjYDAAZgaGDpZ8YF/nPoMX8/3/V+HlKcf/e+hqWXkoKbsAXnMmtQAAAHjaHc6xDcIwEIXhi1DqbJGQitKS6+CYFsnBQixBTU3JAgzBDEgZIkuwg/n9IuXTyb57Z7P6NXtr7GBfa+3K72xEL6fywVCeOMsoU1lxkRk768sbXbmjp6fnZLPBOhIGzlf05Ud6x63TrdMux5YbBmYdW6pRJjIdW2p/pvbMVntyPFMbBjnLKJNuF5lxshaPMvDe0aLqE/XDEp6xpiWlJaUlpV1q/+5VO/+0elk0AAAAeNpjYGCQhkMLLNAPCjsYVjI8BUFGbTwwiXEGBjyPAt+BIJMeFljOdJjpO7MTczfzFTD8BoIsHEjQgqWeZR/Lt1E4CkfhUIOsTKx8VIbL2LRG4SikAjRmy2XrZzsFguwCcNhFLgQA931EjQAAAAEAAAOqAE0AAwAwAAMAAgAQAC8AXAAAAQ4HtAACAAF42nVSy24TMRS9M+lTTQtCLBBCyBJCQqiZTLKCIiGlaVQVVa1EUVds3Bl34nYyM7IdRSkLPoAVG9YsYNEdH8CWFR/AAiE+hA1nPE7a0JKR7ePrc889vjER3fWek0fV7ylGhT1axq7CPi3QR4dr9JDeOTxHN+mDw/NUpy8OL9AN+urwIr2c6izRbfru8Ardo98O1ymY4lUKvFWH1+ix9wwVvbll7JQnHPbolvfDYZ/q/meHa/TCf+PwHDH/vcPzdMf/5vAC3fd/ObxIn6Y6S/TI/+PwCj2pPXC4Tq+neBX4rcNr9Kr2c0sm0sgzEbOYG86ivBgrmfQNO2ftsBU2MLXW2XaeJ6lg3VwVueJG5lmwX4iMHfBMM6kZZ0bxWAy4OmX58YTOs5gN+JgdCaZEIrURCnVkxiKhDMd6MlRSxzIqBXXQ0ZHIYqFYg12I7xieyohtDmUas1YYHgqlwWatoBWWrJLUqEjT/Es2+8YUG83maDQKuDuOcBpE+aBpxoWIhZZJBs2gbwbprgRFw+PQ6pi+YJ2CR1jcyTqb1G8H4WVtywpylTTTiqmbuzvd3t5BrwEmbZGkBMNgnJGgmBgGx54DRZRTQWNSltVHlNE5RptCamE0HGrROqLbYOfgpdBh1AVWyC5nbvVzyvAY9xETQIwOEM9IA0k7lxWNZcdgDLAqOkUsp+Mr6mVm6bVkjbEe2ajCnFg1A6TcfaStFtlIea9qf0JDey8NjsTpxKGGxw7myLqMbRbDTdm1znesYmoVGG1CU2JXVi37E9KhzddOu4wG9mSiNVFqzChdrX99N8t/xCC6QU18I/sFOJ/NjlxuYNEATIOeFbY7wnpLwK18BlZzAB+71omw7qo+Di/5MeCVHe9Ah4NX7WZzyjfx7/3bqBD+1/eFVmA9JzhNZzQ1IrvoVZd6tIfu9ewbhOZf158Sw3jaY2BmYPj/BYjTGNIYsAAAX40DwgAAAHjaTYu7TsNAEEV3vE6iVGOIsIjAHvNwmu1Y+kQpTMKCeJiR4kRKRU9hU0ODlCaIlq/wustf8CEUfIJxqDjF1T26uqPP7tEk4ghCpolkCgHDYViG8toM6MpoMklMg3OPY33K/V5NHbemtqzpcqpp2mw9vcstkOzq5i0B5VCWUl4kffpO4ORY06E+YF/v8Q4gexoZ8QYdwi90EGt02g4IBi34SbyIUvwI1xPw6kMLNvBRPaRKmU2nvje2e7uwsLJxus3R3dy2V1bwfDGrAN6zt/VajANjz9KZjYLM2MemeEHli3GW50ot8+JZbSlUXqj//On+8hdNukDQ');font-style: normal;font-weight: normal;}@font-face {font-family: 'Tw Cen MT Charset0_ 6TgBD91584B';src: url('data:application/font-woff;base64,d09GRgABAAAAAElkABIAAAAAllQAAAAAAAAAAAAAAAAAAAAAAAAAAAAAAABMVFNIAAABlAAAAEwAAAEtoVJKpU9TLzIAAAHgAAAASgAAAFZx9rY0VkRNWAAAAiwAAANsAAAF4G3GdUZjbWFwAAAFmAAAAKwAAAJMNUxW2GN2dCAAAAZEAAAAugAAAagYeyqCZnBnbQAABwAAAAL+AAAFHssmom9nYXNwAAAKAAAAABAAAAAQACAACWdseWYAAAoQAAAptgAAP6iHgNzZaGRteAAAM8gAAAeHAAAkXJAmiwVoZWFkAAA7UAAAADYAAAA2xnk5imhoZWEAADuIAAAAIAAAACQN0gagaG10eAAAO6gAAAD/AAADuh2HGUxrZXJuAAA8qAAAAuwAAAZyKXAvYWxvY2EAAD+UAAAArwAAAlTfYPFubWF4cAAAQEQAAAAgAAAAIAPKBXNuYW1lAABAZAAABnYAAA/XvMl9/HBvc3QAAEbcAAAAEwAAACD/awB4cHJlcAAARvAAAAJyAAADn/WDjIt42qVMMQ6AQAyCVe4cbjDhCf7/g9K6O5ykaQoFAN4MQODKrikMKRLVv1yWHckhbSqb3bFSMHXEO7nANUiFnG8TtvCd2yz9iwfYMQHjeNpjYGQ2ZJzAwMrAwTqL1ZiBgaEDQjO+Z6hgEuJgYeJmY2JiZGFiYwbKgTAc+Pr7+TM4MCgopbK2/qtlbGe7yXhXAaoGAK9AC0kAAHjaHc1TdJgJFEXh3bfatm3btm3btm3bts1pY7Vp0sZGm9qp5s6Z/z58a6/zcoEUpPj/SEtySiMlqewvqUgtUzumIY1MS1qZzjE96WQG0suMZLA/ZCKjzOyYhUz2m6xkltnIIrOTVeYgm/0iJ9llLnLI3OSUecgl85LbfpKPPDI/eWUB8smC5JeFKGDJFHYsQkFZlEL2g2IUlsUpIktQVJakmH2nFMVlaccylJBlKSnLUcq+UZ7SsgJlZEXKykqUk5Upb1+pQgVZlYqyGpXsC9WpLGtQRdaUn6lFVXVtqsk6VNdSlxqyHjVlfWrJBtS2TzSkjmxEXdnYsQn17CNNqS+b0UA2p6F9oAWNZEsay1Y0ka1pKtvQTLalub2nHS1ke1rKDo4daWXv6ERr2Zk2sgttZVfa2Vu60V52p4PsQUd7Q086yV50lr3pIvvQVfZ17Ec3S6I/3eUAesiB9JSD6GWvGUxvOYQ+cih95TD62SuGO46gvxzJAEtkFAPVoxmkHsNgOZYhchxD5XiGWQITGC4nMkJOYqSczCiLZwqj5VTGyGmMldNlHDMYJ2cyXs5igsUym4nqOUxSz2WynMcUOd9xAVPlQqZZDIuYLhczQy5hpkWzlFlyGbPlcuZYFCuYK1cyT65ivlzNArmGhXIti+Q6Flsk61kiN7BUbmSZ3CQj2MxyuYUVcisrLZxtjttZJXew2sLYyRq5i7VyN+vkHtbLvWyQ+9go97PJQjnAZnmQLfIQW+VhtlkIR9guj7JDHmOnBXOcXfIEu+VJGcQp9sjT7NVyhn3qs+yX5xzPc0Be4KC95CKH5CUOy8sckVc4ai+4yjF5jePyOicskBuclDc5JW9x2gK4zRn1Hc7Ku5zTco/z8r7jAy7Ih1y05zzikvyHy/IxV8yfJ1yVLo6uXJNuXLdnuHNDenBTenJLenFbenNH+nDXnuLLPenHffmUB/IZD80Pfx5J/ZEB0pdAHssXPJEvcZFBuJoPwbjJENxlKB4yDE8ZjpeMwFtGSm+i8JHR+MoY/MyLWJ7KOJ7JePzNkwSey0QC5CsC5WtemAdJ0pM3vFS/JUi+I1i+J0R+IFR+JMzc+US4/EyE/EKkufGVKPmNaPmdGHPlB7EymTj5k3j5S7rwmwT1HxLlX15p+ZfX0kgyl/8ABJHHwXjazdFLSoIBAMTxXyWu2nkBEQojrc9E0goqNalFIpVFqyi1Bz2s7OnKA3gHbyZBB/n66BI6wzDM7g+DGXNRmBeb3Yl6aCAeraQFi9KWLMvIWrEqkLMmr2BdUcmGTVu27SqrqNpTs+/AobqGI8dONJ06c+7CpSstbR3Xbty6c+/Boyddz1686nnz7sOnL9/6yUSqneqEYUQ1RTTh7+T9MxoH4+D/t6nRH/srsSR42mMVYpBjYGD5xaABJP8wGDGgAGZLBkkQ/f8GmHwOJncxMPyrhYgAWdUMOMF/LABdjoGBgwGCCYH/VAYM6xi2gQ1eAcTrGLYwTAOzuxjWMKwHiy9m6ACSIWC5iUDWGoYpDPsYHBlWAfXNYGBg5GHkwnDkAhDB6AA2P5Shm+EmMETPMvQwSjAsZWhi6GeIA8IQhhQGGwY3IGnEUAW2pwKotgCotoKhHagyHixTDDUvFMjrYZgGAOE4m8QAAHjahVRLb9NAEF4nfSYtdZI+0rota5aUghPCm1BVENVZV1UEaksq2RUHO02kNKeeOfVWadMfwU8YIw4Rp1y48yMQJ5AQUs9l1nbShxBItveb+WZmZ7+dpPyi9PzZ0yePHz18ULxfyBv37q7eWcndZrd0enN5aVFbmM/Ozc5MZ9IpderG5EQyMT42OjI8FI8pJK9A1rT9+VFD03XdKUT2wlUb4jn1tw4kfSVIu5a0eM1eumYvD+w3QKbBYmZFFvaJ9R1IBpRpIHIXJfMad4qSeKPN+CHMmw3XxYwKUylYv4pRK0FtP5kwmdlMFPLETyQRJhFh7JGvWC+VAMQsvubHyNhkIQ9pA2I5Lt82lDsuAlbBSshkLpjuee/0MkUwrY8yIVJgxITRYF96CGUPSIf6+Z447aqk7hoTDdbw3qFyHvbok3iOt2pSRy5ft0VhCIsHHw09lLeoYFIO3nLxyyqY9Vc/usdN+0TvaZDGlUPKgE2M2Hz/TYsLnj2k0hTihMKHHfsyq8uv4zhZbFhwhgWxGG9v4FGyxUI+PFMkQMNtyz3bnuyTt6noNINeT4MeglDewovx/hclBG8w3vAaG2F1E8q1YCG1fTs4IEpXcSJXFIDMUMC4FUcPxa7u2qZsjHkVLbz2gceNPOjgfZLKDrawANADCmTXZhhakp9miYiDUjA8uqNg1vZFFgznVEbFGQHFZT9/XPV4kWckp54RCS1muUJYjFrCFV73/LjOqMqEX62KI+7irts2ZnXPP3c0sE4dUN2Wsobaywmwdu1Xmp5y+uZ23yQ4UjhYyeA4qAI+W9GCKpOarVMUas92NNTJlriGOFzlIOHglvCOI9mkRs3SQB4zgroup7PTLZM6GnC8Y4c2JXXtIykXDbwPVzK9PjOzJ5njPjNIdxnu8okohJAZGFsZPFPqbIa31kCZ/QfdDHnImHZcizkhimlxiRIG/tLXYc5AvGoIvISvDFQDhu2etu5QNYX/APL23rLqzr5NuRhMQeiJTjr/JVv4A20zYwEAAAAAAAMACAACABkAAf//AAN42o17CWAUVdbuvbVX9d5dvWXpLE2ThBYa0oQy0poyrqMOoDKoCIqKuAIioL+DETEwEVyRQREEwqIixgiEAEGdBwiDo4OIjj/4z3P8RXAlOs5jmBlIV945tyohOPPPe2jurbpdXffes37n3NOEo4QQmUiE8NCRskBZIAUNhZGTD4vkFPYELgjhyA38Ju4BcTsRiYvkzAR8R+FcG7SN0gZZFjcIG8kGahaWGdSMxQy6rXtHm8tt0Ew6nT6SP5LNQEMyuWwmN2RwiK/Jhvksaxdm92c+zewbwm+i8R9+sL6yW5hjePdL0mQxCXOFSZykyCDyvFkWicZiu+IRPR6PVO4tLh64N5mMxeOhvarq3RuN8HLptu6vTVVxGwUxaCS80+GC4F0kGiXwcCkZsKkAVmdGFNUoKOi/qbR0sHuTZCqKIUn+TSTTmc2kOwNZpw/WZrKB2kw1bCNN6nI5GO2Ezo99kzgo3dSwGzY0dFi2OhLWpWR5/9TQZHlYj2Srh9EsTdJ/9cnwFxrnLVnaOHcZ3fjkshGX/PwSrrOxq3Ee99niBQ1Lft00eylteWrJRSMX8VvW7Xm75cX/tWPjp9/ePfNe+qeTjfSqjt/uaN64Y+tr3x58ZAZy7aruj8QysYIUkv5kMPnWvInowaBRiY1ASVGRKFdU+nwSrajYKQu6LAuE0CKfb2cl0St9UiURJbgpEnV4stIsKzN4zldUSbgKKgtqVAoOWqiGyhdGhbRWXGy4Na/XAOIdMwermqHrisvA5wSR43lJFKvxm4Je0lBwlssFtE016Hq6wY1vdQMtHZIGo7VA3Sz8H4jW2mTthP9gOJNNN3mBpGLD7iZlUCzdpMCFFy68DX648O/encM2ByJE0mmVGlGZJiuAtP1qhg4z+lcMojUOucXz4LJ/slwK6yr1Upsf3BKqPTVrCfUcee7gvg3d5N59Ic+1ZZsWP7LFarn22qsvqf8FXWh9vH7s4jtGzuc2WV8un7LeOtq8/4/P3rPw8aLAPXdUTd22oWFzYe6GmnMvu9QYlb+LnjtlytmjHxhJKJlszaJ7QFrd5MItslJKiSBv6z5hhoAOcj2lwiZNIYwxRIPxNrjQUEPcbkMDDcmm/Tl/vtp/BGiRrcsOGUyjEhfWg1GZCwwN0trHp1w54vbG348Rk+bH1pYPf7RW/vEyOp/uPEafgLmvtWbSLUxTas0iSSwlVBBhTn6TKmkwv1RPiIqMUx2dVHFGmAtn/NKZMGQEA36+ogDIxl07/+N3FzTkrhK+MK3Fls+6xLrtZ7SYDn3nML0RhIfMJw8I7wlbYL56M8hxAt0ra5oqSYK8iWqaC2eJFhguZzbWg6q50BKA+udz1RmScS5g4rJANlAWLgskA2Xz6aeN9LCVaLSS3EH6mVXWaKXoH2HGQmsdXU26QNoHmBGeA6NFNxLdHzBIQnUZYJo4HgSqIRODOToJk60hg40oX/HewWPLukZb5Fxc92R6KXcu/Qu8JdZOFsJreIcFfAYWRjJ5XE24bDL9wBpM/7IevjGm+3s6EeZ1kcIt/DtqUGoj8JV2+ArpcPtPwFx1nTBRHx0fM/JsY9TIs88eOdMYNco4e+QIeEuNdS7/jbgP5k2bYUI5bhdPdJ6HRYPxpVTExaNGgHnM5HptCloP/v57u96+X9z393vQ/o7u/ljQxRTIWIxs7CARMG6ucMzwx6CJLJVQLVVdNyQtELBNn8flMaSQfynRYZig3MEn2Jt+EAcSg4+J7NGSSSOEgypc8FpxCQrKiXboPQsYhaqHGzx+GY0D3sf7sd70qkA6viC0QNXgI9W2mqjQnbZWs8s6+x72U00CfpIsxzZLh3LJcpTwbHWQG/4hla2jv33f+oHGd9OB6+fMW7e+6ZEXxZTVZH1kvWM9SWfRFL2I3pUfd4hGrM7PP7N+pGEknQZkeUo4Ad7iPLOcD4rPE8kvl8ocN58nRBR5s2KAwZuJEmhgw2zxoBA8WyQQPOPvHI/GBxaH8pekF9LLWz4RTpzSBOTbZDCvXwG9I5TrIAToWQ4mMELIE7wA7BPU2IABhhorTRpqIhiCK4/H8CPZXeBKIoKfPM8HPTglKDv2ZhGsweNRl/pjBUXANa/P8Mv+GJXwPYwBwfJy+KK0IJSorjZCsUGDcPh9U4VpQyE/Rzl8iztRZnBcjPC8ewF7PXzK+njc7iMR7E+0wfs9zo5Zr2iGh+08jaYYJS49nvGrsxq823jkF9rndF1nsJbZ5TTKIppeoE86BZpBh9lGVU6eR4FxIPEy/Z4e7VrKzf/Z0tvHPBddF//byy//vW7U+vXcplETpr00ZfqbB6x/bL5m4S9Q/2Z1H+Q/A3omaaqD6LBC2LeA+w7DRVmiqNhQTT1slMWAmoXLCpw9FTh7Yj4bPyooUM3CIgNcvhAwy1JGIKAv9QLdUT6xb/f5DG8IAYgZVFWD0rKlguxPURoDRsj4ILzExYACWJAE8gFHTQ1cmlpQ4EoskHHKwhIcPmS64CFZji7wuyiaMrMsHDFcMZjD5UqRBVSLFxm0Ep6hNLggYEZjRgC/De8KZByC2moxvvc6y4iLkgcjDtXjCDTS2VimR31QYxiZwbDIjnGpyKIbAx5U1PT4Nzp2e/CTpRu/3vH5X9e98reK35y34+ZnfvX8zHkPXjd6Iv/HVa+8u+StiTN+3/zdK1t/2zT2huX8Cm7qNdc9OBq4UQfcOCB0kQLyg1nCC8ITBUQvKCAF5sAao8As7A+Nik48ukyQbOFMGlLM7QWU5CZeny+w1I3DGoy4Qzxong9JW1xm+HDYC5bGqwFZvAA+mEExNVALnmg+P5qgHVs1MNyEExh7wYBBf7gN2FWANC+BR4HNXo7TF9iuSy3yeVGHvSYYXy86MCQqUI7RDW5ZZ1MWVdoWcXswX51xhJnJMqEgyvIwJsAkWVphOERFwaaLuPOsSy+8wr3upPXFPuvUqhemr3jk1Y1zfn7vRUJXy3HFOr55p3X8i1ueXvPgf7xo5FCqa7rfFkYJFtigm01dAOvumAeeiwvPU0lgSDhewRCx6dFQUGSON2HLfI8l5k0lAJZUNEEwRfRFaWd/6SzuJdsDitA/0QpaViMUds2exx3IFwjWyT3XCsMRBzYAP4+BdoVJGRlIrzb9KbTKEsK2eKKgAMXyR9MLCpVKRKLASWBQgCkBXKRiXr9RgvyDno2WgwAT1zA9DmJesixl9u9vpNCQpkywXalUIL1MclwC8zRB+J4Uii8L4IsCsj9DCQ57I6gr0JSj4lay6eAigndFjiaiMJjoslwmeiedqSKYgcgCXS+3HZBNqx1tfr/da5rtgIpRoviMyxuD54sWeHFtXm/lAhXVUHVsn+qoo5qxDR+oV7bHTwEidWTGVkjmrjptierMxjPpXLr3H+hjAoCkAHpYM9Q4DTUrHJyJUhTqc81X3TKhm2zt6N4+8tIfVq/+89aHrx87Z87Y6x+uWjb5zqefm3bHQm7R2a+OXfH5Z807H7zoV2MX/dehha+sGjt79lj4s8iEBfNvvWXuo+j3J3X/BiB2FfEBxv/CdHEUUJ9PJ8QXZwQddi74CmjiyJBUyu6BMXHm02MFRkiDhj3rC+rwLDQ+jePiywQkYgioKggaJfHQUk1mbinC4ia0i6iz4Gdln4fjZL/tb+KOv4lG7T4ctt2bCkT2eIojtvkE9Zb7IAKgabAWYylHP5m+Av2DtT30RSEXmYKKFdTG9CRbTcD68X2oSo89SuPDS97qJjS6fRsN3zDmpem/XNs6a9ry+hvpc0r3G+3Ua3VuWTSf+u975eUH712zBik4pvvPdCKHiDVKigC3rOB9K8JBKbicuDti/hMARWFNmc4zA7nAmbAOsFzt2SMR3iGu4zK1I3BspPVw7agrEfPhPJda6+nH3HaYx0fOB6v6jurzerwq7yZtkuTZ6I6BQXQnADa5vW6vj2GDqOEDjXewK1gqgK9RhCY/WUwJ5SveHIUTnl07sv7g8ee5LLseNerkGIvUgx16giwSfie8AAH7PWZKAqbtEiVdFCUwRNwuEYCjKAi8DmzhKURr8AEo3jFkE1NAjwJYkBcwphc5ZrKA8xC851BXcrkcQWMEGhFFF5VtYhi1CUM0tEopWkPDEOT87tRuIdc1g398Ef3d/fR3T1uPW/OBKkO6v+feQ79PMuQvZtSlaTuLC/Xi4kJXoVYsCJHyGNhAZh6TLrig5QsFoWLPwFDIVD0IfBZGGMJF4kXQnB4CUfMackwN2FIdAT814PV+/UJasatQiMukgVJPQxw3EbAfQcsRd8B+3LEgcXvbihGPDylpkOVgQ8ixNSGmVuC2QiZAupBjN3pE2b7GILY20+ngXObIkXn4CH6GwuwgJ0KzXsqMxnk88zJyj1uXZCcy5fswmnatL3xt2oxFteMOXnl93YrI2uDWxid23vbOVRfWDr6t4/yBA01z4MDzuasWLXn0TvOOiyaOH3T21Xs6Nrz64LXrJlScU14+wHpsoHn+WWeZJlDeTYiwXUyDTKjkY/NcledkRRBlTpbnEKoTWSRUhltxjkR0SSLXEcoLi1RFgSBFlIIyEXiVKgKRZcmWiX4pO7ED1oX1xQm7R/iDfUGh3YNpYD2EHax3+NsG5KTM92vAZpcoZXossf0vGwerkKsFO1FLYhCXgtzhQD43Hp23gkkATAuglZBzORnzACoESWV8kvJl3ARu7JbF+S8WtnOj99GlYvrkx/Riazv/gjUcvOMKcJELhZNAkTBJkB86iBeEP51BwHisDWA3i57CcDFWopIU0asGGJFECQDKRREG3dFrRfToIndQX0T4klJA7YAmC3XYGXz1sOkBUgR0wDZSfeAhsKuHkDYCC8lABoVqcETszgNbF4RCPQQQ9yEFaZIaYLA+XIj9iTZ4h8IE0O0xFBMeVxjqhwhaUUq90Qb3/hL/iXyul3CdNl5I54/0oMq6zgAa13S6Np4ZzzxXyIaRArqvZCgwzIY7fMABPive3du1nZZaB/9xoOXp5xfMiAe9n6/d1iycfG3uqrsndL74rjDBauLuHH/lTfnvrSuevvyW+8DeXArR6GNiEuj5YgdRYcFuDZBMDBqX6xk3Uy6I/t1u9RkA4/QZZmVc5f0A9PHPAE5yM3mqMFhfVm73mGLCPhZj/RYwSm53FADJKdNVWGhIDwVECBUCSCa/DVTaQfcDWyMQiyMleoiSs7F1PuN0zHuHYcvgTsCpGGEpWYpxaFm18Nj7r/3J+oAa367/zWvvWoescXQ5Tb4h7N9zq/X5gY+tL+7aO44upIU0Qh9HC98EGoVypBCdTOwgGpofBBkxaLSFSlBdSHh/EKQCAxvUA9aD9LBApwiMiv8hwQQvLZiwISHG5CKiNSjtYf+JTmcbPTkxxrqyUlx0FQ0Bt87jaoYOoskmsLdT6STrSWul9btWbdfuDbe/9NXbwknrwX+csh4SRnWNS9739sxF31+F+PR+IHgtrNhFrtgkLETfbBbAemSZVxa6gjyst8RDOUn7wCMoDS7HSGLfjkmbdrc/D7KVAyeZ6yNbdqYk4Pzdz+3Kf8tF2N95wslWa1eLdVlLn7lVMrRn7ngA51btiV0w8QcuoV5pUNs1kOoj/uP2LD+ZI9kzw7FW+/X5FfD2x4AXF7Od1WziFqo98aGqEtkVFCBAlhukLR5Oa8BdnMA9oJ/P1eWCzuuzAUw+JaFNPtbK3dTSkl8J77ci9NtTEjcx/wLM0QgkzMAcPCk1NT5IeK6hjqeIPtvRlbYLwLLxnaSujr0u2djSIpw8JSHdq7r3i11iBva+B/UD1lYzDJA+gC8RG5aREE0nLWeOgSFwy8ws8wLYYZ4jqjoHPLagKmCGVSKI4hxF1RVRUlRREgVpjqzosqyolBPqJTnIiwRsu6LIPCEqYERVECQ5gz47Bz6bmVZMZGfBsuayYFuP5HLZM8wqy7aecYGGlvSgX7S0KuWTKhWa6bj1H1mLrV9/vJ6Oo0+JmZMH+HTXWv7mrv1ipusyO9bfIxwUBxKZfNJBKNhY0Fe6rbc/bEKkbYgYl1BmJMHTiwlobJOZTEIgAI19BzEl0aGx71QMEqCx70DDiG6r2TFzMPgfCGLBCSGxkJSYXiOChhA3JAc5niQS8DKBNghbVLEBbVJbNssQUHtVlUHaFdTATv9x4Gi6rq4uDZ6oqScfd9pPOTQJUZAeGkjO4ltbu65qFQd2GfyzJ9/jd3fdD5ai1fE4KvGTtg7iQpN+1lmGFoMGNOEvbbgSNA6Ap1k2oiAUg0+hkRe58DTC5VKDGjgbL/qTHW0lJQbro4XYAwYC3C0glmdb9/qAIhiLC+gyYGiLWQj6KwhBFyiXmaowVEzDq2ZpqaHuDzBD08eJpFkqs852Gza/Q2AcwV+kAuAwWLahlZJPqGZ9ZR1uadn91lPCyd+vWfsnPn9cuNmq5+6677pH0D42w65XwK49RKfFbRf4qQ+ZHgqjlB8yveBWFRM2Lldigx8VFuNHX5sDIDKVY9jIkqqpcxRZB1mWNc21yIfU8PkU1RP0Aj0EfPwCGBoboLJWHQGqVUL8p8WUkKFpgltVzHgBTANjCuqXYoKRVfAdihLQgWqBREg3AjZVo3Ek1vs2NdmZCYtbwQkDNd291EQHrAA1Iz53g2d/+AwHjCRzrrM92YjxzIDncnCXB3PDkrpKHyki6fE2fSWZJmkSaSygaW+m+vuUX7eJTt9rrahobaVzxj4rnNzX/PDuyvxnnBuIPcG6UPnqyttSoGNXdH/Mt4IHrqBHTfcdgUmpBwKzEvelRJVpBlqWWGmZUYz4t6cHB1uM2hePxI1iJHOiWE8kiqNaRYWR0CDIj7KgES4EDcCQxoBIcYmRiME32cGPWlRkaJhPTuD7gJAaEz8EORjEJzAzlkDGwvxhhvm8eH8CQ/EUeznYTU1XVfziYYwy8CnTBxeqloBwIBzWo8+gi98CUwZChCJ74ioiRuGZlEBjsFQaQ/HxwQM6ThWOoCa9z6AWjQHvwjiKacBt3d+3gWYwlAd4Cnv2rnIdmoRazGsyJTrslJCCh7y4XHi711E3rxPdell0C4Lg/aAq/BDOaAbB5Oi6/FC5Dm8v1+CunLkEeHN7pe3FMdPArthlFqOCdB8TwpBJFvNU2UzgjI/6BsRN3gbHAo8H2ZHB92MgnBCcfKCTuhok2skI/qknzr5+zA0zJ52Yf236q7XNf61vvXH3jQ/V33xw+uiK/7389v8UJk87p/YXF5xz3R3XT/nlhSv/+/XXhxy895qhd1x4zc9unVg7f+dYkCoEaPWgwTIZv1UM8jL4aZZ39gAlOE5oEBG4iLhbGBBFFuwblxisrzrL7stTdh9KYBIAFeLBTAzDW+xIXT5X5zh38L0G77I+aLEOgGM/tVm4AlYwG5DlOOHvJEB+3kFE4FwyxTjXDjwRF3pRbMCKeZntLGApXzMIls8bUgkPEGZLiGsItAfBiAOiQn/fcwIBDprlEGrAbOvsJGJ268vPL3ml1frrn76wfhD+3vVj629eX8kP7PrsW+trWsTOGEghrKYVViPSMR2EQ4tVaHAoTzGWlfraLI9EQOqggUB7DgbaHBUFDoJsOoeI4IJETkRVqa42WA8CJjrZahG3EmHUPGy6QafEkMBTAC4sgLCz4ztML3xD0OFxwbR9ANgnUEkhhp7AcQA7zChiTkzPCjEVQwyuXjSHDGGMMktxThP8qWiC9oomWFnRRO6ZYPBEkeXqcDrCFBxmIjGYgI3CHKwP6nYPE7Ae04M99g8xhnP5pZ3B7vkAD8wZ/eH6n0I4ZgxBuENZlWZp4Tb6FH1me34TsGEWP+/kp0j7TPcn8j6IX1W6CiVhB9ox3FFbIsFyynguIGJvB5pfI3Rl3uQyuKAajmL2GNAQQ1IUAloKcMkBB6JEqCgKiLMkUZdURRJVRSXKHFnS0QuJlJcx981ow3qYlqU7K6MxQwqRRLgYwATPAeai9YLAE7VekmSxnhCZ42PwMMtSosXkTbBRPHIV1sR6oHyfnOYhZq95PEJin+KhZI/V4ZGheLeVpTtdiuwsRXZCJXYP77XPNpwzDmCU7DBKdlhyZrDthNtH4e9LdFtHERgit5BfOcxh/L/BYQ8L8Z/KZVU+S3mLLqVzNuffsyZZk/LvbaaNYrprNP/Ayc95AEliSdds4GstIPcqFkV93M7FQOA4XCooM8+gIZCbJqBhd1VlSbiD5l+ol6JjDYpYr+ggryxq9oKgKgqRg0yRENhtBn3lmYpozIVznNigsOASAQFlGBDYyeJT/DYx8VwZjxlsAc+iIa/NVIO1TtvyzHz8kf9BoPuINFi32p20ltbstG7AuALgUX5Efht3MQDiv3Rzgrf7dlhiYAt5l8KiaCbgHELLNWVhr1BkTZpkZ3+/4T/hR2H2l0rtklacMNjBiwoXkhaLs7s26ONMe4cZRkiHxs4NA9YMIeBkn3n79YfPoBFi5VV4TAMPwIUQKyhhd23QswcTmCbW0bK8zAfji6WQ72XiCy12+/3Fg4u5CHLFC8GMH9+sImhiQ6rXZ/j4Rv88zkn5MLcRAkJyHxVD4KIYkbmqOfxcOyPvBD54lq4eKHICX4a+87nTiQw7Cj7zHx6NB5I14AAhGg6C2yuhfdPu6dbW2W+u+eqb5Te1Do6unjZlbfO901bztV17175BydbXKH/nL/42bVXz3TPXrgHqPtX9jSCIQZZbv990eWKpKsOjR4uREIfNQiQEUiO+WAt5XvYFudBiwU+Iv5hGkFAVw5AK/foZ/rmyzs5zqby9mPM2Rub5EGn7EIT6Pixy9uU/MR49EWytLl9dd8TeGvNL9mkUhz49nOy7nadapu5v/u6rpbdsyrZwb62ePnXNmvunrBSD+bnbu8mGDdY/7ry+lTZPW7Vm6oyVq0GzhnR/w30G0hImK02dPEeX6It5rTxt8CH3c64l3sXsJE6FAdXvi1J21ONLp0GQAPIFNAid3CxRN+wco+d854yEnzdk95qb9ahDlEZZIga2H5iLubB2MGnSG5iSOZ2QYQcp7IDlOJ7NHQcpT4WBg6RmaL9sdTTcu2Hus3kNr1rdlOyc/svGmXevXjLlnq69V1D6yo58btfoJZOmL0edmAA68ZHDtaYOEscDxyqU5CQ2UUecAZUxLejXc+rRI84oyoyJ/ljdBYYf1YWxUwd2qhqEBL56JscfFYPEOnuzhRQhRf5LRz6ZeB75F0I57J+EsqJl/ay9q778dvVN66r11ffMWLV28ozVYvDk9y1vU659Y/fd1/wwdc3K6VNebIbdjYDdtQIPAyRC78LKg3fZ2UoYMUDQOc2ygz5YVxjlTorBygVEE05vegFuhGNpaBIAE9lHgHLZt8ETBVl6B3jXykb6V7IRcP3wSFD1yRL6oIIUysD7iPHxfisWk0gCStBh0wc8VkPhxb4EXPj87KBcPQeExkTbzRYAoE1KgHmRzAIW6h3CiSk73cM3yrGClD0c0u2D9qIAHrSH5pIYyCKJARtIDN5O3owF69n3wjBOG92VsDW3OXAINDCZm/HHb7jfiNpoO58+0gvA072ne/bZnjNmR2mdfU1KOk3TtCxBs9VGVGLZeixNEcswTdqSN6NrJvx64uyn/rzt76faN1n5UfTvo9e20VmzZ86a0NH1xuuUWqcuWo+IZTiI5yRxCOjfjA4S6v7vLarHcAc1FkqUV9qhhAt8tfdZ2eeji5nXiQ/IIOherFM9BliBqqrsanR7vX6WCy13cqMA2tyw6lw248fKqRwLIRBPQ5yZh/E6LIpjSU6pmGbDSSxoqckyYeQmXWEMGnr0aOuSJQsfyInShuyF5+5fmZ/ELV359hPrQOLGWQ38PpC4OEnRdNuvJax0YIg1yXxKvyqjWIeGaZO3f5Xhqoa9uHT7kPFYW0HCYGE+LNGuqwBv5KoEvibtE1/dKEb1U/oWw/hBbEWd+eC1Lup6FjGx2R8HC5OLA6E4eJzixVG/v2JwBaczNxeDF+robewiT3g07m0sYN7GVJmXqVDnIgjAeIGBgaLiUkOJRYsMBQs0FEBTmEOfq5tg8XTH+egH+jPrjCdwdjSPav4TH5TuHH8mdLI1fjzofJ/CjHNpr/qfqf3J9T+++sh/ZTdf+fTNCx7aseK7oyt+/x+xVfdPfmnttOlrwDV9/fpfn3j6V0/c8sJWKm7aZO3pnPHC6junv4T2fAQIRjFYuhCZ2s5VVlaiKjIDwDFeVA8FNgAEVHQ7GgElY5HRoS0gY1ooKOKhfxA01/usCCZPa1S3h7lgY8jZfKhDh92iY8IUZme6LudsjWGYgH1OBYJkbyaQHNF6acPYO55vHXn+DfNawQk1X335qnvyOznviBuevNWqxRo1UIIJwj52AmqaKr9CVd0+XxBrYkws2JOWExOMAjEjAJ2JtxEPQdsjYHE/9CPdWYkMSHbdPx2ARsG8jh5lDBs5cpgxakhLi3Apuxwx4lDXXqDTnUCnq4BOGr2vgwhoMYfXAequOceOF6qzdpSkAsH4yvRZNq3AfLBQDOveWHqqpNQQK6GRKwGLMoksixUYsiSKTZiPEgVA+hA9NHG8zokSx0Nop+CLzr+ECVwbIAHWo7RhD4Rnguhncs5Lsga41Afgl82WGQrOatAgsJDpQU5OrxICjctAfFkAGC+ze0xNOSEDe8q2+KgqCi/Uy1IMeC85sYXEDIoSwCodTmnUzGE5QzOL+0EDT2kO37UOl2MsnTRW9nh1sLZvdgLT5Dk7mWUHeDb4763MFX+SEkVxoYB6k4B673yNjvncWkbvOGi98JoY7HqL3mk1WhfSzdYV7Jya0OHAKZ4M3MwHITzGNQHBuEYWD4ED4x2Z4D8U/McdebDT60+0tqLThLdMBCIeA4tVSk51EA/s3a7iOtRb9YYVH+j1+lXavQ2bj7WBgZWc3u3kjtjZnwYXgTgJqvVsGQPOs0WkJOmoVRGLRrb6QxCC6fVFMNYO5C56FtH3ZuCzm+GlqsE2bsJaKXyrC0G6n/r85ZTFpYHiiwx/Y2C9Wh9rjK/nSxtJj/UiHWWZcjqeqeOJ/NETnQxhMOQEHs22PkeAJ73Gh9gRXZgpafS0qtqa6vQTW86deukNd6XOf2DUzU++1vTzu1rnjZzC184ecelVY8detejW/DouPf/x26w6Tl899yYrA5QdjRYHKBsiszqIzMo8NcON9kXFhkmiXooG/xArN+X1AYORNj+yENZFgtQHW/8RpRV7MwDE8T0r+V2N2vYwXx9qPF1Cy4zPEWZ8wBnX1fVujpzeWR/zM3r95b+8/J6VrddccM1DfO38q3/+69vzLVzZBdcuut2qA9tzMeCm7bByrPJY3kHCeMKbxlzgKdMLrsonYqPbQ1+ZKrgTXxyaMPNxgJJ8OjTsswgACl8cmvBiNeJbzPvdqHNBdkYMF+65khiOG5KOSPfNeHAubOlUG4xgAgXhL3kjZh8knGAwg5wZxqBhs0tbMAmV6uMpLqau1zZRzTr16lbr/3C/b54ybc2LU+9eTZtfobKVf63V+huVNt6xbPnk219oRhz8GPhtiyHFYtLcQQrRLwKYC8egwUKJtn52hWVbUTHen2grKHbyZnF7HPxqIaK1AnDPYQx0/IWFEOqEIcqhLwd8/hKKSXozCd8PzsXohlUFbS/x1tPG2LwAxjgBjHECHybsGOcIaOz4zj6es4+7DA+xzTkLc4YAX/s6SWo0vN381bcrx71itHJvrZ067cU1U6ev5Wtfeqt7Y5vVNeH6/CfCm9Ztk9esnjLtpbUYA8DeP3L2fksHCcBuAKKws+FYCe7qa7MKd8WAP+xKCZGXqS+82OuHXbl0UEyRNgYB5JfE5rockO86kGAg/zgCgDP2AMuvwaPCIf9T2FnR0jJne/Ox71bcsGFw5KUZk1euvWf6Su6p9acu5FIdlNu4gQp3jflhSvPae6asWU3s00tuNqzfT5aaPg/mhzyVWJkV1OZiSqvdGzBEP0tqDa5xqi2qbKYCoLFxNDxCX/b7FEV2amTZCaumaYCjab3tXNsguGF9KmX3wHqfo4G+DwOOG2AGBtEksQXVroRjPEMtjMoOAAjQmnOmXhfP1FT7r72/la9dP+l6d6s2a5xl8LWwpyxEn1NhT8X0cjPwX25KY6Gw8Y1M9yj/qXB2wqGwBGA9NJojfiybCEtnNWcDgApRLKxgxT5KNBJ91D7kjEaKgveB+CmCxyeY9Rc68Qpc+PFY1S67Bt/u9wcXe9iZwddmCYYiVFhc5L81QiPRcFyRNSmOdY/xmMtnn20MgAuKMT8lJDxPMwekDW0YUEozy5LQFBZCAwTT3ixhU6glZYbf55PmsSKi1CC7mMhnFxe1uz1GvCPRE3xk0zZt7es01gXV1uLf+J7cvx2NsHCkdjw2TQI7a4z1eOHxmPRPj6dy//74yyHBhkI9Wf9+/R1wP2Ng/cA7qee+9dNfv2f+pSOGXWkdmbxs5kzu4KTSshFn3/HQdbcvW11/8fCKi6ZMu/q2+Sh7SZA9SagCS3mr6ZGDovosVtLXaz6WmhlQbZ9JxxNYpoAnOwInNroUlFEF7xWnOkBR8LktEJappoeOdypX2Q87GIg4ymIV5rvDvRFJS2tLS+v8+ULVn1kEsoqw31l8wydBgvzkckRvx9rsmPUEhB79DAHrWD2sBBmgmQD8VYhPBm8S5Br9jiT7OwJgeHoS/qfzKnpPup/FdGNa3xp9c8u7y5t/y9damYPTJ9IDVmjZO++wNZR0f87fAGsQaRDz/BAVD7Lz/GUpO5NVjKib5yjfJIg6/uYJc5BNp1P8h3tS+qYf63hZKt8n1nMcyz5iwlZwjuDYfWGRfR+L2/eRqIPyQnbv89njHlZLsmOrgll92c5XAmhkvZ2zZ3VZdv7Szt0DtI45qsXqbQnWYPem68/MA2fjtZnYlz2J+tNJTRFQnmLXSzN0V0iztGTLsaPbrAlAvCT9tGsdUs3o/kYs5McRlT7fLj5ccxFapofboFednt2fVW3fQ2/XkfW3k4DQMwsXithp+wvggqP00TOT9Y+emax/9Ixk/aN9k/X1Uoj9vKXY4zGIHxPzPlovmAkQGzMM9LVT9IwbpTZU9sDw6Zz9tu4/IN1Zb6fg/+AUG//BVFWVZd/nyQ7lZScxJjvctX81UNg3Lc+OD2XnMJJ5UoR68llooXEUXin3iSt7Sgx7E/Pp9FE7V3E6OX/k/zczT3pfS5F3LkqzIW7dV8eXWHd++ql195Lj/Lj8pxzp2sB58if5n1mSnb3gd4IOuOgL7YpZk7MFX4ULxRzE1IHJHott8DAOyxhirHyB9YqTdWM/p1DZr2PsLL59R2N2wHXCvBEecuGpqYjVLIqsCpxLcxGNFzG1TyUwLC7i0ghEW6rapPG6pvGyREHbZB0Z5RIVgUiyqrE0v8/FQWgmabxgBpHJmL562DmzedgpUe/lOPoayalNZH0gaPfAIcmpUZScwxZJ0pi+mQF4L/6IDhNOGtZRaCy1jb/ig8+ggS9rWCyq9Ry1sCPfvmrWcwZsaxpWNtp8PF1H26T4dyvsB45KTlb8OW/OHulTNNAba0UNjLVcEG7N/Gjb5gPW5/T6/cdP7KPj+drvvrMet4bT4dYeugc1tA5w0ibgqUz72b9iqkKZjcH2OI7KMpF4FtJKvC5JPKv07CUzyw1W2GwHo8I52UOu56c1MgTBhYwDcq+VKzvTyrk8tjWzU5aMqoKgiuw0DRyr5ByBsXuvzw6e3G5bN92MBZRU22bucBvmBe1jmqBBkOYEaf7T88hsbzFGz0XcKXtCwts/beopyGBmDmgvKzmH0KEsDeHvduv20PT+zfmPtlA/2DuT7gAgN4LVdYGO1CE9yXr0E3gUYhhSAhou5pwTMmnnYiXOjyPYBeW4R+2CbM6EoIN7VgyyTXoxGfos9XWA2IOtYqTu53iIQoeGticwdZt4nFgvm74QmBHYPJqP49XOTo9XI7ZIw/+nf0XoSEwZ/uiFlmV5t+WjnV3f0xOWztfmb1zCrcY4ovsj4T1WO66RRrNK3asoVBKlXXYJFdhgYRfP6TzP/ZsK8hBWkKv1RKun/6aO3H/Ef+Tf1JITGOrsLSgXYc2ni8pP7RLMUzv6lJa/10h+sva55gBtryzz/3rxEsHFE44StDO8s3h2zhqExfNKPSfzIjBKIZLAO2vnYe05zJLksv6c/8t/t/aAvfgQLL2GUixcfEw479Qu/smue3HlwgtWzUzLeJLOpPd1XYaFhd0n6EuCmxtnnwLiL1JFvvcUkIfva0Lk1LfcuC3k/wLpImnpAAB42t2XS2/jOBaF79gSxZcepmTZassPJY7jGLHRUAblIEgGAwSDWRR6lW0t6///hj5XVqaCwrQWAgoKmvLiyjwEqI+8l4dEtCb6x71SikYjGhNJwYEYjUc+N8Lj+6ORIHTyH55H/oiIAtF0eb6vEHBrX8e+NyJvJBD64/HI8wT+pl5NiK5en4ZpWmsajwnfJAMOAmYlmJUg4YNcQOgUaPwXs4KugSOEJvHXrMaeF/RmFQSfkZUxpmWlWlb4WkASzEq8swpEgA9H54UVd/lBYFpW/OrxD/vOH0kMFp439v0Aql/BSgzEylrbstKSAzn2xgCDyeIJgvFY8jq+s0KqkpLvrCwF76wCgAErZOsYrIKgYSV7s5LyM7IKw5C4EmGHKQ4UWAUfWHmKWclA4sMBkrNWNV1CyrBlxa9A5wViTGKsGDVYCaGg6jcrFNGuXTcQqyiKWla2ZeWPAQYLi0fK/8PK/I9VRLKdu5S+DLCPWlZ45Xr2d2MVx3HLKtQcaLCSH1lp3vNKKnw4QHLW6qYrUCpuWfGraHCh3o01owarINBQ9T1xOjN0IFZJkjAirH9oODCe7wEMFhaPUp5nmJWWWoOV5mPNmgsrrRNS7dyVEkr6qmFlAoxvWJnerHDgfEJWk8mEGoNAkeHAeMJTH1j5hve8Vj9YgSl3gdWkZdW8Mq6WFcZdzkn8/StYqYFYOedaVrHlwDIrza5Ls/fyfMusjDLYJADJFc42cKQxjnQ7d5DUSmjpkfSsxHiwktJC1fd0/oys0jRlRFj/JOQgBCv9kVXYsNI/WMVh0wVWactKN6x0yypEvl5YhVD1PZ07q9lArLIs4xsFWE1aVoEHMEgCwz61YSVRzy02CTbdD1bK2oxMO3eQNBo5h3PUCxXGw0QoBVbq78RqOp22rFzEQeQHvrHsUC37VF9EzCo0YQhWIVvLJGowqjCc0iVVDJTSmsAqn5QfKYyHW1Aqgqqvk+msZgOxyvOcESFXXMxB/DOr+J0V0rJhNYkbVjoM859ZaZ+0H+sLK61jqPo6mc/IajabtazSlpX0bchuPmRP37BSqOdRBFYRswJTxqijaEaXVLFQqtCiPl1YYTwMF1hB9StY2YFYzedzvqkiV7KEg+QnVkHCrGIbY5MAJJ8GScPKxPH8Z1YGnsNPTMMqMCaBqq/r+4ysFosFI8L6544DJ5SIYnbzMXt6ETiupUmU4MMp4SvL1FGEgmKTZEGX5Y+g1HGkYivICmcxHs7KWgdVXyfTWc0GYrVcLvlWD1bzlINUaBEn7OYT9vRCplwfXOwctppjVnnaYAydW9Jl+WMoTRLrJBQUijTEeLiFMEyh6utkOjN0IFabzYZvqsiVxZSDaWCCxLFDdexTAzXlPZ8maYqzKWUbXkwbjFGabuiy/AmU1iXGRQFFwTTCeJyAUTSFqu/p3JmhA7GqqooRIVcWOQc5WE0+ssrhdiibZBlYZQ2rnCa4GkVZVrWsJlCGbtKyyqNJyyqHqu/p3HkvG4jVzc0N3+qRK+uCg0JamWbsUDP2qVIXXB/yNM+Rljnb8GVBKZIkyfMbaJqMgTLKUpslkhJZJBiPEzBJCqj6zaooOjN0IFaHw4FvXygB1yVfWUsVqemMncSM/YQyJe/5YloU2GoFW8tNSVMkiSuKAzRNxkCZzKbRzClyqnQYH0XGuRKqfrMqy84MHYjV6XTiGwXWf7dmaGsd61mBRniKQts1TiUqZ2WJrVayXbpeNxizsjzRZflnULpiFheZpkyvM4yPY5tla6j6zWq97vSEA7Gq65pvFFj/Q8VBZSamKNEIT1maqOI9vypWK9SQFdul26rBmK9WNV2Wv4AyLYtJmRvKTZVjPCpVnldQ9a2inRk6EKsvX76wS0YJOG452FpnFys0wrNa2XjLe75aVBVMa8V26bClBWzZvKq+QNN4NCinq4VbzS3N7XaO8c7F8/kWqn6z2m47PeFArJ6entglowT8fsvBbZiGyw07iQ37iTC5xalE18vra6TlNdul4y0tYcuK6+snaBqPBmW+WaabIqQivC0wHlW9KG6h6jer29tOTzgQq9fXV3bJWP/HIwfHOI+vbvh0vOEzMnZHot9of7Xfw7Tu2QX+80hXdHW13O9foeF2BeVvN1f5zTKmZXxcYnyeu+XyCFW/WR2PXb1XA7H6+vUrOz9s63/VOPqpTopkd4dGeO7ukqzmdTzujkfUkCNbgKeadrTbVcfjV2i47aBc3u2KuyqhKqkrjC+KrKpqqPpW0a7e3UCs3t7ecKjxtv7PmYOzK93hxKfjic9INzvDJVB9qGvUkJotwL/PdIDV2Nb1GzSN74ByczqUp62jrTtvMb4sZ9vtGap+szqfO33OQKy+ffvGzg/r/8cLBy/ZOjs9oBGeh4eseIFLoMfT4+N+T49sAf770mDcPz5+g6bxHVBeP5zWD/uM9tnLHuPX62K/f4Gq36xeXjp9zkCsvn//zs4P6//2itONXvMqr89ohOd8zhevvOef6+fn+3t6ZgvwxyvVSJL75+fvdFn+Gsrdua7O9znd56/3GF9Vi/v7V6j6VtHODB2I1Z/8iqDSAAABAAAAAjMzyZeoF18PPPUAGwgAAAAAAKy6jIUAAAAAs5kvuP6J/ccIbQdWAAAACAABAAAAAAAAeNpjYGRgYLv5T5mBgdP+X+e/To5cBqAICtgCAJLGBoJ42uNgYGQAASZTCAazrzPEMUAB2yoGa9YwhiCwuDZDLhBHgNhAsU7GgwzSTKsYcoF0GAsDgylLFkMISxYjF5DOBeJqkDogbQ+lQfK1QJwGUg80xwNoRi/MHmYRBkOwuqsMPECz5gFpDyBuZ25kKAdhqFw3UG8zAxJg02bQBJoDsYuBYR2UXgDEPkB95kA99UAszcHAoA91hyUDFsDC8P8TVD4NiPtB7gHSCUBz/IB+tAayY4Dm+QHtDwG7t5EhC8juBdqdAmSHANW5AdV0g/QA1XcDsTHQj8pAuTAglgeqMweqsQZieyBfk2GYAqA/u0GY3vYC4+8bw4gCAJQlONMAeNodlE1OFFEURp8xMcYJVOIUTEwBYUgIVnelnPXPoyUNVFttd1kkrsDENRg24SIYO2cRbqLHDm3PPRAON/d997deVUrx8+p7evHi8FVKr9O39DKVuF6mSo5lLRt4wP+UCnkkj2WZTvdPsNr/gqP9MxzvB1jLZv8TrlRu5FZNb9QAT9IBsSepwH+Syv0fOIKn1EywgGdoHmFoztScUSVYywb/OZpLWMhSz2S/gzm9hbfkOU+tng5emP/C/BfOfpkO/v2Gxb+/sKT/SzI8wixb+ryiowQrOZLRyZWdXNFJaCbMdUXUM2zlRuVW9ioH/B/oOVjgqbAHeLj/AQvtI06rdKynVHOqZ+LpjFoVVcL+RObKGat0p7/V32mv5YauKqqHPWg/kHNkDyMq7mDsYYznDTxk6rH7HNvJmE4yLOlnTCc7ONHOKm+MbbU7Mo+pGBxgTc53MKaryZnhET3U5Bxgqf9U5UR7riZ7GtPV5q+dqyb/M9yoj/wN+TOM/I3ba8gf9rH+klqN22vSBzpvqBL+ucosI39j/iatmKJJn7U3xm6JmqQpmklayJX8Ireyl9HPlH6eYKE9JXbq05l6E6ZkC39PP1P0v9LM2zjzNs6Yt4VLburMqFkauMNzfhN/Wxm3aO4tytbKPsFMrT8wOsx2mNVn9Tl9VT+of8B/zVv8Ecb7dU2GJ/ie6tfMEadZXsulvJUt2RZEBQs5kVlG9YXKBbmCnYzNfJI3drVUv/StXDJjIqaXYd+xq3MY+nv3dm/UvVO33tvW6q0VW09bt9o6aWts66Qrt7RSv1Kzcg8rTztOf8BD/B2asI/0H+uJL0nHcwjPXGa5kPGkOroO3sl7GVvqfAoddykydNpr+UXNRm7psnPqtVtd+zTX9LnjLL4MWzyPMPa85d0P/1w7y1Z+hr3vQq++91vUq+/V9+p736neqN6or2iCc5llnA5uZjDbYLYB5TOca2c1Cxnfuge39MDpDmZt7sB/DUC04XjaY2BgEIVDHzB8wLgYCB8ySQJhEFMpUx/TRqarzHHMvSymLH9Y/rAuAMInbBfZi9iXsT/hMATDdxzvOIu5ZLimc33g1uOOBcJ+7jUQyKPNs4ZnDa86EN7l5+D35J8g4CdoBYS7keAFwQtC9ULPhaOET4osF2USPS+mLpYslixuIR4twSGRKnFPMkZyj5Sa1C9pJ+kWGXlZNtkPcjPkmegKE+T3kQ2vjCQIAKM4w+sAAAEAAAEpADEABQAAAAAAAQAAACMAOQAAAmIFHgAAAAB42uVWz2/cRBSezW43Sbtpq7YgEKIdEFAOiTdJfymVekhbNZXagGiX3iCatWfX09hjMzOO60pcuPMHwD+AhLhwBAlV3Dlw4YIEEhIXbvwJvPc83nUbQIgLB7Ky/c34zXvf+96biRljmwvvsw6r/76Fq8Ydtsy+83iBLbKfPO6yM2BV417L5ggbsF897rMT7AePF1nGfvd4iZ3u7Hm8zJY6n3h8dCHuGI+PsQvdHz0esIu9FYjY6XWBw6C3TfgI4JO9dwj3aV4QXqT5lPAS4Q8JL0MyH/U+9rjDTvVf93iBHe/veNxlb/ZPeNxr2RxhL/Tf9bjPzvaveLzIfu6nHi+xNxbveLzMTi4+8fho7/vFDzw+xiaDbY8HLB58RvhoK69jyHml5jBozR9HvHKO8EnkvDIkfBrwqZVrhM+07J+j3Gv8fGv+RVr7NuGXKFbt8+WWzbkWfo3s3yO8Rngf8VKL81LL/6A1P/D8b6qpcuqxjHgknOBhlldGTWPHR7Hku5nOXJVLfiMzeWaEU5nmG1tbG2twuxLw7SThZG25kVaaAxkFfFRK7ZR0Mb8BoDDV51xZLrgzIpKpMPs8m/y19zJWYcxTUfGxBKdTZZ00wE5pHkrjBDwfFkbZSIVob4OZlzWIjCH57mhUwnN3tHZPTotEmAfSWGIerG/+V+xGVZ5NjcjjanN9HpyXwvJIWjXV4EVoqIIRpebjit/PEn5bWou+HfC5K7R1QGHmES2VngLfiQolEHKllFieC5fJ08bWRSgRpjJRxjpeyrpSJTDmIoogoMvI9cwl3iYCnCVqbATQU+jv0ha6AZVIKHo/FhaWA5upzFLpjAq5jUUurVcog65QWrhamh1pUqGrJhMpTFKB383185aYjmUoUuCkwcJJUCnhuTAOK4H210URi8LyNDuQKehWzwvHnUplwG9lJiU3k0KT6o0/XLsvQePMRHaVF1rLEATFvCIZzkoKFbAw0tS7mGaYSKASFm6VWxCdQ2OrCS8VlO1wugJ5gboiz02WGwU516InqLY0M9lDgcR4gcJNMsOdfOTAtXNQw1XiOs6SugfCTEdS14YalgoomC2UE+NE0tpI2TwRJGgsRZQoLWslRXQAbags+Axi5/Krw2FZlkHqCxyEWTqMXZoMU6dBomFq90qZwKwMcPpvl/g2NQj2FDB8RGvYW/Dvw7CUCZYwzSoYjVnVWWGSPYTxb3DN399nDp6aRXA3LOp+2v2y+033CVxfdb/ufsFuMsWmcDm4HoOHiHGyxVWcheAphwiGrGKY5WwETwnPXXiHkRy8z2nmBsXN6S7II1pwtsG24LfB1jy6wgKY3QZ2CTznvi2NJDwlPA+ITUARS8CaPEq4xxSrninAsnrlVZhRtB5ZO4ofgUVKWe/DXMYm/4p7CSsU6IAx0VsFzzGtQKZTiuqIb62dolUhzaCG9fgh8UTbiLw1/i3kd5jLms+5yRL5jmimHuNojd2j+AVoiDk+oIi2pXnA1tnm/067EaEMvCOXHGJXoML6n2VODAVlHlHXYR9qz6XeM/gG/ZTEZExr7oN37NvbtMbOeDuvz11ai5llvnbPcmx84rqp13dCuUmvkKOqydnuucAutzjhzEW/i5qq4HpDUTmtbe+p0mvMqbKRzxD5zVkfZtmgCayqmSXgdUzca/XUjN8luBo2ymvSdNR8/ZjUrqPX2kxhlEFvSOo7VICDRUyVk577vIcyf1ZgXEGdM++aHcoxJY2qQzWRxDmhN8gXO+K8Z1hriqqHMEq9Ttr7cNSphs5SDqwE9WazJxr/12G+IN4FeU3h/QHtobrf2vaCxtjF+BZVu+XP6zmbCfjRrV5/ll8Tdx/udR+jhwhir8II12qyrzu0qVdEc4d3ab0HrH+nW+duU80QspdelRD8O4pjfadzf2IryrGk/ybxP6yumOlV9y6+y8E6o7vydW53ejLrbYx5uNtDz7M+aYpZx00oO07rHlEsS8yc34erLV3HtMfb50BIakVUz7ZH7aMKv8MsRFR0eo1Js3nciLTM6byed2hMukaUlfaqNDFx/sCfhorOJ+QZUKYOPF1lQ/iV9AtIw/YODohzChZon0KEIdwd7R2sCY4s2yP9Em8rvXe0/vdRnj5NzWxmjzKISP95nPnXjCAVmvEv9HUjn/rakU99z9AXTe9sb6N3p7fTuwb3LbAWoBkqhyy3wcLQfoBVfwDeSl4KAAB42mNgZgCD/xkMFQxYAAArlQHjAHjavVLdTxNBEO9BlWu9j9r2gF65DuW7PX2BsEGNZsV4L00MAWJa8ZE/wPjkS1UsjcUEIpqiaOof0Ad79Sw9aEFNNH4mtvgH6exe4puvbjK/mZ35zc7s7DqvKha4v9/TQCWdJvSrGCS4a9paknw/4pHmkTZAvh16rP5DI0m+OBZ8qllAa5evElqbvchTauYMeb1j8pTnIZ38bHgpys7oFKFVSCIMDTGqUw1HmKaD1WCQ0F/GCEIshhCNIgR5C87xxAQn3d5XFEIPjARCPI7AmAfYJ+2mUgiTkwjDwwgJpHQZpSuFCG2ZJgKjtBilNT6OoLKALBPaZtG2gVdus4w2O7QtYqGOV9bp6LqnvXZooDGIlD1N496GJHGv0RADhLpkDmEMqzR1bMTloMU441ITqbTJLupi0x/fWfADxcmH4fMbC+p5Ez7kLdjaMGFzw4KXuxa8QNlF+1l5jk3QKV/L8qJlQjw94k3mZhnnWF6fhVLBgoco64VVrov3RHi6bcGDNRHW8PAn23dgG/VblBoWfISHb6B9vB+FSiENRczptizo7I1BAf138/zpnDx+CX73fAJfL6Z6E+nTdM8bYsON6Cm+u+5H48xZNW0qUyl1YlIZG1dHRpXhpJoAJT5kyIMxXdb6B+RwJCqrodOSJCtSIHhKOtknSr3+E5JP6JHiF0RQz4vQe04E35wICzOCHc74MsvzdkRAvTRvz5gZV/Qt2tNmxhYXVrJ1QdjKodfuKbmCb9n2l9weVOErN1ayrhBj4WIct9m6X3CF+8XNzfhfK5czDXs1s5S1bxk5e5oZj42cz/z3qgdY3dXFefP/rD93Miq+AAA=');font-style: normal;font-weight: normal;}@font-face {font-family: 'Tw Cen MT Condensed ChaCACAEB00';src: url('data:application/font-woff;base64,d09GRgABAAAAACZ4ABIAAAAAYTgAAAAAAAAAAAAAAAAAAAAAAAAAAAAAAABMVFNIAAABlAAAADgAAAEtZmo+h09TLzIAAAHMAAAASgAAAFZt85NJVkRNWAAAAhgAAAOBAAAF4G0PdIpjbWFwAAAFnAAAAGIAAAEEBnAHLmN2dCAAAAYAAAAAqAAAAaQc1iY1ZnBnbQAABqgAAAL+AAAFHssmom9nYXNwAAAJqAAAABAAAAAQACAACWdseWYAAAm4AAAOCAAAEfhGqeDSaGRteAAAF8AAAAOwAAAkXIhXTItoZWFkAAAbcAAAADYAAAA2xXvqUmhoZWEAABuoAAAAIAAAACQNTQUDaG10eAAAG8gAAACJAAADAF1kDrBrZXJuAAAcVAAAATUAAAI0AakC1mxvY2EAAB2MAAAAVgAAAlRsdXDrbWF4cAAAHeQAAAAgAAAAIAOBBXRuYW1lAAAeBAAABoYAABAQmjys+XBvc3QAACSMAAAAEwAAACD/aQB4cHJlcAAAJKAAAAHXAAACQkYZmu542mNgYNRkZGRkYAAiIICwgIQ0AxQwQilpaUYhIUZGSUZGIMkrzSAN5EkjqUNhIvQNKwAAlK4BlnjaY2BkymCcwMDKwME6i9WYgYGhFUIzXmGoYBLiYGHiZmNjYmRhYmIGyoEwHPj6+/kzODAoMRSxWv5rZbzNNo/xnQJUDQC10As0AAB42h3JY1gfDBSG8Xvfmm3btm3btm3btm3byubaqrXaqlVD81rjeZ/3fz78rvt6DpCKVP8f6UhxMpxwsn+kJrVMQxqZlrQynfxLetLJDKSXGckgM5HR/pCZTDKL/E1WMstsZJHZySpzkE3mJLvMRQ77RW5yyjzkknnJLfORR+Ynr/2kAPlkQfLLQhSwFApTUBZxWJRC9oNiFJbFKWLJlKCouiTF1KUoLktTQksZmUxZSspylLLvlKe0rEAZWZGy9o1KlJOVKW9fqUIFdVUqympU0lKdyrIGVWRNqtoXajmsTTVZh+qyLjVkPWraZ+pTSzagtmxIHftEI+qqG1NP3cRhU+rLZjSwjzSnoWxBI9mSxvaBVjSRrWkq29BMtqW5bEcLS6I9LWUHWmnpKJPoRGvZmTb2ni60lV1pJ7vR3t7RnQ6yBx1lTzrZW3rRWfami+xDV9mXbrKfw/50lwPoYW8YSE85iF5yML0tkSH0kUPpK4fRzxIYTn85QsYzkgFyFAPlaAbJMQzWdyxD5DiGahnPMDmB4faaiYyQkxgpJzPK4pjCaDmVMXIaYy2W6YyTM2QMMxkvZzFBy2wmqucwST2XyXIeU7TMZ6pcIF+xkGlyEdPlYmbYS5YwUy5llkWzjNlyOXPkCuZaFCuZp17FfLmaBVrWsFC9lkXqdSyW61kiN7DUXrCRZXITy+VmGckWVsitrLTnbGOV3C4j2cFq9U7WyF2slbtZZxHsYb16LxvU+9go97NJHmCzhXOQLfIQW+VhtlkYR9guj7JDHmOnPM4ueYLd9oyT7JGnHJ5mrz3lDPvUZ9mvPscBed7hBQ5aKBc5JC9x2J5wmSPqKxyVVzmm5RrH5XVOyBuctBBuckre4rQFc5sz8g5ntdzlnPoe5+V9LsgHMoiHXFQ/4pL6MZelM1ekC1ctEFeuSTeH7ly3ADy4IT25af54cUt6c1uLD3fUvtyVftzT4s99dQAPZCAPzY8gHslgHssQnM2XJw5DcZFPcTUfnuEmw3A3b8LxkBF4anmOl4zEW77AR3sUvjLa4Uv8zItX+MsYAmQsgeZJHEHyNcHmQTwhMoEnMpFQc+cNT9VvpSfveKZ+T5hMIlzfD0TIjzyXn4g0Nz7zQn4hSn4l2lz5xkv5nVfmQjIx8gexMoU4+ZPX8pd05Tfx6j8kyL8kmjP/eCONt+b8H0wvxk4AAAB42p3PSwrCUBQD0CN26AocOawggtPO/NT6axU/ha6/m3D2vLiElxASLtxAMDENMVP4hlcWkeZKSytrm7hs7ewd1I4aJ2cXVzetzt3D08vbR29IKTqyf9OYx/+CTPwAQrZJcQAAeNpjVWfgZ2Bg+cUgyYAFMOeCZBkY/n9EFf9XC6ZKGPCDG4z8DEsYohju/YcDmBSCz8EAwYTAfyoDhi1AQ9cwzGZYwFDLsBHIXsIwlWEuQx7cwi1gsoqhHUhOZKhnyAWq6wbSM+HyW5Ccl4lgMhaCzXdkuMFwFggZGCcABdMYeoGwGQgrGRIZshiCwOxmhlVAuAwo7wOEtUDojRT66gxRTGsYtAHH+IneeNqFVEtv00AQXid9Ji11kj7Sui1rlpSCE8KbUFUQ1VlXVQRqSyrZFQc7TaQ0p5459VZp0x/BTxgjDhGnXLjzIxAnkBBSz2XWdtKHEEi295v5ZmZnv52k/KL0/NnTJ48fPXxQvF/IG/furt5Zyd1mt3R6c3lpUVuYz87Nzkxn0il16sbkRDIxPjY6MjwUjykkr0DWtP35UUPTdd0pRPbCVRviOfW3DiR9JUi7lrR4zV66Zi8P7DdApsFiZkUW9on1HUgGlGkgchcl8xp3ipJ4o834IcybDdfFjApTKVi/ilErQW0/mTCZ2UwU8sRPJBEmEWHska9YL5UAxCy+5sfI2GQhD2kDYjku3zaUOy4CVsFKyGQumO557/QyRTCtjzIhUmDEhNFgX3oIZQ9Ih/r5njjtqqTuGhMN1vDeoXIe9uiTeI63alJHLl+3RWEIiwcfDT2Ut6hgUg7ecvHLKpj1Vz+6x037RO9pkMaVQ8qATYzYfP9NiwuePaTSFOKEwocd+zKry6/jOFlsWHCGBbEYb2/gUbLFQj48UyRAw23LPdue7JO3qeg0g15Pgx6CUN7Ci/H+FyUEbzDe8BobYXUTyrVgIbV9OzggSldxIlcUgMxQwLgVRw/Fru7apmyMeRUtvPaBx4086OB9ksoOtrAA0AMKZNdmGFqSn2aJiINSMDy6o2DW9kUWDOdURsUZAcVlP39c9XiRZySnnhEJLWa5QliMWsIVXvf8uM6oyoRfrYoj7uKu2zZmdc8/dzSwTh1Q3ZayhtrLCbB27VeannL65nbfJDhSOFjJ4DioAj5b0YIqk5qtUxRqz3Y01MmWuIY4XOUg4eCW8I4j2aRGzdJAHjOCui6ns9MtkzoacLxjhzYlde0jKRcNvA9XMr0+M7MnmeM+M0h3Ge7yiSiEkBkYWxk8U+pshrfWQJn9B90MeciYdlyLOSGKaXGJEgb+0tdhzkC8agi8hK8MVAOG7Z627lA1hf8A8vbesurOvk25GExB6IlOOv8lW/gDbTNjAQAAAAAAAwAIAAIAGQAB//8AA3jaVVcNeFTVmT6/939m7r0zk0lCQjIZEpqMMEmG5DJmgMvvClur9QEWKYNoqaKIEFgfRJsNeShEdFGG8GMpFarIImaBgvzJs5Yt6JalLLp96FOh7dYuLLI2yCpFNjA3+507aeveeeY7596Ze77z/b3vdxDBCCEZSQhRGCJHJMKQ+KbO/uasL5oa41bcqgWB4V/9Kzm6LUYEE4QImksPkBX8HcSRjuKuxTSNKHwfY/q+aq1RI1oqV2hO9aFUNp3KNjVimqAtae5LsqJpUeqs93ZqUfocO+NdwWWffeZLhFGt14nbeRIZsGZERnjIWrZBe007oDE0QVG0NSwFq17KoXHjYE25jrSMsp0YsSI2bu94+KlvL+g88i3v5KRe/MeDB/EH58d4c738cW8GgpWT3mq8DFYOoEa3hvEXSBfbTtazfWQHkxGShqyhP9T+UfsnjcmBgLaGCj3Zop5cuMSORog8vNVuGUWG73noiWWzn5s3c9ZcnjzmVb17yCM/cH+Ot/Ycx72nhKb7vRt4LroCfo26KqUYYYooScXSKZRKp5oaa+nwMJ574hvr3vbccvwRvLFo4BZ20EnwZOgw2i+F6T4VXDeu0NToNJdEI1Kipq5lVOu5kXe31TdkMydHJ5NjxjY0ZODN90DhRXYHogD+wjbdyCilaLWJq3Ej7sQMp3J9oHdcH9gRT1iJlji+uGsJLmHL1kIMfb3kVfB2GapzY6BaCuwP2ybdVzLBVKvVRtVVmZrKXSpkYTcQzqbG8Fc2lP5/N79ouDuTTLa11bP6TKZeTMirY+5KZtqSDWO84dn65Ji2+uRY0DofUq6M9UPW6ejfjyF54A+uGhviSBEQ8tGBG26daTuSCUIzgyFHLlU1R4UdDlNb1UnqEnWJtlJdqana0YETB03LUWF0x8BEc8UffaHpmkJwF6iAKWVdnEt0o+7qAUfHqk4lbksUuVbEQciEHcEKh0ETQgEuFp0wyfFHvczhqWTSSqeSuSSkgh3LpJLgA9xtFk7A5Q/KiRMoCRfK4aR/xRPD43ICp8OQ7LRsV8r7IrUTh9fVL2ZP3LnD+u+sInMKO0XVrYMy2gV+MFAYlaPVrtVKppDzsf+in6pcMzXdIUcHfgfmBBzDNIIO7PK6Owa2KUU2hoJVwfuCncGXgzwVfCj4H0FaFRwHT84FWTCIonnDDuQRlaJWB2OlHYpSEYx2GoeGmDcLWfPfTMiIgpURSdFnZ1K59qUFCFxTI5iRC6dFSOUSC8IaD1tjccuoOloc1p3eue3Y6Q3dA2jPIw/e+9SjfzOL9f/orc/H13ufvvIGW+5NpvOWd80rvO9NIjO++735ohK6Bz4n27iJStA3XUelmdDU0OzQk6HO0FJ7LT0mnbavSp8E+6VAt4IRKSmJ5ElYU3Q9kFcY0rRSs4MfiZk3+2DLxfyzM0WZg6KsFXlnmXa6ORatS9RIVmQoTjc7ZNu99279+OMd2Vl3p+e/VLVkRvPUWO01/Czeiisi22JnvPMHTi+vgpj3QAgk8L6CLDTD1VuMC5QopZBG4OdP3KEiscCFWl6xg2aszAmWgueDHewE+4ARJlJOi1Y4LKx1Kodsf4/JdrMP0kB41fem8KVtmSSJw1YzeNCsS/Tc2n/mwJULvU8ucR7bxPq9L70N3nbvt2z5He3+Cxdwya/BZyIrZsO+dJRx42pPSKqSzklUkojWg23WQ6gsowmMBSStEx8yBiN6qVjjfjghQeuxFY/Gi18y20vj97zLWPL6cYL1b/AW5b2pIjovDmpSUZM7hPeEyDkClyLbuEehjKmqTninfEgr6rCKKgY14OLqCX/9i2LtPfgcW+AtzhfegSVh9a6BGzQGsU+gea5bF5gceC7yYuR7Q7+vbgy9wd9UD+AD/LhqxHtqaoyKPA2bZsjOG0wyVd2Jx0uqzY5QqLozkagt6ZCODCsmAeRtnwUbEE5Op1O+ubCXHPYxyBpljyWQvjFZpEMljgylaeF3wDwa2/zunlfsxAN/N+OZveprkRW5qWbwrqb42Enl2/AUfPLXX9zG32nAC7sWO/nlbUd/8pvxK68+6ZZ8/eXezYMRueZH5C43pvYQonNIHd1mcqd0OIC1Tn0wDp6Ayey4bHFb4TTQZ1q4yEqs68Vqb6/3ZS8E3cTXb0tkRaFbeGkXiAdgbYqmHkaU2qSTCuQZPc7xx9bW4nhXsz+6oapaZwfdT0/QD+jvKPd/UzSHCoCCq8/nK1Cc2NULqm5LoKFl4BpERqDM2EO4WrMcLFClSgs6jHAuQ8nplHPUiTTB2+u1Hdp+TdIGaUOUm5WBcCdRsjaSqBneUpJubm2x0vjcDWfxgyMbnd7LX5ZuS0zO0n7Q9TLU1BBf13fde97Eu9U3daA/w+giOEIMnWDDAEDWunQjouuGSgyqATtiQGNdo7oCyC0zrKn6BIQMVSWEdfJDAXAtULEFAb9hZTJmFqKfBSebWQvwuJuPTHYrHae6lZGlyW7ecQr2mosnMFAd+D6N05gOec/7A9+7l+Ov7fP+lXQXVrD+wlqyvLBJ+H8txHYm7JijcjfAoMIIdEMMKkvyUw48UCwniCWZ6aV7cRzc6r85B2y9DG+G0OuHgtUh09GFX9tgohhlRoNxtzEVTTNmG4+jx/mz6DnolV4ga+katkZfbawL2EEq+AmFdElWulRVC61HfsDHC/w54Ub0KNCRpa0XJDwPSG+9yn2iC2fGO6oRCGJCmSSrmmprtEhNGJLgkuCq5KWmxiJDFSXOCVKig59wWnzo5e0u27vwDT5xR8fGA+zwRpq686H4CoKiHWBfB3jmip/1Ow/egzEQ8/WDtu0oYhPqiNEOcUEU7+JJuAPh3yVjlXAHokbJYgIsTFbKsvLnUcOEydyWKVZX+pZWRIc4wp8oIJOViGOXY8RNXs0bOeOpXK79RgaMyiULmaKZwra+7hO+QLki5eLkn2OOIerkSrd3nG1di6ewLfSJO5vBpk10IWD+qoFbdBKPQA84BC11VVXBmhmOitK6fhDGUoH8kaDl1GtYK1VUxyqFmzqKqfghLB7kKSvNa+Hd6B8kEuyQBCWbFZWOdLQy2oHEDB2pMG8m+0wv2ZcrcgHsUWyzqbE9bLb6lBDEiZqRGJtFnDJFSVmrXj/+y3XjfrB67Ya/IsaMGfOnZZdOmU+68PYb3mfeD72f3vzbhdfxMLzwrbNfTPH+53//Ho8R9kCM9voIbqJpbkuElPNhpJ63kgyfTKbx6WQ2P298FLxk/HfwjySk5YE6VNsEWgt0ANZocqd6yPpTTzAI7gJPw/FqKxLEspUIQ7GPqkuswmXYfji/rrd30dwHoH68LevfSJLCh+TtWavXzBOnAVFH7/qVH0Gb3JERJarXKrV6q9KqT1Ym67vJbuMoOWacxmeCZ+yLwYv27xXbwKIEDOR70QF6NQIbCZGKiBDJS5RokYhDgnbYQaXQAGEDcj4kUsXsUNWSgECH6F9amhwkR7JIwD44gC3ppN+sQaYIUKB+goBpkjzc72iSmLx74Geh3ms4MfPhvfMf/OYjGplZ2AP2vbNxc91j5FvPLHsE1E2HLmYOD6Jh6Bdu6mVlu7xd2SfvU3ht9avKceVk7AI7H/tl5WX9ckwtV2S5q7I8UllZfjrwfg2pEZkVK3fE6NqW5QRMEJVyucJqAqG8KQrAsCOOaUbzgfCwvOg9DpaV+xhwMBorYkEcXgH35muY/6JWhdxYNTwp7dC0ulCId1QN/rsKutN0quiNpEBHv2kSvOCPfVbRQ7nuIIBmUGAlyrVjkYXRyFDid/IA8DHRR4mwp/BILBr75hgZMX3ixIdG/8vjb73w9acoDc0b+dcPN41fNtF9rWv2HDZzxLxJjYs+27/0pR+P+D4m+oj532idc9+6B56f++LeEeA/QHOyzO/3690yamPWI0ETwznpbPwKlfmM0wycU8iKs52IFTA3WXay96ekiS24/QpbsEHgRH7gGrnKbgHuTnQrOC2h9ZgapII0kAyZRrgGhBbkNNDpuy4IPZoPLpbcyQ6ZgOk+lvQJmhaZ3o7NeHUZYEZkkNfIVe/33vt7mqdPb9iDR3j/jMfQs3eeyy9+ehN9TizUBrYARsJB+FdAEXZMHBRuuqViYhqGw6F7dXg1EBkzoyXFlr0RJgpSSCn5Gm3go/k9ZBadxRbwZ/jzdC3fzY/io/xn/Ff8E34LRxoBJ/2jhyG6/5WuDUvBI9rFGBfVIiHmB7vMYYPHn2IvCqeFZoYZU9DgAcY3X7erHDh6StCu2ICeQJ+4eJ4pApKgB/gq4gCTw4NYmgynhwBtJtp27ejd6d14HsAzS09BK/EV61W0+hjiYNssYARkgmCNILAQ1bgZTZW/gx+VH1WexsulzbKqyMBUXfA+TLoA1RmGR5xTm9MTHHMEz3EnR6KzrmaN7DqjDE4l6b5MpjmVyv0J9ounLn+/PvDDcQtTyBIqCI18eKv38z2vsh1A7rWFj0mM/GfhFMkCMrUP3CA9fDiy0VA027V+Xvnbyk8rb6ufB7gqSyFSIaC9XsQKlWyxQia1K7YwOSyV4bU61ku1kBNGE+hq8k512Sr9eJXoCrzCpWwy147GpfvGiW+yXfSg0HS1JCQB7C2jxkIFxdLhUcXSEqmFr7/+I9a2yF3YMOzR+x5rY6R+7NiRyTHZFB/e/9HTXTO3vn32x99+2vvJa90v7dyT3wK+WgEOv06XAz7WuzFuKzN1jLbophRCA/CrzFbzY6I1yqZzok/ry6VF1QRxVGBcNN2ajuHr7fN27WL3PKuTq/T+Fwo36BNdL5H/A7y7u0p42u2XTW+kOBCGvc2H8QcYDG6I6NCd7qEPaJSVslIOueaYY6455v//hq2CdLAhM5u5ureEnLecysGPXK8rhJA9IX/9ZIyRDSEBwdiA2swp7kw/wiDAL9xswiAKw4AEuGHVOXL+O7+Cc44HC11W4ZIVxMgqQFZROMILrTpHrsh5EkKIb7CCu4RfFACpOEJWuHFtrKSUf8wqvlJWaZoikMhlFS1ZQYysgBCN4miEF1l1jlyR8ySyLMNLMJ00GO06sA7+cT+g7/CLA7hVNEZWuHFtrJRSf8gqiemVssrzHIHELqt4wQruEo0iSkPowITSGOHBOtc50ldWRVF8kxV8NARCjCbACjd+wyrykZXW+gtWdMEK7lISx0kSQgeyJKEID9a5zpG+sirLcoYzjZehdfBwzYon7EpZVVU1w/lPVtFVszLGfMEqWbCCvmOUMhaBWwnGE4THEqvOkSv38iS22+0M539Wv426rr/BiicJp5TzKOZUcjGy4lfHqmkaBMI+/pVBp4ku6ew7nDHExWMgBKwYXjTOrDpHrtzLk2jbFoFwlxVfsBIcADEhYujATEiO8AS36hzpK6vb29svWIkFKymEZExKmkimZCoIkJPCqnPkqiM9icPhgOYynTQeR3FY5MJ3UilTztOUspTnqZJEQiatOkeuOtKTuLu7m+H8klUmZSZEliXQgUWGrCC7OlZ936O5pJPLjOMlLNnCd1QGgKRSCVeyVEWG8FRm1Tly5V6exDAMaC5qcplxDPhMZ9/RSuks05oLnRldKoSnlVXnyJV7eRL39/cIJJ86ZxwDYCkWvVQWRalUWQq4VXVpClJAVlh1jlx1pCfx8PCAQLTLSi9YGa1NnhsjMpPfmFoTDZm26hy56khP4vHxEc2lnFxmHJlgqRa+U1dVXRR1LVVd7OqbilSQVVadI1cd6Uk8PT2huZjJZcaR6TOdfacxpinLpknzpuya1hADmbHqHEkuPe1ZPD8/o7k00xiV4ouYXlJyeR/Jrml22+1up/Rue9ztG9JA1lh1jlx1pCfx8vKC5tJOLjOOAZ/p7Dv7tt03zX5fVPvmvD+2pIWsteocuepIT+L19RXN5XbqnBy7B5Zu0Uunrju17elU1qd2OJ070kHWWXWORIPzkdXb2xs+93fTuz+OAbAcF5PA+Xg8d935bG7O3d/n4UiOkB2tOkdC3PjI6v39Hc3lxzRGlfgiwtJffl1+TKx9PxwOw1C3w+Gf4b4nPWS9VefIVUd6Ev8CY6Q6iwABAAAAAjMzjGDkIV8PPPUAGwgAAAAAAKwHPMkAAAAAs5kv8f6Y/hIIFAdWAAAACAABAAAAAAAAeNpjYGRgYJv3T4iBgUP+34x/VRwiDEARFBAOAH+gBV942uNgYGQAAcZSBjhgus4Qx4AFMDYyqAKxNhI/AErnwvW+YTjKQAAgq0cHzGEMKUAzeoG4HciezDQNyJ7G0M0cwdAI5PcyXmVYxqTNYApk9wPFO1lEGGKA7FrmVQzNQD3NUDd0AuVCgNgJKDcRyLdGcp81A5EAqLaQgQwAdF8lwygYEgAABKogYQAAAHjaJZGxbcMwEEXPKdLaHCBFAMmGCciOadgUAZYGMoHcpPcKadMZWUFlSs2gFTSCVvAIYd5dVDwc/n3+O1Ii+j29yUI+Fl/yLD9SybpM0BtDGWEsA2ytTuUOc+mllmX5hA69lgp/jWeSNfoAXZllQ32DrnzDCn1DwgNm6i1dga5cYEXmVjpOeUv2ltxQ99CR3MgL3QbnLDv27KEnZ8eeg+xRlN74r0Rja0yk7W3zA5l3qJkH0h4SUK7Q0Q0oI4xMCZxSZpSjLH+Vjp2PeG5yYuIMvTGQc+KUsjUmY4Znu9HZJkbqC3QokRsNUCdG0pTePMHY0W3tDVv8Wus7J5RX6NATCSPU10v275IlJEtI9p4Z/xGqP+Pvof6LbP5s+2fzZ3ZcwXe6HadWUE91NqVDn/4APoi1+gAAAHjaY2BgkIdDLyRYzrAGDI8C4SMQZMQENijwAJMhUz3TaWYGZn3mKcyHmD+zaLI0scxn5WetZH3IpgaEU9hN2KPZZ3FIgmExVngeD/wzCocCBACBt/1FAAAAAQAAASkAJQADAAAAAAACABAALwA5AAACCwUeAAAAAHja5VY7jxxFEK69Xe+d7T3LYEAghGksZCd3ew+/OAsCP2Rbwkdgrywin3pnenfaN9Mz6u698TpCCCRCIgIiAkRgOSEECSFyAn4BjwSJgISIkKqant2xzyDkhACfZuabnuqvvvq6ur0AsLlwB1pQ/fsOrwq34Bh8H/ACLMJPAbfhOEZVuNOIOQA9+DXgLjwDfwS8CHmrHfASHGvZgA/CUuthwIcWktaHAR+G0+3fA+7BmY7AjK1OGzX0OgPGBxAf7cSMuzzuGS/y+HuMlxh/zPggFvN+57OAW3Cy+0bAC3CkeyfgNrzZPRFwpxFzAF7spgF34UT3g4AX4cfuFwEvwcnFevwgHF38M+BDnR8WHwR8GEa9+wH3IOn9zPhQo67DpHn5OuNeY/wI4eV3GR8lzcsJ42OIn13eY/xcI/55rr3CLzTGX+K5HzF+mXNVnK80Yl5t4Nc5/hPGq4w/J7zU0LzU4O81xntB/xU91l7fV7GIpZciyoup1ePEi0GixHZucj8tlLic2yK30uvciI2trY1VvJ3vi4tpKjjaCaucsnsq7otBqYzXyifiMoKJnT4Q2gkpvJWxyqTdFfno79nLREeJyORUDBWSjrXzyqI6bUSkrJf4vDux2sU6onjXn7GsYmZKKbYHyGhiZZyKb6rxJJX2trKOtffXNwclBm0PVmcx/5XgwbTIx1YWyXRzfZ5clNKJWDk9NsgiDS6MlaURw6m4lafiunKOuD3quSGN8yhhxkiR2oxR70hHCgX5UilasdPnmGlj6wyuGpUy0tZ5Uapq8UpULGQcY0KfM/WMkm4jiWSpHlqJ8jTxnd0iGnSJjeLvQ4lWClQzVnmmvNWRcIkslAsO5dgo2khfWXNN2UyaaV2JkjadIu/m+inHSocqkhlqMhjhFbqUikJaTytB8ZfkJJETJ7J8T2XoWzUuvfA6U31xNbcZ04wmhl2v+WjurkKPcxu7FTExRkVoKNUVq2i2pLgCDt8MtzOVGaUKpUQTvyIcmi6w1/VIlBqXbX+5knShu7IobF5YjTVXpqfktrIz2yNJwsSEjBvlVnh1zyO197iGK6x1mKdVD0R1s2KgwakSF8xNtJfDVPHcWLsilWxoomScaqMqJ2W8h22oHXL2E++LC2trZVn2s7DA/SjP1hKfpWuZN2jRWuZ2SpXiqOrT8D9OCW1qCexoVHiP58A7kIOFDCSkYGCKb0OYtpZBwV18/w2v+fdb4PFpIMa7hbj9afvL9jftb/H6qv11+yFcAQ1jvDxe95EhBsGxNEtAhEwFZrAcleCogAE+FT638Rtl8vi94JHLnLfgu2RGihCwAVv4twGrAZ2HPo5eRHUpPufcjt8UPhU+91hNnzOWiA0zKrwnnKsamWDk9LUTOKJ5Pqn2nD/GiIyr3sWxHEZPpb3EGRp9oJzENsXnkGeQ0jFn9ay38k7zrIhHyMPq/S7rpNiY2Wp+h/Xt17Iaaq6rJL2DoNFwXYY9iuEma5igj1Tnbc7qGr73YR02matiIp7VJ/D83xweMMqRnbQUmHuKPq0/qXJWKLnymHuTutUELdXOoi/EU7KSIc+5hezU3dd5jpvp9sGfGzyXKsvDCj+useakeePg74hrU8Ehz6umZnvsNJxraKKRM2Gv1atC8y1nFTy3ufPK4LHglY1DhaRvrnq/yhqNcFalLEXWIWuv3NMzfWfxqtXo4EndUfP5Q3a7yl55M8a3HHtDcd+RAwIjEl45FbTPeygPJwrlldw58665xjVm7NF035oo1pzyF9JLHXEqKKw8JdcjfMuCTyZweO5UyyeuQFWSe7PeEzX/JRyfsO4Js2b4fY/3UNVvzXjJ79TF9JVcuxpO9bmaEfKYRq8/rq/Ou4v3qo+JIcbcK/hGcw3HVx1ar1fMY/t3abUHXPhmGqdzvZoRVq+CKxHye87jQqeLcK5rrrHk/3OSf7m6cuZX1bv0rcDonO86rHOz09NZb1PO/d0eBZ3VSTOZddyIqxM87x7ncqzMh3240vB1yHu8eQ5E+07WitGErDLsMIcZNZ9eQ/ZsnjdmLws+0ecdmrCvMVdlgit1ThrfC6eh5vOJdPa5Uo9MF2AN/0r+67OHzR3cZ80ZRlB8hhnW8O5579Ca0JuDHfYvDbEqsFP002d59DS1s5EdriBm/+d55r95JLtQv//Cv4HUI7+J1CO/evh3T+d4Z6Pzduda5y28b2G0RM/IOVJ5ESMs7wec9Rf1H3GfAAB42mNgZgCD/2kMFQxYAAArZwHhAHjabU7LbtNAFPXEARzwo6Q4jRPMDaU8wrSxSCWrBSFZAQkhb6K2i7hd4EW6j5SwRDYEQzdBVIEAC/iALtKpoiROU0QX7Psr/AFcGykSEqO5c84958ydGVsnOTDPTkj4+3Q01cF0p0h/DqYp0UTJSh0XlkzrGDPYDSbUiHA0wd6dRHcscYLJs5BYoboQZ8aVx38xq8XZsYD+KJ4/ROt0GNHBMBO71pMh2hwjLmswn/H+N/Klq8HnXhE+9dbhY88Aq6dmzQ/dInT3KVj7asYsH2pwGOSgesAOEm6/0ff7fDSzn16JZz4s4TfBMAy39KuU/PG9Dp12Hb4GFN4EKrxuC9AOduEtVuAtwytvF3zvKbxEfIEVTXjmmWvmnFfwEssryl0q3ykqt27LSzeVxRty4bpyDeT8VV3KajlJzSxI6fkrUpK/B8rcZVGUZDF18ZJ4/oIg8slzIkcSYv6BAMp9Afh1Abg1AaqrhKVtzt6qsHmCuFlhq9QOBW6DlanNhOpO7YiQdw6qLLEXEm6LJffCBEL60fZOLSRaZAd5bKNgSPyg08nPmONQndXtzRpr6A4rR+S97nD0/+soFb1Z36iQ5//oTdxYs2vNZotQ2or0GeDZon8AwIu7VwA=');font-style: normal;font-weight: normal;}@font-face {font-family: 'Wingdings Charset2_ 6qeB1E592FE';src: url('data:application/font-woff;base64,d09GRgABAAAAABt8ABEAAAAATVAAAAAAAAAAAAAAAAAAAAAAAAAAAAAAAABMVFNIAAABgAAAABgAAADmAQMB4k9TLzIAAAGYAAAAPAAAAFYxzuSHVkRNWAAAAdQAAANdAAAF4G3LdVZjbWFwAAAFNAAAAC4AAAA04iAQWmN2dCAAAAVkAAADcwAABTquL6mpZnBnbQAACNgAAALcAAAEX8T0O7BnYXNwAAALtAAAABQAAAAUCCMACmdseWYAAAvIAAABIQAAASYVsmwoaGRteAAADOwAAAElAAAVaKxl9F1oZWFkAAAOFAAAADYAAAA22QHH6GhoZWEAAA5MAAAAIAAAACQSEwo3aG10eAAADmwAAAAiAAAC2hdqAcFsb2NhAAAOkAAAABQAAAHGLU8s4m1heHAAAA6kAAAAIAAAACADGgSlbmFtZQAADsQAAAq8AAAcDMah3V5wb3N0AAAZgAAAABMAAAAg/zsAZHByZXAAABmUAAAB6AAAA1RPxydfeNpjYGB4xMjIyEAWIFMb3cyDAwDM8QDoeNpjYGSXY5zAwMrAwXKO5RwDA7MYjGZIYVbgAUrgAr7BCgoMDh8UPvxh02ZcwmDIbsi4oQEqBwDJrwtjeNodzlN4GGYchfG3V0vb1LZt211t27Zt29xq2/barojbJmnQOKlt/3f2nYvf814eIBGJ/h+efPUwPPjDfpMYD5mExPaLpCRRe5JUnQxPmdyZgmQyJcllKlLYT1KTUqYhlUxLapmONDI9ae0HGUgnMzozkV5mJoPMQkb7TlYyyWxkltnJInOQ1b6Rk2wylzM32WUecsi85LSv5COXzE9uWYA8siB5ZSHy2RcKO4uQXxalgCxGQVmcQvaZEhSWJSkiS1FUlqaYfaKMsyzFZTlKyPKUlBUoZR+pSGlZiTKyMmVlFcrJqpS3D1RzVqeCrEFFWZNK9p5aVJa1qSLrUFXWpZr8k+r2jnrO+tSQDagpG1JLNqK2vaUxdWQT6sqm1JPNnM3lG1pQX7akgWxFQ9maRvaaNjSWbWki29FUtqeZ7CBf0ZHmshMtZGdayi60kl1pbS/pRhvZnbayB+1kT2cv2tsLetNB9qGj7Esn2Y/O9pz+dJED6CoH0k0OorscLJ8xhB5yKD3lMHrJ4fSWI+hjTxlJXzmKfnI0/eUY51gG2BPGMVCOZ5CcwGA5kSH2mEkMlZMZJqcwXE51TmOEJTCdkXIGo+RMRstZjJGzGWvxzGGcnMt4Oc85nwlyARMtjoVMkouYLBczRS5hqsWylGlyGdPlcmbIFc6VzLQYVjFLrma2XMNcuda5jnkWzXrmyw0skBudf7FQ/s0ii2ITi+VmlsgtLJVbWWaRbGO53M4KucO5k5VyF6ssgt2slntYI/eyVu5jndzPenvEATbIg85DbJSH2SSPyHCOslkeY4s8zlZ5gm0Wxkm2y1PskKfZKc+wS55lt4VyznmePfICe+VF9slL7LcQLnNAXuGgvMoheY3D9pB/OCKvO29wVN7kmPyX4xbMLU7I25yUdzgl73JaenHGgvB2+nBW+nJO+nFe+nPBAgngorzHJXmfy/IBV+wBgVyVQc5grkm9kCFct/uEckOGcVOGc0s+ckZw2+4RyR0Z5YzmrozBS8bibQHE4SPj8ZUJ+MnH+Js/TwiQT7knnzmfc1++4IH58ZJA+Yog+Zpg+YaH8i0h5ss7QuV7wuQH50fC5ScemQ+fiZBfiJRfiZLfiDZvvhMjfxArfxInfzl/E29eGAnm9R+aVcfWAAAAeNpjYGBgZGAGYgYGHgYWBg0gzQakGRmYGAo//Pn/H8iH0BL8tmBVQAAAsfoJZgAAeNrNk2FolVUYx//Pc97znl29Id02A4MUYbDKVmZDzNoQ3IhF4ZhjTVmNqx9muyXexdBco7VV02sfwpvg0rxKizWnTO8skhG12LhgYPsgKLNFcGNi3UDS1peo//veGBH0vfvjfc/LOc/9P8//OecA/7PfzH+urCU75Hnt1W38+gBxvgf57ORzFGmkNVuMwTo+Y/yqx7zN4TEkw/l16OZ7M36XYbwdzjyJONfjjJ7iWM21HRwl1EjLoXB8Hf3UvqVZndTJcLWGuvVBRBHN2hznA70+nMWcfMmY/TjMtc8xE/yLymmcwYJUkJT8KAXdwlkJ8lOng9Fp1vsFruFXKZVqOSgTjIlpb1hLMdsbjJkiM6FKwLOSkN2SlAPUzKvRKqru1gHN6JhOmhav2ub8mL/eJagiUBjcTYeB2nNoZOY49iyqFvlWVBpkq7TLEcmwhikpkNv6sNaw6wHvmzYv6t2wHfYUyflN7niJT20LHyuwCuV4nK5qmaOBNe/ES3gtZD/pZi/fxAlkcBKf4Bwu4qsgJ2YxhwV2ZxkJfK2XDdJMWkhSeqSf/Uj9g3flmGTlIuu7JFd0JV0XSdB9sco+HdRxvaTf6Pea15t6y8BEzIsmbjrNkBkxl81l72kv4530rnvXrdixsFMxv9Rv9VPkkIu4Dtfv3nPH3adLKnEvfa2hr3o009U+OunGAA6Gu3aOjOMCyeFm4IP8+beTgA2yWeqkibTINmmTl6VT9i46+kg+lmEZp5cr5KrMyg/yk/wSsqC+LteHFv1t0UZt1g49okf1mJ7miczqhF7VOXrM6x16XGpipszcb2pNHdlqtpu9ps+cMZNm1hS4b1HvKa/aa/Ja6X3ay3s3uJNqjS23VfYJ0m5fsT02ZT/kiS7Ygh8NuxLz7/E3+u/4J/ysf83/w5W55W41qXRrXaNLuC434vJuvmQ0simyK5JcsgYjeBSf/ev2XuDp/lpb/UewQmZ5GvaYZYxaFdw9jbpEZJdmg+pco1Rwp77DgongGW8azWY7EjZulrqfMSydXq+cNnUYxZDrkgnTZgpmyJb7G4v91EEz4va5NjfPSm+bw7bdVcomm5JhreGNTkoDfpM7eIGZX9UHMY0DGJAulCBdMip38a5N6UpJ2VPmvJcxtbZHHuAO3mdz5i1UoQxRVGA1z7pFKexf6TsTLwB42n1TTU8TQRiebctXobB8VxZ11rFV6a5V0dA0BDfsB5TGhDaY7BoPu4WawokTCZx6I5nif/Dk+V30UG78Af+DB45y5Fzf2dIGPLjZTJ73fZ6Zeb/GWCmsvF1+8/pV/qWu5ZZePH+WzTxlT1T6+NHDRWXhQXp+bnZmempSnhhPjY0mR4aHBgcS8ZhENJs5PoWsD4ks29zUhc0CdAR3HD5QdDn3NUD9SEbvKw1UfvlHaXSVRl8pyXSVrOoatRmFXxajbelTxUX81WIehesIf4hwIhsZKTRUFXdQO92wKEg+tcE5anDbt/C8cDRpMrOe1DUSJkcRjiIChx2GkrMmRSDm2MUwRoZTGBVsMcuGErNECBDP2MEebFdc21JU1dM1kMxdVgPC1mEiF0mIGV0DgyYMRdfQfZEOadFQu+RnbZnU/NzYHtsLPrsQDzxxx2QONpgFGydXaV1rS993XBgx2xLZcS/IVqcZlpqW5Ynbpkz3NJLPo3z+5EqJczu9T4XJ+SmFbxX3LquK1fPwUF0rV10Vo2b2GRVpVN0oAzxUSucxSOETaXYTrjNbePwDCiNsnTX4gY/NWuBAqsfq+cKWcdH5TbZsyndcpsJ7hXmBtRjOEF49/lEyaOk+o2uhPNmtdDg+cQvGUndBvc9FKJILhFH3Si2JiFgJRwToLsVIXAaxTEEs9QLhuwWU4edJWNF9rJ/P5aJoxEBGZpTfEBwEdv3nvie49Qxm5BsioBiX/sgh38OQy8HSkpiUIRNbi5GtRfY7XTuCMjuUKZSxZGTbxU1eMY8lV1XR5VbbIDU0oFlxuzYlNeWcGPmcBzFfMJc9ZvajYJo9pr/dZzjOP4lECJmF4Wz/n5Dnpu1GEaS5/9D1Lo/Px6ZhYiDDt91swFtK1udnHrbGwafIucOow30etDvNGqMy42G5zA9tv5dSu3PZUsA48xoSFhWWu9WAadONKzGvi2JK3NP/AgFvN8wAAAAEAAgAAgAcAAEIAAAD//8AAHjaHc89S8NQHIXx878vuc1Q2wQxIEobShsHIW0KYkBtXEQKTm4iDnVw0ElwDw4OIrj4BdTJwUVB01kKXYXipKNjnJxabmvq8nDG8wNDDPBY9sGhUIkKakBiQPeAmEBOeJe+AX+cFlO0frI26k3Ltaqu5cYcOmYYQ/aHq7HoA4QbjOTEKGMW1dcCiXzBlkhY50VBKFtQl+0i76dOiGn8Rp0cA1wZquZ5tZq30gwcx4b8rHzo38v2vptfXlg7ik72dg5KD8w2ysGt7oy/gqjkH29eXcydvm/RIpsHwyNgnP0bTATPBjeRUDuayfFzEeeQI1ybkhLaflJ3pq/TsKitEC2deUIrzG5kHM91slBRrI/eDiXvDXWPlsRGZzr+ADxSTyIAAAB42tXSzUrDUBiE4VnVNP8xpk1TA42aSoMtJbQiWgQpgrQLoa4KLr10L8R7GL6B49kPvM/HAVAC+A38ATxQbwjb50P0wmDAxlobA5UxCi/YA1rfPVQZk8hjD2jdFKmMaeyxsdZNscqYJUM21tqYqIx55rMHtG7KVMYiD5C60ZSrjGUR4tKNpkJlnJYxrtxoKlXGukow4qZj45RKZZzVKXvAifW5VcamztjY6r8Y2ybHtRtNjcrYtQVmbjS1KuNqMcYtN70zTlmojP1ygjk3vTdOWaqMj+spe8DOOGWtMj5vajyQ39w4ZaMy7nc36Lnp1jhlpzIe93M8cdMX63OrjF+HDq/c9M045aAyfp9WeOemH8YpJ5Xx59zjyE0/jVPOKuMfkm4TWAAAAAABAAAABQAA54Uz018PPPUIGwgAAAAAAKWtk/4AAAAAwULpaAAA/lAK3wcxAAAADAABAAAAAAAAeNpjYGRgYDf8F8DAwN3DwPD/PNd9BqAICugGAHWKBWJ42mNhYGhgAAI2huEL2DwZpjCMArIBuyLD2qHnagDbPgJDAAB42mNgYFCjO0wa5HDyUIMAtQ5aMgABAAAA4gAVAAIAAAAAAAIAEAAvADkAAAHsBF8AAAAAeNqdWE+P3LYV58be9XptF266NVoHBYiiBRxgMrNeIAbs9OIYCGIkLgzbiZsjR6IkYiVRpqidnZx67KHnnntNEfQT9FQU/RRFgd7yFQr00PceHyXO7qzRxsZIT+Lj4+/93h9SK4T45c5fxY4I/47hF+QdcV08YPkdcW33O5aviPd2/8ny1URnV9zc/TfLe+KHe7ssXxO/3bvD8r443PsDywe738JqQb4hjvf+xPKtnb/t/QNWEVf3YN2b+38k+RrIt/e/Jfk6aOX7f2F5R7x7/R7L74gfHP6e5SviweEZy1cTnV3xk8M/s7wnfn74d5av7YjD71jeF/d+HOWDG7+5Llm+IfI7t1m+deV3dzzJB4jzp/8h+QbivHtA8s3k/W3ExvKPQH737l2SDxOd92jujOSfJe9/gXPv/grl/TvT+5u87jfy+OjogXxmMmd7W3j5xLrOOuWNbefycV3LF6asfC9f6F67U53PX1VavjZtmcOvl4VtYXClnZa57k3Z6lwu1/IzZ3r5qa0b3UvV5vJJpVwN8sem1LVdSdPK+w8fHtEYCPfn8tbBrQM0nRi0zpSmVXW9lq1qwPDnQ2ZyJZ9mtu1n8rFzdgV3tPHSK9dLb2Vmm67WjW699GCNZ3h95smyLFRjwB5AxOEezEbcrp+Dk7TQTDptXala8zU+4AJO11r1gCEgP5aqT0gb+ZiRWV85HT3pnD01uZZKAgWNbY0degAwktVrL20hDfoEq3QOeG492CJL4A7MIa9sq9Ee6HaA1QIv9Hrw2sl+3XvdBKpxmg4UkHbpVFeZDNQHiCDghwmFynQ/cg5UK/gFCIV18vmTmUSo3rqZPNHrpVUux1dgATx0KjtZQlhm6FIuc2dO4XVu+hPtPSqoDpCrvg+PnaM1Z8D92Uxqn81nyN5KQ3LBfVq2MDWyVufgH9iz2UBOwMLK1OG6tGcaXqxMm1Pss9p0jA59XyngYakQyFw+baXKc4OZPEsy1rRZPQD9vPDK+EouLVzAr6ANVKGxiV2IlCmAwjYDd/ohqwi/MyFM1taB+QouPeaOwpVkWSMFDLLDN31m+t6ic0uN9C1ts4ThSmcnkj1LiGksBCUFZRpVAu4RgFYQ6wCPlq2hXCBEkA3NEjChMe9sbUuKPqvpNjMuqyHzWqDXKdKDLKx1hstgxqgGMwydIbcoes4uFeV3V8MKoA3VAdUEtQyqpAbyAFVfxcR6bk3I42AjBxDhEbwqnH4zYI0WQ0vLYliSTJ2SFPi2OBYjiTWuIGhQURuYu7gaB8Fv6VLgqwXdAjhT1DvQcAZ4iqHGxXMVoIC5lcauR9BzgzMQbG6cZrQ40Pt1jc5+Aql7qpzRfh18bTqVeYzQcqhr7UMgNHBzwt3KOmwzlNqvkRmEOIEDOdgbm0OpbaO9M5kMsUNW3gwAHONh63VJ/RBaYBlWI3DQEOcTAy90OdTKPZLPXj6ilv8lLITcfTg/OhrVPmC1pFog2IbSTEGGlQYdAWCYlrpR7gR8gZHksdi+lyDVGJMvoKto6tc+bA0LMGBpgcwOLTiJlE4mXq07S3mxrrzvHi0Wq9Vq3sThOdTowrsBqO/0gqK8WEXsi8lKP3RdjYSiylx+ZQfoJmtsiADKhPyg3QNq14de1tVqHaik/gXoICdbCitUR2O8DzsdOlWbTLdoCwZ6ZISFQlLDhDtqTXBgT8iHzEMUYUs12FSsGxcAolZQBVWCbKXGtpVP6G0L+8g9877UzRJDMqpjVr8FLalTh4IEwqyKBRgWCJFiWx8RA/cMrAIbDAbT4fYJzbetrco32VOx1csxpnbw0ENht0M3UafSdbfJKJwy2jWrY0AM7ZmVWWKizEUrrHCiEUrU4qXwcG9FDlcH12+EhFPgEfx/ANIzYUQG763o4VeArhRPaHZHVwVvDEitmMPIY7BXw/0FvCtFBWM9PWm4a9A+hWsOmq9gTMPIa9BrQTPnO2oXZC3MXNEs1MzJBlptyYYUS7GG62cwbkj3U5hXg0+anoJHiLUiv2p+/zHZ0PBswbqkdaW4Lx7C/6NkXnhzn7y6JQ7oF1FvR2gJSUkWFfGA+FBuGPHnYgAuDTEtxVOQ0U4vZsScI5ZX/BxxhOg4WsvDuKRZDbCPHqHllmLiGdvmGh7endF4xIwSIjKML7AYZ/eM9jzfuP6cIzl5hDjRd/S8JMRGfD2ORA8csa3huWceUs6PSbO/JNMu5scsQYt3tH4+Jh1ZOSUWNNmXnAUNaWG+DqAZGLiYWYjTU0QLQhvjFHzp6Noz8wHXhClEJ6wzxcqS7Ygv2O2YV8v5MmkPFDdHSNbw8xTpNKvjanojCybbJVVmB1qIPlgfuAYD/2EFzIWMvLmY5465C/eUhYIiLsVzqC6MR2TV03t8cwJz1pBblntK1AoYQgwdrX0CWqFaZmOUcooKVtMpa+dU4ycUFz9aUMShJA97jloc7Wh+9HPGeX9GEupl4PFszL0VMVmPz9u8LahmYq7VlDeOMzKHNxl4N0UieKxoTiojJ2fE+IzWNRTRqe4z0DGAfpO7GPcV4UOfliQFRubUTVrSy4mr2JNnl/RYlHClgbN/0+MVWaioO1iWQrxS24r5Csi25W6oKUPMZaSZcXR66lJVwr9jy7GaLHGc5nzFUj/2HTX6hBlfj1mwyWQ36vTUGXuquRi5JUd+xt42cA2zsQYwP+W5mG3PmIZs6rcwZSgHSub7IgOa9tLqHHuTtzXvLqGKQm9oCFudIPPU+3B3K5Pa37SmKRIGNDPK6Jz2qZC9jmZEe6EX1sRE9Cb2GEXxDjUQIzNFa6o9xLOk97F/d5R5/di/wt4R9qawL2ve8aK18H7gvb660LGew6jZ6McpjpyZSEcdVzLe34BlPSIYiJ3obT/uV9t66rZOGvLbjvPO12TcxxVXWs4772U8dxd826wE/z+epUJcLdstOM9Ucu6IiDPmB7moR8/z5Kw37TQYq3jWm1jPqeoL3kUCszllnD7HbZyBmbvmUxpG9hPuuqeExVCfW2/EFbNPkbVYQ0vCW5NuWhGa8+bk3NkKV4inmalrvx5zJrK4jbmeIzjhu3hyKOls1NA7R1kjN+ou5grmn+JTxYwjjmeTMjkfhlNgueHbxJziE9q2HHhBFTZQf3TiEZ20XtI9nvK/ZI9i3n0IlnDkorUPzlnbvreEyjZJN1Pcw0oa9ZwXedItNXVHR/3WjnO2jxb/13dJzOpYJ1/wWUUn52u/8dWwYAQ28SCj/tNyJGOWbkPxCiLXUf+N/WJN1eFBfgS2F1Az+H9Op/DN2XPeRxe0zsBZj112kdTygs8NKe+LrVhwl+mo38YMjVYQ/VfkUzibrMcTYmDKbPSP6dvD8T6Vnss6yob1RlZO5y/JJws/dgLFp3RNJ3LDp7b8wtdITR5pqgHNXzOOT8IhQptvitGH2fgcbW1jJ3wn5LQTe67F8JVqxpOKHaOfehAyasV7QXUJZ6vxNJmetvKt3OOc8D1yD/Tfpwpq6HSSX2LdjF8Y34fbyfp0hgodKPaq8ztg6kFaU5u4PkpyAD0JvoQvmFiZbvz6DCfflnZ3damn0365eaqXW+rU0gk0nEPDt12MZrRT0U7bvTVHw98yWo7MZD1WiEm+MxHvcuwoc/Hr5G8rOnlSlM/pX1vC+T5q/AvGW5qhaFfJ8a80/wU9+3dLeNpjYGYAg/8WDCkMWAAAJaEBnwB42o3Qy2sTURTH8Xunae9pGmsaQxgctYlxF7qJYCvVMplqTZmFkXSRKQVbq4Ig6EropptSELRy0bWtxUejtva28RGLC8HnP1DBx9/htv3NnGxEEC9858OcA0Nu3IQYGRFCpHrILWeb1rHNchHMRchV5jnzlKkzK8xDZplZYkaZMnOG8RiXGWJOMMeZDibGtDHSPQt/oZ/oB/qGPqDX6BVaR2toFdXRClpCi+g+uo3m0DQ6H31znT+9xjxjnjCPmUfMInOKKTEnmQFGMe2MxQjXhd/RNvqKvqDP6BN6g16iBnqBHqC7aAZdLBfTnenOft2UN9xRpZeVvqf0gtLXlL6q9GWlLyk9ofS40oHSNXWEDlOWDtEB2k82ZShNKUpSNyUoTkQdFCOLBAmzr823/KonffN+WvgXsuZ3Nd+U8XPjpj3vSZPyhT/m2WagYKyb+P1jtabc2ZDyzrxjUsO1t0LKnfkFp2UQiEzh72P/8eZXZt6JXtkvFJ5HG6r3owqnVUx1NNXhVEdTW25WRNGfujV5UBT+dWThf488fSW8bqW2QcILhifYhtUVx30mnVzgZZLXh6LLDebsWWcrJmRddBUCk8h7Zg8KV32lvlK4iolo1Y3x3tbKnh3MOVuy3lolMe7BX7kLqfXr6g==');font-style: normal;font-weight: normal;}@font-face {font-family: 'Tw Cen MTItalic CItalic14B32C17';src: url('data:application/font-woff;base64,d09GRgABAAAAACocABIAAAAAaFAAAAAAAAAAAAAAAAAAAAAAAAAAAAAAAABMVFNIAAABlAAAACwAAAEsITYGXk9TLzIAAAHAAAAATAAAAFZx+JSGVkRNWAAAAgwAAANsAAAF4G3GdUZjbWFwAAAFeAAAAFkAAADcB48IfGN2dCAAAAXUAAAAoAAAAaIapiaHZnBnbQAABnQAAAL+AAAFHssmom9nYXNwAAAJdAAAABAAAAAQACAACWdseWYAAAmEAAARaQAAF+CK5f5/aGRteAAAGvAAAARBAAAkXIlJpbVoZWFkAAAfNAAAADYAAAA2x7Q6n2hoZWEAAB9sAAAAIgAAACQQBQ77aG10eAAAH5AAAACCAAADDGWxB+9rZXJuAAAgFAAAAMUAAAFuEZARYWxvY2EAACDcAAAATwAAAlJvL2mlbWF4cAAAISwAAAAgAAAAIAKiBXBuYW1lAAAhTAAABxkAABJrpNHfyHBvc3QAAChoAAAAFQAAACD/ZAB4cHJlcAAAKIAAAAGaAAAB+ZqHEHx42mNgYNRgZGRkYAAiJMAI5cNFJZG4GKohGkDGGIDkGCEkFmOHNgAAs0QAvHjaY2BkFmScwMDKwME6i9WYwYihA0ynML5nqGAS4mBh4mZjYmJk4WRjZmBgAGE48PX382dgZFBiqGRt/VfL2M52k/GuAlQNAMX4C3t42h3NU3SYCRRF4d232rZt27Zt27Zt27bNaWO1adLGRpvaqebOmf8+fGuv83KBFKT4/0hLckojJansL6lILVM7piGNTEtamc4xPelkBtLLjGSwP2Qio8zsmIVM9pusZJbZyCKzk1XmIJv9IifZZS5yyNzklHnIJfOS236SjzwyP3llAfLJguSXhShgyRR2LEJBWZRC9oNiFJbFKSJLUFSWpJh9pxTFZWnHMpSQZSkpy1HKvlGe0rICZWRFyspKlJOVKW9fqUIFWZWKshqV7AvVqSxrUEXWlJ+pRVV1barJOlTXUpcash41ZX1qyQbUtk80pI5sRF3Z2LEJ9ewjTakvm9FANqehfaAFjWRLGstWNJGtaSrb0Ey2pbm9px0tZHtayg6OHWll7+hEa9mZNrILbWVX2tlbutFedqeD7EFHe0NPOsledJa96SL70FX2dexHN0uiP93lAHrIgfSUg+hlrxlMbzmEPnIofeUw+tkrhjuOoL8cyQBLZBQD1aMZpB7DYDmWIXIcQ+V4hlkCExguJzJCTmKknMwoi2cKo+VUxshpjJXTZRwzGCdnMl7OYoLFMpuJ6jlMUs9lspzHFDnfcQFT5UKmWQyLmC4XM0MuYaZFs5RZchmz5XLmWBQrmCtXMk+uYr5czQK5hoVyLYvkOhZbJOtZIjewVG5kmdwkI9jMcrmFFXIrKy2cbY7bWSV3sNrC2MkauYu1cjfr5B7Wy71skPvYKPezyUI5wGZ5kC3yEFvlYbZZCEfYLo+yQx5jpwVznF3yBLvlSRnEKfbI0+zVcoZ96rPsl+ccz3NAXuCgveQih+QlDsvLHJFXOGovuMoxeY3j8jonLJAbnJQ3OSVvcdoCuM0Z9R3Oyruc03KP8/K+4wMuyIdctOc84pL8h8vyMVfMnydclS6OrlyTbly3Z7hzQ3pwU3pyS3pxW3pzR/pw157iyz3px335lAfyGQ/ND38eSf2RAdKXQB7LFzyRL3GRQbiaD8G4yRDcZSgeMgxPGY6XjMBbRkpvovCR0fjKGPzMi1ieyjieyXj8zZMEnstEAuQrAuVrXpgHSdKTN7xUvyVIviNYvidEfiBUfiTM3PlEuPxMhPxCpLnxlSj5jWj5nRhz5QexMpk4+ZN4+Uu68JsE9R8S5V9eafmX19JIMpf/AASRx8F42mNgYGBkYAZiBgYeBhaGC0DagEEByBIA0kYMFgyODO4MAQyJDMkMKQypDGkMGQyZDDkMuQx5DPkMRQzFDCUMpQxlDJX//4N1kqTj/2NSINiNJAEAEIxB5wAAAHjaYzVk0GdgYPnFoMyABTArMgiB6P93weRzmPi/WgYiwH8sAF2OgYGDAYLJMY0SwLCd4RvQ2IkMKxgiGDZBLVnB0AS3cCbDBKjYdoYTDKEMqxh6wfxyqPxtIISBicguZbwI9Wk9wypGBoZmxgeMfAweUMkkuLLDDDkM15lWMvQwZDA8YKgFwjSGeUCVOUzKjCoMTxk8GNUYahhqANofkPt42oVUS2/TQBBeJ30mLXWSPtK6LWuWlIITwptQVRDVWVdVBGpLKtkVBztNpDSnnjn1VmnTH8FPGCMOEadcuPMjECeQEFLPZdZ20ocQSLb3m/lmZme/naT8ovT82dMnjx89fFC8X8gb9+6u3lnJ3Wa3dHpzeWlRW5jPzs3OTGfSKXXqxuREMjE+NjoyPBSPKSSvQNa0/flRQ9N13SlE9sJVG+I59bcOJH0lSLuWtHjNXrpmLw/sN0CmwWJmRRb2ifUdSAaUaSByFyXzGneKknijzfghzJsN18WMClMpWL+KUStBbT+ZMJnZTBTyxE8kESYRYeyRr1gvlQDELL7mx8jYZCEPaQNiOS7fNpQ7LgJWwUrIZC6Y7nnv9DJFMK2PMiFSYMSE0WBfeghlD0iH+vmeOO2qpO4aEw3W8N6hch726JN4jrdqUkcuX7dFYQiLBx8NPZS3qGBSDt5y8csqmPVXP7rHTftE72mQxpVDyoBNjNh8/02LC549pNIU4oTChx37MqvLr+M4WWxYcIYFsRhvb+BRssVCPjxTJEDDbcs9257sk7ep6DSDXk+DHoJQ3sKL8f4XJQRvMN7wGhthdRPKtWAhtX07OCBKV3EiVxSAzFDAuBVHD8Wu7tqmbIx5FS289oHHjTzo4H2Syg62sADQAwpk12YYWpKfZomIg1IwPLqjYNb2RRYM51RGxRkBxWU/f1z1eJFnJKeeEQktZrlCWIxawhVe9/y4zqjKhF+tiiPu4q7bNmZ1zz93NLBOHVDdlrKG2ssJsHbtV5qecvrmdt8kOFI4WMngOKgCPlvRgiqTmq1TFGrPdjTUyZa4hjhc5SDh4JbwjiPZpEbN0kAeM4K6Lqez0y2TOhpwvGOHNiV17SMpFw28D1cyvT4zsyeZ4z4zSHcZ7vKJKISQGRhbGTxT6myGt9ZAmf0H3Qx5yJh2XIs5IYppcYkSBv7S12HOQLxqCLyErwxUA4btnrbuUDWF/wDy9t6y6s6+TbkYTEHoiU46/yVb+ANtM2MBAAAAAAADAAgAAgAZAAH//wADeNptWAt8VNWZP4/7fs+dOy+GkEwSHmUMQzLAMRrMFUWRWsgPEXFlkKWKIKAkimDrCDHKANUiaIJCBXysiykiJcqC3VVcsev6aO2urFrtgvvTilujbq3oYnKz37kTgrY7v+Sc+5w53/f9v//3/w4iGCEkIwkhChPKRDKRkTBguHJqrYi+4TOCA4QINuh+ulB8FolIRxf4FViQNYHAm6pCibpPliVfsZkk0X0Yo4MDhw8oKhuPMMoVsvlcf0MOxl6Ua2pqyuea3ERj/XgcZXmZ5sMRG8qE1+qv/70x4bX8Mrofpz77LPioPCKC5g28I2hiFn43gZb4uurYDlMdTWf04MDnPVWZ8gwX+ewbcCO2RY3aW6jg8gtVhsUMBwbFkN31qCQJRhFJWJLcYhVaAN+fK/Tmc629hWwWNfc292b5p3581EH5BjfioJrqWjxhVE01iXhxuDIPN/5u1zfBSyfWBd+QU8X5975b/OHmo0TAs/DR4H+DT4KHgrP6SPP2XwWloO+Rl/BqcMKFCAkV4kgUR2/64yw/O4FZfvVIGNwE061K6zOL9ltY1fV2y/Es+PfAGs8xTCZwC9LgS9Xx9M2Wi7G3WRCcqhGVzHHSw5nD76vwoDU+XcksfpYNzzSNYceyGbXiMtEdlcrYMCLFFXJJJvItsKYiljE8f9jXInHWYuEFFrZyhbZsHgJVCF0SgTi1Zssf8Ew+19wfaWyEk5I4LmsVnSMQxAJ/ANdMqs03xGOeJOOMnMGTJnJ/Sfi+v9cw2v7YiSXTg5vwO8m+x0nntjsXXLGNrvr9b9/fMfe9i4M13aS0df2Vt93GEfjjgXfopxDnGMqgOvT6IaQPHO9RzbKNFYrGREdRGNJHPlpZ6WQ3i9HUZkeodkyLDQ+9YEVYnJsc5WeWE2G6X5FhCg89GUQIR2YPOArxR1x4ZNGYW5WTWYqq9eFjqouE+yNumoyQeDHqw69Fo8rwommOKSr8lpqqYEipUogCsAaH9EbyOT5neyNuY6SxkM2ecVdzr9uY6+X+AjdlMXhHqKkeNXHCJMaHsrto6KcYx9Wkbx+TUx8FfQeeHHhw4wMf3f/gm7edu+ii2cXrLr7sNqVj0YqH71zY9gh59o7f7fzDsa6lx+qW7SgdPdix4BdYmXpt+9yLrrmj/6vF6x5esegnjwC2awB5a8CnElLRy/6sjTKmqkwERRYBBgppx8iDfIUzVWyXkCfBc8qjVBAQJqLkyjISkKLrrFPCSBFEKhGqIkG2Mb4RP48JxnIYG1VjY+Wr5U0yhTckR6qSfElA0gJprUSl0HEjRjFHapGIlGvLFlrzKU4LyVyhFSAWSTTyU5RsBoQBQYDbmvqbOMYUwBjMSX7wpiw2NclNTfXjUQHjGpqhNRhnaAbP754RSLv/mfwqOInvErOnjuKRwbu0PagHjLOBo2Id5N0w1OfrhOfTEm8lIqkwzI7Dok44AGNcKC6JkkRIXSf8ekCKlJyTJBuEdRoxN1scCZaV1La4UezbNsP+2LEMuBMLW5KCg7DN36qGawa/EXNUndlJbzS7NbZOJpZly3gtQsbtNkdfKs347I+DpN5l4yq7xV5hr7V32aJty0XVjuHvx3yArBN7KkZujK2JbYrtjAkx8FV2fmE+gI2nXIg9cFSIuDaenODSZC6bDVGX7S0Usm08OzkUC1ksjwJsoZjn5qtYZmKGoEwVAmbLNAhiYuP092769+Dlk7/E1qbgBTKxLtgVBMGfg7/DW/HZm3FKyBfnF4IX3n45+Oa/u4P/CV7Ey3Aap/C+1WA/cgZeF18Xc4CuE/5sWQEgEGfcJBiG1zAm4dXAsyIWRLGdUA8QRagIoGmXRA8ABXcwkWS5HWEPyQrCsiJLSruKPFVF4hSAEsaAnvd92xrOpCgVFNUlU5DAk9mvjnqMJFWXKSqQuSyrWIAvF/EKiik9jOGj5jjMOMpS4BO3sTFSnlxISQDbBxxrzVCWIIc/GEKbAmgrKcXBA2HwQBwku5DtVBKtoSqpwZ9gRthNj58X6MEfgz88I9b1TaSvn/otTfftp/P63oLsmwO01i2cgsoVRat9b7f2tkZU09AMTWvXkafryOS2jEgOY4vQOkTMRzfJYAvSdNd4FNExCB/UcVgC4maENTrrEXGKlcJMgQgaMgRBzyUAD1C5CgXOODx1+Bm3hhvTFC4aZ0KuyVSPhpShDUDO4zB2sfnkf34RfDGptqUbz5ry9oErbhBO/XrnA5+R/q+FhcF59yycvqwCLKgf+Ji+TiciC3LoRf+SqdYz1pcWjdt4g7ObvEyoYCHLRBQTUqLIoxRdKc0xnpCokOyS4oS6lttlOBjZtuLwom0BBTtAu5x/e4CqYf66B/iWz35EVRmxIakc2kLJWggkz5Nhbpzl6NWUUBrrqFSvVskmFat+xGNqLtvaxhMCpkT+NPE2QTKEQ2HQDbLiNFlN3BNtQB15WsOkMhHnGxLytwm4pnvlHmNladcfv/r5K8vd7UtueOj+1pu20kzfsTnLv3piX9+R3yzd/sTqW7btBtzPH/iY9IFfYqj9EPLAGKdcXPwK02EzjTn6YusWVcA7EPI6aVzvNAyrU3Ui3Gw3ysLZCt9443RZegbqGEJ6yJaawXQ9Eeng3NmjG0ziFSbPNdRQLe4NhwKvLiPlbxk0ZA95bsTa8x859sXPix3pjVcu2tI+97Jjr2a/7Hnqy0uemd11/TWbIbojBz4WPLEe2SiN9vtnr7RfsckJBws2sq1vhVSeYxI7KqS6ZB7SaJcJEUVaGEwtGi0HMxIG9cSgVQBYWHYS4R+jWx3iEAgqdeCRMKKJMxGNd2h+Ms00HzSIlgt5DUxK5AutZ6IZBhOK62A4eTRDXA8G08L/fzSv7355tzb9ph9sPdH/1KuLvG1L23724PIbdor1p37zN+dOOvXYvuDIWzfsePL2G7fvBU9kAeeXQjyjKIVeOIQo+B3gaXPLAK4qn+NJVq5lUEYeULG3F/Oz0aDEbsT4Xs44tiQJXWo80WU7Bkd5rMOVfbAaMtrlkcxkWDinhpdnuBXOhh3OfgWINtdzcYfB3zJ804YB4GL4I0czI4x9b74hnLlMyzq9ZaEBHNbIywKHQ1ltZEbgfANLlHHhhmJjZIY7h07rv8tsX7z8RwvX/mvPh31PP/h2/z346OiD8+7Ci25du+aHuz7YfwCj/3p4zFUvLeb8Ph2k/4uAEA+t9KOSqmmibeiippV00KO6A1LruF8PcC1FH48SoC3V6JRsG3ViTDujyJd3yk+FosA0NUdEYqWOkY51WCwQVw6CPYhlKPjNTYUhYSk6UOsdXuwxBzS0CXINrYnWsHx0EgSavNhwycjzzeyr6X9Z2L1wZ3JHnb3+2qmi92h8VvDJjv4i6diB65b8iK8/DwzcCOuPo1/7ug3amtleGYef+0shwtNtfLGGPShKMZDfJcP0DMPEsVgpjrx4HBhZpboRi7uRLpGD3nTGjmemE08xU/FicGRFmQlvgCoEHCDPgWxwdJspAKPvmVSH12camwxiHBz4N1+D8BoxhA0hzqPuJVk8B1jPZQsA+DPKMYR8U1Oi8TSNQwHiTpGtskeA6+G5aJ6eh8PAyuCZsuCGo3f3zLmkOO26+8gFe8+/5OzLuiK5brG+f97s2Zuvc53+D/HJ5AVX/LIj6IKwomngoAPCSahONrrcH2NaVsk2PNs26A5VNSzbNQ3bUKD2GgpEWHoIWYaJhFDEQPENZ54jOZ6wud7y0puApnoHFw491GmhCzikkKzv+nV15/vj6vxMd1u3sKHO9+vG+ecHL/Ud47GaAsN+iBVFU/3qM/QDlMPbVK4tgFBWo92IAJ9QTiUHXI9VQp3ItZY5I1zB0K9zesDSniN7eM7D988ALfw15HgtnuVPu1rAsxWc9KHmKHyAk6321hQhID4Y5kMN5Wql1nScUsQD0HipYcNK6Qovna4gtbUlLloQhrbgeE9lhjPDSb8uPYKVNEwrUp6pSE5kWLoWufGqLk1yCLYrFKCECgV40VNqRzGPlzy1ugbO4DpvL/j3KCGHRhjmd1PD0gzzu5i/NRfPrTiIqeOZFOrHET8GujyiAaIj3cMqUoqQBlXB0gcHXvE1uJPursWEhiXJBKQmUQtage4FOQ8Em8j/GWLWEA5nepay93giNoXwK2Szf4HAUItbQyUVh2RTaAU4thby0bzMAZmYNARKUBplUA4dzVi1J3HVHRdurti15tJryNw9c8is7/80MnnPLDJnxj2RyTSz7fIr9++/+aqY2f+P5CLBmLVzeXANGa3ErnlsWRDyURbyeTLEMIHe9a+dBhcUKB9xSkhCN4ySaXmmaZFEYjA61DATCApW6H/Lqc0xS6sYAYMOPnWgOcQOIBlzroZm2YJBNZhh6dQ0Jk+FFK8dzUwu7fWKGuaaM81NJjW5R6MQGDPB/cufQ/w5XvyehsfMsMVMJhmCcp3NlvM7nP8qw/8ywUuWc4QneLb1tDPPOLKc3tmV3dGWu1qu2Ehm776UXHzOvC3Jepr56ayWe6+Km/3v4EBLTL708I7gAGT3jIFP6T6aD3dN7nxG5Z1OyHoROFhsXOcSt1ONG53UkcrtcqjMHGheBuuePwkOLranxUisQ1LAYMmvqGA+NHELpHul56XD0hvScelzSZUkuwP54IIVaF+4mzJYxcNqVC5QoUyJTkBDZIBPl2mwbAam/3DgT33PPfspfn7lrnUritvvxmuexujjvYe+fB8/u33p0rV3ty3+CY9+JdBWN0TfQet6rhCxyMtydS236w2/1o6wLvGkSGxqEMjZMgIc5Gqa0Sk76hSAAOZ21WbP4tGOlKMNlepq0JMOJqqA/GHQ3/uJMHg8cqEMgXh92NzfkBtiFgxNBHRV2UL9+DBQ5LTukmnlqr0pdf7lUyb8YMbUhr9dkmikmW5v7dhhjw8vbg06wII06MZNYEEVeu0QNE+f+6nqUexBpStFlFQyWVIVYB5lBG8gw72cjMVV88hRMCRSrCRsiMJzalKIYix0jYg7XZFwB8dNsEgk2mU5aa6nIVZp7hnVZilen7MQSJ03v99TN0SImlRSQloHGMgd6XS8A5oQP5liLQhzjsy1tvGduvAvzzeACkOKM1tWGoOXStY4+C+WlVi2GXPBEbYW39GhI0g53un5jYVzx0958/KfLb/u7vnXnnvWOflds7fdMnt9x6rJ5+Qyk25ua7l28+JVF00ck5k4d9mMReunw1quh2hPFkqA4Jt9thXzHQkJmBAhGUtSSUYe32yQXVGB8qB0Et2mwHyAYsNgVJUQVqkoh/LKYHK4I6mz49BelRVmLhdGFixqcs4UDfmM8ODqckh24IndE++L379gz8I1iaJQCraVVQbHZAsox9k0AwrpPw4hAcgiCfoCGLikqJ6iqLyOuchzXRQG9CzXZZajmcylii4gsdOKayr0RypPO8SHFMK6qtGZCq8t7/lWPM6UOMgMhSvqsNxAv8Rn3wa+V6AUKoLrQ0EBCfkmF6swv+OroB3dJJRtOHvlgBtjx13slrcLQkriH9BgraEToA/uh7iWgyqGTHSm6eVKQ/YguAwOTotttmNPC9naskq7dPf02Fs7b/9FBNNMQNK3zrsQ/ykw7t+3bXnzlSrXjwPH6Hzwjoi6DiERvMOiYxmtAi8AZ5dE6D4IFgUCVIpLSISMFQUK7iAitPvQBzFBIKIFxVjkBsc1m4lVYKLIvwDyH/nl3vFwT7mnPNwDgoDnbiiPB6c8as5zG7/T4582DqyL4jyevn8b1p4LImDEBfif+p6DlVcERboBVi6j7f4M2QF/ThU6BQKYI5RgKgmiWJKoJ0l0cPUyrF6WJQIwTYdGUN4hpWgj6AhBFnJkE+H3iFReaNg3HT4AXd/MMO/CxYY7FvlkDvRgOS5NfMviO3thg+VXCTE6uPwaPGtvN8481z/3CB4ONmj45Dfz8Mf/B/8sxOAAAAB42t2YS2/aQBSFb4PtefiJMQYXCJCQlEaUBa2SKmqlSll0EXWVbZb5/7+hcz0z9gwmabr0HEtjaSxb4tO5d84FAJYAH3aMMTgDGIApX1zy3myggnolxn77fOB7A/DEl84CTzweDM48D8ADl8Q5R1D2jwoUlqDdUJSE6ElWXsOKSFYD91iFYfgOVsRmFRx/JQAv8D3wa1a+eOx5A98/AbXXiqKoy4pYcExKQuwkK79mJb40oM6yiuMYQflvs2ooYdUa++0LPgk8CJAVCwiy8oLgBNReK0mSLiuq4NBTrMLXWPkGK993kFWapu9g1TgKq9bYb18IKPGBICtOaM2KkBNQe60sy5CVbQCm4LDmtNSO+gcrPPpCZ1kNh0M01X+wio399gXCSKBZYfcPfPdY5XneZcUVHN4kC+0o7HCvsKIBUGQVUcmK0hMG7LVGoxGyIu9hFcsOZ+y3LxCuWcWUO8qqKAo0lc0qVHDCJoX9kxXljACrWTFMFcQXw1PXgL3WeDzusooUnKhJYbr68DQwGLZwaYisMH4mDFMFCdxjVZYlsqLvYZXK0+AVVpwAR1Ypl6zEoNk1YK81mUy6rGIFJ24Sq8EqNxi2cFnEqWaFqYI6yGo6nWIBsrdZpbr68DR4hVWoWGWSFRFDedeAvdZsNkNWtgFSBSdtEqt2FHY4bTNzUgKeRAwiHGvyCFMFI2Io70LttRaLBRagzSpTcLImhWlHYYczGLZwwzTmECOrUYwnJadiKG+N6YRWqxUWoF0suYKTNylMO0qoMhi2cKMsCSHBqD5O8KQMmRjKuwbstdbrNbKK3mZVaEdJVsPOpATxULMqk6GjrK6urrAA7WIpFJyiSRaaElattpmZ/iEZZRFkGNWrDLt/xMVQ3jVgr3Vzc4OmsjvQRFzyriQpzWXV6mI0Ey1k4zyBHOPnPMfun4Ri0GyN6YT2+z2ayjZApeBUekNSWtbrpcGwhZtPihQKjFTLYoJ/i0VieGqN6YQOhwN2FdsAcwVnrjfOZW+r108GwxbuqCqHUGKkWpfY0YaJGAhU7bqi29tbLEC7A50rOOfNCVCvG1m1IpR1UhqMZ9McphipNtMZ/tWTipALU6dY3d/fYwHaHWiFTUm2JtB1Jx0l9KVu70cpDcpFNYIKI9WnCrv/KKuqEwbstR4eHrAAbQNciUvelbaaktA3gIvjr1zAx4tFCQvh0PTL4gJH8lyE3C7UXuvx8RFNZVfVZ3HJu5KkdJBOBLg+/so1LK7XFawxJhzW4nFVFSK4qdp1RU9PT3is2QbYi0ve9QlQr3f1+qtuWUfJA1Y3mzlsMCbcbcTj+Xyy2egO54qen5+xq9gG+CoueVf6Xq8/6/W3wbCFe7nfLmGLMeHnVjxeLqvtVteuK3p5ecFoYBvgTlnoTm/8kL2tXv9om5nJA64PuzXsMCY87A44Os12O4CdU6z+ApzUPv0AAAAAAQAAAAIzM4kcGHRfDzz1ABsIAAAAAACsuo10AAAAALOZL8L+if3jCaYHVgACAAgAAQAAAAAAAHjaY2BkYGC7+U+ZgYGL4V/nv07OZewfGX4xIIM4AK/GCBkAAHja42BgZAABJlMGOGC6zsjDQAZgyWKIgdIuOOSrCZpxlUEZmzhrGIM5NnE2bQYBuF4GhjAGCgHQDEMQzSzCEAdkqzI3MmgzrWLwAovVMhgzHmTwgKkFsp1YQxj8gOLaQLV+8PBbxSAPxNJM2gxZQP0BQOwFkwOyZRlGwaAEACVTEP4AAHjaHc/BCcIwGMXx58ENHKEXvfbmWdoUBdtA1UAmcCRxBk8OIDiEuIM7xH9eS3888uVLvkr1WVy10FYvLXVXow1LjS42lTfm8lGrprS4Kw8M5YYRdzprjclmujrtyZ2ONmPPu+JLznVP4OQfZhw484PBDlQHequR6t77D/SK1ZpHzza6d3KeXJ1cjZ45ujozkbBz7p2DPdrRTjZ6z+x8Kk88ly9evFInn/0viWl/2HFLUu8cbGT+7Bsz1Zp752A5/w9RLFPOAAAAeNpjYGAQhcMgPHAzw2ZGNyT4AR0y5SMgswISXA+CLAIE4Rwg/M/awibAVgCE/9jdwLCMI4LjLWc4GO7g8uNayG3A3QuGH0bhYIQA3RHrxwAAAQAAASgALgADAAAAAAABAAAAIwA5AAABPQUeAAAAAHja5VZNjBRFFK5hmtkBZjdE0IhALAkRD7uzP/y5eJEfBRQSDRsvxpCa7prpcru72q6abYYEE71y9owXL+LFcCLGGOJVExOjJ6MSD3rxZKJX33v9ZrZll9V48eButufr16++99X3XvWOEOKl5tuiIaqfe/BX4YbYIb5gvE20xLeMm2I/ZFU4ELsnOdtFR3zHuCVmxC+Mp4QVvzNuiz0NzXiHaDduMd65LW5cY7xLHG3+yLgjjgV7oGIjaIKGmeB1xoE4FJwnvJ3iNxhj3BBuQbwT3GIcCBncJDxF8c8YY/w24TbFf2aM8a8J7wAj3g1+Y9wQj7RuMob81i3GTXGiNWQMayc528XjrduMW+JA63PGU+L71g+M2+LpqU8Z7xC724uMdwZfTf3EeJfod+4w7oh4eh/hnTVPdtY82QXxvbzHXRB/hvfYgfju6fcYB+Lw9DuEZyDenr7LOBAHpj8gvBv5p79hDPzT9wjvofgfjDFe6dxb83ZvzdtHMX9mH2PIn9lO+DGKP8cY40cI70OemTcYA8/MRcL7Kf8GY8yven2wVvdgre6TxHOLMfJUfTlMPJ8xRp4qf47y7zPG/C8Rt2s+t2s+t2v62zX9nVp+p5bfqfnfYf/PmYHx5rqOZKS8kqHNR4UZxF6uxFpetpn1o1zLs7bIbaG8sZlcXF5enIPLya48nSSSsp0stNPFmo66cqXUmTfax/IsgGEx+lAaJ5X0hYp0qopVafsPZy9jE8YyVSPZ00A6MM7rAtSZTIa68Ao+3xwWxkUmxHzXnbDMQWUsKS+vyIteJSZ8TReOFHcXllZKeHR5Za568l9pXBnldlCoPB4tLawXl6VyMtLODDJgURn0olBlJnsjecUm8oJ2Drk96LmkMudBwoQRM002AL19E2oQ5EutsUlHTxDT4vIxaBRupW8K52Wpq36VoFiqKIKC3hL1hBIvfQVkiekVCuQZ5Du+jDTgEhlFz3vKwXJQM9A21b4woXSxyrVjhyzMhsmUr6w5r4tUZaPxTrQqkhHwLi0ccaS0p0OVgqYMMrwGlxKZq8JjJzD/jBrGauhkatd0Cr5VceWlN6nuyhdtkRJNf5iR62M+XLuqwWNbRG5WDrNMh2Ao7ivS4aSl0AEHdxlNMG4zTDRICYd+VjowXcJ4m74sDbRt43YV6gJ3VZ4XNi8M7LkyPUG3dTGxPVQoTA7RuL4tpNfXPFB7Dz2cJa09m1QzENos0lmVmMFSBQ1zQ+NVL9G0NjIuTxQZGmsVJSbTlZMqWoMxNA44u7H3+an5+bIsuyk3uBvadD72aTKf+gwsmk/d1VInENVdDG+5hMe0QHDVgMJrtEasiFJIcVZokcHnZbjHu6EohBNGrAm1acYqZVwXv/5NRsWx2fOXa88tXD3cb5LXfL/5SfOj5p3m3ebH4hzkDSjXQG0tIsiKoL6HPylC4MnFCFgxK4aoBIYY8pDLAqeF2AhyNFWxkJnTVRGjpaqLYhl+F8Uco5OiC9HTIoFfWeN2dKfhU8PnGqnpUsWS9COjhms82ZGnHY+eOgQRQ+tRtaf6EWSk8FmAbxKU9P+V9hJWGPABayLbCD57tAKVDqiqJ72Vd4ZWhRRBD6v7N0kn5kbENuZ3sL+NWuZ4zw/29yIxJsTwGlVwNY+7YkEs0bpqFa6Z+8ua/5uPK4QssKOWHGqPwKGFzXZOChXtPKIJxJnMWIsCVJ0L5ClJSY/WXAF2nOELtMZNdHv25xKtxZ1Z7uODGsecuG7A/vZpb5od8tQ1PTlJR8WJmiaMHOMTNe4Kri+oqqS19fNVsseSOhvxDlHfuuqNKseoD6sqZThRPdJeuWcm+o7D31iNYU/GE7W+vkduV9UrbwZwZ2E2NM0dOiAhI6bOada+PkOW3xtYV9HkrE/NedpjSh6NNvREk+aEnqBenIgjrLDyFF0P4S5lnzLm8DSpBZ0nCaoUzeb4TIz5z0B8SLqHxJrC8zU6Q9W81fMV3eMU41N07UXaWVpT0weerDbrD+ob112FazXHyBBB7Vm4w7UZ5VcTOu5XRLGNp7Q6A46fZbV38LibIexesysh8Huq43jSJb+9De2xpP8s8T/srpr4Vc0uPssh29LVcJ/rk55MZhtrbpz2kHVWb5rhZOL6tDtJ665RLUfKPJ/D2ZqvPTrj9fdASG5F1M86Y8ZVFZ8wBxUNvb165Nl63Yi8zCGqahMak68R7SpjV8Y1Mb7Gb0ND7yfU2aWdemA6Jebht6TfLnlYP8Fd0pxCBuanUGEerp7ODvYE75y4Sv4lnKuZHbP/fZW/vk2LSeQq7SAi/9frbP1f7y3wU2+ac67xKmT4h3zzsrVvRVt/N8M33FbfrEY0pQ9TeZ//z25aJXgiOBs8H5wOng2Wtqixxfe/xsLEidVNGV4RtqEgskZd2SzjBWC4TjOl/gTI9rXvAAAAeNpjYGZg+P8TiDMYKhiwAABhvAPbAAAAeNptj89PE0EUx3fKFqd1dgdbEPpjebBStKzEpCQbRBM2NellL6Tl0IXr3jHBa4XGkO2lKpISOAAHbj3ANL3MRdGGggajf4p/grzlwKkv+cz3+953kjfjjDrtXM522tms7UgAPMaztvz/vSsZC9XZkzRu/7kpwU3dhKteCX4hX3sm/OyW4OJ3Cbo4F8j1uQ/ndR9zH74hP/o+9JBLpN/BHrPDWhqawWs4aFE4Dkw4QvZbJrQCHxpBAT6gBnjvtFaAvZoPX5BdZBtn73FHDVU5I+G7ZuowbZ/UyfN5Pmfpz/J89qk+k+PmE31qmk+C7iSN/N0HyiqaTNbQJlJpbezxuJZIjmp85BFjms5i8Yds+AFlQ2qUKSTCgC/zDf6Jq8Bf8C3+l//j0cwrCnyJwtBLCsoihZUFIhKu4q4WRZKgVopiwXIlVcqiYLmCrqxXO4R89HAqIg1JlFWhNmQEJfFmbb0qSSqMdzLYVjsqkWR7p9nM3DvPswzhu5WqeGt4ohCaz4anWFib76wB1YmFa/1ycdMamA+sW+1nlEUAAA==');font-style: normal;font-weight: normal;}.cs-ResumePromptSlide .cs-6easLA4JsYE-ResumePromptSlide-btn0  {color: rgba(53, 53, 53, 1);border-color: rgba(177, 177, 177, 1);background: linear-gradient(180deg, rgba(245, 245, 245, 1) 0%, rgba(199, 199, 199, 1) 100%);text-shadow: 0 1px 0 rgba(240, 240, 240, 1);}.cs-ResumePromptSlide .cs-6easLA4JsYE-ResumePromptSlide-btn0 .cs-html {color: rgba(68, 68, 68, 1);}.cs-ResumePromptSlide .cs-6easLA4JsYE-ResumePromptSlide-btn0 .cs-slide {border-color: rgba(85, 85, 85, 1);}.cs-ResumePromptSlide .cs-6easLA4JsYE-ResumePromptSlide-btn0:hover {background: linear-gradient(180deg, rgba(242, 242, 242, 1) 0%, rgba(175, 175, 175, 1) 100%);}.cs-ResumePromptSlide .cs-6easLA4JsYE-ResumePromptSlide-btn0:active {background: linear-gradient(180deg, rgba(199, 199, 199, 1) 0%, rgba(244, 244, 244, 1) 100%);}.cs-ResumePromptSlide .cs-6easLA4JsYE-ResumePromptSlide-btn1  {color: rgba(53, 53, 53, 1);border-color: rgba(177, 177, 177, 1);background: linear-gradient(180deg, rgba(245, 245, 245, 1) 0%, rgba(199, 199, 199, 1) 100%);text-shadow: 0 1px 0 rgba(240, 240, 240, 1);}.cs-ResumePromptSlide .cs-6easLA4JsYE-ResumePromptSlide-btn1 .cs-html {color: rgba(68, 68, 68, 1);}.cs-ResumePromptSlide .cs-6easLA4JsYE-ResumePromptSlide-btn1 .cs-slide {border-color: rgba(85, 85, 85, 1);}.cs-ResumePromptSlide .cs-6easLA4JsYE-ResumePromptSlide-btn1:hover {background: linear-gradient(180deg, rgba(242, 242, 242, 1) 0%, rgba(175, 175, 175, 1) 100%);}.cs-ResumePromptSlide .cs-6easLA4JsYE-ResumePromptSlide-btn1:active {background: linear-gradient(180deg, rgba(199, 199, 199, 1) 0%, rgba(244, 244, 244, 1) 100%);}.cs-ExternalInterfaceErrorSlide .cs-buttonOK  {color: rgba(53, 53, 53, 1);border-color: rgba(177, 177, 177, 1);background: linear-gradient(180deg, rgba(245, 245, 245, 1) 0%, rgba(199, 199, 199, 1) 100%);text-shadow: 0 1px 0 rgba(240, 240, 240, 1);}.cs-ExternalInterfaceErrorSlide .cs-buttonOK .cs-html {color: rgba(68, 68, 68, 1);}.cs-ExternalInterfaceErrorSlide .cs-buttonOK .cs-slide {border-color: rgba(85, 85, 85, 1);}.cs-ExternalInterfaceErrorSlide .cs-buttonOK:hover {background: linear-gradient(180deg, rgba(242, 242, 242, 1) 0%, rgba(175, 175, 175, 1) 100%);}.cs-ExternalInterfaceErrorSlide .cs-buttonOK:active {background: linear-gradient(180deg, rgba(199, 199, 199, 1) 0%, rgba(244, 244, 244, 1) 100%);}.cs-LockedWarningSlide .cs-6fwYVGThxhM-LockedWarningSlide-btn0  {color: rgba(53, 53, 53, 1);border-color: rgba(177, 177, 177, 1);background: linear-gradient(180deg, rgba(245, 245, 245, 1) 0%, rgba(199, 199, 199, 1) 100%);text-shadow: 0 1px 0 rgba(240, 240, 240, 1);}.cs-LockedWarningSlide .cs-6fwYVGThxhM-LockedWarningSlide-btn0 .cs-html {color: rgba(68, 68, 68, 1);}.cs-LockedWarningSlide .cs-6fwYVGThxhM-LockedWarningSlide-btn0 .cs-slide {border-color: rgba(85, 85, 85, 1);}.cs-LockedWarningSlide .cs-6fwYVGThxhM-LockedWarningSlide-btn0:hover {background: linear-gradient(180deg, rgba(242, 242, 242, 1) 0%, rgba(175, 175, 175, 1) 100%);}.cs-LockedWarningSlide .cs-6fwYVGThxhM-LockedWarningSlide-btn0:active {background: linear-gradient(180deg, rgba(199, 199, 199, 1) 0%, rgba(244, 244, 244, 1) 100%);}.cs-InvalidPromptSlide .cs-6fwYVGThxhM-InvalidPromptSlide-btn0  {color: rgba(53, 53, 53, 1);border-color: rgba(177, 177, 177, 1);background: linear-gradient(180deg, rgba(245, 245, 245, 1) 0%, rgba(199, 199, 199, 1) 100%);text-shadow: 0 1px 0 rgba(240, 240, 240, 1);}.cs-InvalidPromptSlide .cs-6fwYVGThxhM-InvalidPromptSlide-btn0 .cs-html {color: rgba(68, 68, 68, 1);}.cs-InvalidPromptSlide .cs-6fwYVGThxhM-InvalidPromptSlide-btn0 .cs-slide {border-color: rgba(85, 85, 85, 1);}.cs-InvalidPromptSlide .cs-6fwYVGThxhM-InvalidPromptSlide-btn0:hover {background: linear-gradient(180deg, rgba(242, 242, 242, 1) 0%, rgba(175, 175, 175, 1) 100%);}.cs-InvalidPromptSlide .cs-6fwYVGThxhM-InvalidPromptSlide-btn0:active {background: linear-gradient(180deg, rgba(199, 199, 199, 1) 0%, rgba(244, 244, 244, 1) 100%);}.cs-PrintPromptSlide-ShowQuizReview .cs-6fwYVGThxhM-PrintPromptSlide-ShowQuizReview-btn0  {color: rgba(53, 53, 53, 1);border-color: rgba(177, 177, 177, 1);background: linear-gradient(180deg, rgba(245, 245, 245, 1) 0%, rgba(199, 199, 199, 1) 100%);text-shadow: 0 1px 0 rgba(240, 240, 240, 1);}.cs-PrintPromptSlide-ShowQuizReview .cs-6fwYVGThxhM-PrintPromptSlide-ShowQuizReview-btn0 .cs-html {color: rgba(68, 68, 68, 1);}.cs-PrintPromptSlide-ShowQuizReview .cs-6fwYVGThxhM-PrintPromptSlide-ShowQuizReview-btn0 .cs-slide {border-color: rgba(85, 85, 85, 1);}.cs-PrintPromptSlide-ShowQuizReview .cs-6fwYVGThxhM-PrintPromptSlide-ShowQuizReview-btn0:hover {background: linear-gradient(180deg, rgba(242, 242, 242, 1) 0%, rgba(175, 175, 175, 1) 100%);}.cs-PrintPromptSlide-ShowQuizReview .cs-6fwYVGThxhM-PrintPromptSlide-ShowQuizReview-btn0:active {background: linear-gradient(180deg, rgba(199, 199, 199, 1) 0%, rgba(244, 244, 244, 1) 100%);}.cs-PrintPromptSlide-DoNotShowQuizReview .cs-6fwYVGThxhM-PrintPromptSlide-DoNotShowQuizReview-btn0  {color: rgba(53, 53, 53, 1);border-color: rgba(177, 177, 177, 1);background: linear-gradient(180deg, rgba(245, 245, 245, 1) 0%, rgba(199, 199, 199, 1) 100%);text-shadow: 0 1px 0 rgba(240, 240, 240, 1);}.cs-PrintPromptSlide-DoNotShowQuizReview .cs-6fwYVGThxhM-PrintPromptSlide-DoNotShowQuizReview-btn0 .cs-html {color: rgba(68, 68, 68, 1);}.cs-PrintPromptSlide-DoNotShowQuizReview .cs-6fwYVGThxhM-PrintPromptSlide-DoNotShowQuizReview-btn0 .cs-slide {border-color: rgba(85, 85, 85, 1);}.cs-PrintPromptSlide-DoNotShowQuizReview .cs-6fwYVGThxhM-PrintPromptSlide-DoNotShowQuizReview-btn0:hover {background: linear-gradient(180deg, rgba(242, 242, 242, 1) 0%, rgba(175, 175, 175, 1) 100%);}.cs-PrintPromptSlide-DoNotShowQuizReview .cs-6fwYVGThxhM-PrintPromptSlide-DoNotShowQuizReview-btn0:active {background: linear-gradient(180deg, rgba(199, 199, 199, 1) 0%, rgba(244, 244, 244, 1) 100%);}.cs-ScrollPromptSlide .cs-6fwYVGThxhM-ScrollPromptSlide-btn0  {color: rgba(53, 53, 53, 1);border-color: rgba(177, 177, 177, 1);background: linear-gradient(180deg, rgba(245, 245, 245, 1) 0%, rgba(199, 199, 199, 1) 100%);text-shadow: 0 1px 0 rgba(240, 240, 240, 1);}.cs-ScrollPromptSlide .cs-6fwYVGThxhM-ScrollPromptSlide-btn0 .cs-html {color: rgba(68, 68, 68, 1);}.cs-ScrollPromptSlide .cs-6fwYVGThxhM-ScrollPromptSlide-btn0 .cs-slide {border-color: rgba(85, 85, 85, 1);}.cs-ScrollPromptSlide .cs-6fwYVGThxhM-ScrollPromptSlide-btn0:hover {background: linear-gradient(180deg, rgba(242, 242, 242, 1) 0%, rgba(175, 175, 175, 1) 100%);}.cs-ScrollPromptSlide .cs-6fwYVGThxhM-ScrollPromptSlide-btn0:active {background: linear-gradient(180deg, rgba(199, 199, 199, 1) 0%, rgba(244, 244, 244, 1) 100%);}
