# Supplementary material for: An Evidence-Based Approach to Teaching Obesity Management to Medical Students
Source: MedEdPORTAL. 2017 Dec 20;13:10662. doi: 10.15766/mep_2374-8265.10662 (PMC6338064; doi:10.15766/mep_2374-8265.10662)
Supplement: Supplementary file 1 — A. Learning Module folder B. Survey Instrument.docx [file mep-13-10662-s001.zip › A. Learning Module folder/html5/data/js/326.js]

window.globalProvideData('slide', '{"title":"An Evidence Based Approach to Obesity Management","trackViews":true,"showMenuResultIcon":false,"viewGroupId":"","historyGroupId":"ap","videoZoom":"","scrolling":false,"transition":"appear","transDuration":0,"transDir":1,"wipeTrans":false,"slideLock":false,"navIndex":0,"globalAudioId":"","thumbnailid":"","showAnimationId":"","lmsId":"","width":720,"height":540,"resume":false,"background":{"type":"vector","vectorData":{"left":0,"top":0,"right":720,"bottom":540,"pngfb":false,"pr":{"l":"Lib","i":0}}},"id":"326","actionGroups":{"ActGrpOnPrevButtonClick":{"kind":"actiongroup","actions":[{"kind":"history_prev"}]},"ActGrpOnNextButtonClick":{"kind":"actiongroup","actions":[{"kind":"gotoplay","window":"_current","wndtype":"normal","objRef":{"type":"string","value":"_player.5bOFdDIvZFR.296"}}]}},"events":[{"kind":"ontransitionin","actions":[{"kind":"set_window_control_layout","name":"pxabnsnfns01001000000"}]},{"kind":"onprevslide","actions":[{"kind":"exe_actiongroup","id":"ActGrpOnPrevButtonClick"}]},{"kind":"onnextslide","actions":[{"kind":"exe_actiongroup","id":"ActGrpOnNextButtonClick"}]}],"slideLayers":[{"enableSeek":true,"enableReplay":true,"timeline":{"duration":5000,"events":[{"kind":"ontimelinetick","time":0,"actions":[{"kind":"show","transition":"appear","objRef":{"type":"string","value":"d5nTLPDGzNs5smshp7"}},{"kind":"show","transition":"appear","objRef":{"type":"string","value":"sl326shp3"}},{"kind":"show","transition":"appear","objRef":{"type":"string","value":"sl326shp4"}},{"kind":"show","transition":"appear","objRef":{"type":"string","value":"sl326shp5"}}]}]},"objects":[{"kind":"vectorshape","rotation":0,"accType":"text","cliptobounds":false,"defaultAction":"","shapemaskId":"","xPos":45,"yPos":65,"tabIndex":1,"tabEnabled":false,"xOffset":0,"yOffset":0,"rotateXPos":0,"rotateYPos":36,"scaleX":100,"scaleY":100,"alpha":100,"depth":1,"scrolling":true,"shuffleLock":false,"data":{"hotlinkId":"","accState":0,"vectorData":{"left":-1,"top":-1,"right":1,"bottom":73,"pngfb":false,"pr":{"l":"Lib","i":1}},"html5data":{"xPos":0,"yPos":0,"width":0,"height":72,"strokewidth":1}},"width":0,"height":72,"resume":false,"useHandCursor":true,"id":"d5nTLPDGzNs5smshp7"},{"kind":"vectorshape","rotation":0,"accType":"text","cliptobounds":false,"defaultAction":"","textLib":[{"kind":"textdata","uniqueId":"sl326shp3_sl326shp3_01","id":"01","linkId":"01","type":"vectortext","xPos":0,"yPos":0,"width":0,"height":0,"shadowIndex":-1,"vectortext":{"left":0,"top":0,"right":659,"bottom":119,"pngfb":false,"pr":{"l":"Lib","i":3}}}],"shapemaskId":"","xPos":16,"yPos":333,"tabIndex":3,"tabEnabled":true,"xOffset":0,"yOffset":0,"rotateXPos":331.5,"rotateYPos":97,"scaleX":100,"scaleY":100,"alpha":100,"depth":2,"scrolling":true,"shuffleLock":false,"data":{"hotlinkId":"","accState":0,"vectorData":{"left":0,"top":0,"right":663,"bottom":194,"altText":"Magdalena Pasarica M.D., Ph.D.\\rAssociate Professor of Medicine\\rUniversity of Central Florida College of Medicine\\r","pngfb":false,"pr":{"l":"Lib","i":2}},"html5data":{"xPos":0,"yPos":0,"width":663,"height":194,"strokewidth":0}},"width":663,"height":194,"resume":false,"useHandCursor":true,"id":"sl326shp3"},{"kind":"vectorshape","rotation":0,"accType":"text","cliptobounds":false,"defaultAction":"","textLib":[{"kind":"textdata","uniqueId":"sl326shp4_sl326shp4_01","id":"01","linkId":"01","type":"vectortext","xPos":0,"yPos":0,"width":0,"height":0,"shadowIndex":-1,"vectortext":{"left":0,"top":-8,"right":535,"bottom":215,"pngfb":false,"pr":{"l":"Lib","i":5}}}],"shapemaskId":"","xPos":71,"yPos":98,"tabIndex":2,"tabEnabled":true,"xOffset":0,"yOffset":0,"rotateXPos":287,"rotateYPos":108,"scaleX":100,"scaleY":100,"alpha":100,"depth":3,"scrolling":true,"shuffleLock":false,"data":{"hotlinkId":"","accState":0,"vectorData":{"left":0,"top":-8,"right":574,"bottom":216,"altText":"An Evidence Based Approach to Obesity Management","pngfb":false,"pr":{"l":"Lib","i":4}},"html5data":{"xPos":0,"yPos":-8,"width":574,"height":224,"strokewidth":0}},"width":574,"height":216,"resume":false,"useHandCursor":true,"id":"sl326shp4"},{"kind":"vectorshape","rotation":0,"accType":"text","cliptobounds":false,"defaultAction":"","imagelib":[{"kind":"imagedata","assetId":0,"id":"01","url":"presentation_content/6Qgk7g4w30D_sl326shp5_DX314_DY314.swf","type":"normal","width":209,"height":56,"altimage":"mobile/6Qgk7g4w30D_sl326shp5_DX314_DY314_CX209_CY56.png","mobiledx":0,"mobiledy":0,"maskref":"0"}],"shapemaskId":"","xPos":3,"yPos":3,"tabIndex":0,"tabEnabled":false,"xOffset":0,"yOffset":0,"rotateXPos":78.5,"rotateYPos":21,"scaleX":100,"scaleY":100,"alpha":100,"depth":4,"scrolling":true,"shuffleLock":false,"data":{"hotlinkId":"","accState":0,"vectorData":{"left":-1,"top":-1,"right":157,"bottom":43,"pngfb":false,"pr":{"l":"Lib","i":6}},"html5data":{"xPos":-1,"yPos":-1,"width":158,"height":44,"strokewidth":0}},"width":157,"height":42,"resume":false,"useHandCursor":true,"id":"sl326shp5"}],"startTime":0,"elapsedTimeMode":"normal","useHandCursor":false,"resume":false,"kind":"slidelayer","isBaseLayer":true}]}');
