# Supplementary material for: An Evidence-Based Approach to Teaching Obesity Management to Medical Students
Source: MedEdPORTAL. 2017 Dec 20;13:10662. doi: 10.15766/mep_2374-8265.10662 (PMC6338064; doi:10.15766/mep_2374-8265.10662)
Supplement: Supplementary file 1 — A. Learning Module folder B. Survey Instrument.docx [file mep-13-10662-s001.zip › A. Learning Module folder/html5/data/js/343.js]

window.globalProvideData('slide', '{"title":"1. Healthy lifestyle recommendations (Adults)","trackViews":true,"showMenuResultIcon":false,"viewGroupId":"","historyGroupId":"ap","videoZoom":"","scrolling":false,"transition":"appear","transDuration":0,"transDir":1,"wipeTrans":false,"slideLock":false,"navIndex":3,"globalAudioId":"","thumbnailid":"","showAnimationId":"","lmsId":"","width":720,"height":540,"resume":false,"background":{"type":"vector","vectorData":{"left":0,"top":0,"right":720,"bottom":540,"pngfb":false,"pr":{"l":"Lib","i":0}}},"id":"343","actionGroups":{"ActGrpOnPrevButtonClick":{"kind":"actiongroup","actions":[{"kind":"history_prev"}]},"ActGrpOnNextButtonClick":{"kind":"actiongroup","actions":[{"kind":"gotoplay","window":"_current","wndtype":"normal","objRef":{"type":"string","value":"_player.5WdlbLzESRJ5.6WDOmTLj0qz"}}]}},"events":[{"kind":"ontransitionin","actions":[{"kind":"set_window_control_layout","name":"pxabnsnfns01001000000"}]},{"kind":"onprevslide","actions":[{"kind":"exe_actiongroup","id":"ActGrpOnPrevButtonClick"}]},{"kind":"onnextslide","actions":[{"kind":"exe_actiongroup","id":"ActGrpOnNextButtonClick"}]}],"slideLayers":[{"enableSeek":true,"enableReplay":true,"timeline":{"duration":5000,"events":[{"kind":"ontimelinetick","time":0,"actions":[{"kind":"show","transition":"appear","objRef":{"type":"string","value":"d5nTLPDGzNs5smshp7"}},{"kind":"show","transition":"appear","objRef":{"type":"string","value":"sl343shp2"}},{"kind":"show","transition":"appear","objRef":{"type":"string","value":"sl343shp4"}},{"kind":"show","transition":"appear","objRef":{"type":"string","value":"sl343shp3"}},{"kind":"show","transition":"appear","objRef":{"type":"string","value":"sl343shp5"}}]}]},"objects":[{"kind":"vectorshape","rotation":0,"accType":"text","cliptobounds":false,"defaultAction":"","shapemaskId":"","xPos":45,"yPos":65,"tabIndex":2,"tabEnabled":false,"xOffset":0,"yOffset":0,"rotateXPos":0,"rotateYPos":36,"scaleX":100,"scaleY":100,"alpha":100,"depth":1,"scrolling":true,"shuffleLock":false,"data":{"hotlinkId":"","accState":0,"vectorData":{"left":-1,"top":-1,"right":1,"bottom":73,"pngfb":false,"pr":{"l":"Lib","i":1}},"html5data":{"xPos":0,"yPos":0,"width":0,"height":72,"strokewidth":1}},"width":0,"height":72,"resume":false,"useHandCursor":true,"id":"d5nTLPDGzNs5smshp7"},{"kind":"vectorshape","rotation":0,"accType":"text","cliptobounds":false,"defaultAction":"","textLib":[{"kind":"textdata","uniqueId":"sl343shp2_sl343shp2_01","id":"01","linkId":"01","type":"vectortext","xPos":0,"yPos":0,"width":0,"height":0,"shadowIndex":-1,"vectortext":{"left":0,"top":0,"right":584,"bottom":95,"pngfb":false,"pr":{"l":"Lib","i":12}}}],"shapemaskId":"","xPos":102,"yPos":54,"tabIndex":1,"tabEnabled":true,"xOffset":0,"yOffset":0,"rotateXPos":309,"rotateYPos":50.5,"scaleX":100,"scaleY":100,"alpha":100,"depth":2,"scrolling":true,"shuffleLock":false,"data":{"hotlinkId":"","accState":0,"vectorData":{"left":0,"top":0,"right":618,"bottom":101,"altText":"1. Healthy lifestyle recommendations (Adults)","pngfb":false,"pr":{"l":"Lib","i":11}},"html5data":{"xPos":0,"yPos":0,"width":618,"height":101,"strokewidth":0}},"width":618,"height":101,"resume":false,"useHandCursor":true,"id":"sl343shp2"},{"kind":"vectorshape","rotation":0,"accType":"text","cliptobounds":false,"defaultAction":"","textLib":[{"kind":"textdata","uniqueId":"sl343shp4_sl343shp4_01","id":"01","linkId":"01","type":"vectortext","xPos":0,"yPos":0,"width":0,"height":0,"shadowIndex":-1,"vectortext":{"left":0,"top":0,"right":588,"bottom":287,"pngfb":false,"pr":{"l":"Lib","i":14}}}],"shapemaskId":"","xPos":55,"yPos":173,"tabIndex":3,"tabEnabled":true,"xOffset":0,"yOffset":0,"rotateXPos":318,"rotateYPos":154,"scaleX":100,"scaleY":100,"alpha":100,"depth":3,"scrolling":true,"shuffleLock":false,"data":{"hotlinkId":"","accState":0,"vectorData":{"left":0,"top":0,"right":636,"bottom":308,"altText":"Maintain healthy weight\\rVariety and moderation in food intake\\rMaximize whole fruit and vegetable intake\\rAdded sugar <10^%^; saturated fat <10^%^; salt <2.3g/day\\rAlcohol ≤ 1 drink/day for women; ≤ 2 drinks/day for men\\rAerobic exercise ≥150 min/week (if moderate) or ≥ 75 min/week (if vigorous) + muscle strengthening exercises ≥ twice/week\\rAdequate sleep (quality & quantity) – 7-9 hours/day\\r\\r","pngfb":false,"pr":{"l":"Lib","i":13}},"html5data":{"xPos":0,"yPos":0,"width":636,"height":308,"strokewidth":0}},"width":636,"height":308,"resume":false,"useHandCursor":true,"id":"sl343shp4"},{"kind":"vectorshape","rotation":0,"accType":"text","cliptobounds":false,"defaultAction":"onlinkrelease","textLib":[{"kind":"textdata","uniqueId":"sl343shp3_sl343shp3_01","id":"01","linkId":"01","type":"vectortext","xPos":0,"yPos":0,"width":0,"height":0,"shadowIndex":-1,"vectortext":{"left":0,"top":0,"right":670,"bottom":52,"pngfb":false,"pr":{"l":"Lib","i":16}},"linkdata":[{"kind":"link","id":"01","hotareas":[{"kind":"hotarea","xPos":531,"yPos":4,"width":138,"height":12}]},{"kind":"link","id":"02","hotareas":[{"kind":"hotarea","xPos":520,"yPos":16,"width":147,"height":12}]},{"kind":"link","id":"03","hotareas":[{"kind":"hotarea","xPos":669,"yPos":16,"width":3,"height":12}]},{"kind":"link","id":"04","hotareas":[{"kind":"hotarea","xPos":366,"yPos":28,"width":303,"height":12}]},{"kind":"link","id":"05","hotareas":[{"kind":"hotarea","xPos":391,"yPos":40,"width":278,"height":12}]}]}],"shapemaskId":"","xPos":32,"yPos":460,"tabIndex":4,"tabEnabled":true,"xOffset":0,"yOffset":0,"rotateXPos":338,"rotateYPos":28,"scaleX":100,"scaleY":100,"alpha":100,"depth":4,"scrolling":true,"shuffleLock":false,"data":{"hotlinkId":"","accState":0,"vectorData":{"left":0,"top":0,"right":676,"bottom":56,"altText":"Dietary guidelines for American 2015-2020 8th edition. USDA www.health.gov/dietaryguidelines\\rU.S. Department of Health and Human Services. 2008 Physical Activity Guidelines for Americans. http://www.health.gov/paguidelines.\\rNational Institute of Health: Rethinking drinking. http://rethinkingdrinking.niaaa.nih.gov/ToolsResources/CalculatorsMain.asp \\rUS Department of Health and Human Services. Your guide to healthy sleep 2011. https://www.nhlbi.nih.gov/files/docs/public/sleep/healthy_sleep.pdf  ","pngfb":false,"pr":{"l":"Lib","i":15}},"html5data":{"xPos":0,"yPos":0,"width":676,"height":56,"strokewidth":0}},"width":676,"height":56,"resume":false,"useHandCursor":true,"id":"sl343shp3","events":[{"kind":"onlinkrelease","triggerid":"01","actions":[{"kind":"open_url","url":"http://www.health.gov/dietaryguidelines","window":"","windowsize":"default","width":100,"height":100,"usedefaultcontrols":true,"status":false,"toolbar":false,"location":false,"menubar":false,"scrollbars":false,"resizable":true}]},{"kind":"onlinkrelease","triggerid":"02","actions":[{"kind":"open_url","url":"http://www.health.gov/paguidelines","window":"","windowsize":"default","width":100,"height":100,"usedefaultcontrols":true,"status":false,"toolbar":false,"location":false,"menubar":false,"scrollbars":false,"resizable":true}]},{"kind":"onlinkrelease","triggerid":"03","actions":[{"kind":"open_url","url":"http://rethinkingdrinking.niaaa.nih.gov/ToolsResources/CalculatorsMain.asp","window":"","windowsize":"default","width":100,"height":100,"usedefaultcontrols":true,"status":false,"toolbar":false,"location":false,"menubar":false,"scrollbars":false,"resizable":true}]},{"kind":"onlinkrelease","triggerid":"04","actions":[{"kind":"open_url","url":"http://rethinkingdrinking.niaaa.nih.gov/ToolsResources/CalculatorsMain.asp","window":"","windowsize":"default","width":100,"height":100,"usedefaultcontrols":true,"status":false,"toolbar":false,"location":false,"menubar":false,"scrollbars":false,"resizable":true}]},{"kind":"onlinkrelease","triggerid":"05","actions":[{"kind":"open_url","url":"https://www.nhlbi.nih.gov/files/docs/public/sleep/healthy_sleep.pdf","window":"","windowsize":"default","width":100,"height":100,"usedefaultcontrols":true,"status":false,"toolbar":false,"location":false,"menubar":false,"scrollbars":false,"resizable":true}]}]},{"kind":"vectorshape","rotation":0,"accType":"text","cliptobounds":false,"defaultAction":"","imagelib":[{"kind":"imagedata","assetId":2,"id":"01","url":"presentation_content/6Qgk7g4w30D_sl343shp5_DX314_DY314.swf","type":"normal","width":209,"height":56,"altimage":"mobile/6Qgk7g4w30D_sl343shp5_DX314_DY314_CX209_CY56.png","mobiledx":0,"mobiledy":0,"maskref":"2"}],"shapemaskId":"","xPos":3,"yPos":3,"tabIndex":0,"tabEnabled":false,"xOffset":0,"yOffset":0,"rotateXPos":78.5,"rotateYPos":21,"scaleX":100,"scaleY":100,"alpha":100,"depth":5,"scrolling":true,"shuffleLock":false,"data":{"hotlinkId":"","accState":0,"vectorData":{"left":-1,"top":-1,"right":157,"bottom":43,"pngfb":false,"pr":{"l":"Lib","i":6}},"html5data":{"xPos":-1,"yPos":-1,"width":158,"height":44,"strokewidth":0}},"width":157,"height":42,"resume":false,"useHandCursor":true,"id":"sl343shp5"}],"startTime":30000,"elapsedTimeMode":"normal","useHandCursor":false,"resume":false,"kind":"slidelayer","isBaseLayer":true}]}');
