# Supplementary material for: An Evidence-Based Approach to Teaching Obesity Management to Medical Students
Source: MedEdPORTAL. 2017 Dec 20;13:10662. doi: 10.15766/mep_2374-8265.10662 (PMC6338064; doi:10.15766/mep_2374-8265.10662)
Supplement: Supplementary file 1 — A. Learning Module folder B. Survey Instrument.docx [file mep-13-10662-s001.zip › A. Learning Module folder/html5/data/js/35jznlH48vCP.js]

window.globalProvideData('slide', '{"title":"AACE/ACE (2016) guidelines","trackViews":true,"showMenuResultIcon":false,"viewGroupId":"6EEUL2gsfaf33","historyGroupId":"6EEUL2gsfaf33","videoZoom":"","scrolling":false,"transition":"appear","transDuration":0,"transDir":1,"wipeTrans":false,"slideLock":false,"navIndex":2,"globalAudioId":"","thumbnailid":"","presenterRef":{"id":"none"},"showAnimationId":"","mergedInstanceId":"3","lmsId":"","width":502,"height":443,"resume":false,"background":{"type":"vector","vectorData":{"left":-2,"top":-2,"right":497,"bottom":438,"pngfb":false,"pr":{"l":"Lib","i":32}}},"id":"5jznlH48vCP","events":[{"kind":"ontransitionin","actions":[{"kind":"if_action","condition":{"statement":{"kind":"compare","operator":"eq","valuea":"$WindowId","typea":"property","valueb":"_frame","typeb":"string"}},"thenActions":[{"kind":"set_frame_layout","name":"pxnanbnsnfns01001000001"}],"elseActions":[{"kind":"set_window_control_layout","name":"pxnanbnsnfns01001000001"}]}]}],"slideLayers":[{"enableSeek":true,"enableReplay":true,"timeline":{"duration":5000,"events":[{"kind":"ontimelinetick","time":0,"actions":[{"kind":"show","transition":"custom","animationId":"Entrance","reverse":false,"objRef":{"type":"string","value":".StepTitle2"}},{"kind":"show","transition":"appear","objRef":{"type":"string","value":"ContentContainer"}},{"kind":"show","transition":"custom","animationId":"Entrance","reverse":false,"objRef":{"type":"string","value":".ContentContainer.ScrollArea"}},{"kind":"show","transition":"custom","animationId":"Entrance","reverse":false,"objRef":{"type":"string","value":".ContentContainer.ScrollArea.Text2"}}]}]},"objects":[{"kind":"vectorshape","rotation":0,"accType":"text","cliptobounds":false,"defaultAction":"","textLib":[{"kind":"textdata","uniqueId":"5hgK2Evpy4X_StepTitle2_StepTitle22","id":"01","linkId":"StepTitle22","type":"vectortext","altText":"AACE/ACE (2016) guidelines","xPos":0,"yPos":0,"width":0,"height":0,"shadowIndex":-1,"vectortext":{"left":0,"top":-2,"right":247,"bottom":25,"pngfb":false,"pr":{"l":"Lib","i":37}}}],"shapemaskId":"","xPos":14,"yPos":14,"tabIndex":0,"tabEnabled":true,"xOffset":0,"yOffset":0,"rotateXPos":234.5,"rotateYPos":11.5,"scaleX":100,"scaleY":100,"alpha":100,"depth":1,"scrolling":true,"shuffleLock":false,"data":{"hotlinkId":"","accState":0,"vectorData":{"left":0,"top":-2,"right":483,"bottom":37,"altText":"AACE/ACE (2016) guidelines","pngfb":false,"pr":{"l":"Lib","i":22}},"html5data":{"xPos":0,"yPos":-2,"width":483,"height":39,"strokewidth":0}},"animations":[{"kind":"animation","id":"Entrance","duration":0,"hidetextatstart":true,"animateshapewithtext":false,"tweens":[{"kind":"tween","time":0,"duration":0,"alpha":{"path":[{"kind":"segment","start":"0","dstart":"0","end":"100","dend":"0"}],"duration":0,"easing":"linear","easingdir":"easein"}}]}],"width":469,"height":23,"resume":false,"useHandCursor":true,"id":"StepTitle2"},{"kind":"objgroup","objects":[{"kind":"scrollarea","contentwidth":435,"contentheight":430,"objects":[{"kind":"vectorshape","rotation":0,"accType":"text","cliptobounds":false,"defaultAction":"","textLib":[{"kind":"textdata","uniqueId":"5hgK2Evpy4X_Text2_Text22","id":"01","linkId":"Text22","type":"vectortext","altText":"<Document xmlns:xsi=\\"http://www.w3.org/2001/XMLSchema-instance\\" xmlns:xsd=\\"http://www.w3.org/2001/XMLSchema\\">\\r\\n  <Content>\\r\\n    <Block>\\r\\n      <Style FlowDirection=\\"LeftToRight\\" LeadingMargin=\\"0\\" TrailingMargin=\\"0\\" FirstLineMargin=\\"0\\" Justification=\\"Left\\" CustomTabStops=\\"\\" LineSpacingRule=\\"Single\\" LineSpacing=\\"20\\" SpacingBefore=\\"0\\" SpacingAfter=\\"0\\">\\r\\n        <ListStyle ListType=\\"None\\" ListTypeFormat=\\"Plain\\" Color=\\"#000000\\" BulletChar=\\"•\\" BulletFont=\\"Arial\\">\\r\\n          <BulletPicture Size=\\"0x0\\" />\\r\\n        </ListStyle>\\r\\n      </Style>\\r\\n      <Span Text=\\"American Association of Clinical Endocrinologists/American College of Endocrinology&#xA;\\">\\r\\n        <Style FontIsBold=\\"False\\" FontIsItalic=\\"False\\" FontIsUnderline=\\"False\\" FontIsStrikeout=\\"False\\" />\\r\\n      </Span>\\r\\n    </Block>\\r\\n    <Block>\\r\\n      <Style FlowDirection=\\"LeftToRight\\" LeadingMargin=\\"18\\" TrailingMargin=\\"0\\" FirstLineMargin=\\"0\\" Justification=\\"Left\\" CustomTabStops=\\"\\" LineSpacingRule=\\"Single\\" LineSpacing=\\"20\\" SpacingBefore=\\"0\\" SpacingAfter=\\"0\\">\\r\\n        <ListStyle ListType=\\"Bullet\\" ListTypeFormat=\\"Plain\\" Color=\\"#000000\\" BulletChar=\\"•\\" BulletFont=\\"Arial\\">\\r\\n          <BulletPicture Size=\\"0x0\\" />\\r\\n        </ListStyle>\\r\\n      </Style>\\r\\n      <Span Text=\\"&#xA;\\">\\r\\n        <Style FontIsBold=\\"False\\" FontIsItalic=\\"False\\" FontIsUnderline=\\"False\\" FontIsStrikeout=\\"False\\" />\\r\\n      </Span>\\r\\n    </Block>\\r\\n    <Block>\\r\\n      <Style FlowDirection=\\"LeftToRight\\" LeadingMargin=\\"18\\" TrailingMargin=\\"0\\" FirstLineMargin=\\"0\\" Justification=\\"Left\\" CustomTabStops=\\"\\" LineSpacingRule=\\"Single\\" LineSpacing=\\"20\\" SpacingBefore=\\"0\\" SpacingAfter=\\"0\\">\\r\\n        <ListStyle ListType=\\"Bullet\\" ListTypeFormat=\\"Plain\\" Color=\\"#000000\\" BulletChar=\\"•\\" BulletFont=\\"Arial\\">\\r\\n          <BulletPicture Size=\\"0x0\\" />\\r\\n        </ListStyle>\\r\\n      </Style>\\r\\n      <Span Text=\\"Consider multiple components:&#xA;\\">\\r\\n        <Style FontIsBold=\\"False\\" FontIsItalic=\\"False\\" FontIsUnderline=\\"False\\" FontIsStrikeout=\\"False\\" />\\r\\n      </Span>\\r\\n    </Block>\\r\\n    <Block>\\r\\n      <Style FlowDirection=\\"LeftToRight\\" LeadingMargin=\\"90\\" TrailingMargin=\\"0\\" FirstLineMargin=\\"72\\" Justification=\\"Left\\" CustomTabStops=\\"\\" ListLevel=\\"2\\" LineSpacingRule=\\"Single\\" LineSpacing=\\"20\\" SpacingBefore=\\"0\\" SpacingAfter=\\"0\\">\\r\\n        <ListStyle ListType=\\"Bullet\\" ListTypeFormat=\\"Plain\\" Color=\\"#000000\\" BulletChar=\\"•\\" BulletFont=\\"Arial\\">\\r\\n          <BulletPicture Size=\\"0x0\\" />\\r\\n        </ListStyle>\\r\\n      </Style>\\r\\n      <Span Text=\\"Anthropometric (BMI) &#xA;\\">\\r\\n        <Style FontIsBold=\\"False\\" FontIsItalic=\\"False\\" FontIsUnderline=\\"False\\" FontIsStrikeout=\\"False\\" />\\r\\n      </Span>\\r\\n    </Block>\\r\\n    <Block>\\r\\n      <Style FlowDirection=\\"LeftToRight\\" LeadingMargin=\\"90\\" TrailingMargin=\\"0\\" FirstLineMargin=\\"72\\" Justification=\\"Left\\" CustomTabStops=\\"\\" ListLevel=\\"2\\" LineSpacingRule=\\"Single\\" LineSpacing=\\"20\\" SpacingBefore=\\"0\\" SpacingAfter=\\"0\\">\\r\\n        <ListStyle ListType=\\"Bullet\\" ListTypeFormat=\\"Plain\\" Color=\\"#000000\\" BulletChar=\\"•\\" BulletFont=\\"Arial\\">\\r\\n          <BulletPicture Size=\\"0x0\\" />\\r\\n        </ListStyle>\\r\\n      </Style>\\r\\n      <Span Text=\\"Clinical (adiposity related complications)&#xA;\\">\\r\\n        <Style FontIsBold=\\"False\\" FontIsItalic=\\"False\\" FontIsUnderline=\\"False\\" FontIsStrikeout=\\"False\\" />\\r\\n      </Span>\\r\\n    </Block>\\r\\n    <Block>\\r\\n      <Style FlowDirection=\\"LeftToRight\\" LeadingMargin=\\"90\\" TrailingMargin=\\"0\\" FirstLineMargin=\\"72\\" Justification=\\"Left\\" CustomTabStops=\\"\\" ListLevel=\\"2\\" LineSpacingRule=\\"Single\\" LineSpacing=\\"20\\" SpacingBefore=\\"0\\" SpacingAfter=\\"0\\">\\r\\n        <ListStyle ListType=\\"Bullet\\" ListTypeFormat=\\"Plain\\" Color=\\"#000000\\" BulletChar=\\"•\\" BulletFont=\\"Arial\\">\\r\\n          <BulletPicture Size=\\"0x0\\" />\\r\\n        </ListStyle>\\r\\n      </Style>\\r\\n      <Span Text=\\"Disease stage (no obesity or obesity with/without comorbidities)&#xA;\\">\\r\\n        <Style FontIsBold=\\"False\\" FontIsItalic=\\"False\\" FontIsUnderline=\\"False\\" FontIsStrikeout=\\"False\\" />\\r\\n      </Span>\\r\\n    </Block>\\r\\n    <Block>\\r\\n      <Style FlowDirection=\\"LeftToRight\\" LeadingMargin=\\"90\\" TrailingMargin=\\"0\\" FirstLineMargin=\\"72\\" Justification=\\"Left\\" CustomTabStops=\\"\\" ListLevel=\\"2\\" LineSpacingRule=\\"Single\\" LineSpacing=\\"20\\" SpacingBefore=\\"0\\" SpacingAfter=\\"0\\">\\r\\n        <ListStyle ListType=\\"Bullet\\" ListTypeFormat=\\"Plain\\" Color=\\"#000000\\" BulletChar=\\"•\\" BulletFont=\\"Arial\\">\\r\\n          <BulletPicture Size=\\"0x0\\" />\\r\\n        </ListStyle>\\r\\n      </Style>\\r\\n      <Span Text=\\"Chronic disease phase prevention (primary, secondary, tertiary) &#xA;\\">\\r\\n        <Style FontIsBold=\\"False\\" FontIsItalic=\\"False\\" FontIsUnderline=\\"False\\" FontIsStrikeout=\\"False\\" />\\r\\n      </Span>\\r\\n    </Block>\\r\\n    <Block>\\r\\n      <Style FlowDirection=\\"LeftToRight\\" LeadingMargin=\\"18\\" TrailingMargin=\\"0\\" FirstLineMargin=\\"0\\" Justification=\\"Left\\" CustomTabStops=\\"\\" LineSpacingRule=\\"Single\\" LineSpacing=\\"20\\" SpacingBefore=\\"0\\" SpacingAfter=\\"0\\">\\r\\n        <ListStyle ListType=\\"Bullet\\" ListTypeFormat=\\"Plain\\" Color=\\"#000000\\" BulletChar=\\"•\\" BulletFont=\\"Arial\\">\\r\\n          <BulletPicture Size=\\"0x0\\" />\\r\\n        </ListStyle>\\r\\n      </Style>\\r\\n      <Span Text=\\"Recommends primary prevention (healthy lifestyle as healthy lifestyle) for normal weight and no adiposity complications&#xA;\\">\\r\\n        <Style FontIsBold=\\"False\\" FontIsItalic=\\"False\\" FontIsUnderline=\\"False\\" FontIsStrikeout=\\"False\\" />\\r\\n      </Span>\\r\\n    </Block>\\r\\n    <Block>\\r\\n      <Style FlowDirection=\\"LeftToRight\\" LeadingMargin=\\"18\\" TrailingMargin=\\"0\\" FirstLineMargin=\\"0\\" Justification=\\"Left\\" CustomTabStops=\\"\\" LineSpacingRule=\\"Single\\" LineSpacing=\\"20\\" SpacingBefore=\\"0\\" SpacingAfter=\\"0\\">\\r\\n        <ListStyle ListType=\\"Bullet\\" ListTypeFormat=\\"Plain\\" Color=\\"#000000\\" BulletChar=\\"•\\" BulletFont=\\"Arial\\">\\r\\n          <BulletPicture Size=\\"0x0\\" />\\r\\n        </ListStyle>\\r\\n      </Style>\\r\\n      <Span Text=\\"Recommends secondary prevention for overweight or obesity stage 0 &#xA;\\">\\r\\n        <Style FontIsBold=\\"False\\" FontIsItalic=\\"False\\" FontIsUnderline=\\"False\\" FontIsStrikeout=\\"False\\" />\\r\\n      </Span>\\r\\n    </Block>\\r\\n    <Block>\\r\\n      <Style FlowDirection=\\"LeftToRight\\" LeadingMargin=\\"18\\" TrailingMargin=\\"0\\" FirstLineMargin=\\"0\\" Justification=\\"Left\\" CustomTabStops=\\"\\" LineSpacingRule=\\"Single\\" LineSpacing=\\"20\\" SpacingBefore=\\"0\\" SpacingAfter=\\"0\\">\\r\\n        <ListStyle ListType=\\"Bullet\\" ListTypeFormat=\\"Plain\\" BulletChar=\\"•\\" BulletFont=\\"Arial\\">\\r\\n          <BulletPicture Size=\\"0x0\\" />\\r\\n        </ListStyle>\\r\\n      </Style>\\r\\n      <Span Text=\\"Recommends tertiary prevention for obesity stage 1 and 2\\">\\r\\n        <Style FontIsBold=\\"False\\" FontIsItalic=\\"False\\" FontIsUnderline=\\"False\\" FontIsStrikeout=\\"False\\" />\\r\\n      </Span>\\r\\n      <Span Text=\\"&#xA;\\" />\\r\\n    </Block>\\r\\n    <Block>\\r\\n      <Style Justification=\\"Center\\" />\\r\\n      <Span Text=\\"&#xA;\\" />\\r\\n    </Block>\\r\\n    <Block>\\r\\n      <Style FlowDirection=\\"LeftToRight\\" LeadingMargin=\\"0\\" TrailingMargin=\\"0\\" FirstLineMargin=\\"0\\" Justification=\\"Right\\" CustomTabStops=\\"\\" LineSpacingRule=\\"Single\\" LineSpacing=\\"20\\" SpacingBefore=\\"0\\" SpacingAfter=\\"0\\">\\r\\n        <ListStyle ListType=\\"None\\" ListTypeFormat=\\"Parentheses\\" BulletFont=\\"Arial\\" />\\r\\n      </Style>\\r\\n      <Span Text=\\"Garvey WT et al, Endocr Pract 2016 \\">\\r\\n        <Style FontSize=\\"9\\" FontIsBold=\\"False\\" FontIsItalic=\\"False\\" FontIsUnderline=\\"False\\" FontIsStrikeout=\\"False\\" />\\r\\n      </Span>\\r\\n      <Span Text=\\"doi:\\">\\r\\n        <Style FontSize=\\"9\\" FontIsBold=\\"True\\" FontIsItalic=\\"False\\" FontIsUnderline=\\"False\\" FontIsStrikeout=\\"False\\" />\\r\\n      </Span>\\r\\n      <Span Text=\\" \\">\\r\\n        <Style FontSize=\\"9\\" FontIsBold=\\"False\\" FontIsItalic=\\"False\\" FontIsUnderline=\\"False\\" FontIsStrikeout=\\"False\\" />\\r\\n      </Span>\\r\\n      <Span Text=\\"http://dx.doi.org/10.4158/EP161365.GL   \\">\\r\\n        <Style FontSize=\\"9\\" FontIsBold=\\"False\\" FontIsItalic=\\"False\\" FontIsUnderline=\\"True\\" FontIsStrikeout=\\"False\\" LinkId=\\"6fa33029-d9f0-479a-bb5c-38f561c119ad\\" LinkColor=\\"hlink,00\\" />\\r\\n      </Span>\\r\\n    </Block>\\r\\n  </Content>\\r\\n</Document>","xPos":0,"yPos":0,"width":0,"height":0,"shadowIndex":-1,"vectortext":{"left":0,"top":0,"right":444,"bottom":430,"pngfb":false,"pr":{"l":"Lib","i":38}},"linkdata":[{"kind":"link","id":"6fa33029-d9f0-479a-bb5c-38f561c119ad","fill":{"type":"linear","rotation":90,"colors":[{"kind":"color","rgb":"0xD9EAFB","alpha":100,"stop":0}]},"hotareas":[{"kind":"hotarea","xPos":220,"yPos":413,"width":224,"height":17}]}]},{"kind":"textdata","id":"02","linkId":"Text22_Link6fa33029-d9f0-479a-bb5c-38f561c119ad","type":"emftext","xPos":0,"yPos":0,"width":0,"height":0,"shadowIndex":-1}],"shapemaskId":"","xPos":0,"yPos":0,"tabIndex":3,"tabEnabled":true,"xOffset":0,"yOffset":0,"rotateXPos":217.5,"rotateYPos":215,"scaleX":100,"scaleY":100,"alpha":100,"depth":1,"scrolling":true,"shuffleLock":false,"data":{"hotlinkId":"","accState":0,"vectorData":{"left":0,"top":0,"right":444,"bottom":430,"altText":"American Association of Clinical Endocrinologists/American College of Endocrinology\\n\\nConsider multiple components:\\nAnthropometric (BMI) \\nClinical (adiposity related complications)\\nDisease stage (no obesity or obesity with/without comorbidities)\\nChronic disease phase prevention (primary, secondary, tertiary) \\nRecommends primary prevention (healthy lifestyle as healthy lifestyle) for normal weight and no adiposity complications\\nRecommends secondary prevention for overweight or obesity stage 0 \\nRecommends tertiary prevention for obesity stage 1 and 2\\n\\nGarvey WT et al, Endocr Pract 2016 doi: http://dx.doi.org/10.4158/EP161365.GL   ","pngfb":false,"pr":{"l":"Lib","i":22}},"html5data":{"xPos":0,"yPos":0,"width":444,"height":430,"strokewidth":0}},"animations":[{"kind":"animation","id":"Entrance","duration":0,"hidetextatstart":true,"animateshapewithtext":false,"tweens":[{"kind":"tween","time":0,"duration":0,"alpha":{"path":[{"kind":"segment","start":"0","dstart":"0","end":"100","dend":"0"}],"duration":0,"easing":"linear","easingdir":"easein"}}]}],"width":435,"height":430,"resume":false,"useHandCursor":true,"id":"Text2","events":[{"kind":"onlinkrelease","triggerid":"6fa33029-d9f0-479a-bb5c-38f561c119ad","actions":[{"kind":"open_url","url":"http://dx.doi.org/10.4158/EP161365.GL","window":"","windowsize":"default","width":100,"height":100,"usedefaultcontrols":true,"status":false,"toolbar":false,"location":false,"menubar":false,"scrollbars":false,"resizable":true}]}]}],"shapemaskId":"","xPos":0,"yPos":0,"tabIndex":2,"tabEnabled":true,"xOffset":0,"yOffset":0,"rotateXPos":234.5,"rotateYPos":183.5,"scaleX":100,"scaleY":100,"alpha":100,"rotation":0,"depth":1,"scrolling":true,"shuffleLock":false,"animations":[{"kind":"animation","id":"Entrance","duration":0,"hidetextatstart":true,"animateshapewithtext":false,"tweens":[{"kind":"tween","time":0,"duration":0,"alpha":{"path":[{"kind":"segment","start":"0","dstart":"0","end":"100","dend":"0"}],"duration":0,"easing":"linear","easingdir":"easein"}}]}],"width":469,"height":367,"resume":false,"useHandCursor":true,"id":"ScrollArea"}],"accType":"text","shapemaskId":"","xPos":14,"yPos":57,"tabIndex":1,"tabEnabled":false,"xOffset":0,"yOffset":0,"rotateXPos":234.5,"rotateYPos":183.5,"scaleX":100,"scaleY":100,"alpha":100,"rotation":0,"depth":2,"scrolling":true,"shuffleLock":false,"width":469,"height":367,"resume":false,"useHandCursor":true,"id":"ContentContainer"}],"startTime":25000,"elapsedTimeMode":"normal","useHandCursor":false,"resume":false,"kind":"slidelayer","isBaseLayer":true}]}');
