# Supplementary material for: An Evidence-Based Approach to Teaching Obesity Management to Medical Students
Source: MedEdPORTAL. 2017 Dec 20;13:10662. doi: 10.15766/mep_2374-8265.10662 (PMC6338064; doi:10.15766/mep_2374-8265.10662)
Supplement: Supplementary file 1 — A. Learning Module folder B. Survey Instrument.docx [file mep-13-10662-s001.zip › A. Learning Module folder/html5/data/js/36iCaAYQVcGQ.js]

window.globalProvideData('slide', '{"title":"AHA/ACC/TOS (2013) guidelines","trackViews":true,"showMenuResultIcon":false,"viewGroupId":"6EEUL2gsfaf33","historyGroupId":"6EEUL2gsfaf33","videoZoom":"","scrolling":false,"transition":"appear","transDuration":0,"transDir":1,"wipeTrans":false,"slideLock":false,"navIndex":2,"globalAudioId":"","thumbnailid":"","presenterRef":{"id":"none"},"showAnimationId":"","mergedInstanceId":"3","lmsId":"","width":502,"height":443,"resume":false,"background":{"type":"vector","vectorData":{"left":-2,"top":-2,"right":497,"bottom":438,"pngfb":false,"pr":{"l":"Lib","i":32}}},"id":"6iCaAYQVcGQ","events":[{"kind":"ontransitionin","actions":[{"kind":"if_action","condition":{"statement":{"kind":"compare","operator":"eq","valuea":"$WindowId","typea":"property","valueb":"_frame","typeb":"string"}},"thenActions":[{"kind":"set_frame_layout","name":"pxnanbnsnfns01001000001"}],"elseActions":[{"kind":"set_window_control_layout","name":"pxnanbnsnfns01001000001"}]}]}],"slideLayers":[{"enableSeek":true,"enableReplay":true,"timeline":{"duration":5000,"events":[{"kind":"ontimelinetick","time":0,"actions":[{"kind":"show","transition":"custom","animationId":"Entrance","reverse":false,"objRef":{"type":"string","value":".StepTitle1"}},{"kind":"show","transition":"appear","objRef":{"type":"string","value":"ContentContainer"}},{"kind":"show","transition":"custom","animationId":"Entrance","reverse":false,"objRef":{"type":"string","value":".ContentContainer.Text1"}}]}]},"objects":[{"kind":"vectorshape","rotation":0,"accType":"text","cliptobounds":false,"defaultAction":"","textLib":[{"kind":"textdata","uniqueId":"5hgK2Evpy4X_StepTitle1_StepTitle11","id":"01","linkId":"StepTitle11","type":"vectortext","altText":"AHA/ACC/TOS (2013) guidelines","xPos":0,"yPos":0,"width":0,"height":0,"shadowIndex":-1,"vectortext":{"left":0,"top":-2,"right":282,"bottom":25,"pngfb":false,"pr":{"l":"Lib","i":35}}}],"shapemaskId":"","xPos":14,"yPos":14,"tabIndex":0,"tabEnabled":true,"xOffset":0,"yOffset":0,"rotateXPos":234.5,"rotateYPos":11.5,"scaleX":100,"scaleY":100,"alpha":100,"depth":1,"scrolling":true,"shuffleLock":false,"data":{"hotlinkId":"","accState":0,"vectorData":{"left":0,"top":-2,"right":483,"bottom":37,"altText":"AHA/ACC/TOS (2013) guidelines","pngfb":false,"pr":{"l":"Lib","i":22}},"html5data":{"xPos":0,"yPos":-2,"width":483,"height":39,"strokewidth":0}},"animations":[{"kind":"animation","id":"Entrance","duration":0,"hidetextatstart":true,"animateshapewithtext":false,"tweens":[{"kind":"tween","time":0,"duration":0,"alpha":{"path":[{"kind":"segment","start":"0","dstart":"0","end":"100","dend":"0"}],"duration":0,"easing":"linear","easingdir":"easein"}}]}],"width":469,"height":23,"resume":false,"useHandCursor":true,"id":"StepTitle1"},{"kind":"objgroup","objects":[{"kind":"vectorshape","rotation":0,"accType":"text","cliptobounds":false,"defaultAction":"","textLib":[{"kind":"textdata","uniqueId":"5hgK2Evpy4X_Text1_Text11","id":"01","linkId":"Text11","type":"vectortext","altText":"<Document xmlns:xsi=\\"http://www.w3.org/2001/XMLSchema-instance\\" xmlns:xsd=\\"http://www.w3.org/2001/XMLSchema\\">\\r\\n  <Content>\\r\\n    <Block>\\r\\n      <Style FlowDirection=\\"LeftToRight\\" LeadingMargin=\\"0\\" TrailingMargin=\\"0\\" FirstLineMargin=\\"0\\" Justification=\\"Left\\" CustomTabStops=\\"\\" LineSpacingRule=\\"Single\\" LineSpacing=\\"20\\" SpacingBefore=\\"0\\" SpacingAfter=\\"0\\">\\r\\n        <ListStyle ListType=\\"None\\" ListTypeFormat=\\"Plain\\" Color=\\"#000000\\" BulletChar=\\"•\\" BulletFont=\\"Arial\\">\\r\\n          <BulletPicture Size=\\"0x0\\" />\\r\\n        </ListStyle>\\r\\n      </Style>\\r\\n      <Span Text=\\"American Heart Association/American College of Cardiology/The Obesity Society&#xA;\\">\\r\\n        <Style FontIsBold=\\"False\\" FontIsItalic=\\"False\\" FontIsUnderline=\\"False\\" FontIsStrikeout=\\"False\\" />\\r\\n      </Span>\\r\\n    </Block>\\r\\n    <Block>\\r\\n      <Style FlowDirection=\\"LeftToRight\\" LeadingMargin=\\"18\\" TrailingMargin=\\"0\\" FirstLineMargin=\\"0\\" Justification=\\"Left\\" CustomTabStops=\\"\\" LineSpacingRule=\\"Single\\" LineSpacing=\\"20\\" SpacingBefore=\\"0\\" SpacingAfter=\\"0\\">\\r\\n        <ListStyle ListType=\\"Bullet\\" ListTypeFormat=\\"Plain\\" Color=\\"#000000\\" BulletChar=\\"•\\" BulletFont=\\"Arial\\">\\r\\n          <BulletPicture Size=\\"0x0\\" />\\r\\n        </ListStyle>\\r\\n      </Style>\\r\\n      <Span Text=\\"&#xA;\\">\\r\\n        <Style FontIsBold=\\"False\\" FontIsItalic=\\"False\\" FontIsUnderline=\\"False\\" FontIsStrikeout=\\"False\\" />\\r\\n      </Span>\\r\\n    </Block>\\r\\n    <Block>\\r\\n      <Style FlowDirection=\\"LeftToRight\\" LeadingMargin=\\"18\\" TrailingMargin=\\"0\\" FirstLineMargin=\\"0\\" Justification=\\"Left\\" CustomTabStops=\\"\\" LineSpacingRule=\\"Single\\" LineSpacing=\\"20\\" SpacingBefore=\\"0\\" SpacingAfter=\\"0\\">\\r\\n        <ListStyle ListType=\\"Bullet\\" ListTypeFormat=\\"Plain\\" Color=\\"#000000\\" BulletChar=\\"•\\" BulletFont=\\"Arial\\">\\r\\n          <BulletPicture Size=\\"0x0\\" />\\r\\n        </ListStyle>\\r\\n      </Style>\\r\\n      <Span Text=\\"Offer a chronic disease management model for primary care of patients with overweight and obesity&#xA;\\">\\r\\n        <Style FontIsBold=\\"False\\" FontIsItalic=\\"False\\" FontIsUnderline=\\"False\\" FontIsStrikeout=\\"False\\" />\\r\\n      </Span>\\r\\n    </Block>\\r\\n    <Block>\\r\\n      <Style FlowDirection=\\"LeftToRight\\" LeadingMargin=\\"18\\" TrailingMargin=\\"0\\" FirstLineMargin=\\"0\\" Justification=\\"Left\\" CustomTabStops=\\"\\" LineSpacingRule=\\"Single\\" LineSpacing=\\"20\\" SpacingBefore=\\"0\\" SpacingAfter=\\"0\\">\\r\\n        <ListStyle ListType=\\"Bullet\\" ListTypeFormat=\\"Plain\\" Color=\\"#000000\\" BulletChar=\\"•\\" BulletFont=\\"Arial\\">\\r\\n          <BulletPicture Size=\\"0x0\\" />\\r\\n        </ListStyle>\\r\\n      </Style>\\r\\n      <Span Text=\\"Measure BMI for all patients&#xA;\\">\\r\\n        <Style FontIsBold=\\"False\\" FontIsItalic=\\"False\\" FontIsUnderline=\\"False\\" FontIsStrikeout=\\"False\\" />\\r\\n      </Span>\\r\\n    </Block>\\r\\n    <Block>\\r\\n      <Style FlowDirection=\\"LeftToRight\\" LeadingMargin=\\"18\\" TrailingMargin=\\"0\\" FirstLineMargin=\\"0\\" Justification=\\"Left\\" CustomTabStops=\\"\\" LineSpacingRule=\\"Single\\" LineSpacing=\\"20\\" SpacingBefore=\\"0\\" SpacingAfter=\\"0\\">\\r\\n        <ListStyle ListType=\\"Bullet\\" ListTypeFormat=\\"Plain\\" Color=\\"#000000\\" BulletChar=\\"•\\" BulletFont=\\"Arial\\">\\r\\n          <BulletPicture Size=\\"0x0\\" />\\r\\n        </ListStyle>\\r\\n      </Style>\\r\\n      <Span Text=\\"Patients with normal BMI should get advice on weight maintenance&#xA;\\">\\r\\n        <Style FontIsBold=\\"False\\" FontIsItalic=\\"False\\" FontIsUnderline=\\"False\\" FontIsStrikeout=\\"False\\" />\\r\\n      </Span>\\r\\n    </Block>\\r\\n    <Block>\\r\\n      <Style FlowDirection=\\"LeftToRight\\" LeadingMargin=\\"18\\" TrailingMargin=\\"0\\" FirstLineMargin=\\"0\\" Justification=\\"Left\\" CustomTabStops=\\"\\" LineSpacingRule=\\"Single\\" LineSpacing=\\"20\\" SpacingBefore=\\"0\\" SpacingAfter=\\"0\\">\\r\\n        <ListStyle ListType=\\"Bullet\\" ListTypeFormat=\\"Plain\\" BulletChar=\\"•\\" BulletFont=\\"Arial\\">\\r\\n          <BulletPicture Size=\\"0x0\\" />\\r\\n        </ListStyle>\\r\\n      </Style>\\r\\n      <Span Text=\\"Patient with BMI in the overweight or obese category should get assessment of associated risk factors, a comprehensive lifestyle history and weight loss/ maintenance interventions\\">\\r\\n        <Style FontIsBold=\\"False\\" FontIsItalic=\\"False\\" FontIsUnderline=\\"False\\" FontIsStrikeout=\\"False\\" />\\r\\n      </Span>\\r\\n      <Span Text=\\"&#xA;\\" />\\r\\n    </Block>\\r\\n    <Block>\\r\\n      <Style FlowDirection=\\"LeftToRight\\" LeadingMargin=\\"36\\" TrailingMargin=\\"0\\" FirstLineMargin=\\"0\\" Justification=\\"Left\\" CustomTabStops=\\"\\" LineSpacingRule=\\"Single\\" LineSpacing=\\"20\\" SpacingBefore=\\"0\\" SpacingAfter=\\"0\\">\\r\\n        <ListStyle ListType=\\"Bullet\\" ListTypeFormat=\\"Plain\\" BulletChar=\\"·\\" BulletFont=\\"Symbol\\" />\\r\\n      </Style>\\r\\n      <Span Text=\\"&#xA;\\" />\\r\\n    </Block>\\r\\n    <Block>\\r\\n      <Style FlowDirection=\\"LeftToRight\\" LeadingMargin=\\"0\\" TrailingMargin=\\"0\\" FirstLineMargin=\\"0\\" Justification=\\"Right\\" CustomTabStops=\\"\\" LineSpacingRule=\\"Single\\" LineSpacing=\\"20\\" SpacingBefore=\\"0\\" SpacingAfter=\\"0\\">\\r\\n        <ListStyle ListType=\\"None\\" ListTypeFormat=\\"Parentheses\\" BulletFont=\\"Arial\\" />\\r\\n      </Style>\\r\\n      <Span Text=\\"Jensen MD et al, Circulation 2014 \\">\\r\\n        <Style FontSize=\\"9\\" FontIsBold=\\"False\\" FontIsItalic=\\"False\\" FontIsUnderline=\\"False\\" FontIsStrikeout=\\"False\\" />\\r\\n      </Span>\\r\\n      <Span Text=\\"https://doi.org/10.1161/01.cir.0000437739.71477.ee\\">\\r\\n        <Style FontSize=\\"9\\" FontIsBold=\\"False\\" FontIsItalic=\\"False\\" FontIsUnderline=\\"True\\" FontIsStrikeout=\\"False\\" LinkId=\\"f824c7f1-e60b-416e-bb75-378ae225d1eb\\" LinkColor=\\"hlink,00\\" />\\r\\n      </Span>\\r\\n    </Block>\\r\\n  </Content>\\r\\n</Document>","xPos":0,"yPos":0,"width":0,"height":0,"shadowIndex":-1,"vectortext":{"left":0,"top":0,"right":472,"bottom":298,"pngfb":false,"pr":{"l":"Lib","i":36}},"linkdata":[{"kind":"link","id":"f824c7f1-e60b-416e-bb75-378ae225d1eb","fill":{"type":"linear","rotation":90,"colors":[{"kind":"color","rgb":"0xD9EAFB","alpha":100,"stop":0}]},"hotareas":[{"kind":"hotarea","xPos":179,"yPos":281,"width":290,"height":17}]}]},{"kind":"textdata","id":"02","linkId":"Text11_Linkf824c7f1-e60b-416e-bb75-378ae225d1eb","type":"emftext","xPos":0,"yPos":0,"width":0,"height":0,"shadowIndex":-1}],"shapemaskId":"","xPos":0,"yPos":0,"tabIndex":2,"tabEnabled":true,"xOffset":0,"yOffset":0,"rotateXPos":234.5,"rotateYPos":183.5,"scaleX":100,"scaleY":100,"alpha":100,"depth":1,"scrolling":true,"shuffleLock":false,"data":{"hotlinkId":"","accState":0,"vectorData":{"left":0,"top":0,"right":483,"bottom":424,"altText":"American Heart Association/American College of Cardiology/The Obesity Society\\n\\nOffer a chronic disease management model for primary care of patients with overweight and obesity\\nMeasure BMI for all patients\\nPatients with normal BMI should get advice on weight maintenance\\nPatient with BMI in the overweight or obese category should get assessment of associated risk factors, a comprehensive lifestyle history and weight loss/ maintenance interventions\\n\\nJensen MD et al, Circulation 2014 https://doi.org/10.1161/01.cir.0000437739.71477.ee","pngfb":false,"pr":{"l":"Lib","i":22}},"html5data":{"xPos":0,"yPos":0,"width":483,"height":424,"strokewidth":0}},"animations":[{"kind":"animation","id":"Entrance","duration":0,"hidetextatstart":true,"animateshapewithtext":false,"tweens":[{"kind":"tween","time":0,"duration":0,"alpha":{"path":[{"kind":"segment","start":"0","dstart":"0","end":"100","dend":"0"}],"duration":0,"easing":"linear","easingdir":"easein"}}]}],"width":469,"height":367,"resume":false,"useHandCursor":true,"id":"Text1","events":[{"kind":"onlinkrelease","triggerid":"f824c7f1-e60b-416e-bb75-378ae225d1eb","actions":[{"kind":"open_url","url":"https://doi.org/10.1161/01.cir.0000437739.71477.ee","window":"","windowsize":"default","width":100,"height":100,"usedefaultcontrols":true,"status":false,"toolbar":false,"location":false,"menubar":false,"scrollbars":false,"resizable":true}]}]}],"accType":"text","shapemaskId":"","xPos":14,"yPos":57,"tabIndex":1,"tabEnabled":false,"xOffset":0,"yOffset":0,"rotateXPos":234.5,"rotateYPos":183.5,"scaleX":100,"scaleY":100,"alpha":100,"rotation":0,"depth":2,"scrolling":true,"shuffleLock":false,"width":469,"height":367,"resume":false,"useHandCursor":true,"id":"ContentContainer"}],"startTime":20000,"elapsedTimeMode":"normal","useHandCursor":false,"resume":false,"kind":"slidelayer","isBaseLayer":true}]}');
