# Supplementary material for: An Evidence-Based Approach to Teaching Obesity Management to Medical Students
Source: MedEdPORTAL. 2017 Dec 20;13:10662. doi: 10.15766/mep_2374-8265.10662 (PMC6338064; doi:10.15766/mep_2374-8265.10662)
Supplement: Supplementary file 1 — A. Learning Module folder B. Survey Instrument.docx [file mep-13-10662-s001.zip › A. Learning Module folder/html5/data/js/36OWXDXD1CNx.js]

window.globalProvideData('slide', '{"title":"Summary of Guidelines","trackViews":true,"showMenuResultIcon":false,"viewGroupId":"6EEUL2gsfaf33","historyGroupId":"6EEUL2gsfaf33","videoZoom":"","scrolling":false,"transition":"appear","transDuration":0,"transDir":1,"wipeTrans":false,"slideLock":false,"navIndex":2,"globalAudioId":"","thumbnailid":"","presenterRef":{"id":"none"},"showAnimationId":"","mergedInstanceId":"3","lmsId":"","width":502,"height":443,"resume":false,"background":{"type":"vector","vectorData":{"left":-2,"top":-2,"right":497,"bottom":438,"pngfb":false,"pr":{"l":"Lib","i":32}}},"id":"6OWXDXD1CNx","events":[{"kind":"ontransitionin","actions":[{"kind":"if_action","condition":{"statement":{"kind":"compare","operator":"eq","valuea":"$WindowId","typea":"property","valueb":"_frame","typeb":"string"}},"thenActions":[{"kind":"set_frame_layout","name":"pxnanbnsnfns01001000001"}],"elseActions":[{"kind":"set_window_control_layout","name":"pxnanbnsnfns01001000001"}]},{"kind":"exe_actiongroup","id":"_player.6EEUL2gsfaf3.UpdatePrevNextButtonState","params":[]}]}],"slideLayers":[{"enableSeek":true,"enableReplay":true,"timeline":{"duration":5000,"events":[{"kind":"ontimelinetick","time":0,"actions":[{"kind":"show","transition":"custom","animationId":"Entrance","reverse":false,"objRef":{"type":"string","value":".StepTitle3"}},{"kind":"show","transition":"appear","objRef":{"type":"string","value":"ContentContainer"}},{"kind":"show","transition":"custom","animationId":"Entrance","reverse":false,"objRef":{"type":"string","value":".ContentContainer.Text3"}},{"kind":"show","transition":"appear","objRef":{"type":"string","value":".ContentContainer.ContentGroup"}},{"kind":"show","transition":"custom","animationId":"Entrance","reverse":false,"objRef":{"type":"string","value":".ContentContainer.ContentGroup.ContentBorder"}},{"kind":"show","transition":"custom","animationId":"Entrance","reverse":false,"objRef":{"type":"string","value":".ContentContainer.ContentGroup.Content"}}]}]},"objects":[{"kind":"vectorshape","rotation":0,"accType":"text","cliptobounds":false,"defaultAction":"","textLib":[{"kind":"textdata","uniqueId":"5hgK2Evpy4X_StepTitle3_StepTitle33","id":"01","linkId":"StepTitle33","type":"vectortext","altText":"Summary of Guidelines","xPos":0,"yPos":0,"width":0,"height":0,"shadowIndex":-1,"vectortext":{"left":0,"top":-2,"right":210,"bottom":25,"pngfb":false,"pr":{"l":"Lib","i":39}}}],"shapemaskId":"","xPos":14,"yPos":14,"tabIndex":0,"tabEnabled":true,"xOffset":0,"yOffset":0,"rotateXPos":234.5,"rotateYPos":11.5,"scaleX":100,"scaleY":100,"alpha":100,"depth":1,"scrolling":true,"shuffleLock":false,"data":{"hotlinkId":"","accState":0,"vectorData":{"left":0,"top":-2,"right":483,"bottom":37,"altText":"Summary of Guidelines","pngfb":false,"pr":{"l":"Lib","i":22}},"html5data":{"xPos":0,"yPos":-2,"width":483,"height":39,"strokewidth":0}},"animations":[{"kind":"animation","id":"Entrance","duration":0,"hidetextatstart":true,"animateshapewithtext":false,"tweens":[{"kind":"tween","time":0,"duration":0,"alpha":{"path":[{"kind":"segment","start":"0","dstart":"0","end":"100","dend":"0"}],"duration":0,"easing":"linear","easingdir":"easein"}}]}],"width":469,"height":23,"resume":false,"useHandCursor":true,"id":"StepTitle3"},{"kind":"objgroup","objects":[{"kind":"objgroup","objects":[{"kind":"vectorshape","rotation":0,"accType":"text","cliptobounds":false,"defaultAction":"","shapemaskId":"","xPos":0,"yPos":0,"tabIndex":3,"tabEnabled":false,"xOffset":0,"yOffset":0,"rotateXPos":171,"rotateYPos":81.5,"scaleX":100,"scaleY":100,"alpha":100,"depth":1,"scrolling":true,"shuffleLock":false,"data":{"hotlinkId":"","accState":0,"vectorData":{"left":0,"top":0,"right":342,"bottom":163,"pngfb":false,"pr":{"l":"Lib","i":40}},"html5data":{"xPos":0,"yPos":0,"width":342,"height":163,"strokewidth":0}},"animations":[{"kind":"animation","id":"Entrance","duration":0,"hidetextatstart":true,"animateshapewithtext":false,"tweens":[{"kind":"tween","time":0,"duration":0,"alpha":{"path":[{"kind":"segment","start":"0","dstart":"0","end":"100","dend":"0"}],"duration":0,"easing":"linear","easingdir":"easein"}}]}],"width":342,"height":163,"resume":false,"useHandCursor":true,"id":"ContentBorder"},{"kind":"vectorshape","rotation":0,"accType":"image","cliptobounds":false,"defaultAction":"","imagelib":[{"kind":"imagedata","assetId":7,"id":"01","url":"presentation_content/65486RyrL7V_None_342163_DX684_DY684.swf","type":"normal","width":683,"height":326,"altimage":"mobile/65486RyrL7V_None_342163_DX684_DY684_CX342_CY163.png","mobiledx":0,"mobiledy":0,"maskref":"4"}],"shapemaskId":"","xPos":0,"yPos":0,"tabIndex":4,"tabEnabled":false,"xOffset":0,"yOffset":0,"rotateXPos":171,"rotateYPos":81.5,"scaleX":100,"scaleY":100,"alpha":100,"depth":2,"scrolling":true,"shuffleLock":false,"data":{"hotlinkId":"","accState":0,"vectorData":{"left":63,"top":0,"right":405,"bottom":163,"pngfb":false,"pr":{"l":"Lib","i":41}},"html5data":{"xPos":63,"yPos":0,"width":342,"height":163,"strokewidth":0}},"animations":[{"kind":"animation","id":"Entrance","duration":0,"hidetextatstart":true,"animateshapewithtext":false,"tweens":[{"kind":"tween","time":0,"duration":0,"alpha":{"path":[{"kind":"segment","start":"0","dstart":"0","end":"100","dend":"0"}],"duration":0,"easing":"linear","easingdir":"easein"}}]}],"width":342,"height":163,"resume":false,"useHandCursor":true,"id":"Content"}],"accType":"text","shapemaskId":"","xPos":64,"yPos":0,"tabIndex":2,"tabEnabled":false,"xOffset":0,"yOffset":0,"rotateXPos":171,"rotateYPos":81.5,"scaleX":100,"scaleY":100,"alpha":100,"rotation":0,"depth":1,"scrolling":true,"shuffleLock":false,"animations":[{"kind":"animation","id":"Entrance","duration":0,"hidetextatstart":true,"animateshapewithtext":false,"tweens":[{"kind":"tween","time":0,"duration":0,"alpha":{"path":[{"kind":"segment","start":"0","dstart":"0","end":"100","dend":"0"}],"duration":0,"easing":"linear","easingdir":"easein"}}]}],"width":342,"height":163,"resume":false,"useHandCursor":true,"id":"ContentGroup"},{"kind":"vectorshape","rotation":0,"accType":"text","cliptobounds":false,"defaultAction":"","textLib":[{"kind":"textdata","uniqueId":"5hgK2Evpy4X_Text3_Text33","id":"01","linkId":"Text33","type":"vectortext","altText":"<Document xmlns:xsi=\\"http://www.w3.org/2001/XMLSchema-instance\\" xmlns:xsd=\\"http://www.w3.org/2001/XMLSchema\\">\\r\\n  <Content>\\r\\n    <Block>\\r\\n      <Style Justification=\\"Center\\" />\\r\\n      <Span Text=\\"&#xA;\\" />\\r\\n    </Block>\\r\\n    <Block>\\r\\n      <Style Justification=\\"Center\\" />\\r\\n      <Span Text=\\"&#xA;\\">\\r\\n        <Style FontSize=\\"10\\" />\\r\\n      </Span>\\r\\n    </Block>\\r\\n    <Block>\\r\\n      <Style FlowDirection=\\"LeftToRight\\" LeadingMargin=\\"0\\" TrailingMargin=\\"0\\" FirstLineMargin=\\"0\\" Justification=\\"Right\\" CustomTabStops=\\"\\" LineSpacingRule=\\"Single\\" LineSpacing=\\"20\\" SpacingBefore=\\"0\\" SpacingAfter=\\"0\\">\\r\\n        <ListStyle ListType=\\"None\\" ListTypeFormat=\\"Parentheses\\" Color=\\"#000000\\" BulletFont=\\"Arial\\" />\\r\\n      </Style>\\r\\n      <Span Text=\\"Jensen MD et al, Circulation 2014 \\">\\r\\n        <Style FontSize=\\"10\\" FontIsBold=\\"False\\" FontIsItalic=\\"False\\" FontIsUnderline=\\"False\\" FontIsStrikeout=\\"False\\" />\\r\\n      </Span>\\r\\n      <Span Text=\\"https://doi.org/10.1161/01.cir.0000437739.71477.ee\\">\\r\\n        <Style FontSize=\\"10\\" FontIsBold=\\"False\\" FontIsItalic=\\"False\\" FontIsUnderline=\\"True\\" FontIsStrikeout=\\"False\\" LinkId=\\"36870b52-8691-45a6-ac44-0c17d9b818f2\\" LinkColor=\\"hlink,00\\" />\\r\\n      </Span>\\r\\n      <Span Text=\\"&#xA;\\">\\r\\n        <Style FontSize=\\"10\\" FontIsBold=\\"False\\" FontIsItalic=\\"False\\" FontIsUnderline=\\"False\\" FontIsStrikeout=\\"False\\" />\\r\\n      </Span>\\r\\n    </Block>\\r\\n    <Block>\\r\\n      <Style FlowDirection=\\"LeftToRight\\" LeadingMargin=\\"0\\" TrailingMargin=\\"0\\" FirstLineMargin=\\"0\\" Justification=\\"Right\\" CustomTabStops=\\"\\" LineSpacingRule=\\"Single\\" LineSpacing=\\"20\\" SpacingBefore=\\"0\\" SpacingAfter=\\"0\\">\\r\\n        <ListStyle ListType=\\"None\\" ListTypeFormat=\\"Parentheses\\" BulletFont=\\"Arial\\" />\\r\\n      </Style>\\r\\n      <Span Text=\\"Garvey WT et al, Endocr Pract 2016 doi: \\">\\r\\n        <Style FontSize=\\"10\\" FontIsBold=\\"False\\" FontIsItalic=\\"False\\" FontIsUnderline=\\"False\\" FontIsStrikeout=\\"False\\" />\\r\\n      </Span>\\r\\n      <Span Text=\\"http://dx.doi.org/10.4158/EP161365.GL\\">\\r\\n        <Style FontSize=\\"10\\" FontIsBold=\\"False\\" FontIsItalic=\\"False\\" FontIsUnderline=\\"True\\" FontIsStrikeout=\\"False\\" LinkId=\\"9963c5f0-3528-4e12-aa4c-2c77a07d3a62\\" LinkColor=\\"hlink,00\\" />\\r\\n      </Span>\\r\\n      <Span Text=\\"   \\">\\r\\n        <Style FontSize=\\"10\\" FontIsBold=\\"False\\" FontIsItalic=\\"False\\" FontIsUnderline=\\"False\\" FontIsStrikeout=\\"False\\" />\\r\\n      </Span>\\r\\n    </Block>\\r\\n  </Content>\\r\\n</Document>","xPos":0,"yPos":0,"width":0,"height":0,"shadowIndex":-1,"vectortext":{"left":0,"top":0,"right":478,"bottom":94,"pngfb":false,"pr":{"l":"Lib","i":42}},"linkdata":[{"kind":"link","id":"36870b52-8691-45a6-ac44-0c17d9b818f2","fill":{"type":"linear","rotation":90,"colors":[{"kind":"color","rgb":"0xD9EAFB","alpha":100,"stop":0}]},"hotareas":[{"kind":"hotarea","xPos":168,"yPos":58,"width":301,"height":18}]},{"kind":"link","id":"9963c5f0-3528-4e12-aa4c-2c77a07d3a62","fill":{"type":"linear","rotation":90,"colors":[{"kind":"color","rgb":"0xD9EAFB","alpha":100,"stop":0}]},"hotareas":[{"kind":"hotarea","xPos":239,"yPos":76,"width":230,"height":18}]}]},{"kind":"textdata","id":"02","linkId":"Text33_Link36870b52-8691-45a6-ac44-0c17d9b818f2","type":"emftext","xPos":0,"yPos":0,"width":0,"height":0,"shadowIndex":-1},{"kind":"textdata","id":"03","linkId":"Text33_Link9963c5f0-3528-4e12-aa4c-2c77a07d3a62","type":"emftext","xPos":0,"yPos":0,"width":0,"height":0,"shadowIndex":-1}],"shapemaskId":"","xPos":0,"yPos":183,"tabIndex":5,"tabEnabled":true,"xOffset":0,"yOffset":0,"rotateXPos":234.5,"rotateYPos":92,"scaleX":100,"scaleY":100,"alpha":100,"depth":2,"scrolling":true,"shuffleLock":false,"data":{"hotlinkId":"","accState":0,"vectorData":{"left":0,"top":0,"right":478,"bottom":163,"altText":"\\n\\nJensen MD et al, Circulation 2014 https://doi.org/10.1161/01.cir.0000437739.71477.ee\\nGarvey WT et al, Endocr Pract 2016 doi: http://dx.doi.org/10.4158/EP161365.GL   ","pngfb":false,"pr":{"l":"Lib","i":22}},"html5data":{"xPos":0,"yPos":0,"width":478,"height":163,"strokewidth":0}},"animations":[{"kind":"animation","id":"Entrance","duration":0,"hidetextatstart":true,"animateshapewithtext":false,"tweens":[{"kind":"tween","time":0,"duration":0,"alpha":{"path":[{"kind":"segment","start":"0","dstart":"0","end":"100","dend":"0"}],"duration":0,"easing":"linear","easingdir":"easein"}}]}],"width":469,"height":184,"resume":false,"useHandCursor":true,"id":"Text3","events":[{"kind":"onlinkrelease","triggerid":"36870b52-8691-45a6-ac44-0c17d9b818f2","actions":[{"kind":"open_url","url":"https://doi.org/10.1161/01.cir.0000437739.71477.ee","window":"","windowsize":"default","width":100,"height":100,"usedefaultcontrols":true,"status":false,"toolbar":false,"location":false,"menubar":false,"scrollbars":false,"resizable":true}]},{"kind":"onlinkrelease","triggerid":"9963c5f0-3528-4e12-aa4c-2c77a07d3a62","actions":[{"kind":"open_url","url":"http://dx.doi.org/10.4158/EP161365.GL","window":"","windowsize":"default","width":100,"height":100,"usedefaultcontrols":true,"status":false,"toolbar":false,"location":false,"menubar":false,"scrollbars":false,"resizable":true}]}]}],"accType":"text","shapemaskId":"","xPos":14,"yPos":57,"tabIndex":1,"tabEnabled":false,"xOffset":0,"yOffset":0,"rotateXPos":234.5,"rotateYPos":183.5,"scaleX":100,"scaleY":100,"alpha":100,"rotation":0,"depth":2,"scrolling":true,"shuffleLock":false,"width":469,"height":367,"resume":false,"useHandCursor":true,"id":"ContentContainer"}],"startTime":30000,"elapsedTimeMode":"normal","useHandCursor":false,"resume":false,"kind":"slidelayer","isBaseLayer":true}]}');
