# Supplementary material for: An Evidence-Based Approach to Teaching Obesity Management to Medical Students
Source: MedEdPORTAL. 2017 Dec 20;13:10662. doi: 10.15766/mep_2374-8265.10662 (PMC6338064; doi:10.15766/mep_2374-8265.10662)
Supplement: Supplementary file 1 — A. Learning Module folder B. Survey Instrument.docx [file mep-13-10662-s001.zip › A. Learning Module folder/html5/data/js/55ndLqHTfqR5.js]

window.globalProvideData('slide', '{"title":"Diet - EBM Recommendations","trackViews":true,"showMenuResultIcon":false,"viewGroupId":"5WdlbLzESRJ55","historyGroupId":"5WdlbLzESRJ55","videoZoom":"","scrolling":false,"transition":"appear","transDuration":0,"transDir":1,"wipeTrans":false,"slideLock":false,"navIndex":4,"globalAudioId":"","thumbnailid":"","presenterRef":{"id":"none"},"showAnimationId":"","mergedInstanceId":"5","lmsId":"","width":422,"height":443,"resume":false,"background":{"type":"vector","vectorData":{"left":-2,"top":-2,"right":417,"bottom":438,"pngfb":false,"pr":{"l":"Lib","i":50}}},"id":"5ndLqHTfqR5","events":[{"kind":"ontransitionin","actions":[{"kind":"if_action","condition":{"statement":{"kind":"compare","operator":"eq","valuea":"$WindowId","typea":"property","valueb":"_frame","typeb":"string"}},"thenActions":[{"kind":"set_frame_layout","name":"pxnanbnsnfns01001000001"}],"elseActions":[{"kind":"set_window_control_layout","name":"pxnanbnsnfns01001000001"}]}]}],"slideLayers":[{"enableSeek":true,"enableReplay":true,"timeline":{"duration":5000,"events":[{"kind":"ontimelinetick","time":0,"actions":[{"kind":"show","transition":"custom","animationId":"Entrance","reverse":false,"objRef":{"type":"string","value":".StepTitle2"}},{"kind":"show","transition":"appear","objRef":{"type":"string","value":"ContentContainer"}},{"kind":"show","transition":"custom","animationId":"Entrance","reverse":false,"objRef":{"type":"string","value":".ContentContainer.Text2"}}]}]},"objects":[{"kind":"vectorshape","rotation":0,"accType":"text","cliptobounds":false,"defaultAction":"","textLib":[{"kind":"textdata","uniqueId":"5nQACEOVwqz_StepTitle2_StepTitle22","id":"01","linkId":"StepTitle22","type":"vectortext","altText":"Diet - EBM Recommendations","xPos":0,"yPos":0,"width":0,"height":0,"shadowIndex":-1,"vectortext":{"left":0,"top":-2,"right":267,"bottom":25,"pngfb":false,"pr":{"l":"Lib","i":55}}}],"shapemaskId":"","xPos":14,"yPos":14,"tabIndex":0,"tabEnabled":true,"xOffset":0,"yOffset":0,"rotateXPos":194.5,"rotateYPos":11.5,"scaleX":100,"scaleY":100,"alpha":100,"depth":1,"scrolling":true,"shuffleLock":false,"data":{"hotlinkId":"","accState":0,"vectorData":{"left":0,"top":-2,"right":403,"bottom":37,"altText":"Diet - EBM Recommendations","pngfb":false,"pr":{"l":"Lib","i":22}},"html5data":{"xPos":0,"yPos":-2,"width":403,"height":39,"strokewidth":0}},"animations":[{"kind":"animation","id":"Entrance","duration":0,"hidetextatstart":true,"animateshapewithtext":false,"tweens":[{"kind":"tween","time":0,"duration":0,"alpha":{"path":[{"kind":"segment","start":"0","dstart":"0","end":"100","dend":"0"}],"duration":0,"easing":"linear","easingdir":"easein"}}]}],"width":389,"height":23,"resume":false,"useHandCursor":true,"id":"StepTitle2"},{"kind":"objgroup","objects":[{"kind":"vectorshape","rotation":0,"accType":"text","cliptobounds":false,"defaultAction":"","textLib":[{"kind":"textdata","uniqueId":"5nQACEOVwqz_Text2_Text22","id":"01","linkId":"Text22","type":"vectortext","altText":"<Document xmlns:xsi=\\"http://www.w3.org/2001/XMLSchema-instance\\" xmlns:xsd=\\"http://www.w3.org/2001/XMLSchema\\">\\r\\n  <Content>\\r\\n    <Block>\\r\\n      <Style FlowDirection=\\"LeftToRight\\" LeadingMargin=\\"0\\" TrailingMargin=\\"0\\" FirstLineMargin=\\"0\\" Justification=\\"Left\\" CustomTabStops=\\"\\" LineSpacingRule=\\"Single\\" LineSpacing=\\"20\\" SpacingBefore=\\"0\\" SpacingAfter=\\"0\\">\\r\\n        <ListStyle ListType=\\"None\\" ListTypeFormat=\\"Parentheses\\" Color=\\"#000000\\" BulletFont=\\"Arial\\" />\\r\\n      </Style>\\r\\n      <Span Text=\\"Reduced-calorie \\">\\r\\n        <Style FontSize=\\"12\\" FontIsBold=\\"True\\" FontIsItalic=\\"False\\" FontIsUnderline=\\"False\\" FontIsStrikeout=\\"False\\" />\\r\\n      </Span>\\r\\n      <Span Text=\\"diets with various composition :&#xA;\\">\\r\\n        <Style FontSize=\\"12\\" FontIsBold=\\"False\\" FontIsItalic=\\"False\\" FontIsUnderline=\\"False\\" FontIsStrikeout=\\"False\\" />\\r\\n      </Span>\\r\\n    </Block>\\r\\n    <Block>\\r\\n      <Style FlowDirection=\\"LeftToRight\\" LeadingMargin=\\"30\\" TrailingMargin=\\"0\\" FirstLineMargin=\\"12\\" Justification=\\"Left\\" CustomTabStops=\\"\\" ListLevel=\\"0\\" LineSpacingRule=\\"Single\\" LineSpacing=\\"20\\" SpacingBefore=\\"0\\" SpacingAfter=\\"0\\">\\r\\n        <ListStyle ListType=\\"Bullet\\" ListTypeFormat=\\"Plain\\" Color=\\"#000000\\" BulletChar=\\"•\\" BulletFont=\\"Arial\\">\\r\\n          <BulletPicture Size=\\"0x0\\" />\\r\\n        </ListStyle>\\r\\n      </Style>\\r\\n      <Span Text=\\"High protein&#xA;\\">\\r\\n        <Style FontSize=\\"12\\" FontIsBold=\\"False\\" FontIsItalic=\\"False\\" FontIsUnderline=\\"False\\" FontIsStrikeout=\\"False\\" />\\r\\n      </Span>\\r\\n    </Block>\\r\\n    <Block>\\r\\n      <Style FlowDirection=\\"LeftToRight\\" LeadingMargin=\\"30\\" TrailingMargin=\\"0\\" FirstLineMargin=\\"12\\" Justification=\\"Left\\" CustomTabStops=\\"\\" ListLevel=\\"0\\" LineSpacingRule=\\"Single\\" LineSpacing=\\"20\\" SpacingBefore=\\"0\\" SpacingAfter=\\"0\\">\\r\\n        <ListStyle ListType=\\"Bullet\\" ListTypeFormat=\\"Plain\\" Color=\\"#000000\\" BulletChar=\\"•\\" BulletFont=\\"Arial\\">\\r\\n          <BulletPicture Size=\\"0x0\\" />\\r\\n        </ListStyle>\\r\\n      </Style>\\r\\n      <Span Text=\\"Low carbohydrate&#xA;\\">\\r\\n        <Style FontSize=\\"12\\" FontIsBold=\\"False\\" FontIsItalic=\\"False\\" FontIsUnderline=\\"False\\" FontIsStrikeout=\\"False\\" />\\r\\n      </Span>\\r\\n    </Block>\\r\\n    <Block>\\r\\n      <Style FlowDirection=\\"LeftToRight\\" LeadingMargin=\\"30\\" TrailingMargin=\\"0\\" FirstLineMargin=\\"12\\" Justification=\\"Left\\" CustomTabStops=\\"\\" ListLevel=\\"0\\" LineSpacingRule=\\"Single\\" LineSpacing=\\"20\\" SpacingBefore=\\"0\\" SpacingAfter=\\"0\\">\\r\\n        <ListStyle ListType=\\"Bullet\\" ListTypeFormat=\\"Plain\\" Color=\\"#000000\\" BulletChar=\\"•\\" BulletFont=\\"Arial\\">\\r\\n          <BulletPicture Size=\\"0x0\\" />\\r\\n        </ListStyle>\\r\\n      </Style>\\r\\n      <Span Text=\\"Low glycemic load&#xA;\\">\\r\\n        <Style FontSize=\\"12\\" FontIsBold=\\"False\\" FontIsItalic=\\"False\\" FontIsUnderline=\\"False\\" FontIsStrikeout=\\"False\\" />\\r\\n      </Span>\\r\\n    </Block>\\r\\n    <Block>\\r\\n      <Style FlowDirection=\\"LeftToRight\\" LeadingMargin=\\"30\\" TrailingMargin=\\"0\\" FirstLineMargin=\\"12\\" Justification=\\"Left\\" CustomTabStops=\\"\\" ListLevel=\\"0\\" LineSpacingRule=\\"Single\\" LineSpacing=\\"20\\" SpacingBefore=\\"0\\" SpacingAfter=\\"0\\">\\r\\n        <ListStyle ListType=\\"Bullet\\" ListTypeFormat=\\"Plain\\" Color=\\"#000000\\" BulletChar=\\"•\\" BulletFont=\\"Arial\\">\\r\\n          <BulletPicture Size=\\"0x0\\" />\\r\\n        </ListStyle>\\r\\n      </Style>\\r\\n      <Span Text=\\"Low fat with high dairy&#xA;\\">\\r\\n        <Style FontSize=\\"12\\" FontIsBold=\\"False\\" FontIsItalic=\\"False\\" FontIsUnderline=\\"False\\" FontIsStrikeout=\\"False\\" />\\r\\n      </Span>\\r\\n    </Block>\\r\\n    <Block>\\r\\n      <Style FlowDirection=\\"LeftToRight\\" LeadingMargin=\\"30\\" TrailingMargin=\\"0\\" FirstLineMargin=\\"12\\" Justification=\\"Left\\" CustomTabStops=\\"\\" ListLevel=\\"0\\" LineSpacingRule=\\"Single\\" LineSpacing=\\"20\\" SpacingBefore=\\"0\\" SpacingAfter=\\"0\\">\\r\\n        <ListStyle ListType=\\"Bullet\\" ListTypeFormat=\\"Plain\\" Color=\\"#000000\\" BulletChar=\\"•\\" BulletFont=\\"Arial\\">\\r\\n          <BulletPicture Size=\\"0x0\\" />\\r\\n        </ListStyle>\\r\\n      </Style>\\r\\n      <Span Text=\\"Low fat with high protein&#xA;\\">\\r\\n        <Style FontSize=\\"12\\" FontIsBold=\\"False\\" FontIsItalic=\\"False\\" FontIsUnderline=\\"False\\" FontIsStrikeout=\\"False\\" />\\r\\n      </Span>\\r\\n    </Block>\\r\\n    <Block>\\r\\n      <Style FlowDirection=\\"LeftToRight\\" LeadingMargin=\\"30\\" TrailingMargin=\\"0\\" FirstLineMargin=\\"12\\" Justification=\\"Left\\" CustomTabStops=\\"\\" ListLevel=\\"0\\" LineSpacingRule=\\"Single\\" LineSpacing=\\"20\\" SpacingBefore=\\"0\\" SpacingAfter=\\"0\\">\\r\\n        <ListStyle ListType=\\"Bullet\\" ListTypeFormat=\\"Plain\\" Color=\\"#000000\\" BulletChar=\\"•\\" BulletFont=\\"Arial\\">\\r\\n          <BulletPicture Size=\\"0x0\\" />\\r\\n        </ListStyle>\\r\\n      </Style>\\r\\n      <Span Text=\\"Mediterranean diet&#xA;\\">\\r\\n        <Style FontSize=\\"12\\" FontIsBold=\\"False\\" FontIsItalic=\\"False\\" FontIsUnderline=\\"False\\" FontIsStrikeout=\\"False\\" />\\r\\n      </Span>\\r\\n    </Block>\\r\\n    <Block>\\r\\n      <Style FlowDirection=\\"LeftToRight\\" LeadingMargin=\\"30\\" TrailingMargin=\\"0\\" FirstLineMargin=\\"12\\" Justification=\\"Left\\" CustomTabStops=\\"\\" ListLevel=\\"0\\" LineSpacingRule=\\"Single\\" LineSpacing=\\"20\\" SpacingBefore=\\"0\\" SpacingAfter=\\"0\\">\\r\\n        <ListStyle ListType=\\"Bullet\\" ListTypeFormat=\\"Plain\\" Color=\\"#000000\\" BulletChar=\\"•\\" BulletFont=\\"Arial\\">\\r\\n          <BulletPicture Size=\\"0x0\\" />\\r\\n        </ListStyle>\\r\\n      </Style>\\r\\n      <Span Text=\\"American Heart Association diet&#xA;\\">\\r\\n        <Style FontSize=\\"12\\" FontIsBold=\\"False\\" FontIsItalic=\\"False\\" FontIsUnderline=\\"False\\" FontIsStrikeout=\\"False\\" />\\r\\n      </Span>\\r\\n    </Block>\\r\\n    <Block>\\r\\n      <Style FlowDirection=\\"LeftToRight\\" LeadingMargin=\\"30\\" TrailingMargin=\\"0\\" FirstLineMargin=\\"12\\" Justification=\\"Left\\" CustomTabStops=\\"\\" ListLevel=\\"0\\" LineSpacingRule=\\"Single\\" LineSpacing=\\"20\\" SpacingBefore=\\"0\\" SpacingAfter=\\"0\\">\\r\\n        <ListStyle ListType=\\"Bullet\\" ListTypeFormat=\\"Plain\\" Color=\\"#000000\\" BulletChar=\\"•\\" BulletFont=\\"Arial\\">\\r\\n          <BulletPicture Size=\\"0x0\\" />\\r\\n        </ListStyle>\\r\\n      </Style>\\r\\n      <Span Text=\\"European Association for the Study of Diabetes Diet\\">\\r\\n        <Style FontSize=\\"12\\" FontIsBold=\\"False\\" FontIsItalic=\\"False\\" FontIsUnderline=\\"False\\" FontIsStrikeout=\\"False\\" />\\r\\n      </Span>\\r\\n      <Span Text=\\"&#xA;\\">\\r\\n        <Style FontSize=\\"16\\" FontIsBold=\\"False\\" FontIsItalic=\\"False\\" FontIsUnderline=\\"False\\" FontIsStrikeout=\\"False\\" />\\r\\n      </Span>\\r\\n    </Block>\\r\\n    <Block>\\r\\n      <Style FlowDirection=\\"LeftToRight\\" LeadingMargin=\\"14\\" TrailingMargin=\\"0\\" FirstLineMargin=\\"0\\" Justification=\\"Left\\" CustomTabStops=\\"\\" LineSpacingRule=\\"Single\\" LineSpacing=\\"20\\" SpacingBefore=\\"0\\" SpacingAfter=\\"0\\">\\r\\n        <ListStyle ListType=\\"None\\" ListTypeFormat=\\"Parentheses\\" Color=\\"#000000\\" BulletFont=\\"Arial\\" />\\r\\n      </Style>\\r\\n      <Span Text=\\"&#xA;\\">\\r\\n        <Style FontSize=\\"12\\" FontIsBold=\\"False\\" FontIsItalic=\\"False\\" FontIsUnderline=\\"False\\" FontIsStrikeout=\\"False\\" />\\r\\n      </Span>\\r\\n    </Block>\\r\\n    <Block>\\r\\n      <Style FlowDirection=\\"LeftToRight\\" LeadingMargin=\\"0\\" TrailingMargin=\\"0\\" FirstLineMargin=\\"0\\" Justification=\\"Right\\" CustomTabStops=\\"\\" LineSpacingRule=\\"Single\\" LineSpacing=\\"20\\" SpacingBefore=\\"0\\" SpacingAfter=\\"0\\">\\r\\n        <BaseSpanStyle FontFamily=\\"Tw Cen MT\\" FontSize=\\"26\\" FontIsBold=\\"False\\" FontIsItalic=\\"False\\" FontIsUnderline=\\"False\\" FontIsStrikeout=\\"False\\" ForegroundColor=\\"#000000\\" />\\r\\n        <ListStyle ListType=\\"None\\" ListTypeFormat=\\"Parentheses\\" Color=\\"#000000\\" BulletFont=\\"Arial\\" />\\r\\n      </Style>\\r\\n      <Span Text=\\"Garvey WT et al, Endocr Pract 2016 \\">\\r\\n        <Style FontSize=\\"9\\" FontIsBold=\\"False\\" FontIsItalic=\\"False\\" FontIsUnderline=\\"False\\" FontIsStrikeout=\\"False\\" />\\r\\n      </Span>\\r\\n      <Span Text=\\" \\">\\r\\n        <Style FontSize=\\"9\\" FontIsBold=\\"True\\" FontIsItalic=\\"False\\" FontIsUnderline=\\"False\\" FontIsStrikeout=\\"False\\" />\\r\\n      </Span>\\r\\n      <Span Text=\\"http://dx.doi.org/10.4158/EP161365.GL\\">\\r\\n        <Style FontSize=\\"9\\" FontIsBold=\\"False\\" FontIsItalic=\\"False\\" FontIsUnderline=\\"True\\" FontIsStrikeout=\\"False\\" LinkId=\\"d768febe-c43f-4372-a62e-3b7b247e5dd4\\" LinkColor=\\"hlink,00\\" />\\r\\n      </Span>\\r\\n      <Span Text=\\"&#xA;\\">\\r\\n        <Style FontSize=\\"9\\" FontIsBold=\\"False\\" FontIsItalic=\\"False\\" FontIsUnderline=\\"False\\" FontIsStrikeout=\\"False\\" />\\r\\n      </Span>\\r\\n    </Block>\\r\\n    <Block>\\r\\n      <Style FlowDirection=\\"LeftToRight\\" LeadingMargin=\\"0\\" TrailingMargin=\\"0\\" FirstLineMargin=\\"0\\" Justification=\\"Right\\" CustomTabStops=\\"\\" LineSpacingRule=\\"Single\\" LineSpacing=\\"20\\" SpacingBefore=\\"0\\" SpacingAfter=\\"0\\">\\r\\n        <BaseSpanStyle FontFamily=\\"Tw Cen MT\\" FontSize=\\"26\\" FontIsBold=\\"False\\" FontIsItalic=\\"False\\" FontIsUnderline=\\"False\\" FontIsStrikeout=\\"False\\" ForegroundColor=\\"#000000\\" />\\r\\n        <ListStyle ListType=\\"None\\" ListTypeFormat=\\"Parentheses\\" BulletFont=\\"Arial\\" />\\r\\n      </Style>\\r\\n      <Span Text=\\"Jensen MD et al, Circulation 2014  \\">\\r\\n        <Style FontSize=\\"9\\" FontIsBold=\\"False\\" FontIsItalic=\\"False\\" FontIsUnderline=\\"False\\" FontIsStrikeout=\\"False\\" />\\r\\n      </Span>\\r\\n      <Span Text=\\"https://doi.org/10.1161/01.cir.0000437739.71477.ee\\">\\r\\n        <Style FontSize=\\"9\\" FontIsBold=\\"False\\" FontIsItalic=\\"False\\" FontIsUnderline=\\"True\\" FontIsStrikeout=\\"False\\" LinkId=\\"769605ee-5bed-42bb-a55d-9027873af698\\" LinkColor=\\"hlink,00\\" />\\r\\n      </Span>\\r\\n    </Block>\\r\\n  </Content>\\r\\n</Document>","xPos":0,"yPos":0,"width":0,"height":0,"shadowIndex":-1,"vectortext":{"left":0,"top":0,"right":395,"bottom":302,"pngfb":false,"pr":{"l":"Lib","i":56}},"linkdata":[{"kind":"link","id":"d768febe-c43f-4372-a62e-3b7b247e5dd4","fill":{"type":"linear","rotation":90,"colors":[{"kind":"color","rgb":"0xD9EAFB","alpha":100,"stop":0}]},"hotareas":[{"kind":"hotarea","xPos":178,"yPos":257,"width":211,"height":15}]},{"kind":"link","id":"769605ee-5bed-42bb-a55d-9027873af698","fill":{"type":"linear","rotation":90,"colors":[{"kind":"color","rgb":"0xD9EAFB","alpha":100,"stop":0}]},"hotareas":[{"kind":"hotarea","xPos":105,"yPos":287,"width":284,"height":15}]}]},{"kind":"textdata","id":"02","linkId":"Text22_Linkd768febe-c43f-4372-a62e-3b7b247e5dd4","type":"emftext","xPos":0,"yPos":0,"width":0,"height":0,"shadowIndex":-1},{"kind":"textdata","id":"03","linkId":"Text22_Link769605ee-5bed-42bb-a55d-9027873af698","type":"emftext","xPos":0,"yPos":0,"width":0,"height":0,"shadowIndex":-1}],"shapemaskId":"","xPos":0,"yPos":0,"tabIndex":2,"tabEnabled":true,"xOffset":0,"yOffset":0,"rotateXPos":194.5,"rotateYPos":183.5,"scaleX":100,"scaleY":100,"alpha":100,"depth":1,"scrolling":true,"shuffleLock":false,"data":{"hotlinkId":"","accState":0,"vectorData":{"left":0,"top":0,"right":403,"bottom":424,"altText":"Reduced-calorie diets with various composition :\\nHigh protein\\nLow carbohydrate\\nLow glycemic load\\nLow fat with high dairy\\nLow fat with high protein\\nMediterranean diet\\nAmerican Heart Association diet\\nEuropean Association for the Study of Diabetes Diet\\n\\nGarvey WT et al, Endocr Pract 2016  http://dx.doi.org/10.4158/EP161365.GL\\nJensen MD et al, Circulation 2014  https://doi.org/10.1161/01.cir.0000437739.71477.ee","pngfb":false,"pr":{"l":"Lib","i":22}},"html5data":{"xPos":0,"yPos":0,"width":403,"height":424,"strokewidth":0}},"animations":[{"kind":"animation","id":"Entrance","duration":0,"hidetextatstart":true,"animateshapewithtext":false,"tweens":[{"kind":"tween","time":0,"duration":0,"alpha":{"path":[{"kind":"segment","start":"0","dstart":"0","end":"100","dend":"0"}],"duration":0,"easing":"linear","easingdir":"easein"}}]}],"width":389,"height":367,"resume":false,"useHandCursor":true,"id":"Text2","events":[{"kind":"onlinkrelease","triggerid":"d768febe-c43f-4372-a62e-3b7b247e5dd4","actions":[{"kind":"open_url","url":"http://dx.doi.org/10.4158/EP161365.GL","window":"","windowsize":"default","width":100,"height":100,"usedefaultcontrols":true,"status":false,"toolbar":false,"location":false,"menubar":false,"scrollbars":false,"resizable":true}]},{"kind":"onlinkrelease","triggerid":"769605ee-5bed-42bb-a55d-9027873af698","actions":[{"kind":"open_url","url":"https://doi.org/10.1161/01.cir.0000437739.71477.ee","window":"","windowsize":"default","width":100,"height":100,"usedefaultcontrols":true,"status":false,"toolbar":false,"location":false,"menubar":false,"scrollbars":false,"resizable":true}]}]}],"accType":"text","shapemaskId":"","xPos":14,"yPos":57,"tabIndex":1,"tabEnabled":false,"xOffset":0,"yOffset":0,"rotateXPos":194.5,"rotateYPos":183.5,"scaleX":100,"scaleY":100,"alpha":100,"rotation":0,"depth":2,"scrolling":true,"shuffleLock":false,"width":389,"height":367,"resume":false,"useHandCursor":true,"id":"ContentContainer"}],"startTime":50000,"elapsedTimeMode":"normal","useHandCursor":false,"resume":false,"kind":"slidelayer","isBaseLayer":true}]}');
