# Supplementary material for: An Evidence-Based Approach to Teaching Obesity Management to Medical Students
Source: MedEdPORTAL. 2017 Dec 20;13:10662. doi: 10.15766/mep_2374-8265.10662 (PMC6338064; doi:10.15766/mep_2374-8265.10662)
Supplement: Supplementary file 1 — A. Learning Module folder B. Survey Instrument.docx [file mep-13-10662-s001.zip › A. Learning Module folder/html5/data/js/565f3NxzbfZl.js]

window.globalProvideData('slide', '{"title":"Behavior Change - EBM Recommendations","trackViews":true,"showMenuResultIcon":false,"viewGroupId":"5WdlbLzESRJ55","historyGroupId":"5WdlbLzESRJ55","videoZoom":"","scrolling":false,"transition":"appear","transDuration":0,"transDir":1,"wipeTrans":false,"slideLock":false,"navIndex":4,"globalAudioId":"","thumbnailid":"","presenterRef":{"id":"none"},"showAnimationId":"","mergedInstanceId":"5","lmsId":"","width":422,"height":443,"resume":false,"background":{"type":"vector","vectorData":{"left":-2,"top":-2,"right":417,"bottom":438,"pngfb":false,"pr":{"l":"Lib","i":50}}},"id":"65f3NxzbfZl","events":[{"kind":"ontransitionin","actions":[{"kind":"if_action","condition":{"statement":{"kind":"compare","operator":"eq","valuea":"$WindowId","typea":"property","valueb":"_frame","typeb":"string"}},"thenActions":[{"kind":"set_frame_layout","name":"pxnanbnsnfns01001000001"}],"elseActions":[{"kind":"set_window_control_layout","name":"pxnanbnsnfns01001000001"}]},{"kind":"exe_actiongroup","id":"_player.5WdlbLzESRJ5.UpdatePrevNextButtonState","params":[]}]}],"slideLayers":[{"enableSeek":true,"enableReplay":true,"timeline":{"duration":5000,"events":[{"kind":"ontimelinetick","time":0,"actions":[{"kind":"show","transition":"custom","animationId":"Entrance","reverse":false,"objRef":{"type":"string","value":".StepTitle5"}},{"kind":"show","transition":"appear","objRef":{"type":"string","value":"ContentContainer"}},{"kind":"show","transition":"custom","animationId":"Entrance","reverse":false,"objRef":{"type":"string","value":".ContentContainer.ScrollArea"}},{"kind":"show","transition":"custom","animationId":"Entrance","reverse":false,"objRef":{"type":"string","value":".ContentContainer.ScrollArea.Text5"}}]}]},"objects":[{"kind":"vectorshape","rotation":0,"accType":"text","cliptobounds":false,"defaultAction":"","textLib":[{"kind":"textdata","uniqueId":"5nQACEOVwqz_StepTitle5_StepTitle55","id":"01","linkId":"StepTitle55","type":"vectortext","altText":"Behavior Change - EBM Recommendations","xPos":0,"yPos":0,"width":0,"height":0,"shadowIndex":-1,"vectortext":{"left":0,"top":-2,"right":383,"bottom":25,"pngfb":false,"pr":{"l":"Lib","i":63}}}],"shapemaskId":"","xPos":14,"yPos":14,"tabIndex":0,"tabEnabled":true,"xOffset":0,"yOffset":0,"rotateXPos":194.5,"rotateYPos":11.5,"scaleX":100,"scaleY":100,"alpha":100,"depth":1,"scrolling":true,"shuffleLock":false,"data":{"hotlinkId":"","accState":0,"vectorData":{"left":0,"top":-2,"right":403,"bottom":37,"altText":"Behavior Change - EBM Recommendations","pngfb":false,"pr":{"l":"Lib","i":22}},"html5data":{"xPos":0,"yPos":-2,"width":403,"height":39,"strokewidth":0}},"animations":[{"kind":"animation","id":"Entrance","duration":0,"hidetextatstart":true,"animateshapewithtext":false,"tweens":[{"kind":"tween","time":0,"duration":0,"alpha":{"path":[{"kind":"segment","start":"0","dstart":"0","end":"100","dend":"0"}],"duration":0,"easing":"linear","easingdir":"easein"}}]}],"width":389,"height":23,"resume":false,"useHandCursor":true,"id":"StepTitle5"},{"kind":"objgroup","objects":[{"kind":"scrollarea","contentwidth":355,"contentheight":381,"objects":[{"kind":"vectorshape","rotation":0,"accType":"text","cliptobounds":false,"defaultAction":"","textLib":[{"kind":"textdata","uniqueId":"5nQACEOVwqz_Text5_Text55","id":"01","linkId":"Text55","type":"vectortext","altText":"<Document xmlns:xsi=\\"http://www.w3.org/2001/XMLSchema-instance\\" xmlns:xsd=\\"http://www.w3.org/2001/XMLSchema\\">\\r\\n  <Content>\\r\\n    <Block>\\r\\n      <Style FlowDirection=\\"LeftToRight\\" LeadingMargin=\\"18\\" TrailingMargin=\\"0\\" FirstLineMargin=\\"0\\" Justification=\\"Left\\" CustomTabStops=\\"\\" LineSpacingRule=\\"Single\\" LineSpacing=\\"20\\" SpacingBefore=\\"0\\" SpacingAfter=\\"0\\">\\r\\n        <ListStyle ListType=\\"Bullet\\" ListTypeFormat=\\"Plain\\" Color=\\"#000000\\" BulletChar=\\"•\\" BulletFont=\\"Arial\\">\\r\\n          <BulletPicture Size=\\"0x0\\" />\\r\\n        </ListStyle>\\r\\n      </Style>\\r\\n      <Span Text=\\"Multidisciplinary\\">\\r\\n        <Style FontIsBold=\\"False\\" FontIsItalic=\\"False\\" FontIsUnderline=\\"True\\" FontIsStrikeout=\\"False\\" />\\r\\n      </Span>\\r\\n      <Span Text=\\": dietician, psychologist, exercise specialists, health counselor&#xA;\\">\\r\\n        <Style FontIsBold=\\"False\\" FontIsItalic=\\"False\\" FontIsUnderline=\\"False\\" FontIsStrikeout=\\"False\\" />\\r\\n      </Span>\\r\\n    </Block>\\r\\n    <Block>\\r\\n      <Style FlowDirection=\\"LeftToRight\\" LeadingMargin=\\"18\\" TrailingMargin=\\"0\\" FirstLineMargin=\\"0\\" Justification=\\"Left\\" CustomTabStops=\\"\\" LineSpacingRule=\\"Single\\" LineSpacing=\\"20\\" SpacingBefore=\\"0\\" SpacingAfter=\\"0\\">\\r\\n        <ListStyle ListType=\\"Bullet\\" ListTypeFormat=\\"Plain\\" Color=\\"#000000\\" BulletChar=\\"•\\" BulletFont=\\"Arial\\">\\r\\n          <BulletPicture Size=\\"0x0\\" />\\r\\n        </ListStyle>\\r\\n      </Style>\\r\\n      <Span Text=\\"Personalized\\">\\r\\n        <Style FontIsBold=\\"False\\" FontIsItalic=\\"False\\" FontIsUnderline=\\"True\\" FontIsStrikeout=\\"False\\" />\\r\\n      </Span>\\r\\n      <Span Text=\\": ethnic, cultural, socioeconomic and educational background&#xA;\\">\\r\\n        <Style FontIsBold=\\"False\\" FontIsItalic=\\"False\\" FontIsUnderline=\\"False\\" FontIsStrikeout=\\"False\\" />\\r\\n      </Span>\\r\\n    </Block>\\r\\n    <Block>\\r\\n      <Style FlowDirection=\\"LeftToRight\\" LeadingMargin=\\"18\\" TrailingMargin=\\"0\\" FirstLineMargin=\\"0\\" Justification=\\"Left\\" CustomTabStops=\\"\\" LineSpacingRule=\\"Single\\" LineSpacing=\\"20\\" SpacingBefore=\\"0\\" SpacingAfter=\\"0\\">\\r\\n        <ListStyle ListType=\\"Bullet\\" ListTypeFormat=\\"Plain\\" Color=\\"#000000\\" BulletChar=\\"•\\" BulletFont=\\"Arial\\">\\r\\n          <BulletPicture Size=\\"0x0\\" />\\r\\n        </ListStyle>\\r\\n      </Style>\\r\\n      <Span Text=\\"Regular &amp; frequent \\">\\r\\n        <Style FontIsBold=\\"False\\" FontIsItalic=\\"False\\" FontIsUnderline=\\"False\\" FontIsStrikeout=\\"False\\" />\\r\\n      </Span>\\r\\n      <Span Text=\\"self-monitoring\\">\\r\\n        <Style FontIsBold=\\"False\\" FontIsItalic=\\"False\\" FontIsUnderline=\\"True\\" FontIsStrikeout=\\"False\\" />\\r\\n      </Span>\\r\\n      <Span Text=\\": food intake, physical activity and weight&#xA;\\">\\r\\n        <Style FontIsBold=\\"False\\" FontIsItalic=\\"False\\" FontIsUnderline=\\"False\\" FontIsStrikeout=\\"False\\" />\\r\\n      </Span>\\r\\n    </Block>\\r\\n    <Block>\\r\\n      <Style FlowDirection=\\"LeftToRight\\" LeadingMargin=\\"18\\" TrailingMargin=\\"0\\" FirstLineMargin=\\"0\\" Justification=\\"Left\\" CustomTabStops=\\"\\" LineSpacingRule=\\"Single\\" LineSpacing=\\"20\\" SpacingBefore=\\"0\\" SpacingAfter=\\"0\\">\\r\\n        <ListStyle ListType=\\"Bullet\\" ListTypeFormat=\\"Plain\\" Color=\\"#000000\\" BulletChar=\\"•\\" BulletFont=\\"Arial\\">\\r\\n          <BulletPicture Size=\\"0x0\\" />\\r\\n        </ListStyle>\\r\\n      </Style>\\r\\n      <Span Text=\\"Clear \\">\\r\\n        <Style FontIsBold=\\"False\\" FontIsItalic=\\"False\\" FontIsUnderline=\\"False\\" FontIsStrikeout=\\"False\\" />\\r\\n      </Span>\\r\\n      <Span Text=\\"goal setting&#xA;\\">\\r\\n        <Style FontIsBold=\\"False\\" FontIsItalic=\\"False\\" FontIsUnderline=\\"True\\" FontIsStrikeout=\\"False\\" />\\r\\n      </Span>\\r\\n    </Block>\\r\\n    <Block>\\r\\n      <Style FlowDirection=\\"LeftToRight\\" LeadingMargin=\\"18\\" TrailingMargin=\\"0\\" FirstLineMargin=\\"0\\" Justification=\\"Left\\" CustomTabStops=\\"\\" LineSpacingRule=\\"Single\\" LineSpacing=\\"20\\" SpacingBefore=\\"0\\" SpacingAfter=\\"0\\">\\r\\n        <ListStyle ListType=\\"Bullet\\" ListTypeFormat=\\"Plain\\" Color=\\"#000000\\" BulletChar=\\"•\\" BulletFont=\\"Arial\\">\\r\\n          <BulletPicture Size=\\"0x0\\" />\\r\\n        </ListStyle>\\r\\n      </Style>\\r\\n      <Span Text=\\"Addressing the \\">\\r\\n        <Style FontIsBold=\\"False\\" FontIsItalic=\\"False\\" FontIsUnderline=\\"False\\" FontIsStrikeout=\\"False\\" />\\r\\n      </Span>\\r\\n      <Span Text=\\"barriers\\">\\r\\n        <Style FontIsBold=\\"False\\" FontIsItalic=\\"False\\" FontIsUnderline=\\"True\\" FontIsStrikeout=\\"False\\" />\\r\\n      </Span>\\r\\n      <Span Text=\\" and involving a \\">\\r\\n        <Style FontIsBold=\\"False\\" FontIsItalic=\\"False\\" FontIsUnderline=\\"False\\" FontIsStrikeout=\\"False\\" />\\r\\n      </Span>\\r\\n      <Span Text=\\"support system&#xA;\\">\\r\\n        <Style FontIsBold=\\"False\\" FontIsItalic=\\"False\\" FontIsUnderline=\\"True\\" FontIsStrikeout=\\"False\\" />\\r\\n      </Span>\\r\\n    </Block>\\r\\n    <Block>\\r\\n      <Style FlowDirection=\\"LeftToRight\\" LeadingMargin=\\"18\\" TrailingMargin=\\"0\\" FirstLineMargin=\\"0\\" Justification=\\"Left\\" CustomTabStops=\\"\\" LineSpacingRule=\\"Single\\" LineSpacing=\\"20\\" SpacingBefore=\\"0\\" SpacingAfter=\\"0\\">\\r\\n        <ListStyle ListType=\\"Bullet\\" ListTypeFormat=\\"Plain\\" BulletChar=\\"•\\" BulletFont=\\"Arial\\">\\r\\n          <BulletPicture Size=\\"0x0\\" />\\r\\n        </ListStyle>\\r\\n      </Style>\\r\\n      <Span Text=\\"Include \\">\\r\\n        <Style FontIsBold=\\"False\\" FontIsItalic=\\"False\\" FontIsUnderline=\\"False\\" FontIsStrikeout=\\"False\\" />\\r\\n      </Span>\\r\\n      <Span Text=\\"stress reduction \\">\\r\\n        <Style FontIsBold=\\"False\\" FontIsItalic=\\"False\\" FontIsUnderline=\\"True\\" FontIsStrikeout=\\"False\\" />\\r\\n      </Span>\\r\\n      <Span Text=\\"and cognitive behavior therapy &#xA;\\">\\r\\n        <Style FontIsBold=\\"False\\" FontIsItalic=\\"False\\" FontIsUnderline=\\"False\\" FontIsStrikeout=\\"False\\" />\\r\\n      </Span>\\r\\n    </Block>\\r\\n    <Block>\\r\\n      <Style FlowDirection=\\"LeftToRight\\" LeadingMargin=\\"14\\" TrailingMargin=\\"0\\" FirstLineMargin=\\"0\\" Justification=\\"Left\\" CustomTabStops=\\"\\" LineSpacingRule=\\"Single\\" LineSpacing=\\"20\\" SpacingBefore=\\"0\\" SpacingAfter=\\"0\\">\\r\\n        <ListStyle ListType=\\"Bullet\\" ListTypeFormat=\\"Plain\\" BulletChar=\\"·\\" BulletFont=\\"Symbol\\" />\\r\\n      </Style>\\r\\n      <Span Text=\\"&#xA;\\">\\r\\n        <Style FontIsBold=\\"False\\" FontIsItalic=\\"False\\" FontIsUnderline=\\"False\\" FontIsStrikeout=\\"False\\" />\\r\\n      </Span>\\r\\n    </Block>\\r\\n    <Block>\\r\\n      <Style FlowDirection=\\"LeftToRight\\" LeadingMargin=\\"0\\" TrailingMargin=\\"0\\" FirstLineMargin=\\"0\\" Justification=\\"Right\\" CustomTabStops=\\"\\" LineSpacingRule=\\"Single\\" LineSpacing=\\"20\\" SpacingBefore=\\"0\\" SpacingAfter=\\"0\\">\\r\\n        <ListStyle ListType=\\"None\\" ListTypeFormat=\\"Parentheses\\" Color=\\"#000000\\" BulletChar=\\"·\\" BulletFont=\\"Arial\\" />\\r\\n      </Style>\\r\\n      <Span Text=\\"Garvey WT et al, Endocr Pract 2016 \\">\\r\\n        <Style FontSize=\\"9\\" FontIsBold=\\"False\\" FontIsItalic=\\"False\\" FontIsUnderline=\\"False\\" FontIsStrikeout=\\"False\\" />\\r\\n      </Span>\\r\\n      <Span Text=\\" \\">\\r\\n        <Style FontSize=\\"9\\" FontIsBold=\\"True\\" FontIsItalic=\\"False\\" FontIsUnderline=\\"False\\" FontIsStrikeout=\\"False\\" />\\r\\n      </Span>\\r\\n      <Span Text=\\"http://dx.doi.org/10.4158/EP161365.GL\\">\\r\\n        <Style FontSize=\\"9\\" FontIsBold=\\"False\\" FontIsItalic=\\"False\\" FontIsUnderline=\\"True\\" FontIsStrikeout=\\"False\\" LinkId=\\"1dcd800f-8847-4f60-8d08-df1749f766a5\\" LinkColor=\\"hlink,00\\" />\\r\\n      </Span>\\r\\n      <Span Text=\\"&#xA;\\">\\r\\n        <Style FontSize=\\"9\\" FontIsBold=\\"False\\" FontIsItalic=\\"False\\" FontIsUnderline=\\"False\\" FontIsStrikeout=\\"False\\" />\\r\\n      </Span>\\r\\n    </Block>\\r\\n    <Block>\\r\\n      <Style FlowDirection=\\"LeftToRight\\" LeadingMargin=\\"0\\" TrailingMargin=\\"0\\" FirstLineMargin=\\"0\\" Justification=\\"Right\\" CustomTabStops=\\"\\" LineSpacingRule=\\"Single\\" LineSpacing=\\"20\\" SpacingBefore=\\"0\\" SpacingAfter=\\"0\\">\\r\\n        <ListStyle ListType=\\"None\\" ListTypeFormat=\\"Parentheses\\" Color=\\"#000000\\" BulletChar=\\"·\\" BulletFont=\\"Arial\\" />\\r\\n      </Style>\\r\\n      <Span Text=\\"Jensen MD et al, Circulation 2014  \\">\\r\\n        <Style FontSize=\\"9\\" FontIsBold=\\"False\\" FontIsItalic=\\"False\\" FontIsUnderline=\\"False\\" FontIsStrikeout=\\"False\\" />\\r\\n      </Span>\\r\\n      <Span Text=\\"https://doi.org/10.1161/01.cir.0000437739.71477.ee\\">\\r\\n        <Style FontSize=\\"9\\" FontIsBold=\\"False\\" FontIsItalic=\\"False\\" FontIsUnderline=\\"True\\" FontIsStrikeout=\\"False\\" LinkId=\\"3bef79db-e6cf-439a-9219-8d06da298c5a\\" LinkColor=\\"hlink,00\\" />\\r\\n      </Span>\\r\\n      <Span Text=\\"&#xA;\\">\\r\\n        <Style FontSize=\\"9\\" FontIsBold=\\"False\\" FontIsItalic=\\"False\\" FontIsUnderline=\\"False\\" FontIsStrikeout=\\"False\\" />\\r\\n      </Span>\\r\\n    </Block>\\r\\n    <Block>\\r\\n      <Style FlowDirection=\\"LeftToRight\\" LeadingMargin=\\"0\\" TrailingMargin=\\"0\\" FirstLineMargin=\\"0\\" Justification=\\"Right\\" CustomTabStops=\\"\\" LineSpacingRule=\\"Single\\" LineSpacing=\\"20\\" SpacingBefore=\\"0\\" SpacingAfter=\\"0\\">\\r\\n        <ListStyle ListType=\\"None\\" ListTypeFormat=\\"Parentheses\\" Color=\\"#000000\\" BulletChar=\\"·\\" BulletFont=\\"Arial\\" />\\r\\n      </Style>\\r\\n      <Span Text=\\"Alamuddin N et al, Endocrinol Metab Clin North Am, 2016 DOI: \\">\\r\\n        <Style FontSize=\\"9\\" FontIsBold=\\"False\\" FontIsItalic=\\"False\\" FontIsUnderline=\\"False\\" FontIsStrikeout=\\"False\\" />\\r\\n      </Span>\\r\\n      <Span Text=\\"10.1016/j.ecl.2016.04.008 \\">\\r\\n        <Style FontSize=\\"9\\" FontIsBold=\\"False\\" FontIsItalic=\\"False\\" FontIsUnderline=\\"True\\" FontIsStrikeout=\\"False\\" LinkId=\\"d0af9b4b-1db4-40ca-a3d3-c07621ce2c75\\" LinkColor=\\"hlink,00\\" />\\r\\n      </Span>\\r\\n      <Span Text=\\"&#xA;\\">\\r\\n        <Style FontSize=\\"9\\" FontIsBold=\\"False\\" FontIsItalic=\\"False\\" FontIsUnderline=\\"False\\" FontIsStrikeout=\\"False\\" />\\r\\n      </Span>\\r\\n    </Block>\\r\\n    <Block>\\r\\n      <Style FlowDirection=\\"LeftToRight\\" LeadingMargin=\\"0\\" TrailingMargin=\\"0\\" FirstLineMargin=\\"0\\" Justification=\\"Right\\" CustomTabStops=\\"\\" LineSpacingRule=\\"Single\\" LineSpacing=\\"20\\" SpacingBefore=\\"0\\" SpacingAfter=\\"0\\">\\r\\n        <BaseSpanStyle FontFamily=\\"Tw Cen MT\\" FontSize=\\"10\\" FontIsBold=\\"False\\" FontIsItalic=\\"False\\" FontIsUnderline=\\"False\\" FontIsStrikeout=\\"False\\" ForegroundColor=\\"#000000\\" />\\r\\n        <ListStyle ListType=\\"None\\" ListTypeFormat=\\"Parentheses\\" BulletChar=\\"·\\" BulletFont=\\"Arial\\" />\\r\\n      </Style>\\r\\n      <Span Text=\\"\\">\\r\\n        <Style FontSize=\\"9\\" FontIsBold=\\"False\\" FontIsItalic=\\"False\\" FontIsUnderline=\\"False\\" FontIsStrikeout=\\"False\\" />\\r\\n      </Span>\\r\\n    </Block>\\r\\n  </Content>\\r\\n</Document>","xPos":0,"yPos":0,"width":0,"height":0,"shadowIndex":-1,"vectortext":{"left":0,"top":0,"right":361,"bottom":366,"pngfb":false,"pr":{"l":"Lib","i":64}},"linkdata":[{"kind":"link","id":"3bef79db-e6cf-439a-9219-8d06da298c5a","fill":{"type":"linear","rotation":90,"colors":[{"kind":"color","rgb":"0xD9EAFB","alpha":100,"stop":0}]},"hotareas":[{"kind":"hotarea","xPos":65,"yPos":315,"width":290,"height":17}]},{"kind":"link","id":"d0af9b4b-1db4-40ca-a3d3-c07621ce2c75","fill":{"type":"linear","rotation":90,"colors":[{"kind":"color","rgb":"0xD9EAFB","alpha":100,"stop":0}]},"hotareas":[{"kind":"hotarea","xPos":212,"yPos":349,"width":146,"height":17}]},{"kind":"link","id":"1dcd800f-8847-4f60-8d08-df1749f766a5","fill":{"type":"linear","rotation":90,"colors":[{"kind":"color","rgb":"0xD9EAFB","alpha":100,"stop":0}]},"hotareas":[{"kind":"hotarea","xPos":140,"yPos":281,"width":215,"height":17}]}]},{"kind":"textdata","id":"02","linkId":"Text55_Link3bef79db-e6cf-439a-9219-8d06da298c5a","type":"emftext","xPos":0,"yPos":0,"width":0,"height":0,"shadowIndex":-1},{"kind":"textdata","id":"03","linkId":"Text55_Linkd0af9b4b-1db4-40ca-a3d3-c07621ce2c75","type":"emftext","xPos":0,"yPos":0,"width":0,"height":0,"shadowIndex":-1},{"kind":"textdata","id":"04","linkId":"Text55_Link1dcd800f-8847-4f60-8d08-df1749f766a5","type":"emftext","xPos":0,"yPos":0,"width":0,"height":0,"shadowIndex":-1}],"shapemaskId":"","xPos":0,"yPos":0,"tabIndex":3,"tabEnabled":true,"xOffset":0,"yOffset":0,"rotateXPos":177.5,"rotateYPos":190.5,"scaleX":100,"scaleY":100,"alpha":100,"depth":1,"scrolling":true,"shuffleLock":false,"data":{"hotlinkId":"","accState":0,"vectorData":{"left":0,"top":0,"right":361,"bottom":366,"altText":"Multidisciplinary: dietician, psychologist, exercise specialists, health counselor\\nPersonalized: ethnic, cultural, socioeconomic and educational background\\nRegular & frequent self-monitoring: food intake, physical activity and weight\\nClear goal setting\\nAddressing the barriers and involving a support system\\nInclude stress reduction and cognitive behavior therapy \\n\\nGarvey WT et al, Endocr Pract 2016  http://dx.doi.org/10.4158/EP161365.GL\\nJensen MD et al, Circulation 2014  https://doi.org/10.1161/01.cir.0000437739.71477.ee\\nAlamuddin N et al, Endocrinol Metab Clin North Am, 2016 DOI: 10.1016/j.ecl.2016.04.008 \\n","pngfb":false,"pr":{"l":"Lib","i":22}},"html5data":{"xPos":0,"yPos":0,"width":361,"height":366,"strokewidth":0}},"animations":[{"kind":"animation","id":"Entrance","duration":0,"hidetextatstart":true,"animateshapewithtext":false,"tweens":[{"kind":"tween","time":0,"duration":0,"alpha":{"path":[{"kind":"segment","start":"0","dstart":"0","end":"100","dend":"0"}],"duration":0,"easing":"linear","easingdir":"easein"}}]}],"width":355,"height":381,"resume":false,"useHandCursor":true,"id":"Text5","events":[{"kind":"onlinkrelease","triggerid":"1dcd800f-8847-4f60-8d08-df1749f766a5","actions":[{"kind":"open_url","url":"http://dx.doi.org/10.4158/EP161365.GL","window":"","windowsize":"default","width":100,"height":100,"usedefaultcontrols":true,"status":false,"toolbar":false,"location":false,"menubar":false,"scrollbars":false,"resizable":true}]},{"kind":"onlinkrelease","triggerid":"d0af9b4b-1db4-40ca-a3d3-c07621ce2c75","actions":[{"kind":"open_url","url":"https://doi.org/10.1016/j.ecl.2016.04.008","window":"","windowsize":"default","width":100,"height":100,"usedefaultcontrols":true,"status":false,"toolbar":false,"location":false,"menubar":false,"scrollbars":false,"resizable":true}]},{"kind":"onlinkrelease","triggerid":"3bef79db-e6cf-439a-9219-8d06da298c5a","actions":[{"kind":"open_url","url":"https://doi.org/10.1161/01.cir.0000437739.71477.ee","window":"","windowsize":"default","width":100,"height":100,"usedefaultcontrols":true,"status":false,"toolbar":false,"location":false,"menubar":false,"scrollbars":false,"resizable":true}]}]}],"shapemaskId":"","xPos":0,"yPos":0,"tabIndex":2,"tabEnabled":true,"xOffset":0,"yOffset":0,"rotateXPos":194.5,"rotateYPos":183.5,"scaleX":100,"scaleY":100,"alpha":100,"rotation":0,"depth":1,"scrolling":true,"shuffleLock":false,"animations":[{"kind":"animation","id":"Entrance","duration":0,"hidetextatstart":true,"animateshapewithtext":false,"tweens":[{"kind":"tween","time":0,"duration":0,"alpha":{"path":[{"kind":"segment","start":"0","dstart":"0","end":"100","dend":"0"}],"duration":0,"easing":"linear","easingdir":"easein"}}]}],"width":389,"height":367,"resume":false,"useHandCursor":true,"id":"ScrollArea"}],"accType":"text","shapemaskId":"","xPos":14,"yPos":57,"tabIndex":1,"tabEnabled":false,"xOffset":0,"yOffset":0,"rotateXPos":194.5,"rotateYPos":183.5,"scaleX":100,"scaleY":100,"alpha":100,"rotation":0,"depth":2,"scrolling":true,"shuffleLock":false,"width":389,"height":367,"resume":false,"useHandCursor":true,"id":"ContentContainer"}],"startTime":65000,"elapsedTimeMode":"normal","useHandCursor":false,"resume":false,"kind":"slidelayer","isBaseLayer":true}]}');
