# Supplementary material for: An Evidence-Based Approach to Teaching Obesity Management to Medical Students
Source: MedEdPORTAL. 2017 Dec 20;13:10662. doi: 10.15766/mep_2374-8265.10662 (PMC6338064; doi:10.15766/mep_2374-8265.10662)
Supplement: Supplementary file 1 — A. Learning Module folder B. Survey Instrument.docx [file mep-13-10662-s001.zip › A. Learning Module folder/html5/data/js/5mr42sGOHvP11.js]

window.globalProvideData('slide', '{"title":"Motivational Interviewing is a very important aspect of obesity management, and crucial in a 15-minute visit for effective communication. In a conversation with a patient, which of the following statements/questions would be a good example of reflective listening?","trackViews":true,"showMenuResultIcon":true,"viewGroupId":"6fwYVGThxhM11","historyGroupId":"6fwYVGThxhM11","videoZoom":"","scrolling":false,"transition":"appear","transDuration":0,"transDir":1,"wipeTrans":false,"slideLock":false,"navIndex":-1,"globalAudioId":"","thumbnailid":"","presenterRef":{"id":"none"},"slideLayers":[{"enableSeek":true,"enableReplay":true,"timeline":{"duration":5000,"events":[{"kind":"ontimelinetick","time":0,"actions":[{"kind":"show","transition":"appear","objRef":{"type":"string","value":"6JPnDnnoPO411"}},{"kind":"show","transition":"appear","objRef":{"type":"string","value":"6JPnDnnoPO411.5Wft9JyGHjq"}},{"kind":"show","transition":"appear","objRef":{"type":"string","value":"6JPnDnnoPO411.5qBuPps1ulB"}},{"kind":"show","transition":"appear","objRef":{"type":"string","value":"6JPnDnnoPO411.5vksgRz9g5U"}},{"kind":"show","transition":"appear","objRef":{"type":"string","value":"6JPnDnnoPO411.5lEKfpKuFtR"}},{"kind":"show","transition":"appear","objRef":{"type":"string","value":"6JPnDnnoPO411.6iD442006CG"}},{"kind":"show","transition":"appear","objRef":{"type":"string","value":"5cbPPfMisx4"}}]}]},"objects":[{"kind":"scrollarea","contentwidth":896,"contentheight":353,"objects":[{"kind":"shufflegroup","objects":[{"kind":"vectorshape","rotation":0,"accType":"radio","cliptobounds":false,"defaultAction":"onrelease","textLib":[{"kind":"textdata","uniqueId":"6SAr7ZurH3k_556171538","id":"01","linkId":"txt__default_5Wft9JyGHjq","type":"vectortext","xPos":0,"yPos":0,"width":0,"height":0,"shadowIndex":-1,"vectortext":{"left":0,"top":0,"right":784,"bottom":64,"pngfb":false,"pr":{"l":"Lib","i":223}}}],"shapemaskId":"","xPos":24,"yPos":0,"tabIndex":12,"tabEnabled":true,"xOffset":0,"yOffset":0,"rotateXPos":436,"rotateYPos":38,"scaleX":100,"scaleY":100,"alpha":100,"depth":1,"scrolling":true,"shuffleLock":false,"data":{"hotlinkId":"","accState":0,"vectorData":{"left":-1,"top":-1,"right":872,"bottom":76,"altText":"“You seem to have a lot of bad habits. Surely there is at least one that you want to change.” ","pngfb":false,"pr":{"l":"Lib","i":210}},"html5data":{"xPos":-1,"yPos":-1,"width":873,"height":77,"strokewidth":0}},"states":[{"kind":"state","name":"_default_Disabled","data":{"hotlinkId":"","accState":1,"vectorData":{"left":-1,"top":-1,"right":872,"bottom":76,"altText":"“You seem to have a lot of bad habits. Surely there is at least one that you want to change.” ","pngfb":false,"pr":{"l":"Lib","i":210}},"html5data":{"xPos":-1,"yPos":-1,"width":873,"height":77,"strokewidth":3}}},{"kind":"state","name":"_default_Down","data":{"hotlinkId":"","accState":8,"vectorData":{"left":-1,"top":-1,"right":872,"bottom":76,"altText":"“You seem to have a lot of bad habits. Surely there is at least one that you want to change.” ","pngfb":false,"pr":{"l":"Lib","i":210}},"html5data":{"xPos":-1,"yPos":-1,"width":873,"height":77,"strokewidth":3}}},{"kind":"state","name":"_default_Selected","data":{"hotlinkId":"","accState":16,"vectorData":{"left":-1,"top":-1,"right":872,"bottom":76,"altText":"“You seem to have a lot of bad habits. Surely there is at least one that you want to change.” ","pngfb":false,"pr":{"l":"Lib","i":212}},"html5data":{"xPos":-1,"yPos":-1,"width":873,"height":77,"strokewidth":3}}},{"kind":"state","name":"_default_Selected_Disabled","data":{"hotlinkId":"","accState":17,"vectorData":{"left":-1,"top":-1,"right":872,"bottom":76,"altText":"“You seem to have a lot of bad habits. Surely there is at least one that you want to change.” ","pngfb":false,"pr":{"l":"Lib","i":212}},"html5data":{"xPos":-1,"yPos":-1,"width":873,"height":77,"strokewidth":3}}},{"kind":"state","name":"_default_Down_Selected","data":{"hotlinkId":"","accState":24,"vectorData":{"left":-1,"top":-1,"right":872,"bottom":76,"altText":"“You seem to have a lot of bad habits. Surely there is at least one that you want to change.” ","pngfb":false,"pr":{"l":"Lib","i":212}},"html5data":{"xPos":-1,"yPos":-1,"width":873,"height":77,"strokewidth":3}}},{"kind":"state","name":"_default_Hover","data":{"hotlinkId":"","accState":0,"vectorData":{"left":-1,"top":-1,"right":872,"bottom":76,"altText":"“You seem to have a lot of bad habits. Surely there is at least one that you want to change.” ","pngfb":false,"pr":{"l":"Lib","i":214}},"html5data":{"xPos":-1,"yPos":-1,"width":873,"height":77,"strokewidth":3}}},{"kind":"state","name":"_default_Hover_Disabled","data":{"hotlinkId":"","accState":1,"vectorData":{"left":-1,"top":-1,"right":872,"bottom":76,"altText":"“You seem to have a lot of bad habits. Surely there is at least one that you want to change.” ","pngfb":false,"pr":{"l":"Lib","i":214}},"html5data":{"xPos":-1,"yPos":-1,"width":873,"height":77,"strokewidth":3}}},{"kind":"state","name":"_default_Hover_Down","data":{"hotlinkId":"","accState":8,"vectorData":{"left":-1,"top":-1,"right":872,"bottom":76,"altText":"“You seem to have a lot of bad habits. Surely there is at least one that you want to change.” ","pngfb":false,"pr":{"l":"Lib","i":214}},"html5data":{"xPos":-1,"yPos":-1,"width":873,"height":77,"strokewidth":3}}},{"kind":"state","name":"_default_Hover_Selected","data":{"hotlinkId":"","accState":16,"vectorData":{"left":-1,"top":-1,"right":872,"bottom":76,"altText":"“You seem to have a lot of bad habits. Surely there is at least one that you want to change.” ","pngfb":false,"pr":{"l":"Lib","i":215}},"html5data":{"xPos":-1,"yPos":-1,"width":873,"height":77,"strokewidth":3}}},{"kind":"state","name":"_default_Hover_Selected_Disabled","data":{"hotlinkId":"","accState":17,"vectorData":{"left":-1,"top":-1,"right":872,"bottom":76,"altText":"“You seem to have a lot of bad habits. Surely there is at least one that you want to change.” ","pngfb":false,"pr":{"l":"Lib","i":215}},"html5data":{"xPos":-1,"yPos":-1,"width":873,"height":77,"strokewidth":3}}},{"kind":"state","name":"_default_Hover_Down_Selected","data":{"hotlinkId":"","accState":24,"vectorData":{"left":-1,"top":-1,"right":872,"bottom":76,"altText":"“You seem to have a lot of bad habits. Surely there is at least one that you want to change.” ","pngfb":false,"pr":{"l":"Lib","i":215}},"html5data":{"xPos":-1,"yPos":-1,"width":873,"height":77,"strokewidth":3}}}],"width":872,"height":76,"resume":true,"useHandCursor":true,"id":"5Wft9JyGHjq","variables":[{"kind":"variable","name":"_hover","type":"boolean","value":false,"resume":true},{"kind":"variable","name":"_down","type":"boolean","value":false,"resume":true},{"kind":"variable","name":"_disabled","type":"boolean","value":false,"resume":true},{"kind":"variable","name":"_checked","type":"boolean","value":false,"resume":true},{"kind":"variable","name":"_state","type":"string","value":"_default","resume":true},{"kind":"variable","name":"_stateName","type":"string","value":"","resume":true},{"kind":"variable","name":"_tempStateName","type":"string","value":"","resume":false}],"actionGroups":{"ActGrpSetCheckedState":{"kind":"actiongroup","actions":[{"kind":"adjustvar","variable":"_checked","operator":"set","value":{"type":"boolean","value":true}},{"kind":"exe_actiongroup","id":"_player._setstates","scopeRef":{"type":"string","value":"_this"},"params":[]},{"kind":"exe_actiongroup","id":"ActGrpUnchecked","params":[]}]},"ActGrpUnchecked":{"kind":"actiongroup","actions":[{"kind":"if_action","condition":{"statement":{"kind":"compare","operator":"eq","valuea":"_parent.5qBuPps1ulB.#_checked","typea":"var","valueb":true,"typeb":"boolean"}},"thenActions":[{"kind":"adjustvar","variable":"_parent.5qBuPps1ulB._checked","operator":"set","value":{"type":"boolean","value":false}},{"kind":"exe_actiongroup","id":"_player._setstates","scopeRef":{"type":"string","value":"_parent.5qBuPps1ulB"},"params":[]}]},{"kind":"if_action","condition":{"statement":{"kind":"compare","operator":"eq","valuea":"_parent.5vksgRz9g5U.#_checked","typea":"var","valueb":true,"typeb":"boolean"}},"thenActions":[{"kind":"adjustvar","variable":"_parent.5vksgRz9g5U._checked","operator":"set","value":{"type":"boolean","value":false}},{"kind":"exe_actiongroup","id":"_player._setstates","scopeRef":{"type":"string","value":"_parent.5vksgRz9g5U"},"params":[]}]},{"kind":"if_action","condition":{"statement":{"kind":"compare","operator":"eq","valuea":"_parent.5lEKfpKuFtR.#_checked","typea":"var","valueb":true,"typeb":"boolean"}},"thenActions":[{"kind":"adjustvar","variable":"_parent.5lEKfpKuFtR._checked","operator":"set","value":{"type":"boolean","value":false}},{"kind":"exe_actiongroup","id":"_player._setstates","scopeRef":{"type":"string","value":"_parent.5lEKfpKuFtR"},"params":[]}]},{"kind":"if_action","condition":{"statement":{"kind":"compare","operator":"eq","valuea":"_parent.6iD442006CG.#_checked","typea":"var","valueb":true,"typeb":"boolean"}},"thenActions":[{"kind":"adjustvar","variable":"_parent.6iD442006CG._checked","operator":"set","value":{"type":"boolean","value":false}},{"kind":"exe_actiongroup","id":"_player._setstates","scopeRef":{"type":"string","value":"_parent.6iD442006CG"},"params":[]}]}]},"ActGrpSetHoverState":{"kind":"actiongroup","actions":[{"kind":"adjustvar","variable":"_hover","operator":"set","value":{"type":"boolean","value":true}},{"kind":"exe_actiongroup","id":"_player._setstates","scopeRef":{"type":"string","value":"_this"},"params":[]}]},"ActGrpClearHoverState":{"kind":"actiongroup","actions":[{"kind":"adjustvar","variable":"_hover","operator":"set","value":{"type":"boolean","value":false}},{"kind":"exe_actiongroup","id":"_player._setstates","scopeRef":{"type":"string","value":"_this"},"params":[]}]},"ActGrpSetDisabledState":{"kind":"actiongroup","actions":[{"kind":"adjustvar","variable":"_disabled","operator":"set","value":{"type":"boolean","value":true}},{"kind":"exe_actiongroup","id":"_player._setstates","scopeRef":{"type":"string","value":"_this"},"params":[]}]},"ActGrpSetDownState":{"kind":"actiongroup","actions":[{"kind":"adjustvar","variable":"_down","operator":"set","value":{"type":"boolean","value":true}},{"kind":"exe_actiongroup","id":"_player._setstates","scopeRef":{"type":"string","value":"_this"},"params":[]}]},"ActGrpClearStateVars":{"kind":"actiongroup","actions":[{"kind":"adjustvar","variable":"_hover","operator":"set","value":{"type":"boolean","value":false}},{"kind":"adjustvar","variable":"_down","operator":"set","value":{"type":"boolean","value":false}},{"kind":"adjustvar","variable":"_disabled","operator":"set","value":{"type":"boolean","value":false}},{"kind":"adjustvar","variable":"_checked","operator":"set","value":{"type":"boolean","value":false}}]}},"events":[{"kind":"ontransitionin","actions":[{"kind":"exe_actiongroup","id":"_player._setstates","scopeRef":{"type":"string","value":"_this"},"params":[]}]},{"kind":"onrollover","actions":[{"kind":"exe_actiongroup","id":"ActGrpSetHoverState","scopeRef":{"type":"string","value":"_this"},"params":[]}]},{"kind":"onrollout","actions":[{"kind":"exe_actiongroup","id":"ActGrpClearHoverState","scopeRef":{"type":"string","value":"_this"},"params":[]}]},{"kind":"onpress","actions":[{"kind":"exe_actiongroup","id":"ActGrpSetDownState","scopeRef":{"type":"string","value":"_this"},"params":[]}]},{"kind":"onrelease","actions":[{"kind":"exe_actiongroup","id":"ActGrpUnchecked","params":[]},{"kind":"adjustvar","variable":"_checked","operator":"set","value":{"type":"boolean","value":true}},{"kind":"adjustvar","variable":"_down","operator":"set","value":{"type":"boolean","value":false}},{"kind":"exe_actiongroup","id":"_player._setstates","scopeRef":{"type":"string","value":"_this"},"params":[]}]},{"kind":"onreleaseoutside","actions":[{"kind":"adjustvar","variable":"_down","operator":"set","value":{"type":"boolean","value":false}},{"kind":"exe_actiongroup","id":"_player._setstates","scopeRef":{"type":"string","value":"_this"},"params":[]}]}]},{"kind":"vectorshape","rotation":0,"accType":"radio","cliptobounds":false,"defaultAction":"onrelease","textLib":[{"kind":"textdata","uniqueId":"6nizsdQIvkW_-610173593","id":"01","linkId":"txt__default_5qBuPps1ulB","type":"vectortext","xPos":0,"yPos":0,"width":0,"height":0,"shadowIndex":-1,"vectortext":{"left":0,"top":0,"right":828,"bottom":64,"pngfb":false,"pr":{"l":"Lib","i":226}}}],"shapemaskId":"","xPos":24,"yPos":75,"tabIndex":13,"tabEnabled":true,"xOffset":0,"yOffset":0,"rotateXPos":432,"rotateYPos":38,"scaleX":100,"scaleY":100,"alpha":100,"depth":2,"scrolling":true,"shuffleLock":false,"data":{"hotlinkId":"","accState":0,"vectorData":{"left":-1,"top":-1,"right":864,"bottom":76,"altText":"“It sounds like the goal that you have set is to lose 15 pounds in 2 months. How did you come up with that?”","pngfb":false,"pr":{"l":"Lib","i":176}},"html5data":{"xPos":-1,"yPos":-1,"width":865,"height":77,"strokewidth":0}},"states":[{"kind":"state","name":"_default_Disabled","data":{"hotlinkId":"","accState":1,"vectorData":{"left":-1,"top":-1,"right":864,"bottom":76,"altText":"“It sounds like the goal that you have set is to lose 15 pounds in 2 months. How did you come up with that?”","pngfb":false,"pr":{"l":"Lib","i":176}},"html5data":{"xPos":-1,"yPos":-1,"width":865,"height":77,"strokewidth":3}}},{"kind":"state","name":"_default_Review","data":{"hotlinkId":"","accState":0,"vectorData":{"left":-9,"top":-1,"right":864,"bottom":76,"altText":"“It sounds like the goal that you have set is to lose 15 pounds in 2 months. How did you come up with that?”","pngfb":false,"pr":{"l":"Lib","i":224}},"html5data":{"xPos":-9,"yPos":-1,"width":873,"height":77,"strokewidth":3}}},{"kind":"state","name":"_default_Down","data":{"hotlinkId":"","accState":8,"vectorData":{"left":-1,"top":-1,"right":864,"bottom":76,"altText":"“It sounds like the goal that you have set is to lose 15 pounds in 2 months. How did you come up with that?”","pngfb":false,"pr":{"l":"Lib","i":176}},"html5data":{"xPos":-1,"yPos":-1,"width":865,"height":77,"strokewidth":3}}},{"kind":"state","name":"_default_Selected","data":{"hotlinkId":"","accState":16,"vectorData":{"left":-1,"top":-1,"right":864,"bottom":76,"altText":"“It sounds like the goal that you have set is to lose 15 pounds in 2 months. How did you come up with that?”","pngfb":false,"pr":{"l":"Lib","i":177}},"html5data":{"xPos":-1,"yPos":-1,"width":865,"height":77,"strokewidth":3}}},{"kind":"state","name":"_default_Selected_Disabled","data":{"hotlinkId":"","accState":17,"vectorData":{"left":-1,"top":-1,"right":864,"bottom":76,"altText":"“It sounds like the goal that you have set is to lose 15 pounds in 2 months. How did you come up with that?”","pngfb":false,"pr":{"l":"Lib","i":177}},"html5data":{"xPos":-1,"yPos":-1,"width":865,"height":77,"strokewidth":3}}},{"kind":"state","name":"_default_Selected_Review","data":{"hotlinkId":"","accState":16,"vectorData":{"left":-9,"top":-1,"right":864,"bottom":76,"altText":"“It sounds like the goal that you have set is to lose 15 pounds in 2 months. How did you come up with that?”","pngfb":false,"pr":{"l":"Lib","i":225}},"html5data":{"xPos":-9,"yPos":-1,"width":873,"height":77,"strokewidth":3}}},{"kind":"state","name":"_default_Down_Selected","data":{"hotlinkId":"","accState":24,"vectorData":{"left":-1,"top":-1,"right":864,"bottom":76,"altText":"“It sounds like the goal that you have set is to lose 15 pounds in 2 months. How did you come up with that?”","pngfb":false,"pr":{"l":"Lib","i":177}},"html5data":{"xPos":-1,"yPos":-1,"width":865,"height":77,"strokewidth":3}}},{"kind":"state","name":"_default_Hover","data":{"hotlinkId":"","accState":0,"vectorData":{"left":-1,"top":-1,"right":864,"bottom":76,"altText":"“It sounds like the goal that you have set is to lose 15 pounds in 2 months. How did you come up with that?”","pngfb":false,"pr":{"l":"Lib","i":178}},"html5data":{"xPos":-1,"yPos":-1,"width":865,"height":77,"strokewidth":3}}},{"kind":"state","name":"_default_Hover_Disabled","data":{"hotlinkId":"","accState":1,"vectorData":{"left":-1,"top":-1,"right":864,"bottom":76,"altText":"“It sounds like the goal that you have set is to lose 15 pounds in 2 months. How did you come up with that?”","pngfb":false,"pr":{"l":"Lib","i":178}},"html5data":{"xPos":-1,"yPos":-1,"width":865,"height":77,"strokewidth":3}}},{"kind":"state","name":"_default_Hover_Down","data":{"hotlinkId":"","accState":8,"vectorData":{"left":-1,"top":-1,"right":864,"bottom":76,"altText":"“It sounds like the goal that you have set is to lose 15 pounds in 2 months. How did you come up with that?”","pngfb":false,"pr":{"l":"Lib","i":178}},"html5data":{"xPos":-1,"yPos":-1,"width":865,"height":77,"strokewidth":3}}},{"kind":"state","name":"_default_Hover_Selected","data":{"hotlinkId":"","accState":16,"vectorData":{"left":-1,"top":-1,"right":864,"bottom":76,"altText":"“It sounds like the goal that you have set is to lose 15 pounds in 2 months. How did you come up with that?”","pngfb":false,"pr":{"l":"Lib","i":179}},"html5data":{"xPos":-1,"yPos":-1,"width":865,"height":77,"strokewidth":3}}},{"kind":"state","name":"_default_Hover_Selected_Disabled","data":{"hotlinkId":"","accState":17,"vectorData":{"left":-1,"top":-1,"right":864,"bottom":76,"altText":"“It sounds like the goal that you have set is to lose 15 pounds in 2 months. How did you come up with that?”","pngfb":false,"pr":{"l":"Lib","i":179}},"html5data":{"xPos":-1,"yPos":-1,"width":865,"height":77,"strokewidth":3}}},{"kind":"state","name":"_default_Hover_Down_Selected","data":{"hotlinkId":"","accState":24,"vectorData":{"left":-1,"top":-1,"right":864,"bottom":76,"altText":"“It sounds like the goal that you have set is to lose 15 pounds in 2 months. How did you come up with that?”","pngfb":false,"pr":{"l":"Lib","i":179}},"html5data":{"xPos":-1,"yPos":-1,"width":865,"height":77,"strokewidth":3}}}],"width":864,"height":76,"resume":true,"useHandCursor":true,"id":"5qBuPps1ulB","variables":[{"kind":"variable","name":"_hover","type":"boolean","value":false,"resume":true},{"kind":"variable","name":"_down","type":"boolean","value":false,"resume":true},{"kind":"variable","name":"_disabled","type":"boolean","value":false,"resume":true},{"kind":"variable","name":"_checked","type":"boolean","value":false,"resume":true},{"kind":"variable","name":"_review","type":"boolean","value":false,"resume":true},{"kind":"variable","name":"_state","type":"string","value":"_default","resume":true},{"kind":"variable","name":"_stateName","type":"string","value":"","resume":true},{"kind":"variable","name":"_tempStateName","type":"string","value":"","resume":false}],"actionGroups":{"ActGrpSetCheckedState":{"kind":"actiongroup","actions":[{"kind":"adjustvar","variable":"_checked","operator":"set","value":{"type":"boolean","value":true}},{"kind":"exe_actiongroup","id":"_player._setstates","scopeRef":{"type":"string","value":"_this"},"params":[]},{"kind":"exe_actiongroup","id":"ActGrpUnchecked","params":[]}]},"ActGrpUnchecked":{"kind":"actiongroup","actions":[{"kind":"if_action","condition":{"statement":{"kind":"compare","operator":"eq","valuea":"_parent.5Wft9JyGHjq.#_checked","typea":"var","valueb":true,"typeb":"boolean"}},"thenActions":[{"kind":"adjustvar","variable":"_parent.5Wft9JyGHjq._checked","operator":"set","value":{"type":"boolean","value":false}},{"kind":"exe_actiongroup","id":"_player._setstates","scopeRef":{"type":"string","value":"_parent.5Wft9JyGHjq"},"params":[]}]},{"kind":"if_action","condition":{"statement":{"kind":"compare","operator":"eq","valuea":"_parent.5vksgRz9g5U.#_checked","typea":"var","valueb":true,"typeb":"boolean"}},"thenActions":[{"kind":"adjustvar","variable":"_parent.5vksgRz9g5U._checked","operator":"set","value":{"type":"boolean","value":false}},{"kind":"exe_actiongroup","id":"_player._setstates","scopeRef":{"type":"string","value":"_parent.5vksgRz9g5U"},"params":[]}]},{"kind":"if_action","condition":{"statement":{"kind":"compare","operator":"eq","valuea":"_parent.5lEKfpKuFtR.#_checked","typea":"var","valueb":true,"typeb":"boolean"}},"thenActions":[{"kind":"adjustvar","variable":"_parent.5lEKfpKuFtR._checked","operator":"set","value":{"type":"boolean","value":false}},{"kind":"exe_actiongroup","id":"_player._setstates","scopeRef":{"type":"string","value":"_parent.5lEKfpKuFtR"},"params":[]}]},{"kind":"if_action","condition":{"statement":{"kind":"compare","operator":"eq","valuea":"_parent.6iD442006CG.#_checked","typea":"var","valueb":true,"typeb":"boolean"}},"thenActions":[{"kind":"adjustvar","variable":"_parent.6iD442006CG._checked","operator":"set","value":{"type":"boolean","value":false}},{"kind":"exe_actiongroup","id":"_player._setstates","scopeRef":{"type":"string","value":"_parent.6iD442006CG"},"params":[]}]}]},"ActGrpSetHoverState":{"kind":"actiongroup","actions":[{"kind":"adjustvar","variable":"_hover","operator":"set","value":{"type":"boolean","value":true}},{"kind":"exe_actiongroup","id":"_player._setstates","scopeRef":{"type":"string","value":"_this"},"params":[]}]},"ActGrpClearHoverState":{"kind":"actiongroup","actions":[{"kind":"adjustvar","variable":"_hover","operator":"set","value":{"type":"boolean","value":false}},{"kind":"exe_actiongroup","id":"_player._setstates","scopeRef":{"type":"string","value":"_this"},"params":[]}]},"ActGrpSetDisabledState":{"kind":"actiongroup","actions":[{"kind":"adjustvar","variable":"_disabled","operator":"set","value":{"type":"boolean","value":true}},{"kind":"exe_actiongroup","id":"_player._setstates","scopeRef":{"type":"string","value":"_this"},"params":[]}]},"ActGrpSetDownState":{"kind":"actiongroup","actions":[{"kind":"adjustvar","variable":"_down","operator":"set","value":{"type":"boolean","value":true}},{"kind":"exe_actiongroup","id":"_player._setstates","scopeRef":{"type":"string","value":"_this"},"params":[]}]},"ActGrpSetReviewState":{"kind":"actiongroup","actions":[{"kind":"adjustvar","variable":"_review","operator":"set","value":{"type":"boolean","value":true}},{"kind":"exe_actiongroup","id":"_player._setstates","scopeRef":{"type":"string","value":"_this"},"params":[]}]},"ActGrpClearStateVars":{"kind":"actiongroup","actions":[{"kind":"adjustvar","variable":"_hover","operator":"set","value":{"type":"boolean","value":false}},{"kind":"adjustvar","variable":"_down","operator":"set","value":{"type":"boolean","value":false}},{"kind":"adjustvar","variable":"_disabled","operator":"set","value":{"type":"boolean","value":false}},{"kind":"adjustvar","variable":"_checked","operator":"set","value":{"type":"boolean","value":false}},{"kind":"adjustvar","variable":"_review","operator":"set","value":{"type":"boolean","value":false}}]}},"events":[{"kind":"ontransitionin","actions":[{"kind":"exe_actiongroup","id":"_player._setstates","scopeRef":{"type":"string","value":"_this"},"params":[]}]},{"kind":"onrollover","actions":[{"kind":"exe_actiongroup","id":"ActGrpSetHoverState","scopeRef":{"type":"string","value":"_this"},"params":[]}]},{"kind":"onrollout","actions":[{"kind":"exe_actiongroup","id":"ActGrpClearHoverState","scopeRef":{"type":"string","value":"_this"},"params":[]}]},{"kind":"onpress","actions":[{"kind":"exe_actiongroup","id":"ActGrpSetDownState","scopeRef":{"type":"string","value":"_this"},"params":[]}]},{"kind":"onrelease","actions":[{"kind":"exe_actiongroup","id":"ActGrpUnchecked","params":[]},{"kind":"adjustvar","variable":"_checked","operator":"set","value":{"type":"boolean","value":true}},{"kind":"adjustvar","variable":"_down","operator":"set","value":{"type":"boolean","value":false}},{"kind":"exe_actiongroup","id":"_player._setstates","scopeRef":{"type":"string","value":"_this"},"params":[]}]},{"kind":"onreleaseoutside","actions":[{"kind":"adjustvar","variable":"_down","operator":"set","value":{"type":"boolean","value":false}},{"kind":"exe_actiongroup","id":"_player._setstates","scopeRef":{"type":"string","value":"_this"},"params":[]}]}]},{"kind":"vectorshape","rotation":0,"accType":"radio","cliptobounds":false,"defaultAction":"onrelease","textLib":[{"kind":"textdata","uniqueId":"6PGn48eKQzL_1596410987","id":"01","linkId":"txt__default_5vksgRz9g5U","type":"vectortext","xPos":0,"yPos":0,"width":0,"height":0,"shadowIndex":-1,"vectortext":{"left":0,"top":0,"right":842,"bottom":38,"pngfb":false,"pr":{"l":"Lib","i":231}}}],"shapemaskId":"","xPos":24,"yPos":151,"tabIndex":14,"tabEnabled":true,"xOffset":0,"yOffset":0,"rotateXPos":436,"rotateYPos":25,"scaleX":100,"scaleY":100,"alpha":100,"depth":3,"scrolling":true,"shuffleLock":false,"data":{"hotlinkId":"","accState":0,"vectorData":{"left":-1,"top":-1,"right":872,"bottom":50,"altText":"“You lost 7 pounds since our last visit. This is okay, but do you think you could do better?”","pngfb":false,"pr":{"l":"Lib","i":227}},"html5data":{"xPos":-1,"yPos":-1,"width":873,"height":51,"strokewidth":0}},"states":[{"kind":"state","name":"_default_Disabled","data":{"hotlinkId":"","accState":1,"vectorData":{"left":-1,"top":-1,"right":872,"bottom":50,"altText":"“You lost 7 pounds since our last visit. This is okay, but do you think you could do better?”","pngfb":false,"pr":{"l":"Lib","i":227}},"html5data":{"xPos":-1,"yPos":-1,"width":873,"height":51,"strokewidth":3}}},{"kind":"state","name":"_default_Down","data":{"hotlinkId":"","accState":8,"vectorData":{"left":-1,"top":-1,"right":872,"bottom":50,"altText":"“You lost 7 pounds since our last visit. This is okay, but do you think you could do better?”","pngfb":false,"pr":{"l":"Lib","i":227}},"html5data":{"xPos":-1,"yPos":-1,"width":873,"height":51,"strokewidth":3}}},{"kind":"state","name":"_default_Selected","data":{"hotlinkId":"","accState":16,"vectorData":{"left":-1,"top":-1,"right":872,"bottom":50,"altText":"“You lost 7 pounds since our last visit. This is okay, but do you think you could do better?”","pngfb":false,"pr":{"l":"Lib","i":228}},"html5data":{"xPos":-1,"yPos":-1,"width":873,"height":51,"strokewidth":3}}},{"kind":"state","name":"_default_Selected_Disabled","data":{"hotlinkId":"","accState":17,"vectorData":{"left":-1,"top":-1,"right":872,"bottom":50,"altText":"“You lost 7 pounds since our last visit. This is okay, but do you think you could do better?”","pngfb":false,"pr":{"l":"Lib","i":228}},"html5data":{"xPos":-1,"yPos":-1,"width":873,"height":51,"strokewidth":3}}},{"kind":"state","name":"_default_Down_Selected","data":{"hotlinkId":"","accState":24,"vectorData":{"left":-1,"top":-1,"right":872,"bottom":50,"altText":"“You lost 7 pounds since our last visit. This is okay, but do you think you could do better?”","pngfb":false,"pr":{"l":"Lib","i":228}},"html5data":{"xPos":-1,"yPos":-1,"width":873,"height":51,"strokewidth":3}}},{"kind":"state","name":"_default_Hover","data":{"hotlinkId":"","accState":0,"vectorData":{"left":-1,"top":-1,"right":872,"bottom":50,"altText":"“You lost 7 pounds since our last visit. This is okay, but do you think you could do better?”","pngfb":false,"pr":{"l":"Lib","i":229}},"html5data":{"xPos":-1,"yPos":-1,"width":873,"height":51,"strokewidth":3}}},{"kind":"state","name":"_default_Hover_Disabled","data":{"hotlinkId":"","accState":1,"vectorData":{"left":-1,"top":-1,"right":872,"bottom":50,"altText":"“You lost 7 pounds since our last visit. This is okay, but do you think you could do better?”","pngfb":false,"pr":{"l":"Lib","i":229}},"html5data":{"xPos":-1,"yPos":-1,"width":873,"height":51,"strokewidth":3}}},{"kind":"state","name":"_default_Hover_Down","data":{"hotlinkId":"","accState":8,"vectorData":{"left":-1,"top":-1,"right":872,"bottom":50,"altText":"“You lost 7 pounds since our last visit. This is okay, but do you think you could do better?”","pngfb":false,"pr":{"l":"Lib","i":229}},"html5data":{"xPos":-1,"yPos":-1,"width":873,"height":51,"strokewidth":3}}},{"kind":"state","name":"_default_Hover_Selected","data":{"hotlinkId":"","accState":16,"vectorData":{"left":-1,"top":-1,"right":872,"bottom":50,"altText":"“You lost 7 pounds since our last visit. This is okay, but do you think you could do better?”","pngfb":false,"pr":{"l":"Lib","i":230}},"html5data":{"xPos":-1,"yPos":-1,"width":873,"height":51,"strokewidth":3}}},{"kind":"state","name":"_default_Hover_Selected_Disabled","data":{"hotlinkId":"","accState":17,"vectorData":{"left":-1,"top":-1,"right":872,"bottom":50,"altText":"“You lost 7 pounds since our last visit. This is okay, but do you think you could do better?”","pngfb":false,"pr":{"l":"Lib","i":230}},"html5data":{"xPos":-1,"yPos":-1,"width":873,"height":51,"strokewidth":3}}},{"kind":"state","name":"_default_Hover_Down_Selected","data":{"hotlinkId":"","accState":24,"vectorData":{"left":-1,"top":-1,"right":872,"bottom":50,"altText":"“You lost 7 pounds since our last visit. This is okay, but do you think you could do better?”","pngfb":false,"pr":{"l":"Lib","i":230}},"html5data":{"xPos":-1,"yPos":-1,"width":873,"height":51,"strokewidth":3}}}],"width":872,"height":50,"resume":true,"useHandCursor":true,"id":"5vksgRz9g5U","variables":[{"kind":"variable","name":"_hover","type":"boolean","value":false,"resume":true},{"kind":"variable","name":"_down","type":"boolean","value":false,"resume":true},{"kind":"variable","name":"_disabled","type":"boolean","value":false,"resume":true},{"kind":"variable","name":"_checked","type":"boolean","value":false,"resume":true},{"kind":"variable","name":"_state","type":"string","value":"_default","resume":true},{"kind":"variable","name":"_stateName","type":"string","value":"","resume":true},{"kind":"variable","name":"_tempStateName","type":"string","value":"","resume":false}],"actionGroups":{"ActGrpSetCheckedState":{"kind":"actiongroup","actions":[{"kind":"adjustvar","variable":"_checked","operator":"set","value":{"type":"boolean","value":true}},{"kind":"exe_actiongroup","id":"_player._setstates","scopeRef":{"type":"string","value":"_this"},"params":[]},{"kind":"exe_actiongroup","id":"ActGrpUnchecked","params":[]}]},"ActGrpUnchecked":{"kind":"actiongroup","actions":[{"kind":"if_action","condition":{"statement":{"kind":"compare","operator":"eq","valuea":"_parent.5Wft9JyGHjq.#_checked","typea":"var","valueb":true,"typeb":"boolean"}},"thenActions":[{"kind":"adjustvar","variable":"_parent.5Wft9JyGHjq._checked","operator":"set","value":{"type":"boolean","value":false}},{"kind":"exe_actiongroup","id":"_player._setstates","scopeRef":{"type":"string","value":"_parent.5Wft9JyGHjq"},"params":[]}]},{"kind":"if_action","condition":{"statement":{"kind":"compare","operator":"eq","valuea":"_parent.5qBuPps1ulB.#_checked","typea":"var","valueb":true,"typeb":"boolean"}},"thenActions":[{"kind":"adjustvar","variable":"_parent.5qBuPps1ulB._checked","operator":"set","value":{"type":"boolean","value":false}},{"kind":"exe_actiongroup","id":"_player._setstates","scopeRef":{"type":"string","value":"_parent.5qBuPps1ulB"},"params":[]}]},{"kind":"if_action","condition":{"statement":{"kind":"compare","operator":"eq","valuea":"_parent.5lEKfpKuFtR.#_checked","typea":"var","valueb":true,"typeb":"boolean"}},"thenActions":[{"kind":"adjustvar","variable":"_parent.5lEKfpKuFtR._checked","operator":"set","value":{"type":"boolean","value":false}},{"kind":"exe_actiongroup","id":"_player._setstates","scopeRef":{"type":"string","value":"_parent.5lEKfpKuFtR"},"params":[]}]},{"kind":"if_action","condition":{"statement":{"kind":"compare","operator":"eq","valuea":"_parent.6iD442006CG.#_checked","typea":"var","valueb":true,"typeb":"boolean"}},"thenActions":[{"kind":"adjustvar","variable":"_parent.6iD442006CG._checked","operator":"set","value":{"type":"boolean","value":false}},{"kind":"exe_actiongroup","id":"_player._setstates","scopeRef":{"type":"string","value":"_parent.6iD442006CG"},"params":[]}]}]},"ActGrpSetHoverState":{"kind":"actiongroup","actions":[{"kind":"adjustvar","variable":"_hover","operator":"set","value":{"type":"boolean","value":true}},{"kind":"exe_actiongroup","id":"_player._setstates","scopeRef":{"type":"string","value":"_this"},"params":[]}]},"ActGrpClearHoverState":{"kind":"actiongroup","actions":[{"kind":"adjustvar","variable":"_hover","operator":"set","value":{"type":"boolean","value":false}},{"kind":"exe_actiongroup","id":"_player._setstates","scopeRef":{"type":"string","value":"_this"},"params":[]}]},"ActGrpSetDisabledState":{"kind":"actiongroup","actions":[{"kind":"adjustvar","variable":"_disabled","operator":"set","value":{"type":"boolean","value":true}},{"kind":"exe_actiongroup","id":"_player._setstates","scopeRef":{"type":"string","value":"_this"},"params":[]}]},"ActGrpSetDownState":{"kind":"actiongroup","actions":[{"kind":"adjustvar","variable":"_down","operator":"set","value":{"type":"boolean","value":true}},{"kind":"exe_actiongroup","id":"_player._setstates","scopeRef":{"type":"string","value":"_this"},"params":[]}]},"ActGrpClearStateVars":{"kind":"actiongroup","actions":[{"kind":"adjustvar","variable":"_hover","operator":"set","value":{"type":"boolean","value":false}},{"kind":"adjustvar","variable":"_down","operator":"set","value":{"type":"boolean","value":false}},{"kind":"adjustvar","variable":"_disabled","operator":"set","value":{"type":"boolean","value":false}},{"kind":"adjustvar","variable":"_checked","operator":"set","value":{"type":"boolean","value":false}}]}},"events":[{"kind":"ontransitionin","actions":[{"kind":"exe_actiongroup","id":"_player._setstates","scopeRef":{"type":"string","value":"_this"},"params":[]}]},{"kind":"onrollover","actions":[{"kind":"exe_actiongroup","id":"ActGrpSetHoverState","scopeRef":{"type":"string","value":"_this"},"params":[]}]},{"kind":"onrollout","actions":[{"kind":"exe_actiongroup","id":"ActGrpClearHoverState","scopeRef":{"type":"string","value":"_this"},"params":[]}]},{"kind":"onpress","actions":[{"kind":"exe_actiongroup","id":"ActGrpSetDownState","scopeRef":{"type":"string","value":"_this"},"params":[]}]},{"kind":"onrelease","actions":[{"kind":"exe_actiongroup","id":"ActGrpUnchecked","params":[]},{"kind":"adjustvar","variable":"_checked","operator":"set","value":{"type":"boolean","value":true}},{"kind":"adjustvar","variable":"_down","operator":"set","value":{"type":"boolean","value":false}},{"kind":"exe_actiongroup","id":"_player._setstates","scopeRef":{"type":"string","value":"_this"},"params":[]}]},{"kind":"onreleaseoutside","actions":[{"kind":"adjustvar","variable":"_down","operator":"set","value":{"type":"boolean","value":false}},{"kind":"exe_actiongroup","id":"_player._setstates","scopeRef":{"type":"string","value":"_this"},"params":[]}]}]},{"kind":"vectorshape","rotation":0,"accType":"radio","cliptobounds":false,"defaultAction":"onrelease","textLib":[{"kind":"textdata","uniqueId":"6msXmOKnf5Q_-906636897","id":"01","linkId":"txt__default_5lEKfpKuFtR","type":"vectortext","xPos":0,"yPos":0,"width":0,"height":0,"shadowIndex":-1,"vectortext":{"left":0,"top":0,"right":791,"bottom":64,"pngfb":false,"pr":{"l":"Lib","i":232}}}],"shapemaskId":"","xPos":24,"yPos":201,"tabIndex":15,"tabEnabled":true,"xOffset":0,"yOffset":0,"rotateXPos":436,"rotateYPos":38,"scaleX":100,"scaleY":100,"alpha":100,"depth":4,"scrolling":true,"shuffleLock":false,"data":{"hotlinkId":"","accState":0,"vectorData":{"left":-1,"top":-1,"right":872,"bottom":76,"altText":"“You really need to stop drinking so much soda. Do you know how much sugar is in them?”","pngfb":false,"pr":{"l":"Lib","i":210}},"html5data":{"xPos":-1,"yPos":-1,"width":873,"height":77,"strokewidth":0}},"states":[{"kind":"state","name":"_default_Disabled","data":{"hotlinkId":"","accState":1,"vectorData":{"left":-1,"top":-1,"right":872,"bottom":76,"altText":"“You really need to stop drinking so much soda. Do you know how much sugar is in them?”","pngfb":false,"pr":{"l":"Lib","i":210}},"html5data":{"xPos":-1,"yPos":-1,"width":873,"height":77,"strokewidth":3}}},{"kind":"state","name":"_default_Down","data":{"hotlinkId":"","accState":8,"vectorData":{"left":-1,"top":-1,"right":872,"bottom":76,"altText":"“You really need to stop drinking so much soda. Do you know how much sugar is in them?”","pngfb":false,"pr":{"l":"Lib","i":210}},"html5data":{"xPos":-1,"yPos":-1,"width":873,"height":77,"strokewidth":3}}},{"kind":"state","name":"_default_Selected","data":{"hotlinkId":"","accState":16,"vectorData":{"left":-1,"top":-1,"right":872,"bottom":76,"altText":"“You really need to stop drinking so much soda. Do you know how much sugar is in them?”","pngfb":false,"pr":{"l":"Lib","i":212}},"html5data":{"xPos":-1,"yPos":-1,"width":873,"height":77,"strokewidth":3}}},{"kind":"state","name":"_default_Selected_Disabled","data":{"hotlinkId":"","accState":17,"vectorData":{"left":-1,"top":-1,"right":872,"bottom":76,"altText":"“You really need to stop drinking so much soda. Do you know how much sugar is in them?”","pngfb":false,"pr":{"l":"Lib","i":212}},"html5data":{"xPos":-1,"yPos":-1,"width":873,"height":77,"strokewidth":3}}},{"kind":"state","name":"_default_Down_Selected","data":{"hotlinkId":"","accState":24,"vectorData":{"left":-1,"top":-1,"right":872,"bottom":76,"altText":"“You really need to stop drinking so much soda. Do you know how much sugar is in them?”","pngfb":false,"pr":{"l":"Lib","i":212}},"html5data":{"xPos":-1,"yPos":-1,"width":873,"height":77,"strokewidth":3}}},{"kind":"state","name":"_default_Hover","data":{"hotlinkId":"","accState":0,"vectorData":{"left":-1,"top":-1,"right":872,"bottom":76,"altText":"“You really need to stop drinking so much soda. Do you know how much sugar is in them?”","pngfb":false,"pr":{"l":"Lib","i":214}},"html5data":{"xPos":-1,"yPos":-1,"width":873,"height":77,"strokewidth":3}}},{"kind":"state","name":"_default_Hover_Disabled","data":{"hotlinkId":"","accState":1,"vectorData":{"left":-1,"top":-1,"right":872,"bottom":76,"altText":"“You really need to stop drinking so much soda. Do you know how much sugar is in them?”","pngfb":false,"pr":{"l":"Lib","i":214}},"html5data":{"xPos":-1,"yPos":-1,"width":873,"height":77,"strokewidth":3}}},{"kind":"state","name":"_default_Hover_Down","data":{"hotlinkId":"","accState":8,"vectorData":{"left":-1,"top":-1,"right":872,"bottom":76,"altText":"“You really need to stop drinking so much soda. Do you know how much sugar is in them?”","pngfb":false,"pr":{"l":"Lib","i":214}},"html5data":{"xPos":-1,"yPos":-1,"width":873,"height":77,"strokewidth":3}}},{"kind":"state","name":"_default_Hover_Selected","data":{"hotlinkId":"","accState":16,"vectorData":{"left":-1,"top":-1,"right":872,"bottom":76,"altText":"“You really need to stop drinking so much soda. Do you know how much sugar is in them?”","pngfb":false,"pr":{"l":"Lib","i":215}},"html5data":{"xPos":-1,"yPos":-1,"width":873,"height":77,"strokewidth":3}}},{"kind":"state","name":"_default_Hover_Selected_Disabled","data":{"hotlinkId":"","accState":17,"vectorData":{"left":-1,"top":-1,"right":872,"bottom":76,"altText":"“You really need to stop drinking so much soda. Do you know how much sugar is in them?”","pngfb":false,"pr":{"l":"Lib","i":215}},"html5data":{"xPos":-1,"yPos":-1,"width":873,"height":77,"strokewidth":3}}},{"kind":"state","name":"_default_Hover_Down_Selected","data":{"hotlinkId":"","accState":24,"vectorData":{"left":-1,"top":-1,"right":872,"bottom":76,"altText":"“You really need to stop drinking so much soda. Do you know how much sugar is in them?”","pngfb":false,"pr":{"l":"Lib","i":215}},"html5data":{"xPos":-1,"yPos":-1,"width":873,"height":77,"strokewidth":3}}}],"width":872,"height":76,"resume":true,"useHandCursor":true,"id":"5lEKfpKuFtR","variables":[{"kind":"variable","name":"_hover","type":"boolean","value":false,"resume":true},{"kind":"variable","name":"_down","type":"boolean","value":false,"resume":true},{"kind":"variable","name":"_disabled","type":"boolean","value":false,"resume":true},{"kind":"variable","name":"_checked","type":"boolean","value":false,"resume":true},{"kind":"variable","name":"_state","type":"string","value":"_default","resume":true},{"kind":"variable","name":"_stateName","type":"string","value":"","resume":true},{"kind":"variable","name":"_tempStateName","type":"string","value":"","resume":false}],"actionGroups":{"ActGrpSetCheckedState":{"kind":"actiongroup","actions":[{"kind":"adjustvar","variable":"_checked","operator":"set","value":{"type":"boolean","value":true}},{"kind":"exe_actiongroup","id":"_player._setstates","scopeRef":{"type":"string","value":"_this"},"params":[]},{"kind":"exe_actiongroup","id":"ActGrpUnchecked","params":[]}]},"ActGrpUnchecked":{"kind":"actiongroup","actions":[{"kind":"if_action","condition":{"statement":{"kind":"compare","operator":"eq","valuea":"_parent.5Wft9JyGHjq.#_checked","typea":"var","valueb":true,"typeb":"boolean"}},"thenActions":[{"kind":"adjustvar","variable":"_parent.5Wft9JyGHjq._checked","operator":"set","value":{"type":"boolean","value":false}},{"kind":"exe_actiongroup","id":"_player._setstates","scopeRef":{"type":"string","value":"_parent.5Wft9JyGHjq"},"params":[]}]},{"kind":"if_action","condition":{"statement":{"kind":"compare","operator":"eq","valuea":"_parent.5qBuPps1ulB.#_checked","typea":"var","valueb":true,"typeb":"boolean"}},"thenActions":[{"kind":"adjustvar","variable":"_parent.5qBuPps1ulB._checked","operator":"set","value":{"type":"boolean","value":false}},{"kind":"exe_actiongroup","id":"_player._setstates","scopeRef":{"type":"string","value":"_parent.5qBuPps1ulB"},"params":[]}]},{"kind":"if_action","condition":{"statement":{"kind":"compare","operator":"eq","valuea":"_parent.5vksgRz9g5U.#_checked","typea":"var","valueb":true,"typeb":"boolean"}},"thenActions":[{"kind":"adjustvar","variable":"_parent.5vksgRz9g5U._checked","operator":"set","value":{"type":"boolean","value":false}},{"kind":"exe_actiongroup","id":"_player._setstates","scopeRef":{"type":"string","value":"_parent.5vksgRz9g5U"},"params":[]}]},{"kind":"if_action","condition":{"statement":{"kind":"compare","operator":"eq","valuea":"_parent.6iD442006CG.#_checked","typea":"var","valueb":true,"typeb":"boolean"}},"thenActions":[{"kind":"adjustvar","variable":"_parent.6iD442006CG._checked","operator":"set","value":{"type":"boolean","value":false}},{"kind":"exe_actiongroup","id":"_player._setstates","scopeRef":{"type":"string","value":"_parent.6iD442006CG"},"params":[]}]}]},"ActGrpSetHoverState":{"kind":"actiongroup","actions":[{"kind":"adjustvar","variable":"_hover","operator":"set","value":{"type":"boolean","value":true}},{"kind":"exe_actiongroup","id":"_player._setstates","scopeRef":{"type":"string","value":"_this"},"params":[]}]},"ActGrpClearHoverState":{"kind":"actiongroup","actions":[{"kind":"adjustvar","variable":"_hover","operator":"set","value":{"type":"boolean","value":false}},{"kind":"exe_actiongroup","id":"_player._setstates","scopeRef":{"type":"string","value":"_this"},"params":[]}]},"ActGrpSetDisabledState":{"kind":"actiongroup","actions":[{"kind":"adjustvar","variable":"_disabled","operator":"set","value":{"type":"boolean","value":true}},{"kind":"exe_actiongroup","id":"_player._setstates","scopeRef":{"type":"string","value":"_this"},"params":[]}]},"ActGrpSetDownState":{"kind":"actiongroup","actions":[{"kind":"adjustvar","variable":"_down","operator":"set","value":{"type":"boolean","value":true}},{"kind":"exe_actiongroup","id":"_player._setstates","scopeRef":{"type":"string","value":"_this"},"params":[]}]},"ActGrpClearStateVars":{"kind":"actiongroup","actions":[{"kind":"adjustvar","variable":"_hover","operator":"set","value":{"type":"boolean","value":false}},{"kind":"adjustvar","variable":"_down","operator":"set","value":{"type":"boolean","value":false}},{"kind":"adjustvar","variable":"_disabled","operator":"set","value":{"type":"boolean","value":false}},{"kind":"adjustvar","variable":"_checked","operator":"set","value":{"type":"boolean","value":false}}]}},"events":[{"kind":"ontransitionin","actions":[{"kind":"exe_actiongroup","id":"_player._setstates","scopeRef":{"type":"string","value":"_this"},"params":[]}]},{"kind":"onrollover","actions":[{"kind":"exe_actiongroup","id":"ActGrpSetHoverState","scopeRef":{"type":"string","value":"_this"},"params":[]}]},{"kind":"onrollout","actions":[{"kind":"exe_actiongroup","id":"ActGrpClearHoverState","scopeRef":{"type":"string","value":"_this"},"params":[]}]},{"kind":"onpress","actions":[{"kind":"exe_actiongroup","id":"ActGrpSetDownState","scopeRef":{"type":"string","value":"_this"},"params":[]}]},{"kind":"onrelease","actions":[{"kind":"exe_actiongroup","id":"ActGrpUnchecked","params":[]},{"kind":"adjustvar","variable":"_checked","operator":"set","value":{"type":"boolean","value":true}},{"kind":"adjustvar","variable":"_down","operator":"set","value":{"type":"boolean","value":false}},{"kind":"exe_actiongroup","id":"_player._setstates","scopeRef":{"type":"string","value":"_this"},"params":[]}]},{"kind":"onreleaseoutside","actions":[{"kind":"adjustvar","variable":"_down","operator":"set","value":{"type":"boolean","value":false}},{"kind":"exe_actiongroup","id":"_player._setstates","scopeRef":{"type":"string","value":"_this"},"params":[]}]}]},{"kind":"vectorshape","rotation":0,"accType":"radio","cliptobounds":false,"defaultAction":"onrelease","textLib":[{"kind":"textdata","uniqueId":"5ld2RZ4pyQz_14634643","id":"01","linkId":"txt__default_6iD442006CG","type":"vectortext","xPos":0,"yPos":0,"width":0,"height":0,"shadowIndex":-1,"vectortext":{"left":0,"top":0,"right":833,"bottom":64,"pngfb":false,"pr":{"l":"Lib","i":233}}}],"shapemaskId":"","xPos":24,"yPos":277,"tabIndex":16,"tabEnabled":true,"xOffset":0,"yOffset":0,"rotateXPos":436,"rotateYPos":38,"scaleX":100,"scaleY":100,"alpha":100,"depth":5,"scrolling":true,"shuffleLock":false,"data":{"hotlinkId":"","accState":0,"vectorData":{"left":-1,"top":-1,"right":872,"bottom":76,"altText":"“OK, from what you are telling me, you don’t have the time to cook your own meals, but you would like to eat healthier.”","pngfb":false,"pr":{"l":"Lib","i":210}},"html5data":{"xPos":-1,"yPos":-1,"width":873,"height":77,"strokewidth":0}},"states":[{"kind":"state","name":"_default_Disabled","data":{"hotlinkId":"","accState":1,"vectorData":{"left":-1,"top":-1,"right":872,"bottom":76,"altText":"“OK, from what you are telling me, you don’t have the time to cook your own meals, but you would like to eat healthier.”","pngfb":false,"pr":{"l":"Lib","i":210}},"html5data":{"xPos":-1,"yPos":-1,"width":873,"height":77,"strokewidth":3}}},{"kind":"state","name":"_default_Down","data":{"hotlinkId":"","accState":8,"vectorData":{"left":-1,"top":-1,"right":872,"bottom":76,"altText":"“OK, from what you are telling me, you don’t have the time to cook your own meals, but you would like to eat healthier.”","pngfb":false,"pr":{"l":"Lib","i":210}},"html5data":{"xPos":-1,"yPos":-1,"width":873,"height":77,"strokewidth":3}}},{"kind":"state","name":"_default_Selected","data":{"hotlinkId":"","accState":16,"vectorData":{"left":-1,"top":-1,"right":872,"bottom":76,"altText":"“OK, from what you are telling me, you don’t have the time to cook your own meals, but you would like to eat healthier.”","pngfb":false,"pr":{"l":"Lib","i":212}},"html5data":{"xPos":-1,"yPos":-1,"width":873,"height":77,"strokewidth":3}}},{"kind":"state","name":"_default_Selected_Disabled","data":{"hotlinkId":"","accState":17,"vectorData":{"left":-1,"top":-1,"right":872,"bottom":76,"altText":"“OK, from what you are telling me, you don’t have the time to cook your own meals, but you would like to eat healthier.”","pngfb":false,"pr":{"l":"Lib","i":212}},"html5data":{"xPos":-1,"yPos":-1,"width":873,"height":77,"strokewidth":3}}},{"kind":"state","name":"_default_Down_Selected","data":{"hotlinkId":"","accState":24,"vectorData":{"left":-1,"top":-1,"right":872,"bottom":76,"altText":"“OK, from what you are telling me, you don’t have the time to cook your own meals, but you would like to eat healthier.”","pngfb":false,"pr":{"l":"Lib","i":212}},"html5data":{"xPos":-1,"yPos":-1,"width":873,"height":77,"strokewidth":3}}},{"kind":"state","name":"_default_Hover","data":{"hotlinkId":"","accState":0,"vectorData":{"left":-1,"top":-1,"right":872,"bottom":76,"altText":"“OK, from what you are telling me, you don’t have the time to cook your own meals, but you would like to eat healthier.”","pngfb":false,"pr":{"l":"Lib","i":214}},"html5data":{"xPos":-1,"yPos":-1,"width":873,"height":77,"strokewidth":3}}},{"kind":"state","name":"_default_Hover_Disabled","data":{"hotlinkId":"","accState":1,"vectorData":{"left":-1,"top":-1,"right":872,"bottom":76,"altText":"“OK, from what you are telling me, you don’t have the time to cook your own meals, but you would like to eat healthier.”","pngfb":false,"pr":{"l":"Lib","i":214}},"html5data":{"xPos":-1,"yPos":-1,"width":873,"height":77,"strokewidth":3}}},{"kind":"state","name":"_default_Hover_Down","data":{"hotlinkId":"","accState":8,"vectorData":{"left":-1,"top":-1,"right":872,"bottom":76,"altText":"“OK, from what you are telling me, you don’t have the time to cook your own meals, but you would like to eat healthier.”","pngfb":false,"pr":{"l":"Lib","i":214}},"html5data":{"xPos":-1,"yPos":-1,"width":873,"height":77,"strokewidth":3}}},{"kind":"state","name":"_default_Hover_Selected","data":{"hotlinkId":"","accState":16,"vectorData":{"left":-1,"top":-1,"right":872,"bottom":76,"altText":"“OK, from what you are telling me, you don’t have the time to cook your own meals, but you would like to eat healthier.”","pngfb":false,"pr":{"l":"Lib","i":215}},"html5data":{"xPos":-1,"yPos":-1,"width":873,"height":77,"strokewidth":3}}},{"kind":"state","name":"_default_Hover_Selected_Disabled","data":{"hotlinkId":"","accState":17,"vectorData":{"left":-1,"top":-1,"right":872,"bottom":76,"altText":"“OK, from what you are telling me, you don’t have the time to cook your own meals, but you would like to eat healthier.”","pngfb":false,"pr":{"l":"Lib","i":215}},"html5data":{"xPos":-1,"yPos":-1,"width":873,"height":77,"strokewidth":3}}},{"kind":"state","name":"_default_Hover_Down_Selected","data":{"hotlinkId":"","accState":24,"vectorData":{"left":-1,"top":-1,"right":872,"bottom":76,"altText":"“OK, from what you are telling me, you don’t have the time to cook your own meals, but you would like to eat healthier.”","pngfb":false,"pr":{"l":"Lib","i":215}},"html5data":{"xPos":-1,"yPos":-1,"width":873,"height":77,"strokewidth":3}}}],"width":872,"height":76,"resume":true,"useHandCursor":true,"id":"6iD442006CG","variables":[{"kind":"variable","name":"_hover","type":"boolean","value":false,"resume":true},{"kind":"variable","name":"_down","type":"boolean","value":false,"resume":true},{"kind":"variable","name":"_disabled","type":"boolean","value":false,"resume":true},{"kind":"variable","name":"_checked","type":"boolean","value":false,"resume":true},{"kind":"variable","name":"_state","type":"string","value":"_default","resume":true},{"kind":"variable","name":"_stateName","type":"string","value":"","resume":true},{"kind":"variable","name":"_tempStateName","type":"string","value":"","resume":false}],"actionGroups":{"ActGrpSetCheckedState":{"kind":"actiongroup","actions":[{"kind":"adjustvar","variable":"_checked","operator":"set","value":{"type":"boolean","value":true}},{"kind":"exe_actiongroup","id":"_player._setstates","scopeRef":{"type":"string","value":"_this"},"params":[]},{"kind":"exe_actiongroup","id":"ActGrpUnchecked","params":[]}]},"ActGrpUnchecked":{"kind":"actiongroup","actions":[{"kind":"if_action","condition":{"statement":{"kind":"compare","operator":"eq","valuea":"_parent.5Wft9JyGHjq.#_checked","typea":"var","valueb":true,"typeb":"boolean"}},"thenActions":[{"kind":"adjustvar","variable":"_parent.5Wft9JyGHjq._checked","operator":"set","value":{"type":"boolean","value":false}},{"kind":"exe_actiongroup","id":"_player._setstates","scopeRef":{"type":"string","value":"_parent.5Wft9JyGHjq"},"params":[]}]},{"kind":"if_action","condition":{"statement":{"kind":"compare","operator":"eq","valuea":"_parent.5qBuPps1ulB.#_checked","typea":"var","valueb":true,"typeb":"boolean"}},"thenActions":[{"kind":"adjustvar","variable":"_parent.5qBuPps1ulB._checked","operator":"set","value":{"type":"boolean","value":false}},{"kind":"exe_actiongroup","id":"_player._setstates","scopeRef":{"type":"string","value":"_parent.5qBuPps1ulB"},"params":[]}]},{"kind":"if_action","condition":{"statement":{"kind":"compare","operator":"eq","valuea":"_parent.5vksgRz9g5U.#_checked","typea":"var","valueb":true,"typeb":"boolean"}},"thenActions":[{"kind":"adjustvar","variable":"_parent.5vksgRz9g5U._checked","operator":"set","value":{"type":"boolean","value":false}},{"kind":"exe_actiongroup","id":"_player._setstates","scopeRef":{"type":"string","value":"_parent.5vksgRz9g5U"},"params":[]}]},{"kind":"if_action","condition":{"statement":{"kind":"compare","operator":"eq","valuea":"_parent.5lEKfpKuFtR.#_checked","typea":"var","valueb":true,"typeb":"boolean"}},"thenActions":[{"kind":"adjustvar","variable":"_parent.5lEKfpKuFtR._checked","operator":"set","value":{"type":"boolean","value":false}},{"kind":"exe_actiongroup","id":"_player._setstates","scopeRef":{"type":"string","value":"_parent.5lEKfpKuFtR"},"params":[]}]}]},"ActGrpSetHoverState":{"kind":"actiongroup","actions":[{"kind":"adjustvar","variable":"_hover","operator":"set","value":{"type":"boolean","value":true}},{"kind":"exe_actiongroup","id":"_player._setstates","scopeRef":{"type":"string","value":"_this"},"params":[]}]},"ActGrpClearHoverState":{"kind":"actiongroup","actions":[{"kind":"adjustvar","variable":"_hover","operator":"set","value":{"type":"boolean","value":false}},{"kind":"exe_actiongroup","id":"_player._setstates","scopeRef":{"type":"string","value":"_this"},"params":[]}]},"ActGrpSetDisabledState":{"kind":"actiongroup","actions":[{"kind":"adjustvar","variable":"_disabled","operator":"set","value":{"type":"boolean","value":true}},{"kind":"exe_actiongroup","id":"_player._setstates","scopeRef":{"type":"string","value":"_this"},"params":[]}]},"ActGrpSetDownState":{"kind":"actiongroup","actions":[{"kind":"adjustvar","variable":"_down","operator":"set","value":{"type":"boolean","value":true}},{"kind":"exe_actiongroup","id":"_player._setstates","scopeRef":{"type":"string","value":"_this"},"params":[]}]},"ActGrpClearStateVars":{"kind":"actiongroup","actions":[{"kind":"adjustvar","variable":"_hover","operator":"set","value":{"type":"boolean","value":false}},{"kind":"adjustvar","variable":"_down","operator":"set","value":{"type":"boolean","value":false}},{"kind":"adjustvar","variable":"_disabled","operator":"set","value":{"type":"boolean","value":false}},{"kind":"adjustvar","variable":"_checked","operator":"set","value":{"type":"boolean","value":false}}]}},"events":[{"kind":"ontransitionin","actions":[{"kind":"exe_actiongroup","id":"_player._setstates","scopeRef":{"type":"string","value":"_this"},"params":[]}]},{"kind":"onrollover","actions":[{"kind":"exe_actiongroup","id":"ActGrpSetHoverState","scopeRef":{"type":"string","value":"_this"},"params":[]}]},{"kind":"onrollout","actions":[{"kind":"exe_actiongroup","id":"ActGrpClearHoverState","scopeRef":{"type":"string","value":"_this"},"params":[]}]},{"kind":"onpress","actions":[{"kind":"exe_actiongroup","id":"ActGrpSetDownState","scopeRef":{"type":"string","value":"_this"},"params":[]}]},{"kind":"onrelease","actions":[{"kind":"exe_actiongroup","id":"ActGrpUnchecked","params":[]},{"kind":"adjustvar","variable":"_checked","operator":"set","value":{"type":"boolean","value":true}},{"kind":"adjustvar","variable":"_down","operator":"set","value":{"type":"boolean","value":false}},{"kind":"exe_actiongroup","id":"_player._setstates","scopeRef":{"type":"string","value":"_this"},"params":[]}]},{"kind":"onreleaseoutside","actions":[{"kind":"adjustvar","variable":"_down","operator":"set","value":{"type":"boolean","value":false}},{"kind":"exe_actiongroup","id":"_player._setstates","scopeRef":{"type":"string","value":"_this"},"params":[]}]}]}],"shuffle":true,"shapemaskId":"","xPos":0,"yPos":0,"tabIndex":-1,"tabEnabled":true,"xOffset":0,"yOffset":0,"rotateXPos":0,"rotateYPos":0,"scaleX":100,"scaleY":100,"alpha":100,"rotation":0,"depth":1,"scrolling":true,"shuffleLock":false,"width":0,"height":0,"resume":true,"useHandCursor":true,"id":""}],"shapemaskId":"","xPos":36,"yPos":160,"tabIndex":11,"tabEnabled":false,"xOffset":0,"yOffset":0,"rotateXPos":436,"rotateYPos":236,"scaleX":100,"scaleY":100,"alpha":100,"rotation":0,"depth":1,"scrolling":true,"shuffleLock":false,"data":{"hotlinkId":"","accState":0,"html5data":{"url":"","xPos":60,"yPos":160,"width":872,"height":472,"strokewidth":0}},"width":896,"height":472,"resume":true,"useHandCursor":true,"background":{"type":"vector","vectorData":{"left":0,"top":0,"right":896,"bottom":472,"altText":"Multiple Choice","pngfb":false,"pr":{"l":"Lib","i":222}}},"id":"6JPnDnnoPO411"},{"kind":"vectorshape","rotation":0,"accType":"button","cliptobounds":false,"defaultAction":"onrelease","textLib":[{"kind":"textdata","uniqueId":"5lRnj1xAMWz_-385445610","id":"01","linkId":"txt__default_5cbPPfMisx4","type":"vectortext","xPos":0,"yPos":0,"width":0,"height":0,"shadowIndex":-1,"vectortext":{"left":0,"top":0,"right":809,"bottom":83,"pngfb":false,"pr":{"l":"Lib","i":240}}},{"kind":"textdata","uniqueId":"5bGTov5BeFc_-231831021","id":"02","linkId":"txt__default_Disabled_5cbPPfMisx4","type":"vectortext","xPos":0,"yPos":0,"width":0,"height":0,"shadowIndex":-1,"vectortext":{"left":0,"top":0,"right":745,"bottom":109,"pngfb":false,"pr":{"l":"Lib","i":241}}},{"kind":"textdata","uniqueId":"6kIPiFdgPH1_-1479698603","id":"03","linkId":"txt__default_Down_5cbPPfMisx4","type":"vectortext","xPos":0,"yPos":0,"width":0,"height":0,"shadowIndex":-1,"vectortext":{"left":0,"top":0,"right":847,"bottom":83,"pngfb":false,"pr":{"l":"Lib","i":242}}}],"shapemaskId":"","xPos":60,"yPos":48,"tabIndex":10,"tabEnabled":true,"xOffset":0,"yOffset":0,"rotateXPos":414,"rotateYPos":44,"scaleX":100,"scaleY":100,"alpha":100,"depth":2,"scrolling":true,"shuffleLock":false,"data":{"hotlinkId":"","accState":0,"vectorData":{"left":0,"top":0,"right":847,"bottom":109,"altText":"Motivational Interviewing is a very important aspect of obesity management, and crucial in a 15-minute visit for effective communication. In a conversation with a patient, which of the following statements/questions would be a good example of reflective listening?","pngfb":false,"pr":{"l":"Lib","i":234}},"html5data":{"xPos":-1,"yPos":-1,"width":829,"height":89,"strokewidth":0}},"states":[{"kind":"state","name":"_default_Disabled","data":{"hotlinkId":"","accState":1,"vectorData":{"left":0,"top":0,"right":820,"bottom":38,"altText":"Motivational Interviewing is a very important aspect of obesity management, and crucial in a 15-minute visit for effective communication. In a conversation with a patient, which of the following statements/questions would be a good example of reflective listening?","pngfb":false,"pr":{"l":"Lib","i":235}},"html5data":{"xPos":0,"yPos":0,"width":820,"height":38,"strokewidth":0}}},{"kind":"state","name":"_default_Down","data":{"hotlinkId":"","accState":8,"vectorData":{"left":0,"top":0,"right":864,"bottom":38,"altText":"Motivational Interviewing is a very important aspect of obesity management, and crucial in a 15-minute visit for effective communication. In a conversation with a patient, which of the following statements/questions would be a good example of reflective listening?","pngfb":false,"pr":{"l":"Lib","i":236}},"html5data":{"xPos":0,"yPos":0,"width":864,"height":38,"strokewidth":0}}},{"kind":"state","name":"_default_Selected","data":{"hotlinkId":"","accState":16,"vectorData":{"left":0,"top":0,"right":821,"bottom":132,"altText":"Motivational Interviewing is a very important aspect of obesity management, and crucial in a 15-minute visit for effective communication. In a conversation with a patient, which of the following statements/questions would be a good example of reflective listening?","pngfb":false,"pr":{"l":"Lib","i":237}},"html5data":{"xPos":0,"yPos":0,"width":821,"height":132,"strokewidth":0}}},{"kind":"state","name":"_default_Selected_Disabled","data":{"hotlinkId":"","accState":17,"vectorData":{"left":0,"top":0,"right":820,"bottom":38,"altText":"Motivational Interviewing is a very important aspect of obesity management, and crucial in a 15-minute visit for effective communication. In a conversation with a patient, which of the following statements/questions would be a good example of reflective listening?","pngfb":false,"pr":{"l":"Lib","i":235}},"html5data":{"xPos":0,"yPos":0,"width":820,"height":38,"strokewidth":0}}},{"kind":"state","name":"_default_Down_Selected","data":{"hotlinkId":"","accState":24,"vectorData":{"left":0,"top":0,"right":864,"bottom":38,"altText":"Motivational Interviewing is a very important aspect of obesity management, and crucial in a 15-minute visit for effective communication. In a conversation with a patient, which of the following statements/questions would be a good example of reflective listening?","pngfb":false,"pr":{"l":"Lib","i":236}},"html5data":{"xPos":0,"yPos":0,"width":864,"height":38,"strokewidth":0}}},{"kind":"state","name":"_default_Hover","data":{"hotlinkId":"","accState":0,"vectorData":{"left":0,"top":0,"right":864,"bottom":38,"altText":"Motivational Interviewing is a very important aspect of obesity management, and crucial in a 15-minute visit for effective communication. In a conversation with a patient, which of the following statements/questions would be a good example of reflective listening?","pngfb":false,"pr":{"l":"Lib","i":238}},"html5data":{"xPos":0,"yPos":0,"width":864,"height":38,"strokewidth":0}}},{"kind":"state","name":"_default_Hover_Disabled","data":{"hotlinkId":"","accState":1,"vectorData":{"left":0,"top":0,"right":820,"bottom":38,"altText":"Motivational Interviewing is a very important aspect of obesity management, and crucial in a 15-minute visit for effective communication. In a conversation with a patient, which of the following statements/questions would be a good example of reflective listening?","pngfb":false,"pr":{"l":"Lib","i":239}},"html5data":{"xPos":0,"yPos":0,"width":820,"height":38,"strokewidth":0}}},{"kind":"state","name":"_default_Hover_Down","data":{"hotlinkId":"","accState":8,"vectorData":{"left":0,"top":0,"right":864,"bottom":38,"altText":"Motivational Interviewing is a very important aspect of obesity management, and crucial in a 15-minute visit for effective communication. In a conversation with a patient, which of the following statements/questions would be a good example of reflective listening?","pngfb":false,"pr":{"l":"Lib","i":238}},"html5data":{"xPos":0,"yPos":0,"width":864,"height":38,"strokewidth":0}}},{"kind":"state","name":"_default_Hover_Selected","data":{"hotlinkId":"","accState":16,"vectorData":{"left":0,"top":0,"right":864,"bottom":38,"altText":"Motivational Interviewing is a very important aspect of obesity management, and crucial in a 15-minute visit for effective communication. In a conversation with a patient, which of the following statements/questions would be a good example of reflective listening?","pngfb":false,"pr":{"l":"Lib","i":238}},"html5data":{"xPos":0,"yPos":0,"width":864,"height":38,"strokewidth":0}}},{"kind":"state","name":"_default_Hover_Selected_Disabled","data":{"hotlinkId":"","accState":17,"vectorData":{"left":0,"top":0,"right":820,"bottom":38,"altText":"Motivational Interviewing is a very important aspect of obesity management, and crucial in a 15-minute visit for effective communication. In a conversation with a patient, which of the following statements/questions would be a good example of reflective listening?","pngfb":false,"pr":{"l":"Lib","i":239}},"html5data":{"xPos":0,"yPos":0,"width":820,"height":38,"strokewidth":0}}},{"kind":"state","name":"_default_Hover_Down_Selected","data":{"hotlinkId":"","accState":24,"vectorData":{"left":0,"top":0,"right":864,"bottom":38,"altText":"Motivational Interviewing is a very important aspect of obesity management, and crucial in a 15-minute visit for effective communication. In a conversation with a patient, which of the following statements/questions would be a good example of reflective listening?","pngfb":false,"pr":{"l":"Lib","i":238}},"html5data":{"xPos":0,"yPos":0,"width":864,"height":38,"strokewidth":0}}}],"width":828,"height":88,"resume":true,"useHandCursor":true,"id":"5cbPPfMisx4","variables":[{"kind":"variable","name":"_hover","type":"boolean","value":false,"resume":true},{"kind":"variable","name":"_down","type":"boolean","value":false,"resume":true},{"kind":"variable","name":"_disabled","type":"boolean","value":false,"resume":true},{"kind":"variable","name":"_checked","type":"boolean","value":false,"resume":true},{"kind":"variable","name":"_state","type":"string","value":"_default","resume":true},{"kind":"variable","name":"_stateName","type":"string","value":"","resume":true},{"kind":"variable","name":"_tempStateName","type":"string","value":"","resume":false}],"actionGroups":{"ActGrpSetCheckedState":{"kind":"actiongroup","actions":[{"kind":"adjustvar","variable":"_checked","operator":"set","value":{"type":"boolean","value":true}},{"kind":"exe_actiongroup","id":"_player._setstates","scopeRef":{"type":"string","value":"_this"},"params":[]}]},"ActGrpSetHoverState":{"kind":"actiongroup","actions":[{"kind":"adjustvar","variable":"_hover","operator":"set","value":{"type":"boolean","value":true}},{"kind":"exe_actiongroup","id":"_player._setstates","scopeRef":{"type":"string","value":"_this"},"params":[]}]},"ActGrpClearHoverState":{"kind":"actiongroup","actions":[{"kind":"adjustvar","variable":"_hover","operator":"set","value":{"type":"boolean","value":false}},{"kind":"exe_actiongroup","id":"_player._setstates","scopeRef":{"type":"string","value":"_this"},"params":[]}]},"ActGrpSetDisabledState":{"kind":"actiongroup","actions":[{"kind":"adjustvar","variable":"_disabled","operator":"set","value":{"type":"boolean","value":true}},{"kind":"exe_actiongroup","id":"_player._setstates","scopeRef":{"type":"string","value":"_this"},"params":[]}]},"ActGrpSetDownState":{"kind":"actiongroup","actions":[{"kind":"adjustvar","variable":"_down","operator":"set","value":{"type":"boolean","value":true}},{"kind":"exe_actiongroup","id":"_player._setstates","scopeRef":{"type":"string","value":"_this"},"params":[]}]},"ActGrpClearStateVars":{"kind":"actiongroup","actions":[{"kind":"adjustvar","variable":"_hover","operator":"set","value":{"type":"boolean","value":false}},{"kind":"adjustvar","variable":"_down","operator":"set","value":{"type":"boolean","value":false}},{"kind":"adjustvar","variable":"_disabled","operator":"set","value":{"type":"boolean","value":false}},{"kind":"adjustvar","variable":"_checked","operator":"set","value":{"type":"boolean","value":false}}]}},"events":[{"kind":"ontransitionin","actions":[{"kind":"exe_actiongroup","id":"_player._setstates","scopeRef":{"type":"string","value":"_this"},"params":[]}]},{"kind":"onrollover","actions":[{"kind":"exe_actiongroup","id":"ActGrpSetHoverState","scopeRef":{"type":"string","value":"_this"},"params":[]}]},{"kind":"onrollout","actions":[{"kind":"exe_actiongroup","id":"ActGrpClearHoverState","scopeRef":{"type":"string","value":"_this"},"params":[]}]},{"kind":"onpress","actions":[{"kind":"exe_actiongroup","id":"ActGrpSetDownState","scopeRef":{"type":"string","value":"_this"},"params":[]}]},{"kind":"onrelease","actions":[{"kind":"adjustvar","variable":"_checked","operator":"toggle"},{"kind":"adjustvar","variable":"_down","operator":"set","value":{"type":"boolean","value":false}},{"kind":"exe_actiongroup","id":"_player._setstates","scopeRef":{"type":"string","value":"_this"},"params":[]}]},{"kind":"onreleaseoutside","actions":[{"kind":"adjustvar","variable":"_down","operator":"set","value":{"type":"boolean","value":false}},{"kind":"exe_actiongroup","id":"_player._setstates","scopeRef":{"type":"string","value":"_this"},"params":[]}]}]},{"kind":"vectorshape","rotation":0,"accType":"text","cliptobounds":false,"defaultAction":"","textLib":[{"kind":"textdata","uniqueId":"6JPnDnnoPO411_CorrectReview","id":"01","linkId":"6JPnDnnoPO411_CorrectReview","type":"vectortext","xPos":0,"yPos":0,"width":0,"height":0,"shadowIndex":-1,"vectortext":{"left":0,"top":0,"right":520,"bottom":37,"pngfb":false,"pr":{"l":"Lib","i":186}}}],"shapemaskId":"","xPos":0,"yPos":680,"tabIndex":17,"tabEnabled":true,"xOffset":0,"yOffset":0,"rotateXPos":480,"rotateYPos":20,"scaleX":100,"scaleY":100,"alpha":100,"depth":3,"scrolling":true,"shuffleLock":false,"data":{"hotlinkId":"","accState":0,"vectorData":{"left":-1,"top":-1,"right":960,"bottom":40,"altText":"Correct","pngfb":false,"pr":{"l":"Lib","i":185}},"html5data":{"xPos":-1,"yPos":-1,"width":961,"height":41,"strokewidth":0}},"width":960,"height":40,"resume":false,"useHandCursor":true,"id":"6JPnDnnoPO411_CorrectReview","events":[{"kind":"onrelease","actions":[{"kind":"hide","transition":"appear","objRef":{"type":"string","value":"_this"}}]}]},{"kind":"vectorshape","rotation":0,"accType":"text","cliptobounds":false,"defaultAction":"","textLib":[{"kind":"textdata","uniqueId":"6JPnDnnoPO411_IncorrectReview","id":"01","linkId":"6JPnDnnoPO411_IncorrectReview","type":"vectortext","xPos":0,"yPos":0,"width":0,"height":0,"shadowIndex":-1,"vectortext":{"left":0,"top":0,"right":529,"bottom":37,"pngfb":false,"pr":{"l":"Lib","i":188}}}],"shapemaskId":"","xPos":0,"yPos":680,"tabIndex":18,"tabEnabled":true,"xOffset":0,"yOffset":0,"rotateXPos":480,"rotateYPos":20,"scaleX":100,"scaleY":100,"alpha":100,"depth":4,"scrolling":true,"shuffleLock":false,"data":{"hotlinkId":"","accState":0,"vectorData":{"left":-1,"top":-1,"right":960,"bottom":40,"altText":"Incorrect","pngfb":false,"pr":{"l":"Lib","i":187}},"html5data":{"xPos":-1,"yPos":-1,"width":961,"height":41,"strokewidth":0}},"width":960,"height":40,"resume":false,"useHandCursor":true,"id":"6JPnDnnoPO411_IncorrectReview","events":[{"kind":"onrelease","actions":[{"kind":"hide","transition":"appear","objRef":{"type":"string","value":"_this"}}]}]}],"startTime":155000,"elapsedTimeMode":"pause","useHandCursor":false,"resume":true,"kind":"slidelayer","isBaseLayer":true},{"kind":"slidelayer","hideobjectsondisplay":[],"depth":0,"modal":true,"pauseParent":true,"rotateXPos":480,"rotateYPos":360,"tabIndex":-1,"enableSeek":true,"enableReplay":true,"lmsId":"","timeline":{"duration":5000,"events":[{"kind":"ontimelinetick","time":0,"actions":[{"kind":"show","transition":"appear","objRef":{"type":"string","value":"5wTFq6xmIla"}},{"kind":"show","transition":"appear","objRef":{"type":"string","value":"6VFQrrUYgCC"}},{"kind":"show","transition":"appear","objRef":{"type":"string","value":"6YVleXIDC64"}},{"kind":"show","transition":"appear","objRef":{"type":"string","value":"67F1PIeokp7"}},{"kind":"show","transition":"appear","objRef":{"type":"string","value":"5zn4ncnxwIt"}}]}]},"objects":[{"kind":"vectorshape","rotation":0,"accType":"text","cliptobounds":false,"defaultAction":"","shapemaskId":"","xPos":189,"yPos":233,"tabIndex":5,"tabEnabled":false,"xOffset":0,"yOffset":0,"rotateXPos":290.5,"rotateYPos":126.5,"scaleX":100,"scaleY":100,"alpha":100,"depth":1,"scrolling":false,"shuffleLock":false,"data":{"hotlinkId":"","accState":0,"vectorData":{"left":-2,"top":-2,"right":584,"bottom":256,"altText":"","pngfb":false,"pr":{"l":"Lib","i":189}},"html5data":{"xPos":-1,"yPos":-1,"width":582,"height":254,"strokewidth":1}},"width":581,"height":253,"resume":true,"useHandCursor":false,"id":"67F1PIeokp7"},{"kind":"vectorshape","rotation":0,"accType":"text","cliptobounds":false,"defaultAction":"","shapemaskId":"","xPos":213,"yPos":304,"tabIndex":7,"tabEnabled":false,"xOffset":0,"yOffset":0,"rotateXPos":266,"rotateYPos":-0.5,"scaleX":100,"scaleY":100,"alpha":100,"depth":2,"scrolling":false,"shuffleLock":false,"data":{"hotlinkId":"","accState":0,"vectorData":{"left":-2,"top":-2,"right":535,"bottom":2,"altText":"","pngfb":false,"pr":{"l":"Lib","i":190}},"html5data":{"xPos":-1,"yPos":-1,"width":534,"height":1,"strokewidth":1}},"width":533,"height":0,"resume":true,"useHandCursor":false,"id":"5zn4ncnxwIt"},{"kind":"vectorshape","rotation":0,"accType":"text","cliptobounds":false,"defaultAction":"","textLib":[{"kind":"textdata","uniqueId":"5wTFq6xmIla_1618275534","id":"01","linkId":"txt__default_5wTFq6xmIla","type":"vectortext","xPos":0,"yPos":0,"width":0,"height":0,"shadowIndex":-1,"vectortext":{"left":0,"top":0,"right":102,"bottom":43,"pngfb":false,"pr":{"l":"Lib","i":192}}}],"shapemaskId":"","xPos":213,"yPos":249,"tabIndex":6,"tabEnabled":true,"xOffset":0,"yOffset":0,"rotateXPos":266.5,"rotateYPos":25.5,"scaleX":100,"scaleY":100,"alpha":100,"depth":3,"scrolling":true,"shuffleLock":false,"data":{"hotlinkId":"","accState":0,"vectorData":{"left":0,"top":0,"right":534,"bottom":51,"altText":"Correct","pngfb":false,"pr":{"l":"Lib","i":191}},"html5data":{"xPos":-1,"yPos":-1,"width":534,"height":52,"strokewidth":0}},"width":533,"height":51,"resume":true,"useHandCursor":true,"id":"5wTFq6xmIla"},{"kind":"vectorshape","rotation":0,"accType":"text","cliptobounds":false,"defaultAction":"","textLib":[{"kind":"textdata","uniqueId":"6VFQrrUYgCC_98148678","id":"01","linkId":"txt__default_6VFQrrUYgCC","type":"vectortext","xPos":0,"yPos":0,"width":0,"height":0,"shadowIndex":-1,"vectortext":{"left":0,"top":0,"right":475,"bottom":33,"pngfb":false,"pr":{"l":"Lib","i":243}}}],"shapemaskId":"","xPos":213,"yPos":312,"tabIndex":8,"tabEnabled":true,"xOffset":0,"yOffset":0,"rotateXPos":266.5,"rotateYPos":51.5,"scaleX":100,"scaleY":100,"alpha":100,"depth":4,"scrolling":true,"shuffleLock":false,"data":{"hotlinkId":"","accState":0,"vectorData":{"left":0,"top":0,"right":534,"bottom":103,"altText":"That\'s right!  You selected the correct response.","pngfb":false,"pr":{"l":"Lib","i":193}},"html5data":{"xPos":-1,"yPos":-1,"width":534,"height":104,"strokewidth":0}},"width":533,"height":103,"resume":true,"useHandCursor":true,"id":"6VFQrrUYgCC"},{"kind":"vectorshape","rotation":0,"accType":"button","cliptobounds":false,"defaultAction":"onrelease","textLib":[{"kind":"textdata","uniqueId":"633vt2aDQUI_-292849170","id":"01","linkId":"txt__default_6YVleXIDC64","type":"vectortext","xPos":0,"yPos":0,"width":0,"height":0,"shadowIndex":-1,"vectortext":{"left":0,"top":0,"right":128,"bottom":34,"pngfb":false,"pr":{"l":"Lib","i":200}}}],"shapemaskId":"","xPos":397,"yPos":431,"tabIndex":9,"tabEnabled":true,"xOffset":0,"yOffset":0,"rotateXPos":83.5,"rotateYPos":20,"scaleX":100,"scaleY":100,"alpha":100,"depth":5,"scrolling":true,"shuffleLock":false,"data":{"hotlinkId":"","accState":0,"vectorData":{"left":-2,"top":-2,"right":168,"bottom":41,"altText":"Continue","pngfb":false,"pr":{"l":"Lib","i":195}},"html5data":{"xPos":-1,"yPos":-1,"width":168,"height":41,"strokewidth":1}},"states":[{"kind":"state","name":"_default_Disabled","data":{"hotlinkId":"","accState":1,"vectorData":{"left":-2,"top":-2,"right":168,"bottom":41,"altText":"Continue","pngfb":false,"pr":{"l":"Lib","i":195}},"html5data":{"xPos":-2,"yPos":-2,"width":170,"height":43,"strokewidth":1}}},{"kind":"state","name":"_default_Down","data":{"hotlinkId":"","accState":8,"vectorData":{"left":-2,"top":-2,"right":168,"bottom":41,"altText":"Continue","pngfb":false,"pr":{"l":"Lib","i":196}},"html5data":{"xPos":-2,"yPos":-2,"width":170,"height":43,"strokewidth":1}}},{"kind":"state","name":"_default_Visited","data":{"hotlinkId":"","accState":0,"vectorData":{"left":-2,"top":-2,"right":168,"bottom":41,"altText":"Continue","pngfb":false,"pr":{"l":"Lib","i":195}},"html5data":{"xPos":-2,"yPos":-2,"width":170,"height":43,"strokewidth":1}}},{"kind":"state","name":"_default_Visited_Disabled","data":{"hotlinkId":"","accState":1,"vectorData":{"left":-2,"top":-2,"right":168,"bottom":41,"altText":"Continue","pngfb":false,"pr":{"l":"Lib","i":195}},"html5data":{"xPos":-2,"yPos":-2,"width":170,"height":43,"strokewidth":1}}},{"kind":"state","name":"_default_Down_Visited","data":{"hotlinkId":"","accState":8,"vectorData":{"left":-2,"top":-2,"right":168,"bottom":41,"altText":"Continue","pngfb":false,"pr":{"l":"Lib","i":196}},"html5data":{"xPos":-2,"yPos":-2,"width":170,"height":43,"strokewidth":1}}},{"kind":"state","name":"_default_Hover","data":{"hotlinkId":"","accState":0,"vectorData":{"left":-2,"top":-2,"right":168,"bottom":41,"altText":"Continue","pngfb":false,"pr":{"l":"Lib","i":197}},"html5data":{"xPos":-2,"yPos":-2,"width":170,"height":43,"strokewidth":1}}},{"kind":"state","name":"_default_Hover_Disabled","data":{"hotlinkId":"","accState":1,"vectorData":{"left":-2,"top":-2,"right":168,"bottom":41,"altText":"Continue","pngfb":false,"pr":{"l":"Lib","i":198}},"html5data":{"xPos":-2,"yPos":-2,"width":170,"height":43,"strokewidth":1}}},{"kind":"state","name":"_default_Hover_Down","data":{"hotlinkId":"","accState":8,"vectorData":{"left":-2,"top":-2,"right":168,"bottom":41,"altText":"Continue","pngfb":false,"pr":{"l":"Lib","i":199}},"html5data":{"xPos":-2,"yPos":-2,"width":170,"height":43,"strokewidth":1}}},{"kind":"state","name":"_default_Hover_Visited","data":{"hotlinkId":"","accState":0,"vectorData":{"left":-2,"top":-2,"right":168,"bottom":41,"altText":"Continue","pngfb":false,"pr":{"l":"Lib","i":197}},"html5data":{"xPos":-2,"yPos":-2,"width":170,"height":43,"strokewidth":1}}},{"kind":"state","name":"_default_Hover_Visited_Disabled","data":{"hotlinkId":"","accState":1,"vectorData":{"left":-2,"top":-2,"right":168,"bottom":41,"altText":"Continue","pngfb":false,"pr":{"l":"Lib","i":197}},"html5data":{"xPos":-2,"yPos":-2,"width":170,"height":43,"strokewidth":1}}},{"kind":"state","name":"_default_Hover_Down_Visited","data":{"hotlinkId":"","accState":8,"vectorData":{"left":-2,"top":-2,"right":168,"bottom":41,"altText":"Continue","pngfb":false,"pr":{"l":"Lib","i":199}},"html5data":{"xPos":-2,"yPos":-2,"width":170,"height":43,"strokewidth":1}}}],"width":167,"height":40,"resume":true,"useHandCursor":true,"id":"6YVleXIDC64","variables":[{"kind":"variable","name":"_hover","type":"boolean","value":false,"resume":true},{"kind":"variable","name":"_down","type":"boolean","value":false,"resume":true},{"kind":"variable","name":"_disabled","type":"boolean","value":false,"resume":true},{"kind":"variable","name":"_visited","type":"boolean","value":false,"resume":true},{"kind":"variable","name":"_savevisited","type":"boolean","value":false,"resume":true},{"kind":"variable","name":"_state","type":"string","value":"_default","resume":true},{"kind":"variable","name":"_stateName","type":"string","value":"","resume":true},{"kind":"variable","name":"_tempStateName","type":"string","value":"","resume":false}],"actionGroups":{"ActGrpSetVisitedState":{"kind":"actiongroup","actions":[{"kind":"adjustvar","variable":"_savevisited","operator":"set","value":{"type":"var","value":"#_visited"}},{"kind":"adjustvar","variable":"_visited","operator":"set","value":{"type":"boolean","value":true}},{"kind":"exe_actiongroup","id":"_player._setstates","scopeRef":{"type":"string","value":"_this"},"params":[]}]},"ActGrpSetHoverState":{"kind":"actiongroup","actions":[{"kind":"adjustvar","variable":"_hover","operator":"set","value":{"type":"boolean","value":true}},{"kind":"exe_actiongroup","id":"_player._setstates","scopeRef":{"type":"string","value":"_this"},"params":[]}]},"ActGrpClearHoverState":{"kind":"actiongroup","actions":[{"kind":"adjustvar","variable":"_hover","operator":"set","value":{"type":"boolean","value":false}},{"kind":"exe_actiongroup","id":"_player._setstates","scopeRef":{"type":"string","value":"_this"},"params":[]}]},"ActGrpSetDisabledState":{"kind":"actiongroup","actions":[{"kind":"adjustvar","variable":"_disabled","operator":"set","value":{"type":"boolean","value":true}},{"kind":"exe_actiongroup","id":"_player._setstates","scopeRef":{"type":"string","value":"_this"},"params":[]}]},"ActGrpSetDownState":{"kind":"actiongroup","actions":[{"kind":"adjustvar","variable":"_down","operator":"set","value":{"type":"boolean","value":true}},{"kind":"exe_actiongroup","id":"_player._setstates","scopeRef":{"type":"string","value":"_this"},"params":[]}]},"ActGrpClearStateVars":{"kind":"actiongroup","actions":[{"kind":"adjustvar","variable":"_hover","operator":"set","value":{"type":"boolean","value":false}},{"kind":"adjustvar","variable":"_down","operator":"set","value":{"type":"boolean","value":false}},{"kind":"adjustvar","variable":"_disabled","operator":"set","value":{"type":"boolean","value":false}},{"kind":"adjustvar","variable":"_visited","operator":"set","value":{"type":"boolean","value":false}},{"kind":"adjustvar","variable":"_savevisited","operator":"set","value":{"type":"boolean","value":false}}]}},"events":[{"kind":"onrelease","actions":[{"kind":"exe_actiongroup","id":"ActGrpSetVisitedState","scopeRef":{"type":"string","value":"_this"},"params":[]},{"kind":"adjustvar","variable":"_hover","operator":"set","value":{"type":"boolean","value":false}},{"kind":"adjustvar","variable":"_down","operator":"set","value":{"type":"boolean","value":false}},{"kind":"exe_actiongroup","id":"_player._setstates","scopeRef":{"type":"string","value":"_this"},"params":[]},{"kind":"hide_slidelayer","transition":"appear","objRef":{"type":"string","value":"_parent"}},{"kind":"playnextdrawslide"}]},{"kind":"ontransitionin","actions":[{"kind":"exe_actiongroup","id":"_player._setstates","scopeRef":{"type":"string","value":"_this"},"params":[]}]},{"kind":"onrollover","actions":[{"kind":"exe_actiongroup","id":"ActGrpSetHoverState","scopeRef":{"type":"string","value":"_this"},"params":[]}]},{"kind":"onrollout","actions":[{"kind":"exe_actiongroup","id":"ActGrpClearHoverState","scopeRef":{"type":"string","value":"_this"},"params":[]}]},{"kind":"onpress","actions":[{"kind":"exe_actiongroup","id":"ActGrpSetDownState","scopeRef":{"type":"string","value":"_this"},"params":[]}]},{"kind":"onreleaseoutside","actions":[{"kind":"adjustvar","variable":"_down","operator":"set","value":{"type":"boolean","value":false}},{"kind":"exe_actiongroup","id":"_player._setstates","scopeRef":{"type":"string","value":"_this"},"params":[]}]}]}],"startTime":155000,"elapsedTimeMode":"pause","width":960,"height":720,"resume":true,"useHandCursor":false,"id":"63j3OF2EIVo","events":[{"kind":"ontopmostlayer","actions":[{"kind":"setactivetimeline","objRef":{"type":"string","value":"_this"}}]},{"kind":"ontransitionin","actions":[{"kind":"enable_frame_control","name":"submit","enable":false}]},{"kind":"ontransitionout","actions":[{"kind":"enable_frame_control","name":"submit","enable":true}]},{"kind":"ontransitionincomplete","actions":[{"kind":"setfocus","showrect":false,"value":{"type":"string","value":"5wTFq6xmIla"}}]}]},{"kind":"slidelayer","hideobjectsondisplay":[],"depth":0,"modal":true,"pauseParent":true,"rotateXPos":480,"rotateYPos":360,"tabIndex":-1,"enableSeek":true,"enableReplay":true,"lmsId":"","timeline":{"duration":5000,"events":[{"kind":"ontimelinetick","time":0,"actions":[{"kind":"show","transition":"appear","objRef":{"type":"string","value":"6XqxwaD7KL6"}},{"kind":"show","transition":"appear","objRef":{"type":"string","value":"6aRK9t4IGtg"}},{"kind":"show","transition":"appear","objRef":{"type":"string","value":"6hAAZACVVCy"}},{"kind":"show","transition":"appear","objRef":{"type":"string","value":"67F1PIeokp7"}},{"kind":"show","transition":"appear","objRef":{"type":"string","value":"5zn4ncnxwIt"}}]}]},"objects":[{"kind":"vectorshape","rotation":0,"accType":"text","cliptobounds":false,"defaultAction":"","shapemaskId":"","xPos":189,"yPos":233,"tabIndex":0,"tabEnabled":false,"xOffset":0,"yOffset":0,"rotateXPos":290.5,"rotateYPos":126.5,"scaleX":100,"scaleY":100,"alpha":100,"depth":1,"scrolling":false,"shuffleLock":false,"data":{"hotlinkId":"","accState":0,"vectorData":{"left":-2,"top":-2,"right":584,"bottom":256,"altText":"","pngfb":false,"pr":{"l":"Lib","i":189}},"html5data":{"xPos":-1,"yPos":-1,"width":582,"height":254,"strokewidth":1}},"width":581,"height":253,"resume":true,"useHandCursor":false,"id":"67F1PIeokp7"},{"kind":"vectorshape","rotation":0,"accType":"text","cliptobounds":false,"defaultAction":"","shapemaskId":"","xPos":213,"yPos":304,"tabIndex":2,"tabEnabled":false,"xOffset":0,"yOffset":0,"rotateXPos":266,"rotateYPos":-0.5,"scaleX":100,"scaleY":100,"alpha":100,"depth":2,"scrolling":false,"shuffleLock":false,"data":{"hotlinkId":"","accState":0,"vectorData":{"left":-2,"top":-2,"right":535,"bottom":2,"altText":"","pngfb":false,"pr":{"l":"Lib","i":190}},"html5data":{"xPos":-1,"yPos":-1,"width":534,"height":1,"strokewidth":1}},"width":533,"height":0,"resume":true,"useHandCursor":false,"id":"5zn4ncnxwIt"},{"kind":"vectorshape","rotation":0,"accType":"text","cliptobounds":false,"defaultAction":"","textLib":[{"kind":"textdata","uniqueId":"6XqxwaD7KL6_622839414","id":"01","linkId":"txt__default_6XqxwaD7KL6","type":"vectortext","xPos":0,"yPos":0,"width":0,"height":0,"shadowIndex":-1,"vectortext":{"left":0,"top":0,"right":123,"bottom":43,"pngfb":false,"pr":{"l":"Lib","i":201}}}],"shapemaskId":"","xPos":213,"yPos":249,"tabIndex":1,"tabEnabled":true,"xOffset":0,"yOffset":0,"rotateXPos":266.5,"rotateYPos":25.5,"scaleX":100,"scaleY":100,"alpha":100,"depth":3,"scrolling":true,"shuffleLock":false,"data":{"hotlinkId":"","accState":0,"vectorData":{"left":0,"top":0,"right":534,"bottom":51,"altText":"Incorrect","pngfb":false,"pr":{"l":"Lib","i":191}},"html5data":{"xPos":-1,"yPos":-1,"width":534,"height":52,"strokewidth":0}},"width":533,"height":51,"resume":true,"useHandCursor":true,"id":"6XqxwaD7KL6"},{"kind":"vectorshape","rotation":0,"accType":"text","cliptobounds":false,"defaultAction":"","textLib":[{"kind":"textdata","uniqueId":"6aRK9t4IGtg_1639492071","id":"01","linkId":"txt__default_6aRK9t4IGtg","type":"vectortext","xPos":0,"yPos":0,"width":0,"height":0,"shadowIndex":-1,"vectortext":{"left":0,"top":0,"right":398,"bottom":33,"pngfb":false,"pr":{"l":"Lib","i":244}}}],"shapemaskId":"","xPos":213,"yPos":312,"tabIndex":3,"tabEnabled":true,"xOffset":0,"yOffset":0,"rotateXPos":266.5,"rotateYPos":51.5,"scaleX":100,"scaleY":100,"alpha":100,"depth":4,"scrolling":true,"shuffleLock":false,"data":{"hotlinkId":"","accState":0,"vectorData":{"left":0,"top":0,"right":534,"bottom":103,"altText":"You did not select the correct response.","pngfb":false,"pr":{"l":"Lib","i":193}},"html5data":{"xPos":-1,"yPos":-1,"width":534,"height":104,"strokewidth":0}},"width":533,"height":103,"resume":true,"useHandCursor":true,"id":"6aRK9t4IGtg"},{"kind":"vectorshape","rotation":0,"accType":"button","cliptobounds":false,"defaultAction":"onrelease","textLib":[{"kind":"textdata","uniqueId":"61w0VaZiZ8Y_1437080209","id":"01","linkId":"txt__default_6hAAZACVVCy","type":"vectortext","xPos":0,"yPos":0,"width":0,"height":0,"shadowIndex":-1,"vectortext":{"left":0,"top":0,"right":128,"bottom":34,"pngfb":false,"pr":{"l":"Lib","i":200}}}],"shapemaskId":"","xPos":397,"yPos":431,"tabIndex":4,"tabEnabled":true,"xOffset":0,"yOffset":0,"rotateXPos":83.5,"rotateYPos":20,"scaleX":100,"scaleY":100,"alpha":100,"depth":5,"scrolling":true,"shuffleLock":false,"data":{"hotlinkId":"","accState":0,"vectorData":{"left":-2,"top":-2,"right":168,"bottom":41,"altText":"Continue","pngfb":false,"pr":{"l":"Lib","i":195}},"html5data":{"xPos":-1,"yPos":-1,"width":168,"height":41,"strokewidth":1}},"states":[{"kind":"state","name":"_default_Disabled","data":{"hotlinkId":"","accState":1,"vectorData":{"left":-2,"top":-2,"right":168,"bottom":41,"altText":"Continue","pngfb":false,"pr":{"l":"Lib","i":195}},"html5data":{"xPos":-2,"yPos":-2,"width":170,"height":43,"strokewidth":1}}},{"kind":"state","name":"_default_Down","data":{"hotlinkId":"","accState":8,"vectorData":{"left":-2,"top":-2,"right":168,"bottom":41,"altText":"Continue","pngfb":false,"pr":{"l":"Lib","i":196}},"html5data":{"xPos":-2,"yPos":-2,"width":170,"height":43,"strokewidth":1}}},{"kind":"state","name":"_default_Visited","data":{"hotlinkId":"","accState":0,"vectorData":{"left":-2,"top":-2,"right":168,"bottom":41,"altText":"Continue","pngfb":false,"pr":{"l":"Lib","i":195}},"html5data":{"xPos":-2,"yPos":-2,"width":170,"height":43,"strokewidth":1}}},{"kind":"state","name":"_default_Visited_Disabled","data":{"hotlinkId":"","accState":1,"vectorData":{"left":-2,"top":-2,"right":168,"bottom":41,"altText":"Continue","pngfb":false,"pr":{"l":"Lib","i":195}},"html5data":{"xPos":-2,"yPos":-2,"width":170,"height":43,"strokewidth":1}}},{"kind":"state","name":"_default_Down_Visited","data":{"hotlinkId":"","accState":8,"vectorData":{"left":-2,"top":-2,"right":168,"bottom":41,"altText":"Continue","pngfb":false,"pr":{"l":"Lib","i":196}},"html5data":{"xPos":-2,"yPos":-2,"width":170,"height":43,"strokewidth":1}}},{"kind":"state","name":"_default_Hover","data":{"hotlinkId":"","accState":0,"vectorData":{"left":-2,"top":-2,"right":168,"bottom":41,"altText":"Continue","pngfb":false,"pr":{"l":"Lib","i":197}},"html5data":{"xPos":-2,"yPos":-2,"width":170,"height":43,"strokewidth":1}}},{"kind":"state","name":"_default_Hover_Disabled","data":{"hotlinkId":"","accState":1,"vectorData":{"left":-2,"top":-2,"right":168,"bottom":41,"altText":"Continue","pngfb":false,"pr":{"l":"Lib","i":198}},"html5data":{"xPos":-2,"yPos":-2,"width":170,"height":43,"strokewidth":1}}},{"kind":"state","name":"_default_Hover_Down","data":{"hotlinkId":"","accState":8,"vectorData":{"left":-2,"top":-2,"right":168,"bottom":41,"altText":"Continue","pngfb":false,"pr":{"l":"Lib","i":199}},"html5data":{"xPos":-2,"yPos":-2,"width":170,"height":43,"strokewidth":1}}},{"kind":"state","name":"_default_Hover_Visited","data":{"hotlinkId":"","accState":0,"vectorData":{"left":-2,"top":-2,"right":168,"bottom":41,"altText":"Continue","pngfb":false,"pr":{"l":"Lib","i":197}},"html5data":{"xPos":-2,"yPos":-2,"width":170,"height":43,"strokewidth":1}}},{"kind":"state","name":"_default_Hover_Visited_Disabled","data":{"hotlinkId":"","accState":1,"vectorData":{"left":-2,"top":-2,"right":168,"bottom":41,"altText":"Continue","pngfb":false,"pr":{"l":"Lib","i":197}},"html5data":{"xPos":-2,"yPos":-2,"width":170,"height":43,"strokewidth":1}}},{"kind":"state","name":"_default_Hover_Down_Visited","data":{"hotlinkId":"","accState":8,"vectorData":{"left":-2,"top":-2,"right":168,"bottom":41,"altText":"Continue","pngfb":false,"pr":{"l":"Lib","i":199}},"html5data":{"xPos":-2,"yPos":-2,"width":170,"height":43,"strokewidth":1}}}],"width":167,"height":40,"resume":true,"useHandCursor":true,"id":"6hAAZACVVCy","variables":[{"kind":"variable","name":"_hover","type":"boolean","value":false,"resume":true},{"kind":"variable","name":"_down","type":"boolean","value":false,"resume":true},{"kind":"variable","name":"_disabled","type":"boolean","value":false,"resume":true},{"kind":"variable","name":"_visited","type":"boolean","value":false,"resume":true},{"kind":"variable","name":"_savevisited","type":"boolean","value":false,"resume":true},{"kind":"variable","name":"_state","type":"string","value":"_default","resume":true},{"kind":"variable","name":"_stateName","type":"string","value":"","resume":true},{"kind":"variable","name":"_tempStateName","type":"string","value":"","resume":false}],"actionGroups":{"ActGrpSetVisitedState":{"kind":"actiongroup","actions":[{"kind":"adjustvar","variable":"_savevisited","operator":"set","value":{"type":"var","value":"#_visited"}},{"kind":"adjustvar","variable":"_visited","operator":"set","value":{"type":"boolean","value":true}},{"kind":"exe_actiongroup","id":"_player._setstates","scopeRef":{"type":"string","value":"_this"},"params":[]}]},"ActGrpSetHoverState":{"kind":"actiongroup","actions":[{"kind":"adjustvar","variable":"_hover","operator":"set","value":{"type":"boolean","value":true}},{"kind":"exe_actiongroup","id":"_player._setstates","scopeRef":{"type":"string","value":"_this"},"params":[]}]},"ActGrpClearHoverState":{"kind":"actiongroup","actions":[{"kind":"adjustvar","variable":"_hover","operator":"set","value":{"type":"boolean","value":false}},{"kind":"exe_actiongroup","id":"_player._setstates","scopeRef":{"type":"string","value":"_this"},"params":[]}]},"ActGrpSetDisabledState":{"kind":"actiongroup","actions":[{"kind":"adjustvar","variable":"_disabled","operator":"set","value":{"type":"boolean","value":true}},{"kind":"exe_actiongroup","id":"_player._setstates","scopeRef":{"type":"string","value":"_this"},"params":[]}]},"ActGrpSetDownState":{"kind":"actiongroup","actions":[{"kind":"adjustvar","variable":"_down","operator":"set","value":{"type":"boolean","value":true}},{"kind":"exe_actiongroup","id":"_player._setstates","scopeRef":{"type":"string","value":"_this"},"params":[]}]},"ActGrpClearStateVars":{"kind":"actiongroup","actions":[{"kind":"adjustvar","variable":"_hover","operator":"set","value":{"type":"boolean","value":false}},{"kind":"adjustvar","variable":"_down","operator":"set","value":{"type":"boolean","value":false}},{"kind":"adjustvar","variable":"_disabled","operator":"set","value":{"type":"boolean","value":false}},{"kind":"adjustvar","variable":"_visited","operator":"set","value":{"type":"boolean","value":false}},{"kind":"adjustvar","variable":"_savevisited","operator":"set","value":{"type":"boolean","value":false}}]}},"events":[{"kind":"onrelease","actions":[{"kind":"exe_actiongroup","id":"ActGrpSetVisitedState","scopeRef":{"type":"string","value":"_this"},"params":[]},{"kind":"adjustvar","variable":"_hover","operator":"set","value":{"type":"boolean","value":false}},{"kind":"adjustvar","variable":"_down","operator":"set","value":{"type":"boolean","value":false}},{"kind":"exe_actiongroup","id":"_player._setstates","scopeRef":{"type":"string","value":"_this"},"params":[]},{"kind":"hide_slidelayer","transition":"appear","objRef":{"type":"string","value":"_parent"}},{"kind":"playnextdrawslide"}]},{"kind":"ontransitionin","actions":[{"kind":"exe_actiongroup","id":"_player._setstates","scopeRef":{"type":"string","value":"_this"},"params":[]}]},{"kind":"onrollover","actions":[{"kind":"exe_actiongroup","id":"ActGrpSetHoverState","scopeRef":{"type":"string","value":"_this"},"params":[]}]},{"kind":"onrollout","actions":[{"kind":"exe_actiongroup","id":"ActGrpClearHoverState","scopeRef":{"type":"string","value":"_this"},"params":[]}]},{"kind":"onpress","actions":[{"kind":"exe_actiongroup","id":"ActGrpSetDownState","scopeRef":{"type":"string","value":"_this"},"params":[]}]},{"kind":"onreleaseoutside","actions":[{"kind":"adjustvar","variable":"_down","operator":"set","value":{"type":"boolean","value":false}},{"kind":"exe_actiongroup","id":"_player._setstates","scopeRef":{"type":"string","value":"_this"},"params":[]}]}]}],"startTime":155000,"elapsedTimeMode":"pause","width":960,"height":720,"resume":true,"useHandCursor":false,"id":"6UhAIpppPgy","events":[{"kind":"ontopmostlayer","actions":[{"kind":"setactivetimeline","objRef":{"type":"string","value":"_this"}}]},{"kind":"ontransitionin","actions":[{"kind":"enable_frame_control","name":"submit","enable":false}]},{"kind":"ontransitionout","actions":[{"kind":"enable_frame_control","name":"submit","enable":true}]},{"kind":"ontransitionincomplete","actions":[{"kind":"setfocus","showrect":false,"value":{"type":"string","value":"6XqxwaD7KL6"}}]}]}],"showAnimationId":"","lmsId":"Slide3","width":960,"height":720,"resume":true,"background":{"type":"fill","fill":{"type":"linear","rotation":90,"colors":[{"kind":"color","rgb":"0xFFFFFF","alpha":100,"stop":0}]}},"id":"5mr42sGOHvP11","actionGroups":{"ActGrpOnSubmitButtonClick":{"kind":"actiongroup","actions":[{"kind":"if_action","condition":{"statement":{"kind":"compare","operator":"eq","valuea":"_this.6JPnDnnoPO411.$Viewed","typea":"property","valueb":true,"typeb":"boolean"}},"thenActions":[{"kind":"if_action","condition":{"statement":{"kind":"or","statements":[{"kind":"compare","operator":"eq","valuea":"6JPnDnnoPO411.5Wft9JyGHjq.#_checked","typea":"var","valueb":true,"typeb":"boolean"},{"kind":"compare","operator":"eq","valuea":"6JPnDnnoPO411.5qBuPps1ulB.#_checked","typea":"var","valueb":true,"typeb":"boolean"},{"kind":"compare","operator":"eq","valuea":"6JPnDnnoPO411.5vksgRz9g5U.#_checked","typea":"var","valueb":true,"typeb":"boolean"},{"kind":"compare","operator":"eq","valuea":"6JPnDnnoPO411.5lEKfpKuFtR.#_checked","typea":"var","valueb":true,"typeb":"boolean"},{"kind":"compare","operator":"eq","valuea":"6JPnDnnoPO411.6iD442006CG.#_checked","typea":"var","valueb":true,"typeb":"boolean"}]}},"thenActions":[{"kind":"eval_interaction","id":"_this.5bUgt9gErOS"}],"elseActions":[{"kind":"gotoplay","window":"MessageWnd","wndtype":"normal","objRef":{"type":"string","value":"_player.MsgScene_6fwYVGThxhM11.InvalidPromptSlide"}}]}],"elseActions":[{"kind":"gotoplay","window":"MessageWnd","wndtype":"normal","objRef":{"type":"string","value":"_player.MsgScene_6fwYVGThxhM11.ScrollPromptSlide"}}]}]},"ReviewInt_6JPnDnnoPO411":{"kind":"actiongroup","actions":[{"kind":"set_enabled","objRef":{"type":"string","value":"6JPnDnnoPO411.5Wft9JyGHjq"},"enabled":{"type":"boolean","value":false}},{"kind":"set_enabled","objRef":{"type":"string","value":"6JPnDnnoPO411.5qBuPps1ulB"},"enabled":{"type":"boolean","value":false}},{"kind":"set_enabled","objRef":{"type":"string","value":"6JPnDnnoPO411.5vksgRz9g5U"},"enabled":{"type":"boolean","value":false}},{"kind":"set_enabled","objRef":{"type":"string","value":"6JPnDnnoPO411.5lEKfpKuFtR"},"enabled":{"type":"boolean","value":false}},{"kind":"set_enabled","objRef":{"type":"string","value":"6JPnDnnoPO411.6iD442006CG"},"enabled":{"type":"boolean","value":false}},{"kind":"if_action","condition":{"statement":{"kind":"compare","operator":"eq","valuea":"5bUgt9gErOS.$Status","typea":"property","valueb":"correct","typeb":"string"}},"thenActions":[{"kind":"show","transition":"appear","objRef":{"type":"string","value":"6JPnDnnoPO411_CorrectReview"}}],"elseActions":[{"kind":"show","transition":"appear","objRef":{"type":"string","value":"6JPnDnnoPO411_IncorrectReview"}}]}]},"ReviewIntCorrectIncorrect_6JPnDnnoPO411":{"kind":"actiongroup","actions":[{"kind":"set_enabled","objRef":{"type":"string","value":"6JPnDnnoPO411.5Wft9JyGHjq"},"enabled":{"type":"boolean","value":false}},{"kind":"if_action","condition":{"statement":{"kind":"compare","operator":"eq","valuea":"6JPnDnnoPO411.5qBuPps1ulB.$OnStage","typea":"property","valueb":false,"typeb":"boolean"}},"thenActions":[{"kind":"show","transition":"appear","objRef":{"type":"string","value":"6JPnDnnoPO411.5qBuPps1ulB"}}]},{"kind":"adjustvar","variable":"6JPnDnnoPO411.5qBuPps1ulB._hover","operator":"set","value":{"type":"boolean","value":false}},{"kind":"adjustvar","variable":"6JPnDnnoPO411.5qBuPps1ulB._down","operator":"set","value":{"type":"boolean","value":false}},{"kind":"adjustvar","variable":"6JPnDnnoPO411.5qBuPps1ulB._disabled","operator":"set","value":{"type":"boolean","value":false}},{"kind":"exe_actiongroup","id":"6JPnDnnoPO411.5qBuPps1ulB.ActGrpSetReviewState","params":[]},{"kind":"set_enabled","objRef":{"type":"string","value":"6JPnDnnoPO411.5qBuPps1ulB"},"enabled":{"type":"boolean","value":false}},{"kind":"set_enabled","objRef":{"type":"string","value":"6JPnDnnoPO411.5vksgRz9g5U"},"enabled":{"type":"boolean","value":false}},{"kind":"set_enabled","objRef":{"type":"string","value":"6JPnDnnoPO411.5lEKfpKuFtR"},"enabled":{"type":"boolean","value":false}},{"kind":"set_enabled","objRef":{"type":"string","value":"6JPnDnnoPO411.6iD442006CG"},"enabled":{"type":"boolean","value":false}}]},"AnsweredInt_6JPnDnnoPO411":{"kind":"actiongroup","actions":[{"kind":"exe_actiongroup","id":"DisableChoices_6JPnDnnoPO411","params":[]},{"kind":"if_action","condition":{"statement":{"kind":"compare","operator":"eq","valuea":"$WindowId","typea":"property","valueb":"_frame","typeb":"string"}},"thenActions":[{"kind":"set_frame_layout","name":"pxabnsnfns01001000001"}],"elseActions":[{"kind":"set_window_control_layout","name":"pxabnsnfns01001000001"}]}]},"DisableChoices_6JPnDnnoPO411":{"kind":"actiongroup","actions":[{"kind":"exe_actiongroup","id":"6JPnDnnoPO411.5Wft9JyGHjq.ActGrpSetDisabledState","params":[]},{"kind":"exe_actiongroup","id":"6JPnDnnoPO411.5qBuPps1ulB.ActGrpSetDisabledState","params":[]},{"kind":"exe_actiongroup","id":"6JPnDnnoPO411.5vksgRz9g5U.ActGrpSetDisabledState","params":[]},{"kind":"exe_actiongroup","id":"6JPnDnnoPO411.5lEKfpKuFtR.ActGrpSetDisabledState","params":[]},{"kind":"exe_actiongroup","id":"6JPnDnnoPO411.6iD442006CG.ActGrpSetDisabledState","params":[]}]},"6JPnDnnoPO411_CheckAnswered":{"kind":"actiongroup","actions":[{"kind":"if_action","condition":{"statement":{"kind":"and","statements":[{"kind":"compare","operator":"eq","valuea":"_parent.$Id","typea":"property","valueb":"5V7gGQZlmyv11","typeb":"string"},{"kind":"or","statements":[{"kind":"compare","operator":"eq","valuea":"5bUgt9gErOS.$Status","typea":"property","valueb":"correct","typeb":"string"},{"kind":"compare","operator":"eq","valuea":"_player.6Nfyv7CUA2k11.$QuizComplete","typea":"property","valueb":true,"typeb":"boolean"}]}]}},"thenActions":[{"kind":"exe_actiongroup","id":"AnsweredInt_6JPnDnnoPO411","params":[]}],"elseActions":[{"kind":"if_action","condition":{"statement":{"kind":"compare","operator":"eq","valuea":"5bUgt9gErOS.$Status","typea":"property","valueb":"incorrect","typeb":"string"}},"thenActions":[{"kind":"if_action","condition":{"statement":{"kind":"compare","operator":"gte","valuea":"5bUgt9gErOS.$AttemptCount","typea":"property","valueb":1,"typeb":"number"}},"thenActions":[{"kind":"exe_actiongroup","id":"AnsweredInt_6JPnDnnoPO411","params":[]}]}]}]}]},"SetLayout_pxabnsnfns01001000001":{"kind":"actiongroup","actions":[{"kind":"if_action","condition":{"statement":{"kind":"compare","operator":"eq","valuea":"$WindowId","typea":"property","valueb":"_frame","typeb":"string"}},"thenActions":[{"kind":"set_frame_layout","name":"pxabnsnfns01001000001"}],"elseActions":[{"kind":"set_window_control_layout","name":"pxabnsnfns01001000001"}]}]},"CloseFeedback":{"kind":"actiongroup","actions":[{"kind":"if_action","condition":{"statement":{"kind":"compare","operator":"eq","valuea":"_player.6Nfyv7CUA2k11.$QuizComplete","typea":"property","valueb":true,"typeb":"boolean"}},"thenActions":[{"kind":"hide_slidelayer","transition":"appear","objRef":{"type":"string","value":"63j3OF2EIVo"}},{"kind":"hide_slidelayer","transition":"appear","objRef":{"type":"string","value":"6UhAIpppPgy"}}]}]},"NavigationRestrictionNextSlide_5mr42sGOHvP11":{"kind":"actiongroup","actions":[{"kind":"playnextdrawslide"}]},"NavigationRestrictionPreviousSlide_5mr42sGOHvP11":{"kind":"actiongroup","actions":[{"kind":"history_prev"}]}},"events":[{"kind":"onbeforeslidein","actions":[{"kind":"if_action","condition":{"statement":{"kind":"compare","operator":"eq","valuea":"$WindowId","typea":"property","valueb":"_frame","typeb":"string"}},"thenActions":[{"kind":"set_frame_layout","name":"npnxnanbsnfns01001000001"}],"elseActions":[{"kind":"set_window_control_layout","name":"npnxnanbsnfns01001000001"}]}]},{"kind":"onsubmitslide","actions":[{"kind":"exe_actiongroup","id":"ActGrpOnSubmitButtonClick","params":[]}]},{"kind":"ontransitionin","actions":[{"kind":"adjustvar","variable":"_player.LastSlideViewed_6fwYVGThxhM11","operator":"set","value":{"type":"string","value":"_player."}},{"kind":"adjustvar","variable":"_player.LastSlideViewed_6fwYVGThxhM11","operator":"add","value":{"type":"property","value":"$AbsoluteId"}},{"kind":"if_action","condition":{"statement":{"kind":"compare","operator":"eq","valuea":"_parent.$Id","typea":"property","valueb":"5V7gGQZlmyv11","typeb":"string"}},"thenActions":[{"kind":"if_action","condition":{"statement":{"kind":"compare","operator":"eq","valuea":"_player.#ReviewMode_5V7gGQZlmyv11","typea":"var","valueb":true,"typeb":"boolean"}},"thenActions":[{"kind":"exe_actiongroup","id":"ReviewInt_6JPnDnnoPO411","params":[]},{"kind":"if_action","condition":{"statement":{"kind":"compare","operator":"eq","valuea":"_player.#CurrentQuiz_5V7gGQZlmyv11","typea":"var","valueb":"6Nfyv7CUA2k11","typeb":"string"}},"thenActions":[{"kind":"exe_actiongroup","id":"SetLayout_pxabnsnfns01001000001","params":[]},{"kind":"if_action","condition":{"statement":{"kind":"compare","operator":"eq","valuea":"_player.6Nfyv7CUA2k11.$Passed","typea":"property","valueb":true,"typeb":"boolean"}},"thenActions":[{"kind":"exe_actiongroup","id":"ReviewIntCorrectIncorrect_6JPnDnnoPO411","params":[]}]},{"kind":"if_action","condition":{"statement":{"kind":"compare","operator":"eq","valuea":"_player.6Nfyv7CUA2k11.$Passed","typea":"property","valueb":false,"typeb":"boolean"}},"thenActions":[{"kind":"exe_actiongroup","id":"ReviewIntCorrectIncorrect_6JPnDnnoPO411","params":[]}]}]}],"elseActions":[{"kind":"exe_actiongroup","id":"6JPnDnnoPO411_CheckAnswered","params":[]}]}]},{"kind":"exe_actiongroup","id":"CloseFeedback","params":[]}]},{"kind":"onprevslide","actions":[{"kind":"exe_actiongroup","id":"NavigationRestrictionPreviousSlide_5mr42sGOHvP11","params":[]}]},{"kind":"onbeforeslidejump","actions":[{"kind":"if_action","condition":{"statement":{"kind":"compare","operator":"eq","valuea":"_player.6Nfyv7CUA2k11.$QuizComplete","typea":"property","valueb":false,"typeb":"boolean"}},"thenActions":[{"kind":"if_action","condition":{"statement":{"kind":"nor","statements":[{"kind":"isdescendant","targeta":"_ActTargetSlideId","typea":"actparam","targetb":"_player.6GSrj9ltCBN11","typeb":"string"},{"kind":"isdescendant","targeta":"_ActTargetSlideId","typea":"actparam","targetb":"_player.5XKBTzIrdQL11","typeb":"string"},{"kind":"isdescendant","targeta":"_ActTargetSlideId","typea":"actparam","targetb":"_player.MsgScene_6fwYVGThxhM11","typeb":"string"}]}},"thenActions":[{"kind":"cancel_event"},{"kind":"gotoplay","window":"MessageWnd","wndtype":"normal","objRef":{"type":"string","value":"_player.MsgScene_6fwYVGThxhM11.LockedWarningSlide"}}]}]}]},{"kind":"onnextslide","actions":[{"kind":"if_action","condition":{"statement":{"kind":"compare","operator":"eq","valuea":"_player.#ReviewMode_5V7gGQZlmyv11","typea":"var","valueb":true,"typeb":"boolean"}},"thenActions":[{"kind":"playnextdrawslide"}],"elseActions":[{"kind":"exe_actiongroup","id":"NavigationRestrictionNextSlide_5mr42sGOHvP11","params":[]}]}]}]}');
