# Supplementary material for: An Evidence-Based Approach to Teaching Obesity Management to Medical Students
Source: MedEdPORTAL. 2017 Dec 20;13:10662. doi: 10.15766/mep_2374-8265.10662 (PMC6338064; doi:10.15766/mep_2374-8265.10662)
Supplement: Supplementary file 1 — A. Learning Module folder B. Survey Instrument.docx [file mep-13-10662-s001.zip › A. Learning Module folder/html5/data/js/638jJgM3ZQs11.js]

window.globalProvideData('slide', '{"title":"Which of the following is a component of the “Healthy Lifestyle Recommendations” guidelines?","trackViews":true,"showMenuResultIcon":true,"viewGroupId":"6fwYVGThxhM11","historyGroupId":"6fwYVGThxhM11","videoZoom":"","scrolling":false,"transition":"appear","transDuration":0,"transDir":1,"wipeTrans":false,"slideLock":false,"navIndex":-1,"globalAudioId":"","thumbnailid":"","presenterRef":{"id":"none"},"slideLayers":[{"enableSeek":true,"enableReplay":true,"timeline":{"duration":5000,"events":[{"kind":"ontimelinetick","time":0,"actions":[{"kind":"show","transition":"appear","objRef":{"type":"string","value":"6pVWzauEBUV11"}},{"kind":"show","transition":"appear","objRef":{"type":"string","value":"6pVWzauEBUV11.64h25mNzSaL"}},{"kind":"show","transition":"appear","objRef":{"type":"string","value":"6pVWzauEBUV11.6MU8zwmsG4E"}},{"kind":"show","transition":"appear","objRef":{"type":"string","value":"6pVWzauEBUV11.5kYUmRwsITA"}},{"kind":"show","transition":"appear","objRef":{"type":"string","value":"6pVWzauEBUV11.6MmhMAHpRsi"}},{"kind":"show","transition":"appear","objRef":{"type":"string","value":"6pVWzauEBUV11.5cMqcO0aNds"}},{"kind":"show","transition":"appear","objRef":{"type":"string","value":"5t9i3zjQpTV"}}]}]},"objects":[{"kind":"scrollarea","contentwidth":888,"contentheight":250,"objects":[{"kind":"shufflegroup","objects":[{"kind":"vectorshape","rotation":0,"accType":"radio","cliptobounds":false,"defaultAction":"onrelease","textLib":[{"kind":"textdata","uniqueId":"5vydSnYnfGz_1485482609","id":"01","linkId":"txt__default_64h25mNzSaL","type":"vectortext","xPos":0,"yPos":0,"width":0,"height":0,"shadowIndex":-1,"vectortext":{"left":0,"top":0,"right":430,"bottom":38,"pngfb":false,"pr":{"l":"Lib","i":268}}}],"shapemaskId":"","xPos":24,"yPos":200,"tabIndex":16,"tabEnabled":true,"xOffset":0,"yOffset":0,"rotateXPos":432,"rotateYPos":25,"scaleX":100,"scaleY":100,"alpha":100,"depth":1,"scrolling":true,"shuffleLock":false,"data":{"hotlinkId":"","accState":0,"vectorData":{"left":-1,"top":-1,"right":864,"bottom":50,"altText":"Consume at least 2.3 grams of salt per day.","pngfb":false,"pr":{"l":"Lib","i":170}},"html5data":{"xPos":-1,"yPos":-1,"width":865,"height":51,"strokewidth":0}},"states":[{"kind":"state","name":"_default_Disabled","data":{"hotlinkId":"","accState":1,"vectorData":{"left":-1,"top":-1,"right":864,"bottom":50,"altText":"Consume at least 2.3 grams of salt per day.","pngfb":false,"pr":{"l":"Lib","i":170}},"html5data":{"xPos":-1,"yPos":-1,"width":865,"height":51,"strokewidth":3}}},{"kind":"state","name":"_default_Down","data":{"hotlinkId":"","accState":8,"vectorData":{"left":-1,"top":-1,"right":864,"bottom":50,"altText":"Consume at least 2.3 grams of salt per day.","pngfb":false,"pr":{"l":"Lib","i":170}},"html5data":{"xPos":-1,"yPos":-1,"width":865,"height":51,"strokewidth":3}}},{"kind":"state","name":"_default_Selected","data":{"hotlinkId":"","accState":16,"vectorData":{"left":-1,"top":-1,"right":864,"bottom":50,"altText":"Consume at least 2.3 grams of salt per day.","pngfb":false,"pr":{"l":"Lib","i":171}},"html5data":{"xPos":-1,"yPos":-1,"width":865,"height":51,"strokewidth":3}}},{"kind":"state","name":"_default_Selected_Disabled","data":{"hotlinkId":"","accState":17,"vectorData":{"left":-1,"top":-1,"right":864,"bottom":50,"altText":"Consume at least 2.3 grams of salt per day.","pngfb":false,"pr":{"l":"Lib","i":171}},"html5data":{"xPos":-1,"yPos":-1,"width":865,"height":51,"strokewidth":3}}},{"kind":"state","name":"_default_Down_Selected","data":{"hotlinkId":"","accState":24,"vectorData":{"left":-1,"top":-1,"right":864,"bottom":50,"altText":"Consume at least 2.3 grams of salt per day.","pngfb":false,"pr":{"l":"Lib","i":171}},"html5data":{"xPos":-1,"yPos":-1,"width":865,"height":51,"strokewidth":3}}},{"kind":"state","name":"_default_Hover","data":{"hotlinkId":"","accState":0,"vectorData":{"left":-1,"top":-1,"right":864,"bottom":50,"altText":"Consume at least 2.3 grams of salt per day.","pngfb":false,"pr":{"l":"Lib","i":172}},"html5data":{"xPos":-1,"yPos":-1,"width":865,"height":51,"strokewidth":3}}},{"kind":"state","name":"_default_Hover_Disabled","data":{"hotlinkId":"","accState":1,"vectorData":{"left":-1,"top":-1,"right":864,"bottom":50,"altText":"Consume at least 2.3 grams of salt per day.","pngfb":false,"pr":{"l":"Lib","i":172}},"html5data":{"xPos":-1,"yPos":-1,"width":865,"height":51,"strokewidth":3}}},{"kind":"state","name":"_default_Hover_Down","data":{"hotlinkId":"","accState":8,"vectorData":{"left":-1,"top":-1,"right":864,"bottom":50,"altText":"Consume at least 2.3 grams of salt per day.","pngfb":false,"pr":{"l":"Lib","i":172}},"html5data":{"xPos":-1,"yPos":-1,"width":865,"height":51,"strokewidth":3}}},{"kind":"state","name":"_default_Hover_Selected","data":{"hotlinkId":"","accState":16,"vectorData":{"left":-1,"top":-1,"right":864,"bottom":50,"altText":"Consume at least 2.3 grams of salt per day.","pngfb":false,"pr":{"l":"Lib","i":173}},"html5data":{"xPos":-1,"yPos":-1,"width":865,"height":51,"strokewidth":3}}},{"kind":"state","name":"_default_Hover_Selected_Disabled","data":{"hotlinkId":"","accState":17,"vectorData":{"left":-1,"top":-1,"right":864,"bottom":50,"altText":"Consume at least 2.3 grams of salt per day.","pngfb":false,"pr":{"l":"Lib","i":173}},"html5data":{"xPos":-1,"yPos":-1,"width":865,"height":51,"strokewidth":3}}},{"kind":"state","name":"_default_Hover_Down_Selected","data":{"hotlinkId":"","accState":24,"vectorData":{"left":-1,"top":-1,"right":864,"bottom":50,"altText":"Consume at least 2.3 grams of salt per day.","pngfb":false,"pr":{"l":"Lib","i":173}},"html5data":{"xPos":-1,"yPos":-1,"width":865,"height":51,"strokewidth":3}}}],"width":864,"height":50,"resume":true,"useHandCursor":true,"id":"64h25mNzSaL","variables":[{"kind":"variable","name":"_hover","type":"boolean","value":false,"resume":true},{"kind":"variable","name":"_down","type":"boolean","value":false,"resume":true},{"kind":"variable","name":"_disabled","type":"boolean","value":false,"resume":true},{"kind":"variable","name":"_checked","type":"boolean","value":false,"resume":true},{"kind":"variable","name":"_state","type":"string","value":"_default","resume":true},{"kind":"variable","name":"_stateName","type":"string","value":"","resume":true},{"kind":"variable","name":"_tempStateName","type":"string","value":"","resume":false}],"actionGroups":{"ActGrpSetCheckedState":{"kind":"actiongroup","actions":[{"kind":"adjustvar","variable":"_checked","operator":"set","value":{"type":"boolean","value":true}},{"kind":"exe_actiongroup","id":"_player._setstates","scopeRef":{"type":"string","value":"_this"},"params":[]},{"kind":"exe_actiongroup","id":"ActGrpUnchecked","params":[]}]},"ActGrpUnchecked":{"kind":"actiongroup","actions":[{"kind":"if_action","condition":{"statement":{"kind":"compare","operator":"eq","valuea":"_parent.5cMqcO0aNds.#_checked","typea":"var","valueb":true,"typeb":"boolean"}},"thenActions":[{"kind":"adjustvar","variable":"_parent.5cMqcO0aNds._checked","operator":"set","value":{"type":"boolean","value":false}},{"kind":"exe_actiongroup","id":"_player._setstates","scopeRef":{"type":"string","value":"_parent.5cMqcO0aNds"},"params":[]}]},{"kind":"if_action","condition":{"statement":{"kind":"compare","operator":"eq","valuea":"_parent.6MmhMAHpRsi.#_checked","typea":"var","valueb":true,"typeb":"boolean"}},"thenActions":[{"kind":"adjustvar","variable":"_parent.6MmhMAHpRsi._checked","operator":"set","value":{"type":"boolean","value":false}},{"kind":"exe_actiongroup","id":"_player._setstates","scopeRef":{"type":"string","value":"_parent.6MmhMAHpRsi"},"params":[]}]},{"kind":"if_action","condition":{"statement":{"kind":"compare","operator":"eq","valuea":"_parent.5kYUmRwsITA.#_checked","typea":"var","valueb":true,"typeb":"boolean"}},"thenActions":[{"kind":"adjustvar","variable":"_parent.5kYUmRwsITA._checked","operator":"set","value":{"type":"boolean","value":false}},{"kind":"exe_actiongroup","id":"_player._setstates","scopeRef":{"type":"string","value":"_parent.5kYUmRwsITA"},"params":[]}]},{"kind":"if_action","condition":{"statement":{"kind":"compare","operator":"eq","valuea":"_parent.6MU8zwmsG4E.#_checked","typea":"var","valueb":true,"typeb":"boolean"}},"thenActions":[{"kind":"adjustvar","variable":"_parent.6MU8zwmsG4E._checked","operator":"set","value":{"type":"boolean","value":false}},{"kind":"exe_actiongroup","id":"_player._setstates","scopeRef":{"type":"string","value":"_parent.6MU8zwmsG4E"},"params":[]}]}]},"ActGrpSetHoverState":{"kind":"actiongroup","actions":[{"kind":"adjustvar","variable":"_hover","operator":"set","value":{"type":"boolean","value":true}},{"kind":"exe_actiongroup","id":"_player._setstates","scopeRef":{"type":"string","value":"_this"},"params":[]}]},"ActGrpClearHoverState":{"kind":"actiongroup","actions":[{"kind":"adjustvar","variable":"_hover","operator":"set","value":{"type":"boolean","value":false}},{"kind":"exe_actiongroup","id":"_player._setstates","scopeRef":{"type":"string","value":"_this"},"params":[]}]},"ActGrpSetDisabledState":{"kind":"actiongroup","actions":[{"kind":"adjustvar","variable":"_disabled","operator":"set","value":{"type":"boolean","value":true}},{"kind":"exe_actiongroup","id":"_player._setstates","scopeRef":{"type":"string","value":"_this"},"params":[]}]},"ActGrpSetDownState":{"kind":"actiongroup","actions":[{"kind":"adjustvar","variable":"_down","operator":"set","value":{"type":"boolean","value":true}},{"kind":"exe_actiongroup","id":"_player._setstates","scopeRef":{"type":"string","value":"_this"},"params":[]}]},"ActGrpClearStateVars":{"kind":"actiongroup","actions":[{"kind":"adjustvar","variable":"_hover","operator":"set","value":{"type":"boolean","value":false}},{"kind":"adjustvar","variable":"_down","operator":"set","value":{"type":"boolean","value":false}},{"kind":"adjustvar","variable":"_disabled","operator":"set","value":{"type":"boolean","value":false}},{"kind":"adjustvar","variable":"_checked","operator":"set","value":{"type":"boolean","value":false}}]}},"events":[{"kind":"ontransitionin","actions":[{"kind":"exe_actiongroup","id":"_player._setstates","scopeRef":{"type":"string","value":"_this"},"params":[]}]},{"kind":"onrollover","actions":[{"kind":"exe_actiongroup","id":"ActGrpSetHoverState","scopeRef":{"type":"string","value":"_this"},"params":[]}]},{"kind":"onrollout","actions":[{"kind":"exe_actiongroup","id":"ActGrpClearHoverState","scopeRef":{"type":"string","value":"_this"},"params":[]}]},{"kind":"onpress","actions":[{"kind":"exe_actiongroup","id":"ActGrpSetDownState","scopeRef":{"type":"string","value":"_this"},"params":[]}]},{"kind":"onrelease","actions":[{"kind":"exe_actiongroup","id":"ActGrpUnchecked","params":[]},{"kind":"adjustvar","variable":"_checked","operator":"set","value":{"type":"boolean","value":true}},{"kind":"adjustvar","variable":"_down","operator":"set","value":{"type":"boolean","value":false}},{"kind":"exe_actiongroup","id":"_player._setstates","scopeRef":{"type":"string","value":"_this"},"params":[]}]},{"kind":"onreleaseoutside","actions":[{"kind":"adjustvar","variable":"_down","operator":"set","value":{"type":"boolean","value":false}},{"kind":"exe_actiongroup","id":"_player._setstates","scopeRef":{"type":"string","value":"_this"},"params":[]}]}]},{"kind":"vectorshape","rotation":0,"accType":"radio","cliptobounds":false,"defaultAction":"onrelease","textLib":[{"kind":"textdata","uniqueId":"5k7S4NLVJ2c_890870559","id":"01","linkId":"txt__default_6MU8zwmsG4E","type":"vectortext","xPos":0,"yPos":0,"width":0,"height":0,"shadowIndex":-1,"vectortext":{"left":0,"top":0,"right":732,"bottom":38,"pngfb":false,"pr":{"l":"Lib","i":269}}}],"shapemaskId":"","xPos":24,"yPos":150,"tabIndex":15,"tabEnabled":true,"xOffset":0,"yOffset":0,"rotateXPos":432,"rotateYPos":25,"scaleX":100,"scaleY":100,"alpha":100,"depth":2,"scrolling":true,"shuffleLock":false,"data":{"hotlinkId":"","accState":0,"vectorData":{"left":-1,"top":-1,"right":864,"bottom":50,"altText":"Consume no more than 20^%^ of calories per day in the form of saturated fats.","pngfb":false,"pr":{"l":"Lib","i":170}},"html5data":{"xPos":-1,"yPos":-1,"width":865,"height":51,"strokewidth":0}},"states":[{"kind":"state","name":"_default_Disabled","data":{"hotlinkId":"","accState":1,"vectorData":{"left":-1,"top":-1,"right":864,"bottom":50,"altText":"Consume no more than 20^%^ of calories per day in the form of saturated fats.","pngfb":false,"pr":{"l":"Lib","i":170}},"html5data":{"xPos":-1,"yPos":-1,"width":865,"height":51,"strokewidth":3}}},{"kind":"state","name":"_default_Down","data":{"hotlinkId":"","accState":8,"vectorData":{"left":-1,"top":-1,"right":864,"bottom":50,"altText":"Consume no more than 20^%^ of calories per day in the form of saturated fats.","pngfb":false,"pr":{"l":"Lib","i":170}},"html5data":{"xPos":-1,"yPos":-1,"width":865,"height":51,"strokewidth":3}}},{"kind":"state","name":"_default_Selected","data":{"hotlinkId":"","accState":16,"vectorData":{"left":-1,"top":-1,"right":864,"bottom":50,"altText":"Consume no more than 20^%^ of calories per day in the form of saturated fats.","pngfb":false,"pr":{"l":"Lib","i":171}},"html5data":{"xPos":-1,"yPos":-1,"width":865,"height":51,"strokewidth":3}}},{"kind":"state","name":"_default_Selected_Disabled","data":{"hotlinkId":"","accState":17,"vectorData":{"left":-1,"top":-1,"right":864,"bottom":50,"altText":"Consume no more than 20^%^ of calories per day in the form of saturated fats.","pngfb":false,"pr":{"l":"Lib","i":171}},"html5data":{"xPos":-1,"yPos":-1,"width":865,"height":51,"strokewidth":3}}},{"kind":"state","name":"_default_Down_Selected","data":{"hotlinkId":"","accState":24,"vectorData":{"left":-1,"top":-1,"right":864,"bottom":50,"altText":"Consume no more than 20^%^ of calories per day in the form of saturated fats.","pngfb":false,"pr":{"l":"Lib","i":171}},"html5data":{"xPos":-1,"yPos":-1,"width":865,"height":51,"strokewidth":3}}},{"kind":"state","name":"_default_Hover","data":{"hotlinkId":"","accState":0,"vectorData":{"left":-1,"top":-1,"right":864,"bottom":50,"altText":"Consume no more than 20^%^ of calories per day in the form of saturated fats.","pngfb":false,"pr":{"l":"Lib","i":172}},"html5data":{"xPos":-1,"yPos":-1,"width":865,"height":51,"strokewidth":3}}},{"kind":"state","name":"_default_Hover_Disabled","data":{"hotlinkId":"","accState":1,"vectorData":{"left":-1,"top":-1,"right":864,"bottom":50,"altText":"Consume no more than 20^%^ of calories per day in the form of saturated fats.","pngfb":false,"pr":{"l":"Lib","i":172}},"html5data":{"xPos":-1,"yPos":-1,"width":865,"height":51,"strokewidth":3}}},{"kind":"state","name":"_default_Hover_Down","data":{"hotlinkId":"","accState":8,"vectorData":{"left":-1,"top":-1,"right":864,"bottom":50,"altText":"Consume no more than 20^%^ of calories per day in the form of saturated fats.","pngfb":false,"pr":{"l":"Lib","i":172}},"html5data":{"xPos":-1,"yPos":-1,"width":865,"height":51,"strokewidth":3}}},{"kind":"state","name":"_default_Hover_Selected","data":{"hotlinkId":"","accState":16,"vectorData":{"left":-1,"top":-1,"right":864,"bottom":50,"altText":"Consume no more than 20^%^ of calories per day in the form of saturated fats.","pngfb":false,"pr":{"l":"Lib","i":173}},"html5data":{"xPos":-1,"yPos":-1,"width":865,"height":51,"strokewidth":3}}},{"kind":"state","name":"_default_Hover_Selected_Disabled","data":{"hotlinkId":"","accState":17,"vectorData":{"left":-1,"top":-1,"right":864,"bottom":50,"altText":"Consume no more than 20^%^ of calories per day in the form of saturated fats.","pngfb":false,"pr":{"l":"Lib","i":173}},"html5data":{"xPos":-1,"yPos":-1,"width":865,"height":51,"strokewidth":3}}},{"kind":"state","name":"_default_Hover_Down_Selected","data":{"hotlinkId":"","accState":24,"vectorData":{"left":-1,"top":-1,"right":864,"bottom":50,"altText":"Consume no more than 20^%^ of calories per day in the form of saturated fats.","pngfb":false,"pr":{"l":"Lib","i":173}},"html5data":{"xPos":-1,"yPos":-1,"width":865,"height":51,"strokewidth":3}}}],"width":864,"height":50,"resume":true,"useHandCursor":true,"id":"6MU8zwmsG4E","variables":[{"kind":"variable","name":"_hover","type":"boolean","value":false,"resume":true},{"kind":"variable","name":"_down","type":"boolean","value":false,"resume":true},{"kind":"variable","name":"_disabled","type":"boolean","value":false,"resume":true},{"kind":"variable","name":"_checked","type":"boolean","value":false,"resume":true},{"kind":"variable","name":"_state","type":"string","value":"_default","resume":true},{"kind":"variable","name":"_stateName","type":"string","value":"","resume":true},{"kind":"variable","name":"_tempStateName","type":"string","value":"","resume":false}],"actionGroups":{"ActGrpSetCheckedState":{"kind":"actiongroup","actions":[{"kind":"adjustvar","variable":"_checked","operator":"set","value":{"type":"boolean","value":true}},{"kind":"exe_actiongroup","id":"_player._setstates","scopeRef":{"type":"string","value":"_this"},"params":[]},{"kind":"exe_actiongroup","id":"ActGrpUnchecked","params":[]}]},"ActGrpUnchecked":{"kind":"actiongroup","actions":[{"kind":"if_action","condition":{"statement":{"kind":"compare","operator":"eq","valuea":"_parent.5cMqcO0aNds.#_checked","typea":"var","valueb":true,"typeb":"boolean"}},"thenActions":[{"kind":"adjustvar","variable":"_parent.5cMqcO0aNds._checked","operator":"set","value":{"type":"boolean","value":false}},{"kind":"exe_actiongroup","id":"_player._setstates","scopeRef":{"type":"string","value":"_parent.5cMqcO0aNds"},"params":[]}]},{"kind":"if_action","condition":{"statement":{"kind":"compare","operator":"eq","valuea":"_parent.6MmhMAHpRsi.#_checked","typea":"var","valueb":true,"typeb":"boolean"}},"thenActions":[{"kind":"adjustvar","variable":"_parent.6MmhMAHpRsi._checked","operator":"set","value":{"type":"boolean","value":false}},{"kind":"exe_actiongroup","id":"_player._setstates","scopeRef":{"type":"string","value":"_parent.6MmhMAHpRsi"},"params":[]}]},{"kind":"if_action","condition":{"statement":{"kind":"compare","operator":"eq","valuea":"_parent.5kYUmRwsITA.#_checked","typea":"var","valueb":true,"typeb":"boolean"}},"thenActions":[{"kind":"adjustvar","variable":"_parent.5kYUmRwsITA._checked","operator":"set","value":{"type":"boolean","value":false}},{"kind":"exe_actiongroup","id":"_player._setstates","scopeRef":{"type":"string","value":"_parent.5kYUmRwsITA"},"params":[]}]},{"kind":"if_action","condition":{"statement":{"kind":"compare","operator":"eq","valuea":"_parent.64h25mNzSaL.#_checked","typea":"var","valueb":true,"typeb":"boolean"}},"thenActions":[{"kind":"adjustvar","variable":"_parent.64h25mNzSaL._checked","operator":"set","value":{"type":"boolean","value":false}},{"kind":"exe_actiongroup","id":"_player._setstates","scopeRef":{"type":"string","value":"_parent.64h25mNzSaL"},"params":[]}]}]},"ActGrpSetHoverState":{"kind":"actiongroup","actions":[{"kind":"adjustvar","variable":"_hover","operator":"set","value":{"type":"boolean","value":true}},{"kind":"exe_actiongroup","id":"_player._setstates","scopeRef":{"type":"string","value":"_this"},"params":[]}]},"ActGrpClearHoverState":{"kind":"actiongroup","actions":[{"kind":"adjustvar","variable":"_hover","operator":"set","value":{"type":"boolean","value":false}},{"kind":"exe_actiongroup","id":"_player._setstates","scopeRef":{"type":"string","value":"_this"},"params":[]}]},"ActGrpSetDisabledState":{"kind":"actiongroup","actions":[{"kind":"adjustvar","variable":"_disabled","operator":"set","value":{"type":"boolean","value":true}},{"kind":"exe_actiongroup","id":"_player._setstates","scopeRef":{"type":"string","value":"_this"},"params":[]}]},"ActGrpSetDownState":{"kind":"actiongroup","actions":[{"kind":"adjustvar","variable":"_down","operator":"set","value":{"type":"boolean","value":true}},{"kind":"exe_actiongroup","id":"_player._setstates","scopeRef":{"type":"string","value":"_this"},"params":[]}]},"ActGrpClearStateVars":{"kind":"actiongroup","actions":[{"kind":"adjustvar","variable":"_hover","operator":"set","value":{"type":"boolean","value":false}},{"kind":"adjustvar","variable":"_down","operator":"set","value":{"type":"boolean","value":false}},{"kind":"adjustvar","variable":"_disabled","operator":"set","value":{"type":"boolean","value":false}},{"kind":"adjustvar","variable":"_checked","operator":"set","value":{"type":"boolean","value":false}}]}},"events":[{"kind":"ontransitionin","actions":[{"kind":"exe_actiongroup","id":"_player._setstates","scopeRef":{"type":"string","value":"_this"},"params":[]}]},{"kind":"onrollover","actions":[{"kind":"exe_actiongroup","id":"ActGrpSetHoverState","scopeRef":{"type":"string","value":"_this"},"params":[]}]},{"kind":"onrollout","actions":[{"kind":"exe_actiongroup","id":"ActGrpClearHoverState","scopeRef":{"type":"string","value":"_this"},"params":[]}]},{"kind":"onpress","actions":[{"kind":"exe_actiongroup","id":"ActGrpSetDownState","scopeRef":{"type":"string","value":"_this"},"params":[]}]},{"kind":"onrelease","actions":[{"kind":"exe_actiongroup","id":"ActGrpUnchecked","params":[]},{"kind":"adjustvar","variable":"_checked","operator":"set","value":{"type":"boolean","value":true}},{"kind":"adjustvar","variable":"_down","operator":"set","value":{"type":"boolean","value":false}},{"kind":"exe_actiongroup","id":"_player._setstates","scopeRef":{"type":"string","value":"_this"},"params":[]}]},{"kind":"onreleaseoutside","actions":[{"kind":"adjustvar","variable":"_down","operator":"set","value":{"type":"boolean","value":false}},{"kind":"exe_actiongroup","id":"_player._setstates","scopeRef":{"type":"string","value":"_this"},"params":[]}]}]},{"kind":"vectorshape","rotation":0,"accType":"radio","cliptobounds":false,"defaultAction":"onrelease","textLib":[{"kind":"textdata","uniqueId":"6klrKgIEGwR_-368463502","id":"01","linkId":"txt__default_5kYUmRwsITA","type":"vectortext","xPos":0,"yPos":0,"width":0,"height":0,"shadowIndex":-1,"vectortext":{"left":0,"top":0,"right":678,"bottom":38,"pngfb":false,"pr":{"l":"Lib","i":270}}}],"shapemaskId":"","xPos":24,"yPos":100,"tabIndex":14,"tabEnabled":true,"xOffset":0,"yOffset":0,"rotateXPos":432,"rotateYPos":25,"scaleX":100,"scaleY":100,"alpha":100,"depth":3,"scrolling":true,"shuffleLock":false,"data":{"hotlinkId":"","accState":0,"vectorData":{"left":-1,"top":-1,"right":864,"bottom":50,"altText":"Engage in at least 150 minutes of moderate aerobic exercise per week.","pngfb":false,"pr":{"l":"Lib","i":170}},"html5data":{"xPos":-1,"yPos":-1,"width":865,"height":51,"strokewidth":0}},"states":[{"kind":"state","name":"_default_Disabled","data":{"hotlinkId":"","accState":1,"vectorData":{"left":-1,"top":-1,"right":864,"bottom":50,"altText":"Engage in at least 150 minutes of moderate aerobic exercise per week.","pngfb":false,"pr":{"l":"Lib","i":170}},"html5data":{"xPos":-1,"yPos":-1,"width":865,"height":51,"strokewidth":3}}},{"kind":"state","name":"_default_Review","data":{"hotlinkId":"","accState":0,"vectorData":{"left":-9,"top":-1,"right":864,"bottom":50,"altText":"Engage in at least 150 minutes of moderate aerobic exercise per week.","pngfb":false,"pr":{"l":"Lib","i":182}},"html5data":{"xPos":-9,"yPos":-1,"width":873,"height":51,"strokewidth":3}}},{"kind":"state","name":"_default_Down","data":{"hotlinkId":"","accState":8,"vectorData":{"left":-1,"top":-1,"right":864,"bottom":50,"altText":"Engage in at least 150 minutes of moderate aerobic exercise per week.","pngfb":false,"pr":{"l":"Lib","i":170}},"html5data":{"xPos":-1,"yPos":-1,"width":865,"height":51,"strokewidth":3}}},{"kind":"state","name":"_default_Selected","data":{"hotlinkId":"","accState":16,"vectorData":{"left":-1,"top":-1,"right":864,"bottom":50,"altText":"Engage in at least 150 minutes of moderate aerobic exercise per week.","pngfb":false,"pr":{"l":"Lib","i":171}},"html5data":{"xPos":-1,"yPos":-1,"width":865,"height":51,"strokewidth":3}}},{"kind":"state","name":"_default_Selected_Disabled","data":{"hotlinkId":"","accState":17,"vectorData":{"left":-1,"top":-1,"right":864,"bottom":50,"altText":"Engage in at least 150 minutes of moderate aerobic exercise per week.","pngfb":false,"pr":{"l":"Lib","i":171}},"html5data":{"xPos":-1,"yPos":-1,"width":865,"height":51,"strokewidth":3}}},{"kind":"state","name":"_default_Selected_Review","data":{"hotlinkId":"","accState":16,"vectorData":{"left":-9,"top":-1,"right":864,"bottom":50,"altText":"Engage in at least 150 minutes of moderate aerobic exercise per week.","pngfb":false,"pr":{"l":"Lib","i":183}},"html5data":{"xPos":-9,"yPos":-1,"width":873,"height":51,"strokewidth":3}}},{"kind":"state","name":"_default_Down_Selected","data":{"hotlinkId":"","accState":24,"vectorData":{"left":-1,"top":-1,"right":864,"bottom":50,"altText":"Engage in at least 150 minutes of moderate aerobic exercise per week.","pngfb":false,"pr":{"l":"Lib","i":171}},"html5data":{"xPos":-1,"yPos":-1,"width":865,"height":51,"strokewidth":3}}},{"kind":"state","name":"_default_Hover","data":{"hotlinkId":"","accState":0,"vectorData":{"left":-1,"top":-1,"right":864,"bottom":50,"altText":"Engage in at least 150 minutes of moderate aerobic exercise per week.","pngfb":false,"pr":{"l":"Lib","i":172}},"html5data":{"xPos":-1,"yPos":-1,"width":865,"height":51,"strokewidth":3}}},{"kind":"state","name":"_default_Hover_Disabled","data":{"hotlinkId":"","accState":1,"vectorData":{"left":-1,"top":-1,"right":864,"bottom":50,"altText":"Engage in at least 150 minutes of moderate aerobic exercise per week.","pngfb":false,"pr":{"l":"Lib","i":172}},"html5data":{"xPos":-1,"yPos":-1,"width":865,"height":51,"strokewidth":3}}},{"kind":"state","name":"_default_Hover_Down","data":{"hotlinkId":"","accState":8,"vectorData":{"left":-1,"top":-1,"right":864,"bottom":50,"altText":"Engage in at least 150 minutes of moderate aerobic exercise per week.","pngfb":false,"pr":{"l":"Lib","i":172}},"html5data":{"xPos":-1,"yPos":-1,"width":865,"height":51,"strokewidth":3}}},{"kind":"state","name":"_default_Hover_Selected","data":{"hotlinkId":"","accState":16,"vectorData":{"left":-1,"top":-1,"right":864,"bottom":50,"altText":"Engage in at least 150 minutes of moderate aerobic exercise per week.","pngfb":false,"pr":{"l":"Lib","i":173}},"html5data":{"xPos":-1,"yPos":-1,"width":865,"height":51,"strokewidth":3}}},{"kind":"state","name":"_default_Hover_Selected_Disabled","data":{"hotlinkId":"","accState":17,"vectorData":{"left":-1,"top":-1,"right":864,"bottom":50,"altText":"Engage in at least 150 minutes of moderate aerobic exercise per week.","pngfb":false,"pr":{"l":"Lib","i":173}},"html5data":{"xPos":-1,"yPos":-1,"width":865,"height":51,"strokewidth":3}}},{"kind":"state","name":"_default_Hover_Down_Selected","data":{"hotlinkId":"","accState":24,"vectorData":{"left":-1,"top":-1,"right":864,"bottom":50,"altText":"Engage in at least 150 minutes of moderate aerobic exercise per week.","pngfb":false,"pr":{"l":"Lib","i":173}},"html5data":{"xPos":-1,"yPos":-1,"width":865,"height":51,"strokewidth":3}}}],"width":864,"height":50,"resume":true,"useHandCursor":true,"id":"5kYUmRwsITA","variables":[{"kind":"variable","name":"_hover","type":"boolean","value":false,"resume":true},{"kind":"variable","name":"_down","type":"boolean","value":false,"resume":true},{"kind":"variable","name":"_disabled","type":"boolean","value":false,"resume":true},{"kind":"variable","name":"_checked","type":"boolean","value":false,"resume":true},{"kind":"variable","name":"_review","type":"boolean","value":false,"resume":true},{"kind":"variable","name":"_state","type":"string","value":"_default","resume":true},{"kind":"variable","name":"_stateName","type":"string","value":"","resume":true},{"kind":"variable","name":"_tempStateName","type":"string","value":"","resume":false}],"actionGroups":{"ActGrpSetCheckedState":{"kind":"actiongroup","actions":[{"kind":"adjustvar","variable":"_checked","operator":"set","value":{"type":"boolean","value":true}},{"kind":"exe_actiongroup","id":"_player._setstates","scopeRef":{"type":"string","value":"_this"},"params":[]},{"kind":"exe_actiongroup","id":"ActGrpUnchecked","params":[]}]},"ActGrpUnchecked":{"kind":"actiongroup","actions":[{"kind":"if_action","condition":{"statement":{"kind":"compare","operator":"eq","valuea":"_parent.5cMqcO0aNds.#_checked","typea":"var","valueb":true,"typeb":"boolean"}},"thenActions":[{"kind":"adjustvar","variable":"_parent.5cMqcO0aNds._checked","operator":"set","value":{"type":"boolean","value":false}},{"kind":"exe_actiongroup","id":"_player._setstates","scopeRef":{"type":"string","value":"_parent.5cMqcO0aNds"},"params":[]}]},{"kind":"if_action","condition":{"statement":{"kind":"compare","operator":"eq","valuea":"_parent.6MmhMAHpRsi.#_checked","typea":"var","valueb":true,"typeb":"boolean"}},"thenActions":[{"kind":"adjustvar","variable":"_parent.6MmhMAHpRsi._checked","operator":"set","value":{"type":"boolean","value":false}},{"kind":"exe_actiongroup","id":"_player._setstates","scopeRef":{"type":"string","value":"_parent.6MmhMAHpRsi"},"params":[]}]},{"kind":"if_action","condition":{"statement":{"kind":"compare","operator":"eq","valuea":"_parent.6MU8zwmsG4E.#_checked","typea":"var","valueb":true,"typeb":"boolean"}},"thenActions":[{"kind":"adjustvar","variable":"_parent.6MU8zwmsG4E._checked","operator":"set","value":{"type":"boolean","value":false}},{"kind":"exe_actiongroup","id":"_player._setstates","scopeRef":{"type":"string","value":"_parent.6MU8zwmsG4E"},"params":[]}]},{"kind":"if_action","condition":{"statement":{"kind":"compare","operator":"eq","valuea":"_parent.64h25mNzSaL.#_checked","typea":"var","valueb":true,"typeb":"boolean"}},"thenActions":[{"kind":"adjustvar","variable":"_parent.64h25mNzSaL._checked","operator":"set","value":{"type":"boolean","value":false}},{"kind":"exe_actiongroup","id":"_player._setstates","scopeRef":{"type":"string","value":"_parent.64h25mNzSaL"},"params":[]}]}]},"ActGrpSetHoverState":{"kind":"actiongroup","actions":[{"kind":"adjustvar","variable":"_hover","operator":"set","value":{"type":"boolean","value":true}},{"kind":"exe_actiongroup","id":"_player._setstates","scopeRef":{"type":"string","value":"_this"},"params":[]}]},"ActGrpClearHoverState":{"kind":"actiongroup","actions":[{"kind":"adjustvar","variable":"_hover","operator":"set","value":{"type":"boolean","value":false}},{"kind":"exe_actiongroup","id":"_player._setstates","scopeRef":{"type":"string","value":"_this"},"params":[]}]},"ActGrpSetDisabledState":{"kind":"actiongroup","actions":[{"kind":"adjustvar","variable":"_disabled","operator":"set","value":{"type":"boolean","value":true}},{"kind":"exe_actiongroup","id":"_player._setstates","scopeRef":{"type":"string","value":"_this"},"params":[]}]},"ActGrpSetDownState":{"kind":"actiongroup","actions":[{"kind":"adjustvar","variable":"_down","operator":"set","value":{"type":"boolean","value":true}},{"kind":"exe_actiongroup","id":"_player._setstates","scopeRef":{"type":"string","value":"_this"},"params":[]}]},"ActGrpSetReviewState":{"kind":"actiongroup","actions":[{"kind":"adjustvar","variable":"_review","operator":"set","value":{"type":"boolean","value":true}},{"kind":"exe_actiongroup","id":"_player._setstates","scopeRef":{"type":"string","value":"_this"},"params":[]}]},"ActGrpClearStateVars":{"kind":"actiongroup","actions":[{"kind":"adjustvar","variable":"_hover","operator":"set","value":{"type":"boolean","value":false}},{"kind":"adjustvar","variable":"_down","operator":"set","value":{"type":"boolean","value":false}},{"kind":"adjustvar","variable":"_disabled","operator":"set","value":{"type":"boolean","value":false}},{"kind":"adjustvar","variable":"_checked","operator":"set","value":{"type":"boolean","value":false}},{"kind":"adjustvar","variable":"_review","operator":"set","value":{"type":"boolean","value":false}}]}},"events":[{"kind":"ontransitionin","actions":[{"kind":"exe_actiongroup","id":"_player._setstates","scopeRef":{"type":"string","value":"_this"},"params":[]}]},{"kind":"onrollover","actions":[{"kind":"exe_actiongroup","id":"ActGrpSetHoverState","scopeRef":{"type":"string","value":"_this"},"params":[]}]},{"kind":"onrollout","actions":[{"kind":"exe_actiongroup","id":"ActGrpClearHoverState","scopeRef":{"type":"string","value":"_this"},"params":[]}]},{"kind":"onpress","actions":[{"kind":"exe_actiongroup","id":"ActGrpSetDownState","scopeRef":{"type":"string","value":"_this"},"params":[]}]},{"kind":"onrelease","actions":[{"kind":"exe_actiongroup","id":"ActGrpUnchecked","params":[]},{"kind":"adjustvar","variable":"_checked","operator":"set","value":{"type":"boolean","value":true}},{"kind":"adjustvar","variable":"_down","operator":"set","value":{"type":"boolean","value":false}},{"kind":"exe_actiongroup","id":"_player._setstates","scopeRef":{"type":"string","value":"_this"},"params":[]}]},{"kind":"onreleaseoutside","actions":[{"kind":"adjustvar","variable":"_down","operator":"set","value":{"type":"boolean","value":false}},{"kind":"exe_actiongroup","id":"_player._setstates","scopeRef":{"type":"string","value":"_this"},"params":[]}]}]},{"kind":"vectorshape","rotation":0,"accType":"radio","cliptobounds":false,"defaultAction":"onrelease","textLib":[{"kind":"textdata","uniqueId":"5sD0QPpAnk1_690009269","id":"01","linkId":"txt__default_6MmhMAHpRsi","type":"vectortext","xPos":0,"yPos":0,"width":0,"height":0,"shadowIndex":-1,"vectortext":{"left":0,"top":0,"right":598,"bottom":38,"pngfb":false,"pr":{"l":"Lib","i":271}}}],"shapemaskId":"","xPos":24,"yPos":50,"tabIndex":13,"tabEnabled":true,"xOffset":0,"yOffset":0,"rotateXPos":432,"rotateYPos":25,"scaleX":100,"scaleY":100,"alpha":100,"depth":4,"scrolling":true,"shuffleLock":false,"data":{"hotlinkId":"","accState":0,"vectorData":{"left":-1,"top":-1,"right":864,"bottom":50,"altText":"Drink no more than 2 alcoholic beverages per day for women.","pngfb":false,"pr":{"l":"Lib","i":170}},"html5data":{"xPos":-1,"yPos":-1,"width":865,"height":51,"strokewidth":0}},"states":[{"kind":"state","name":"_default_Disabled","data":{"hotlinkId":"","accState":1,"vectorData":{"left":-1,"top":-1,"right":864,"bottom":50,"altText":"Drink no more than 2 alcoholic beverages per day for women.","pngfb":false,"pr":{"l":"Lib","i":170}},"html5data":{"xPos":-1,"yPos":-1,"width":865,"height":51,"strokewidth":3}}},{"kind":"state","name":"_default_Down","data":{"hotlinkId":"","accState":8,"vectorData":{"left":-1,"top":-1,"right":864,"bottom":50,"altText":"Drink no more than 2 alcoholic beverages per day for women.","pngfb":false,"pr":{"l":"Lib","i":170}},"html5data":{"xPos":-1,"yPos":-1,"width":865,"height":51,"strokewidth":3}}},{"kind":"state","name":"_default_Selected","data":{"hotlinkId":"","accState":16,"vectorData":{"left":-1,"top":-1,"right":864,"bottom":50,"altText":"Drink no more than 2 alcoholic beverages per day for women.","pngfb":false,"pr":{"l":"Lib","i":171}},"html5data":{"xPos":-1,"yPos":-1,"width":865,"height":51,"strokewidth":3}}},{"kind":"state","name":"_default_Selected_Disabled","data":{"hotlinkId":"","accState":17,"vectorData":{"left":-1,"top":-1,"right":864,"bottom":50,"altText":"Drink no more than 2 alcoholic beverages per day for women.","pngfb":false,"pr":{"l":"Lib","i":171}},"html5data":{"xPos":-1,"yPos":-1,"width":865,"height":51,"strokewidth":3}}},{"kind":"state","name":"_default_Down_Selected","data":{"hotlinkId":"","accState":24,"vectorData":{"left":-1,"top":-1,"right":864,"bottom":50,"altText":"Drink no more than 2 alcoholic beverages per day for women.","pngfb":false,"pr":{"l":"Lib","i":171}},"html5data":{"xPos":-1,"yPos":-1,"width":865,"height":51,"strokewidth":3}}},{"kind":"state","name":"_default_Hover","data":{"hotlinkId":"","accState":0,"vectorData":{"left":-1,"top":-1,"right":864,"bottom":50,"altText":"Drink no more than 2 alcoholic beverages per day for women.","pngfb":false,"pr":{"l":"Lib","i":172}},"html5data":{"xPos":-1,"yPos":-1,"width":865,"height":51,"strokewidth":3}}},{"kind":"state","name":"_default_Hover_Disabled","data":{"hotlinkId":"","accState":1,"vectorData":{"left":-1,"top":-1,"right":864,"bottom":50,"altText":"Drink no more than 2 alcoholic beverages per day for women.","pngfb":false,"pr":{"l":"Lib","i":172}},"html5data":{"xPos":-1,"yPos":-1,"width":865,"height":51,"strokewidth":3}}},{"kind":"state","name":"_default_Hover_Down","data":{"hotlinkId":"","accState":8,"vectorData":{"left":-1,"top":-1,"right":864,"bottom":50,"altText":"Drink no more than 2 alcoholic beverages per day for women.","pngfb":false,"pr":{"l":"Lib","i":172}},"html5data":{"xPos":-1,"yPos":-1,"width":865,"height":51,"strokewidth":3}}},{"kind":"state","name":"_default_Hover_Selected","data":{"hotlinkId":"","accState":16,"vectorData":{"left":-1,"top":-1,"right":864,"bottom":50,"altText":"Drink no more than 2 alcoholic beverages per day for women.","pngfb":false,"pr":{"l":"Lib","i":173}},"html5data":{"xPos":-1,"yPos":-1,"width":865,"height":51,"strokewidth":3}}},{"kind":"state","name":"_default_Hover_Selected_Disabled","data":{"hotlinkId":"","accState":17,"vectorData":{"left":-1,"top":-1,"right":864,"bottom":50,"altText":"Drink no more than 2 alcoholic beverages per day for women.","pngfb":false,"pr":{"l":"Lib","i":173}},"html5data":{"xPos":-1,"yPos":-1,"width":865,"height":51,"strokewidth":3}}},{"kind":"state","name":"_default_Hover_Down_Selected","data":{"hotlinkId":"","accState":24,"vectorData":{"left":-1,"top":-1,"right":864,"bottom":50,"altText":"Drink no more than 2 alcoholic beverages per day for women.","pngfb":false,"pr":{"l":"Lib","i":173}},"html5data":{"xPos":-1,"yPos":-1,"width":865,"height":51,"strokewidth":3}}}],"width":864,"height":50,"resume":true,"useHandCursor":true,"id":"6MmhMAHpRsi","variables":[{"kind":"variable","name":"_hover","type":"boolean","value":false,"resume":true},{"kind":"variable","name":"_down","type":"boolean","value":false,"resume":true},{"kind":"variable","name":"_disabled","type":"boolean","value":false,"resume":true},{"kind":"variable","name":"_checked","type":"boolean","value":false,"resume":true},{"kind":"variable","name":"_state","type":"string","value":"_default","resume":true},{"kind":"variable","name":"_stateName","type":"string","value":"","resume":true},{"kind":"variable","name":"_tempStateName","type":"string","value":"","resume":false}],"actionGroups":{"ActGrpSetCheckedState":{"kind":"actiongroup","actions":[{"kind":"adjustvar","variable":"_checked","operator":"set","value":{"type":"boolean","value":true}},{"kind":"exe_actiongroup","id":"_player._setstates","scopeRef":{"type":"string","value":"_this"},"params":[]},{"kind":"exe_actiongroup","id":"ActGrpUnchecked","params":[]}]},"ActGrpUnchecked":{"kind":"actiongroup","actions":[{"kind":"if_action","condition":{"statement":{"kind":"compare","operator":"eq","valuea":"_parent.5cMqcO0aNds.#_checked","typea":"var","valueb":true,"typeb":"boolean"}},"thenActions":[{"kind":"adjustvar","variable":"_parent.5cMqcO0aNds._checked","operator":"set","value":{"type":"boolean","value":false}},{"kind":"exe_actiongroup","id":"_player._setstates","scopeRef":{"type":"string","value":"_parent.5cMqcO0aNds"},"params":[]}]},{"kind":"if_action","condition":{"statement":{"kind":"compare","operator":"eq","valuea":"_parent.5kYUmRwsITA.#_checked","typea":"var","valueb":true,"typeb":"boolean"}},"thenActions":[{"kind":"adjustvar","variable":"_parent.5kYUmRwsITA._checked","operator":"set","value":{"type":"boolean","value":false}},{"kind":"exe_actiongroup","id":"_player._setstates","scopeRef":{"type":"string","value":"_parent.5kYUmRwsITA"},"params":[]}]},{"kind":"if_action","condition":{"statement":{"kind":"compare","operator":"eq","valuea":"_parent.6MU8zwmsG4E.#_checked","typea":"var","valueb":true,"typeb":"boolean"}},"thenActions":[{"kind":"adjustvar","variable":"_parent.6MU8zwmsG4E._checked","operator":"set","value":{"type":"boolean","value":false}},{"kind":"exe_actiongroup","id":"_player._setstates","scopeRef":{"type":"string","value":"_parent.6MU8zwmsG4E"},"params":[]}]},{"kind":"if_action","condition":{"statement":{"kind":"compare","operator":"eq","valuea":"_parent.64h25mNzSaL.#_checked","typea":"var","valueb":true,"typeb":"boolean"}},"thenActions":[{"kind":"adjustvar","variable":"_parent.64h25mNzSaL._checked","operator":"set","value":{"type":"boolean","value":false}},{"kind":"exe_actiongroup","id":"_player._setstates","scopeRef":{"type":"string","value":"_parent.64h25mNzSaL"},"params":[]}]}]},"ActGrpSetHoverState":{"kind":"actiongroup","actions":[{"kind":"adjustvar","variable":"_hover","operator":"set","value":{"type":"boolean","value":true}},{"kind":"exe_actiongroup","id":"_player._setstates","scopeRef":{"type":"string","value":"_this"},"params":[]}]},"ActGrpClearHoverState":{"kind":"actiongroup","actions":[{"kind":"adjustvar","variable":"_hover","operator":"set","value":{"type":"boolean","value":false}},{"kind":"exe_actiongroup","id":"_player._setstates","scopeRef":{"type":"string","value":"_this"},"params":[]}]},"ActGrpSetDisabledState":{"kind":"actiongroup","actions":[{"kind":"adjustvar","variable":"_disabled","operator":"set","value":{"type":"boolean","value":true}},{"kind":"exe_actiongroup","id":"_player._setstates","scopeRef":{"type":"string","value":"_this"},"params":[]}]},"ActGrpSetDownState":{"kind":"actiongroup","actions":[{"kind":"adjustvar","variable":"_down","operator":"set","value":{"type":"boolean","value":true}},{"kind":"exe_actiongroup","id":"_player._setstates","scopeRef":{"type":"string","value":"_this"},"params":[]}]},"ActGrpClearStateVars":{"kind":"actiongroup","actions":[{"kind":"adjustvar","variable":"_hover","operator":"set","value":{"type":"boolean","value":false}},{"kind":"adjustvar","variable":"_down","operator":"set","value":{"type":"boolean","value":false}},{"kind":"adjustvar","variable":"_disabled","operator":"set","value":{"type":"boolean","value":false}},{"kind":"adjustvar","variable":"_checked","operator":"set","value":{"type":"boolean","value":false}}]}},"events":[{"kind":"ontransitionin","actions":[{"kind":"exe_actiongroup","id":"_player._setstates","scopeRef":{"type":"string","value":"_this"},"params":[]}]},{"kind":"onrollover","actions":[{"kind":"exe_actiongroup","id":"ActGrpSetHoverState","scopeRef":{"type":"string","value":"_this"},"params":[]}]},{"kind":"onrollout","actions":[{"kind":"exe_actiongroup","id":"ActGrpClearHoverState","scopeRef":{"type":"string","value":"_this"},"params":[]}]},{"kind":"onpress","actions":[{"kind":"exe_actiongroup","id":"ActGrpSetDownState","scopeRef":{"type":"string","value":"_this"},"params":[]}]},{"kind":"onrelease","actions":[{"kind":"exe_actiongroup","id":"ActGrpUnchecked","params":[]},{"kind":"adjustvar","variable":"_checked","operator":"set","value":{"type":"boolean","value":true}},{"kind":"adjustvar","variable":"_down","operator":"set","value":{"type":"boolean","value":false}},{"kind":"exe_actiongroup","id":"_player._setstates","scopeRef":{"type":"string","value":"_this"},"params":[]}]},{"kind":"onreleaseoutside","actions":[{"kind":"adjustvar","variable":"_down","operator":"set","value":{"type":"boolean","value":false}},{"kind":"exe_actiongroup","id":"_player._setstates","scopeRef":{"type":"string","value":"_this"},"params":[]}]}]},{"kind":"vectorshape","rotation":0,"accType":"radio","cliptobounds":false,"defaultAction":"onrelease","textLib":[{"kind":"textdata","uniqueId":"6CeNHui7rRc_-1870605293","id":"01","linkId":"txt__default_5cMqcO0aNds","type":"vectortext","xPos":0,"yPos":0,"width":0,"height":0,"shadowIndex":-1,"vectortext":{"left":0,"top":0,"right":399,"bottom":38,"pngfb":false,"pr":{"l":"Lib","i":272}}}],"shapemaskId":"","xPos":24,"yPos":0,"tabIndex":12,"tabEnabled":true,"xOffset":0,"yOffset":0,"rotateXPos":432,"rotateYPos":25,"scaleX":100,"scaleY":100,"alpha":100,"depth":5,"scrolling":true,"shuffleLock":false,"data":{"hotlinkId":"","accState":0,"vectorData":{"left":-1,"top":-1,"right":864,"bottom":50,"altText":"Get 5-7 hours of quality sleep per night.","pngfb":false,"pr":{"l":"Lib","i":170}},"html5data":{"xPos":-1,"yPos":-1,"width":865,"height":51,"strokewidth":0}},"states":[{"kind":"state","name":"_default_Disabled","data":{"hotlinkId":"","accState":1,"vectorData":{"left":-1,"top":-1,"right":864,"bottom":50,"altText":"Get 5-7 hours of quality sleep per night.","pngfb":false,"pr":{"l":"Lib","i":170}},"html5data":{"xPos":-1,"yPos":-1,"width":865,"height":51,"strokewidth":3}}},{"kind":"state","name":"_default_Down","data":{"hotlinkId":"","accState":8,"vectorData":{"left":-1,"top":-1,"right":864,"bottom":50,"altText":"Get 5-7 hours of quality sleep per night.","pngfb":false,"pr":{"l":"Lib","i":170}},"html5data":{"xPos":-1,"yPos":-1,"width":865,"height":51,"strokewidth":3}}},{"kind":"state","name":"_default_Selected","data":{"hotlinkId":"","accState":16,"vectorData":{"left":-1,"top":-1,"right":864,"bottom":50,"altText":"Get 5-7 hours of quality sleep per night.","pngfb":false,"pr":{"l":"Lib","i":171}},"html5data":{"xPos":-1,"yPos":-1,"width":865,"height":51,"strokewidth":3}}},{"kind":"state","name":"_default_Selected_Disabled","data":{"hotlinkId":"","accState":17,"vectorData":{"left":-1,"top":-1,"right":864,"bottom":50,"altText":"Get 5-7 hours of quality sleep per night.","pngfb":false,"pr":{"l":"Lib","i":171}},"html5data":{"xPos":-1,"yPos":-1,"width":865,"height":51,"strokewidth":3}}},{"kind":"state","name":"_default_Down_Selected","data":{"hotlinkId":"","accState":24,"vectorData":{"left":-1,"top":-1,"right":864,"bottom":50,"altText":"Get 5-7 hours of quality sleep per night.","pngfb":false,"pr":{"l":"Lib","i":171}},"html5data":{"xPos":-1,"yPos":-1,"width":865,"height":51,"strokewidth":3}}},{"kind":"state","name":"_default_Hover","data":{"hotlinkId":"","accState":0,"vectorData":{"left":-1,"top":-1,"right":864,"bottom":50,"altText":"Get 5-7 hours of quality sleep per night.","pngfb":false,"pr":{"l":"Lib","i":172}},"html5data":{"xPos":-1,"yPos":-1,"width":865,"height":51,"strokewidth":3}}},{"kind":"state","name":"_default_Hover_Disabled","data":{"hotlinkId":"","accState":1,"vectorData":{"left":-1,"top":-1,"right":864,"bottom":50,"altText":"Get 5-7 hours of quality sleep per night.","pngfb":false,"pr":{"l":"Lib","i":172}},"html5data":{"xPos":-1,"yPos":-1,"width":865,"height":51,"strokewidth":3}}},{"kind":"state","name":"_default_Hover_Down","data":{"hotlinkId":"","accState":8,"vectorData":{"left":-1,"top":-1,"right":864,"bottom":50,"altText":"Get 5-7 hours of quality sleep per night.","pngfb":false,"pr":{"l":"Lib","i":172}},"html5data":{"xPos":-1,"yPos":-1,"width":865,"height":51,"strokewidth":3}}},{"kind":"state","name":"_default_Hover_Selected","data":{"hotlinkId":"","accState":16,"vectorData":{"left":-1,"top":-1,"right":864,"bottom":50,"altText":"Get 5-7 hours of quality sleep per night.","pngfb":false,"pr":{"l":"Lib","i":173}},"html5data":{"xPos":-1,"yPos":-1,"width":865,"height":51,"strokewidth":3}}},{"kind":"state","name":"_default_Hover_Selected_Disabled","data":{"hotlinkId":"","accState":17,"vectorData":{"left":-1,"top":-1,"right":864,"bottom":50,"altText":"Get 5-7 hours of quality sleep per night.","pngfb":false,"pr":{"l":"Lib","i":173}},"html5data":{"xPos":-1,"yPos":-1,"width":865,"height":51,"strokewidth":3}}},{"kind":"state","name":"_default_Hover_Down_Selected","data":{"hotlinkId":"","accState":24,"vectorData":{"left":-1,"top":-1,"right":864,"bottom":50,"altText":"Get 5-7 hours of quality sleep per night.","pngfb":false,"pr":{"l":"Lib","i":173}},"html5data":{"xPos":-1,"yPos":-1,"width":865,"height":51,"strokewidth":3}}}],"width":864,"height":50,"resume":true,"useHandCursor":true,"id":"5cMqcO0aNds","variables":[{"kind":"variable","name":"_hover","type":"boolean","value":false,"resume":true},{"kind":"variable","name":"_down","type":"boolean","value":false,"resume":true},{"kind":"variable","name":"_disabled","type":"boolean","value":false,"resume":true},{"kind":"variable","name":"_checked","type":"boolean","value":false,"resume":true},{"kind":"variable","name":"_state","type":"string","value":"_default","resume":true},{"kind":"variable","name":"_stateName","type":"string","value":"","resume":true},{"kind":"variable","name":"_tempStateName","type":"string","value":"","resume":false}],"actionGroups":{"ActGrpSetCheckedState":{"kind":"actiongroup","actions":[{"kind":"adjustvar","variable":"_checked","operator":"set","value":{"type":"boolean","value":true}},{"kind":"exe_actiongroup","id":"_player._setstates","scopeRef":{"type":"string","value":"_this"},"params":[]},{"kind":"exe_actiongroup","id":"ActGrpUnchecked","params":[]}]},"ActGrpUnchecked":{"kind":"actiongroup","actions":[{"kind":"if_action","condition":{"statement":{"kind":"compare","operator":"eq","valuea":"_parent.6MmhMAHpRsi.#_checked","typea":"var","valueb":true,"typeb":"boolean"}},"thenActions":[{"kind":"adjustvar","variable":"_parent.6MmhMAHpRsi._checked","operator":"set","value":{"type":"boolean","value":false}},{"kind":"exe_actiongroup","id":"_player._setstates","scopeRef":{"type":"string","value":"_parent.6MmhMAHpRsi"},"params":[]}]},{"kind":"if_action","condition":{"statement":{"kind":"compare","operator":"eq","valuea":"_parent.5kYUmRwsITA.#_checked","typea":"var","valueb":true,"typeb":"boolean"}},"thenActions":[{"kind":"adjustvar","variable":"_parent.5kYUmRwsITA._checked","operator":"set","value":{"type":"boolean","value":false}},{"kind":"exe_actiongroup","id":"_player._setstates","scopeRef":{"type":"string","value":"_parent.5kYUmRwsITA"},"params":[]}]},{"kind":"if_action","condition":{"statement":{"kind":"compare","operator":"eq","valuea":"_parent.6MU8zwmsG4E.#_checked","typea":"var","valueb":true,"typeb":"boolean"}},"thenActions":[{"kind":"adjustvar","variable":"_parent.6MU8zwmsG4E._checked","operator":"set","value":{"type":"boolean","value":false}},{"kind":"exe_actiongroup","id":"_player._setstates","scopeRef":{"type":"string","value":"_parent.6MU8zwmsG4E"},"params":[]}]},{"kind":"if_action","condition":{"statement":{"kind":"compare","operator":"eq","valuea":"_parent.64h25mNzSaL.#_checked","typea":"var","valueb":true,"typeb":"boolean"}},"thenActions":[{"kind":"adjustvar","variable":"_parent.64h25mNzSaL._checked","operator":"set","value":{"type":"boolean","value":false}},{"kind":"exe_actiongroup","id":"_player._setstates","scopeRef":{"type":"string","value":"_parent.64h25mNzSaL"},"params":[]}]}]},"ActGrpSetHoverState":{"kind":"actiongroup","actions":[{"kind":"adjustvar","variable":"_hover","operator":"set","value":{"type":"boolean","value":true}},{"kind":"exe_actiongroup","id":"_player._setstates","scopeRef":{"type":"string","value":"_this"},"params":[]}]},"ActGrpClearHoverState":{"kind":"actiongroup","actions":[{"kind":"adjustvar","variable":"_hover","operator":"set","value":{"type":"boolean","value":false}},{"kind":"exe_actiongroup","id":"_player._setstates","scopeRef":{"type":"string","value":"_this"},"params":[]}]},"ActGrpSetDisabledState":{"kind":"actiongroup","actions":[{"kind":"adjustvar","variable":"_disabled","operator":"set","value":{"type":"boolean","value":true}},{"kind":"exe_actiongroup","id":"_player._setstates","scopeRef":{"type":"string","value":"_this"},"params":[]}]},"ActGrpSetDownState":{"kind":"actiongroup","actions":[{"kind":"adjustvar","variable":"_down","operator":"set","value":{"type":"boolean","value":true}},{"kind":"exe_actiongroup","id":"_player._setstates","scopeRef":{"type":"string","value":"_this"},"params":[]}]},"ActGrpClearStateVars":{"kind":"actiongroup","actions":[{"kind":"adjustvar","variable":"_hover","operator":"set","value":{"type":"boolean","value":false}},{"kind":"adjustvar","variable":"_down","operator":"set","value":{"type":"boolean","value":false}},{"kind":"adjustvar","variable":"_disabled","operator":"set","value":{"type":"boolean","value":false}},{"kind":"adjustvar","variable":"_checked","operator":"set","value":{"type":"boolean","value":false}}]}},"events":[{"kind":"ontransitionin","actions":[{"kind":"exe_actiongroup","id":"_player._setstates","scopeRef":{"type":"string","value":"_this"},"params":[]}]},{"kind":"onrollover","actions":[{"kind":"exe_actiongroup","id":"ActGrpSetHoverState","scopeRef":{"type":"string","value":"_this"},"params":[]}]},{"kind":"onrollout","actions":[{"kind":"exe_actiongroup","id":"ActGrpClearHoverState","scopeRef":{"type":"string","value":"_this"},"params":[]}]},{"kind":"onpress","actions":[{"kind":"exe_actiongroup","id":"ActGrpSetDownState","scopeRef":{"type":"string","value":"_this"},"params":[]}]},{"kind":"onrelease","actions":[{"kind":"exe_actiongroup","id":"ActGrpUnchecked","params":[]},{"kind":"adjustvar","variable":"_checked","operator":"set","value":{"type":"boolean","value":true}},{"kind":"adjustvar","variable":"_down","operator":"set","value":{"type":"boolean","value":false}},{"kind":"exe_actiongroup","id":"_player._setstates","scopeRef":{"type":"string","value":"_this"},"params":[]}]},{"kind":"onreleaseoutside","actions":[{"kind":"adjustvar","variable":"_down","operator":"set","value":{"type":"boolean","value":false}},{"kind":"exe_actiongroup","id":"_player._setstates","scopeRef":{"type":"string","value":"_this"},"params":[]}]}]}],"shuffle":true,"shapemaskId":"","xPos":0,"yPos":0,"tabIndex":-1,"tabEnabled":true,"xOffset":0,"yOffset":0,"rotateXPos":0,"rotateYPos":0,"scaleX":100,"scaleY":100,"alpha":100,"rotation":0,"depth":1,"scrolling":true,"shuffleLock":false,"width":0,"height":0,"resume":true,"useHandCursor":true,"id":""}],"shapemaskId":"","xPos":24,"yPos":172,"tabIndex":11,"tabEnabled":false,"xOffset":0,"yOffset":0,"rotateXPos":432,"rotateYPos":258.5,"scaleX":100,"scaleY":100,"alpha":100,"rotation":0,"depth":1,"scrolling":true,"shuffleLock":false,"data":{"hotlinkId":"","accState":0,"html5data":{"url":"","xPos":48,"yPos":172,"width":864,"height":517,"strokewidth":0}},"width":888,"height":517,"resume":true,"useHandCursor":true,"background":{"type":"vector","vectorData":{"left":0,"top":0,"right":888,"bottom":518,"altText":"Multiple Choice","pngfb":false,"pr":{"l":"Lib","i":245}}},"id":"6pVWzauEBUV11"},{"kind":"vectorshape","rotation":0,"accType":"text","cliptobounds":false,"defaultAction":"","textLib":[{"kind":"textdata","uniqueId":"5t9i3zjQpTV_1992538769","id":"01","linkId":"txt__default_5t9i3zjQpTV","type":"vectortext","xPos":0,"yPos":0,"width":0,"height":0,"shadowIndex":-1,"vectortext":{"left":0,"top":0,"right":755,"bottom":57,"pngfb":false,"pr":{"l":"Lib","i":273}}}],"shapemaskId":"","xPos":48,"yPos":80,"tabIndex":10,"tabEnabled":true,"xOffset":0,"yOffset":0,"rotateXPos":432,"rotateYPos":31,"scaleX":100,"scaleY":100,"alpha":100,"depth":2,"scrolling":true,"shuffleLock":false,"data":{"hotlinkId":"","accState":0,"vectorData":{"left":0,"top":0,"right":864,"bottom":62,"altText":"Which of the following is a component of the “Healthy Lifestyle Recommendations” guidelines?","pngfb":false,"pr":{"l":"Lib","i":251}},"html5data":{"xPos":-1,"yPos":-1,"width":865,"height":63,"strokewidth":0}},"width":864,"height":62,"resume":true,"useHandCursor":true,"id":"5t9i3zjQpTV"},{"kind":"vectorshape","rotation":0,"accType":"text","cliptobounds":false,"defaultAction":"","textLib":[{"kind":"textdata","uniqueId":"6pVWzauEBUV11_CorrectReview","id":"01","linkId":"6pVWzauEBUV11_CorrectReview","type":"vectortext","xPos":0,"yPos":0,"width":0,"height":0,"shadowIndex":-1,"vectortext":{"left":0,"top":0,"right":520,"bottom":37,"pngfb":false,"pr":{"l":"Lib","i":186}}}],"shapemaskId":"","xPos":0,"yPos":680,"tabIndex":17,"tabEnabled":true,"xOffset":0,"yOffset":0,"rotateXPos":480,"rotateYPos":20,"scaleX":100,"scaleY":100,"alpha":100,"depth":3,"scrolling":true,"shuffleLock":false,"data":{"hotlinkId":"","accState":0,"vectorData":{"left":-1,"top":-1,"right":960,"bottom":40,"altText":"Correct","pngfb":false,"pr":{"l":"Lib","i":185}},"html5data":{"xPos":-1,"yPos":-1,"width":961,"height":41,"strokewidth":0}},"width":960,"height":40,"resume":false,"useHandCursor":true,"id":"6pVWzauEBUV11_CorrectReview","events":[{"kind":"onrelease","actions":[{"kind":"hide","transition":"appear","objRef":{"type":"string","value":"_this"}}]}]},{"kind":"vectorshape","rotation":0,"accType":"text","cliptobounds":false,"defaultAction":"","textLib":[{"kind":"textdata","uniqueId":"6pVWzauEBUV11_IncorrectReview","id":"01","linkId":"6pVWzauEBUV11_IncorrectReview","type":"vectortext","xPos":0,"yPos":0,"width":0,"height":0,"shadowIndex":-1,"vectortext":{"left":0,"top":0,"right":529,"bottom":37,"pngfb":false,"pr":{"l":"Lib","i":188}}}],"shapemaskId":"","xPos":0,"yPos":680,"tabIndex":18,"tabEnabled":true,"xOffset":0,"yOffset":0,"rotateXPos":480,"rotateYPos":20,"scaleX":100,"scaleY":100,"alpha":100,"depth":4,"scrolling":true,"shuffleLock":false,"data":{"hotlinkId":"","accState":0,"vectorData":{"left":-1,"top":-1,"right":960,"bottom":40,"altText":"Incorrect","pngfb":false,"pr":{"l":"Lib","i":187}},"html5data":{"xPos":-1,"yPos":-1,"width":961,"height":41,"strokewidth":0}},"width":960,"height":40,"resume":false,"useHandCursor":true,"id":"6pVWzauEBUV11_IncorrectReview","events":[{"kind":"onrelease","actions":[{"kind":"hide","transition":"appear","objRef":{"type":"string","value":"_this"}}]}]}],"startTime":155000,"elapsedTimeMode":"pause","useHandCursor":false,"resume":true,"kind":"slidelayer","isBaseLayer":true},{"kind":"slidelayer","hideobjectsondisplay":[],"depth":0,"modal":true,"pauseParent":true,"rotateXPos":480,"rotateYPos":360,"tabIndex":-1,"enableSeek":true,"enableReplay":true,"lmsId":"","timeline":{"duration":5000,"events":[{"kind":"ontimelinetick","time":0,"actions":[{"kind":"show","transition":"appear","objRef":{"type":"string","value":"5kfU4tRF7sT"}},{"kind":"show","transition":"appear","objRef":{"type":"string","value":"6G8FfNSX7Xb"}},{"kind":"show","transition":"appear","objRef":{"type":"string","value":"6ouvdvjD2h0"}},{"kind":"show","transition":"appear","objRef":{"type":"string","value":"67F1PIeokp7"}},{"kind":"show","transition":"appear","objRef":{"type":"string","value":"5zn4ncnxwIt"}}]}]},"objects":[{"kind":"vectorshape","rotation":0,"accType":"text","cliptobounds":false,"defaultAction":"","shapemaskId":"","xPos":189,"yPos":233,"tabIndex":5,"tabEnabled":false,"xOffset":0,"yOffset":0,"rotateXPos":290.5,"rotateYPos":126.5,"scaleX":100,"scaleY":100,"alpha":100,"depth":1,"scrolling":false,"shuffleLock":false,"data":{"hotlinkId":"","accState":0,"vectorData":{"left":-2,"top":-2,"right":584,"bottom":256,"altText":"","pngfb":false,"pr":{"l":"Lib","i":189}},"html5data":{"xPos":-1,"yPos":-1,"width":582,"height":254,"strokewidth":1}},"width":581,"height":253,"resume":true,"useHandCursor":false,"id":"67F1PIeokp7"},{"kind":"vectorshape","rotation":0,"accType":"text","cliptobounds":false,"defaultAction":"","shapemaskId":"","xPos":213,"yPos":304,"tabIndex":7,"tabEnabled":false,"xOffset":0,"yOffset":0,"rotateXPos":266,"rotateYPos":-0.5,"scaleX":100,"scaleY":100,"alpha":100,"depth":2,"scrolling":false,"shuffleLock":false,"data":{"hotlinkId":"","accState":0,"vectorData":{"left":-2,"top":-2,"right":535,"bottom":2,"altText":"","pngfb":false,"pr":{"l":"Lib","i":190}},"html5data":{"xPos":-1,"yPos":-1,"width":534,"height":1,"strokewidth":1}},"width":533,"height":0,"resume":true,"useHandCursor":false,"id":"5zn4ncnxwIt"},{"kind":"vectorshape","rotation":0,"accType":"text","cliptobounds":false,"defaultAction":"","textLib":[{"kind":"textdata","uniqueId":"5kfU4tRF7sT_1572319677","id":"01","linkId":"txt__default_5kfU4tRF7sT","type":"vectortext","xPos":0,"yPos":0,"width":0,"height":0,"shadowIndex":-1,"vectortext":{"left":0,"top":0,"right":102,"bottom":43,"pngfb":false,"pr":{"l":"Lib","i":192}}}],"shapemaskId":"","xPos":213,"yPos":249,"tabIndex":6,"tabEnabled":true,"xOffset":0,"yOffset":0,"rotateXPos":266.5,"rotateYPos":25.5,"scaleX":100,"scaleY":100,"alpha":100,"depth":3,"scrolling":true,"shuffleLock":false,"data":{"hotlinkId":"","accState":0,"vectorData":{"left":0,"top":0,"right":534,"bottom":51,"altText":"Correct","pngfb":false,"pr":{"l":"Lib","i":191}},"html5data":{"xPos":-1,"yPos":-1,"width":534,"height":52,"strokewidth":0}},"width":533,"height":51,"resume":true,"useHandCursor":true,"id":"5kfU4tRF7sT"},{"kind":"vectorshape","rotation":0,"accType":"text","cliptobounds":false,"defaultAction":"","textLib":[{"kind":"textdata","uniqueId":"6G8FfNSX7Xb_-1341994093","id":"01","linkId":"txt__default_6G8FfNSX7Xb","type":"vectortext","xPos":0,"yPos":0,"width":0,"height":0,"shadowIndex":-1,"vectortext":{"left":0,"top":0,"right":475,"bottom":33,"pngfb":false,"pr":{"l":"Lib","i":243}}}],"shapemaskId":"","xPos":213,"yPos":312,"tabIndex":8,"tabEnabled":true,"xOffset":0,"yOffset":0,"rotateXPos":266.5,"rotateYPos":51.5,"scaleX":100,"scaleY":100,"alpha":100,"depth":4,"scrolling":true,"shuffleLock":false,"data":{"hotlinkId":"","accState":0,"vectorData":{"left":0,"top":0,"right":534,"bottom":103,"altText":"That\'s right!  You selected the correct response.","pngfb":false,"pr":{"l":"Lib","i":193}},"html5data":{"xPos":-1,"yPos":-1,"width":534,"height":104,"strokewidth":0}},"width":533,"height":103,"resume":true,"useHandCursor":true,"id":"6G8FfNSX7Xb"},{"kind":"vectorshape","rotation":0,"accType":"button","cliptobounds":false,"defaultAction":"onrelease","textLib":[{"kind":"textdata","uniqueId":"5hRVXqRS7ff_-376547939","id":"01","linkId":"txt__default_6ouvdvjD2h0","type":"vectortext","xPos":0,"yPos":0,"width":0,"height":0,"shadowIndex":-1,"vectortext":{"left":0,"top":0,"right":128,"bottom":34,"pngfb":false,"pr":{"l":"Lib","i":200}}}],"shapemaskId":"","xPos":397,"yPos":431,"tabIndex":9,"tabEnabled":true,"xOffset":0,"yOffset":0,"rotateXPos":83.5,"rotateYPos":20,"scaleX":100,"scaleY":100,"alpha":100,"depth":5,"scrolling":true,"shuffleLock":false,"data":{"hotlinkId":"","accState":0,"vectorData":{"left":-2,"top":-2,"right":168,"bottom":41,"altText":"Continue","pngfb":false,"pr":{"l":"Lib","i":195}},"html5data":{"xPos":-1,"yPos":-1,"width":168,"height":41,"strokewidth":1}},"states":[{"kind":"state","name":"_default_Disabled","data":{"hotlinkId":"","accState":1,"vectorData":{"left":-2,"top":-2,"right":168,"bottom":41,"altText":"Continue","pngfb":false,"pr":{"l":"Lib","i":195}},"html5data":{"xPos":-2,"yPos":-2,"width":170,"height":43,"strokewidth":1}}},{"kind":"state","name":"_default_Down","data":{"hotlinkId":"","accState":8,"vectorData":{"left":-2,"top":-2,"right":168,"bottom":41,"altText":"Continue","pngfb":false,"pr":{"l":"Lib","i":196}},"html5data":{"xPos":-2,"yPos":-2,"width":170,"height":43,"strokewidth":1}}},{"kind":"state","name":"_default_Visited","data":{"hotlinkId":"","accState":0,"vectorData":{"left":-2,"top":-2,"right":168,"bottom":41,"altText":"Continue","pngfb":false,"pr":{"l":"Lib","i":195}},"html5data":{"xPos":-2,"yPos":-2,"width":170,"height":43,"strokewidth":1}}},{"kind":"state","name":"_default_Visited_Disabled","data":{"hotlinkId":"","accState":1,"vectorData":{"left":-2,"top":-2,"right":168,"bottom":41,"altText":"Continue","pngfb":false,"pr":{"l":"Lib","i":195}},"html5data":{"xPos":-2,"yPos":-2,"width":170,"height":43,"strokewidth":1}}},{"kind":"state","name":"_default_Down_Visited","data":{"hotlinkId":"","accState":8,"vectorData":{"left":-2,"top":-2,"right":168,"bottom":41,"altText":"Continue","pngfb":false,"pr":{"l":"Lib","i":196}},"html5data":{"xPos":-2,"yPos":-2,"width":170,"height":43,"strokewidth":1}}},{"kind":"state","name":"_default_Hover","data":{"hotlinkId":"","accState":0,"vectorData":{"left":-2,"top":-2,"right":168,"bottom":41,"altText":"Continue","pngfb":false,"pr":{"l":"Lib","i":197}},"html5data":{"xPos":-2,"yPos":-2,"width":170,"height":43,"strokewidth":1}}},{"kind":"state","name":"_default_Hover_Disabled","data":{"hotlinkId":"","accState":1,"vectorData":{"left":-2,"top":-2,"right":168,"bottom":41,"altText":"Continue","pngfb":false,"pr":{"l":"Lib","i":198}},"html5data":{"xPos":-2,"yPos":-2,"width":170,"height":43,"strokewidth":1}}},{"kind":"state","name":"_default_Hover_Down","data":{"hotlinkId":"","accState":8,"vectorData":{"left":-2,"top":-2,"right":168,"bottom":41,"altText":"Continue","pngfb":false,"pr":{"l":"Lib","i":199}},"html5data":{"xPos":-2,"yPos":-2,"width":170,"height":43,"strokewidth":1}}},{"kind":"state","name":"_default_Hover_Visited","data":{"hotlinkId":"","accState":0,"vectorData":{"left":-2,"top":-2,"right":168,"bottom":41,"altText":"Continue","pngfb":false,"pr":{"l":"Lib","i":197}},"html5data":{"xPos":-2,"yPos":-2,"width":170,"height":43,"strokewidth":1}}},{"kind":"state","name":"_default_Hover_Visited_Disabled","data":{"hotlinkId":"","accState":1,"vectorData":{"left":-2,"top":-2,"right":168,"bottom":41,"altText":"Continue","pngfb":false,"pr":{"l":"Lib","i":197}},"html5data":{"xPos":-2,"yPos":-2,"width":170,"height":43,"strokewidth":1}}},{"kind":"state","name":"_default_Hover_Down_Visited","data":{"hotlinkId":"","accState":8,"vectorData":{"left":-2,"top":-2,"right":168,"bottom":41,"altText":"Continue","pngfb":false,"pr":{"l":"Lib","i":199}},"html5data":{"xPos":-2,"yPos":-2,"width":170,"height":43,"strokewidth":1}}}],"width":167,"height":40,"resume":true,"useHandCursor":true,"id":"6ouvdvjD2h0","variables":[{"kind":"variable","name":"_hover","type":"boolean","value":false,"resume":true},{"kind":"variable","name":"_down","type":"boolean","value":false,"resume":true},{"kind":"variable","name":"_disabled","type":"boolean","value":false,"resume":true},{"kind":"variable","name":"_visited","type":"boolean","value":false,"resume":true},{"kind":"variable","name":"_savevisited","type":"boolean","value":false,"resume":true},{"kind":"variable","name":"_state","type":"string","value":"_default","resume":true},{"kind":"variable","name":"_stateName","type":"string","value":"","resume":true},{"kind":"variable","name":"_tempStateName","type":"string","value":"","resume":false}],"actionGroups":{"ActGrpSetVisitedState":{"kind":"actiongroup","actions":[{"kind":"adjustvar","variable":"_savevisited","operator":"set","value":{"type":"var","value":"#_visited"}},{"kind":"adjustvar","variable":"_visited","operator":"set","value":{"type":"boolean","value":true}},{"kind":"exe_actiongroup","id":"_player._setstates","scopeRef":{"type":"string","value":"_this"},"params":[]}]},"ActGrpSetHoverState":{"kind":"actiongroup","actions":[{"kind":"adjustvar","variable":"_hover","operator":"set","value":{"type":"boolean","value":true}},{"kind":"exe_actiongroup","id":"_player._setstates","scopeRef":{"type":"string","value":"_this"},"params":[]}]},"ActGrpClearHoverState":{"kind":"actiongroup","actions":[{"kind":"adjustvar","variable":"_hover","operator":"set","value":{"type":"boolean","value":false}},{"kind":"exe_actiongroup","id":"_player._setstates","scopeRef":{"type":"string","value":"_this"},"params":[]}]},"ActGrpSetDisabledState":{"kind":"actiongroup","actions":[{"kind":"adjustvar","variable":"_disabled","operator":"set","value":{"type":"boolean","value":true}},{"kind":"exe_actiongroup","id":"_player._setstates","scopeRef":{"type":"string","value":"_this"},"params":[]}]},"ActGrpSetDownState":{"kind":"actiongroup","actions":[{"kind":"adjustvar","variable":"_down","operator":"set","value":{"type":"boolean","value":true}},{"kind":"exe_actiongroup","id":"_player._setstates","scopeRef":{"type":"string","value":"_this"},"params":[]}]},"ActGrpClearStateVars":{"kind":"actiongroup","actions":[{"kind":"adjustvar","variable":"_hover","operator":"set","value":{"type":"boolean","value":false}},{"kind":"adjustvar","variable":"_down","operator":"set","value":{"type":"boolean","value":false}},{"kind":"adjustvar","variable":"_disabled","operator":"set","value":{"type":"boolean","value":false}},{"kind":"adjustvar","variable":"_visited","operator":"set","value":{"type":"boolean","value":false}},{"kind":"adjustvar","variable":"_savevisited","operator":"set","value":{"type":"boolean","value":false}}]}},"events":[{"kind":"onrelease","actions":[{"kind":"exe_actiongroup","id":"ActGrpSetVisitedState","scopeRef":{"type":"string","value":"_this"},"params":[]},{"kind":"adjustvar","variable":"_hover","operator":"set","value":{"type":"boolean","value":false}},{"kind":"adjustvar","variable":"_down","operator":"set","value":{"type":"boolean","value":false}},{"kind":"exe_actiongroup","id":"_player._setstates","scopeRef":{"type":"string","value":"_this"},"params":[]},{"kind":"hide_slidelayer","transition":"appear","objRef":{"type":"string","value":"_parent"}},{"kind":"playnextdrawslide"}]},{"kind":"ontransitionin","actions":[{"kind":"exe_actiongroup","id":"_player._setstates","scopeRef":{"type":"string","value":"_this"},"params":[]}]},{"kind":"onrollover","actions":[{"kind":"exe_actiongroup","id":"ActGrpSetHoverState","scopeRef":{"type":"string","value":"_this"},"params":[]}]},{"kind":"onrollout","actions":[{"kind":"exe_actiongroup","id":"ActGrpClearHoverState","scopeRef":{"type":"string","value":"_this"},"params":[]}]},{"kind":"onpress","actions":[{"kind":"exe_actiongroup","id":"ActGrpSetDownState","scopeRef":{"type":"string","value":"_this"},"params":[]}]},{"kind":"onreleaseoutside","actions":[{"kind":"adjustvar","variable":"_down","operator":"set","value":{"type":"boolean","value":false}},{"kind":"exe_actiongroup","id":"_player._setstates","scopeRef":{"type":"string","value":"_this"},"params":[]}]}]}],"startTime":155000,"elapsedTimeMode":"pause","width":960,"height":720,"resume":true,"useHandCursor":false,"id":"5Z8Po8VOY6R","events":[{"kind":"ontopmostlayer","actions":[{"kind":"setactivetimeline","objRef":{"type":"string","value":"_this"}}]},{"kind":"ontransitionin","actions":[{"kind":"enable_frame_control","name":"submit","enable":false}]},{"kind":"ontransitionout","actions":[{"kind":"enable_frame_control","name":"submit","enable":true}]},{"kind":"ontransitionincomplete","actions":[{"kind":"setfocus","showrect":false,"value":{"type":"string","value":"5kfU4tRF7sT"}}]}]},{"kind":"slidelayer","hideobjectsondisplay":[],"depth":0,"modal":true,"pauseParent":true,"rotateXPos":480,"rotateYPos":360,"tabIndex":-1,"enableSeek":true,"enableReplay":true,"lmsId":"","timeline":{"duration":5000,"events":[{"kind":"ontimelinetick","time":0,"actions":[{"kind":"show","transition":"appear","objRef":{"type":"string","value":"5ZrQF4GX5GV"}},{"kind":"show","transition":"appear","objRef":{"type":"string","value":"6kSDKFRh0LW"}},{"kind":"show","transition":"appear","objRef":{"type":"string","value":"5cRQt5Ih1Am"}},{"kind":"show","transition":"appear","objRef":{"type":"string","value":"67F1PIeokp7"}},{"kind":"show","transition":"appear","objRef":{"type":"string","value":"5zn4ncnxwIt"}}]}]},"objects":[{"kind":"vectorshape","rotation":0,"accType":"text","cliptobounds":false,"defaultAction":"","shapemaskId":"","xPos":189,"yPos":233,"tabIndex":0,"tabEnabled":false,"xOffset":0,"yOffset":0,"rotateXPos":290.5,"rotateYPos":126.5,"scaleX":100,"scaleY":100,"alpha":100,"depth":1,"scrolling":false,"shuffleLock":false,"data":{"hotlinkId":"","accState":0,"vectorData":{"left":-2,"top":-2,"right":584,"bottom":256,"altText":"","pngfb":false,"pr":{"l":"Lib","i":189}},"html5data":{"xPos":-1,"yPos":-1,"width":582,"height":254,"strokewidth":1}},"width":581,"height":253,"resume":true,"useHandCursor":false,"id":"67F1PIeokp7"},{"kind":"vectorshape","rotation":0,"accType":"text","cliptobounds":false,"defaultAction":"","shapemaskId":"","xPos":213,"yPos":304,"tabIndex":2,"tabEnabled":false,"xOffset":0,"yOffset":0,"rotateXPos":266,"rotateYPos":-0.5,"scaleX":100,"scaleY":100,"alpha":100,"depth":2,"scrolling":false,"shuffleLock":false,"data":{"hotlinkId":"","accState":0,"vectorData":{"left":-2,"top":-2,"right":535,"bottom":2,"altText":"","pngfb":false,"pr":{"l":"Lib","i":190}},"html5data":{"xPos":-1,"yPos":-1,"width":534,"height":1,"strokewidth":1}},"width":533,"height":0,"resume":true,"useHandCursor":false,"id":"5zn4ncnxwIt"},{"kind":"vectorshape","rotation":0,"accType":"text","cliptobounds":false,"defaultAction":"","textLib":[{"kind":"textdata","uniqueId":"5ZrQF4GX5GV_-1731186423","id":"01","linkId":"txt__default_5ZrQF4GX5GV","type":"vectortext","xPos":0,"yPos":0,"width":0,"height":0,"shadowIndex":-1,"vectortext":{"left":0,"top":0,"right":123,"bottom":43,"pngfb":false,"pr":{"l":"Lib","i":201}}}],"shapemaskId":"","xPos":213,"yPos":249,"tabIndex":1,"tabEnabled":true,"xOffset":0,"yOffset":0,"rotateXPos":266.5,"rotateYPos":25.5,"scaleX":100,"scaleY":100,"alpha":100,"depth":3,"scrolling":true,"shuffleLock":false,"data":{"hotlinkId":"","accState":0,"vectorData":{"left":0,"top":0,"right":534,"bottom":51,"altText":"Incorrect","pngfb":false,"pr":{"l":"Lib","i":191}},"html5data":{"xPos":-1,"yPos":-1,"width":534,"height":52,"strokewidth":0}},"width":533,"height":51,"resume":true,"useHandCursor":true,"id":"5ZrQF4GX5GV"},{"kind":"vectorshape","rotation":0,"accType":"text","cliptobounds":false,"defaultAction":"","textLib":[{"kind":"textdata","uniqueId":"6kSDKFRh0LW_-155206380","id":"01","linkId":"txt__default_6kSDKFRh0LW","type":"vectortext","xPos":0,"yPos":0,"width":0,"height":0,"shadowIndex":-1,"vectortext":{"left":0,"top":0,"right":398,"bottom":33,"pngfb":false,"pr":{"l":"Lib","i":244}}}],"shapemaskId":"","xPos":213,"yPos":312,"tabIndex":3,"tabEnabled":true,"xOffset":0,"yOffset":0,"rotateXPos":266.5,"rotateYPos":51.5,"scaleX":100,"scaleY":100,"alpha":100,"depth":4,"scrolling":true,"shuffleLock":false,"data":{"hotlinkId":"","accState":0,"vectorData":{"left":0,"top":0,"right":534,"bottom":103,"altText":"You did not select the correct response.","pngfb":false,"pr":{"l":"Lib","i":193}},"html5data":{"xPos":-1,"yPos":-1,"width":534,"height":104,"strokewidth":0}},"width":533,"height":103,"resume":true,"useHandCursor":true,"id":"6kSDKFRh0LW"},{"kind":"vectorshape","rotation":0,"accType":"button","cliptobounds":false,"defaultAction":"onrelease","textLib":[{"kind":"textdata","uniqueId":"65vCwy1nKP7_-1203452539","id":"01","linkId":"txt__default_5cRQt5Ih1Am","type":"vectortext","xPos":0,"yPos":0,"width":0,"height":0,"shadowIndex":-1,"vectortext":{"left":0,"top":0,"right":128,"bottom":34,"pngfb":false,"pr":{"l":"Lib","i":200}}}],"shapemaskId":"","xPos":397,"yPos":431,"tabIndex":4,"tabEnabled":true,"xOffset":0,"yOffset":0,"rotateXPos":83.5,"rotateYPos":20,"scaleX":100,"scaleY":100,"alpha":100,"depth":5,"scrolling":true,"shuffleLock":false,"data":{"hotlinkId":"","accState":0,"vectorData":{"left":-2,"top":-2,"right":168,"bottom":41,"altText":"Continue","pngfb":false,"pr":{"l":"Lib","i":195}},"html5data":{"xPos":-1,"yPos":-1,"width":168,"height":41,"strokewidth":1}},"states":[{"kind":"state","name":"_default_Disabled","data":{"hotlinkId":"","accState":1,"vectorData":{"left":-2,"top":-2,"right":168,"bottom":41,"altText":"Continue","pngfb":false,"pr":{"l":"Lib","i":195}},"html5data":{"xPos":-2,"yPos":-2,"width":170,"height":43,"strokewidth":1}}},{"kind":"state","name":"_default_Down","data":{"hotlinkId":"","accState":8,"vectorData":{"left":-2,"top":-2,"right":168,"bottom":41,"altText":"Continue","pngfb":false,"pr":{"l":"Lib","i":196}},"html5data":{"xPos":-2,"yPos":-2,"width":170,"height":43,"strokewidth":1}}},{"kind":"state","name":"_default_Visited","data":{"hotlinkId":"","accState":0,"vectorData":{"left":-2,"top":-2,"right":168,"bottom":41,"altText":"Continue","pngfb":false,"pr":{"l":"Lib","i":195}},"html5data":{"xPos":-2,"yPos":-2,"width":170,"height":43,"strokewidth":1}}},{"kind":"state","name":"_default_Visited_Disabled","data":{"hotlinkId":"","accState":1,"vectorData":{"left":-2,"top":-2,"right":168,"bottom":41,"altText":"Continue","pngfb":false,"pr":{"l":"Lib","i":195}},"html5data":{"xPos":-2,"yPos":-2,"width":170,"height":43,"strokewidth":1}}},{"kind":"state","name":"_default_Down_Visited","data":{"hotlinkId":"","accState":8,"vectorData":{"left":-2,"top":-2,"right":168,"bottom":41,"altText":"Continue","pngfb":false,"pr":{"l":"Lib","i":196}},"html5data":{"xPos":-2,"yPos":-2,"width":170,"height":43,"strokewidth":1}}},{"kind":"state","name":"_default_Hover","data":{"hotlinkId":"","accState":0,"vectorData":{"left":-2,"top":-2,"right":168,"bottom":41,"altText":"Continue","pngfb":false,"pr":{"l":"Lib","i":197}},"html5data":{"xPos":-2,"yPos":-2,"width":170,"height":43,"strokewidth":1}}},{"kind":"state","name":"_default_Hover_Disabled","data":{"hotlinkId":"","accState":1,"vectorData":{"left":-2,"top":-2,"right":168,"bottom":41,"altText":"Continue","pngfb":false,"pr":{"l":"Lib","i":198}},"html5data":{"xPos":-2,"yPos":-2,"width":170,"height":43,"strokewidth":1}}},{"kind":"state","name":"_default_Hover_Down","data":{"hotlinkId":"","accState":8,"vectorData":{"left":-2,"top":-2,"right":168,"bottom":41,"altText":"Continue","pngfb":false,"pr":{"l":"Lib","i":199}},"html5data":{"xPos":-2,"yPos":-2,"width":170,"height":43,"strokewidth":1}}},{"kind":"state","name":"_default_Hover_Visited","data":{"hotlinkId":"","accState":0,"vectorData":{"left":-2,"top":-2,"right":168,"bottom":41,"altText":"Continue","pngfb":false,"pr":{"l":"Lib","i":197}},"html5data":{"xPos":-2,"yPos":-2,"width":170,"height":43,"strokewidth":1}}},{"kind":"state","name":"_default_Hover_Visited_Disabled","data":{"hotlinkId":"","accState":1,"vectorData":{"left":-2,"top":-2,"right":168,"bottom":41,"altText":"Continue","pngfb":false,"pr":{"l":"Lib","i":197}},"html5data":{"xPos":-2,"yPos":-2,"width":170,"height":43,"strokewidth":1}}},{"kind":"state","name":"_default_Hover_Down_Visited","data":{"hotlinkId":"","accState":8,"vectorData":{"left":-2,"top":-2,"right":168,"bottom":41,"altText":"Continue","pngfb":false,"pr":{"l":"Lib","i":199}},"html5data":{"xPos":-2,"yPos":-2,"width":170,"height":43,"strokewidth":1}}}],"width":167,"height":40,"resume":true,"useHandCursor":true,"id":"5cRQt5Ih1Am","variables":[{"kind":"variable","name":"_hover","type":"boolean","value":false,"resume":true},{"kind":"variable","name":"_down","type":"boolean","value":false,"resume":true},{"kind":"variable","name":"_disabled","type":"boolean","value":false,"resume":true},{"kind":"variable","name":"_visited","type":"boolean","value":false,"resume":true},{"kind":"variable","name":"_savevisited","type":"boolean","value":false,"resume":true},{"kind":"variable","name":"_state","type":"string","value":"_default","resume":true},{"kind":"variable","name":"_stateName","type":"string","value":"","resume":true},{"kind":"variable","name":"_tempStateName","type":"string","value":"","resume":false}],"actionGroups":{"ActGrpSetVisitedState":{"kind":"actiongroup","actions":[{"kind":"adjustvar","variable":"_savevisited","operator":"set","value":{"type":"var","value":"#_visited"}},{"kind":"adjustvar","variable":"_visited","operator":"set","value":{"type":"boolean","value":true}},{"kind":"exe_actiongroup","id":"_player._setstates","scopeRef":{"type":"string","value":"_this"},"params":[]}]},"ActGrpSetHoverState":{"kind":"actiongroup","actions":[{"kind":"adjustvar","variable":"_hover","operator":"set","value":{"type":"boolean","value":true}},{"kind":"exe_actiongroup","id":"_player._setstates","scopeRef":{"type":"string","value":"_this"},"params":[]}]},"ActGrpClearHoverState":{"kind":"actiongroup","actions":[{"kind":"adjustvar","variable":"_hover","operator":"set","value":{"type":"boolean","value":false}},{"kind":"exe_actiongroup","id":"_player._setstates","scopeRef":{"type":"string","value":"_this"},"params":[]}]},"ActGrpSetDisabledState":{"kind":"actiongroup","actions":[{"kind":"adjustvar","variable":"_disabled","operator":"set","value":{"type":"boolean","value":true}},{"kind":"exe_actiongroup","id":"_player._setstates","scopeRef":{"type":"string","value":"_this"},"params":[]}]},"ActGrpSetDownState":{"kind":"actiongroup","actions":[{"kind":"adjustvar","variable":"_down","operator":"set","value":{"type":"boolean","value":true}},{"kind":"exe_actiongroup","id":"_player._setstates","scopeRef":{"type":"string","value":"_this"},"params":[]}]},"ActGrpClearStateVars":{"kind":"actiongroup","actions":[{"kind":"adjustvar","variable":"_hover","operator":"set","value":{"type":"boolean","value":false}},{"kind":"adjustvar","variable":"_down","operator":"set","value":{"type":"boolean","value":false}},{"kind":"adjustvar","variable":"_disabled","operator":"set","value":{"type":"boolean","value":false}},{"kind":"adjustvar","variable":"_visited","operator":"set","value":{"type":"boolean","value":false}},{"kind":"adjustvar","variable":"_savevisited","operator":"set","value":{"type":"boolean","value":false}}]}},"events":[{"kind":"onrelease","actions":[{"kind":"exe_actiongroup","id":"ActGrpSetVisitedState","scopeRef":{"type":"string","value":"_this"},"params":[]},{"kind":"adjustvar","variable":"_hover","operator":"set","value":{"type":"boolean","value":false}},{"kind":"adjustvar","variable":"_down","operator":"set","value":{"type":"boolean","value":false}},{"kind":"exe_actiongroup","id":"_player._setstates","scopeRef":{"type":"string","value":"_this"},"params":[]},{"kind":"hide_slidelayer","transition":"appear","objRef":{"type":"string","value":"_parent"}},{"kind":"playnextdrawslide"}]},{"kind":"ontransitionin","actions":[{"kind":"exe_actiongroup","id":"_player._setstates","scopeRef":{"type":"string","value":"_this"},"params":[]}]},{"kind":"onrollover","actions":[{"kind":"exe_actiongroup","id":"ActGrpSetHoverState","scopeRef":{"type":"string","value":"_this"},"params":[]}]},{"kind":"onrollout","actions":[{"kind":"exe_actiongroup","id":"ActGrpClearHoverState","scopeRef":{"type":"string","value":"_this"},"params":[]}]},{"kind":"onpress","actions":[{"kind":"exe_actiongroup","id":"ActGrpSetDownState","scopeRef":{"type":"string","value":"_this"},"params":[]}]},{"kind":"onreleaseoutside","actions":[{"kind":"adjustvar","variable":"_down","operator":"set","value":{"type":"boolean","value":false}},{"kind":"exe_actiongroup","id":"_player._setstates","scopeRef":{"type":"string","value":"_this"},"params":[]}]}]}],"startTime":155000,"elapsedTimeMode":"pause","width":960,"height":720,"resume":true,"useHandCursor":false,"id":"5eLH6WSkSIY","events":[{"kind":"ontopmostlayer","actions":[{"kind":"setactivetimeline","objRef":{"type":"string","value":"_this"}}]},{"kind":"ontransitionin","actions":[{"kind":"enable_frame_control","name":"submit","enable":false}]},{"kind":"ontransitionout","actions":[{"kind":"enable_frame_control","name":"submit","enable":true}]},{"kind":"ontransitionincomplete","actions":[{"kind":"setfocus","showrect":false,"value":{"type":"string","value":"5ZrQF4GX5GV"}}]}]}],"showAnimationId":"","lmsId":"Slide7","width":960,"height":720,"resume":true,"background":{"type":"fill","fill":{"type":"linear","rotation":90,"colors":[{"kind":"color","rgb":"0xFFFFFF","alpha":100,"stop":0}]}},"id":"638jJgM3ZQs11","actionGroups":{"ActGrpOnSubmitButtonClick":{"kind":"actiongroup","actions":[{"kind":"if_action","condition":{"statement":{"kind":"compare","operator":"eq","valuea":"_this.6pVWzauEBUV11.$Viewed","typea":"property","valueb":true,"typeb":"boolean"}},"thenActions":[{"kind":"if_action","condition":{"statement":{"kind":"or","statements":[{"kind":"compare","operator":"eq","valuea":"6pVWzauEBUV11.5cMqcO0aNds.#_checked","typea":"var","valueb":true,"typeb":"boolean"},{"kind":"compare","operator":"eq","valuea":"6pVWzauEBUV11.6MmhMAHpRsi.#_checked","typea":"var","valueb":true,"typeb":"boolean"},{"kind":"compare","operator":"eq","valuea":"6pVWzauEBUV11.5kYUmRwsITA.#_checked","typea":"var","valueb":true,"typeb":"boolean"},{"kind":"compare","operator":"eq","valuea":"6pVWzauEBUV11.6MU8zwmsG4E.#_checked","typea":"var","valueb":true,"typeb":"boolean"},{"kind":"compare","operator":"eq","valuea":"6pVWzauEBUV11.64h25mNzSaL.#_checked","typea":"var","valueb":true,"typeb":"boolean"}]}},"thenActions":[{"kind":"eval_interaction","id":"_this.66fjIIoVMGp"}],"elseActions":[{"kind":"gotoplay","window":"MessageWnd","wndtype":"normal","objRef":{"type":"string","value":"_player.MsgScene_6fwYVGThxhM11.InvalidPromptSlide"}}]}],"elseActions":[{"kind":"gotoplay","window":"MessageWnd","wndtype":"normal","objRef":{"type":"string","value":"_player.MsgScene_6fwYVGThxhM11.ScrollPromptSlide"}}]}]},"ReviewInt_6pVWzauEBUV11":{"kind":"actiongroup","actions":[{"kind":"set_enabled","objRef":{"type":"string","value":"6pVWzauEBUV11.5cMqcO0aNds"},"enabled":{"type":"boolean","value":false}},{"kind":"set_enabled","objRef":{"type":"string","value":"6pVWzauEBUV11.6MmhMAHpRsi"},"enabled":{"type":"boolean","value":false}},{"kind":"set_enabled","objRef":{"type":"string","value":"6pVWzauEBUV11.5kYUmRwsITA"},"enabled":{"type":"boolean","value":false}},{"kind":"set_enabled","objRef":{"type":"string","value":"6pVWzauEBUV11.6MU8zwmsG4E"},"enabled":{"type":"boolean","value":false}},{"kind":"set_enabled","objRef":{"type":"string","value":"6pVWzauEBUV11.64h25mNzSaL"},"enabled":{"type":"boolean","value":false}},{"kind":"if_action","condition":{"statement":{"kind":"compare","operator":"eq","valuea":"66fjIIoVMGp.$Status","typea":"property","valueb":"correct","typeb":"string"}},"thenActions":[{"kind":"show","transition":"appear","objRef":{"type":"string","value":"6pVWzauEBUV11_CorrectReview"}}],"elseActions":[{"kind":"show","transition":"appear","objRef":{"type":"string","value":"6pVWzauEBUV11_IncorrectReview"}}]}]},"ReviewIntCorrectIncorrect_6pVWzauEBUV11":{"kind":"actiongroup","actions":[{"kind":"set_enabled","objRef":{"type":"string","value":"6pVWzauEBUV11.5cMqcO0aNds"},"enabled":{"type":"boolean","value":false}},{"kind":"set_enabled","objRef":{"type":"string","value":"6pVWzauEBUV11.6MmhMAHpRsi"},"enabled":{"type":"boolean","value":false}},{"kind":"if_action","condition":{"statement":{"kind":"compare","operator":"eq","valuea":"6pVWzauEBUV11.5kYUmRwsITA.$OnStage","typea":"property","valueb":false,"typeb":"boolean"}},"thenActions":[{"kind":"show","transition":"appear","objRef":{"type":"string","value":"6pVWzauEBUV11.5kYUmRwsITA"}}]},{"kind":"adjustvar","variable":"6pVWzauEBUV11.5kYUmRwsITA._hover","operator":"set","value":{"type":"boolean","value":false}},{"kind":"adjustvar","variable":"6pVWzauEBUV11.5kYUmRwsITA._down","operator":"set","value":{"type":"boolean","value":false}},{"kind":"adjustvar","variable":"6pVWzauEBUV11.5kYUmRwsITA._disabled","operator":"set","value":{"type":"boolean","value":false}},{"kind":"exe_actiongroup","id":"6pVWzauEBUV11.5kYUmRwsITA.ActGrpSetReviewState","params":[]},{"kind":"set_enabled","objRef":{"type":"string","value":"6pVWzauEBUV11.5kYUmRwsITA"},"enabled":{"type":"boolean","value":false}},{"kind":"set_enabled","objRef":{"type":"string","value":"6pVWzauEBUV11.6MU8zwmsG4E"},"enabled":{"type":"boolean","value":false}},{"kind":"set_enabled","objRef":{"type":"string","value":"6pVWzauEBUV11.64h25mNzSaL"},"enabled":{"type":"boolean","value":false}}]},"AnsweredInt_6pVWzauEBUV11":{"kind":"actiongroup","actions":[{"kind":"exe_actiongroup","id":"DisableChoices_6pVWzauEBUV11","params":[]},{"kind":"if_action","condition":{"statement":{"kind":"compare","operator":"eq","valuea":"$WindowId","typea":"property","valueb":"_frame","typeb":"string"}},"thenActions":[{"kind":"set_frame_layout","name":"pxabnsnfns01001000001"}],"elseActions":[{"kind":"set_window_control_layout","name":"pxabnsnfns01001000001"}]}]},"DisableChoices_6pVWzauEBUV11":{"kind":"actiongroup","actions":[{"kind":"exe_actiongroup","id":"6pVWzauEBUV11.5cMqcO0aNds.ActGrpSetDisabledState","params":[]},{"kind":"exe_actiongroup","id":"6pVWzauEBUV11.6MmhMAHpRsi.ActGrpSetDisabledState","params":[]},{"kind":"exe_actiongroup","id":"6pVWzauEBUV11.5kYUmRwsITA.ActGrpSetDisabledState","params":[]},{"kind":"exe_actiongroup","id":"6pVWzauEBUV11.6MU8zwmsG4E.ActGrpSetDisabledState","params":[]},{"kind":"exe_actiongroup","id":"6pVWzauEBUV11.64h25mNzSaL.ActGrpSetDisabledState","params":[]}]},"6pVWzauEBUV11_CheckAnswered":{"kind":"actiongroup","actions":[{"kind":"if_action","condition":{"statement":{"kind":"and","statements":[{"kind":"compare","operator":"eq","valuea":"_parent.$Id","typea":"property","valueb":"5V7gGQZlmyv11","typeb":"string"},{"kind":"or","statements":[{"kind":"compare","operator":"eq","valuea":"66fjIIoVMGp.$Status","typea":"property","valueb":"correct","typeb":"string"},{"kind":"compare","operator":"eq","valuea":"_player.6Nfyv7CUA2k11.$QuizComplete","typea":"property","valueb":true,"typeb":"boolean"}]}]}},"thenActions":[{"kind":"exe_actiongroup","id":"AnsweredInt_6pVWzauEBUV11","params":[]}],"elseActions":[{"kind":"if_action","condition":{"statement":{"kind":"compare","operator":"eq","valuea":"66fjIIoVMGp.$Status","typea":"property","valueb":"incorrect","typeb":"string"}},"thenActions":[{"kind":"if_action","condition":{"statement":{"kind":"compare","operator":"gte","valuea":"66fjIIoVMGp.$AttemptCount","typea":"property","valueb":1,"typeb":"number"}},"thenActions":[{"kind":"exe_actiongroup","id":"AnsweredInt_6pVWzauEBUV11","params":[]}]}]}]}]},"SetLayout_pxabnsnfns01001000001":{"kind":"actiongroup","actions":[{"kind":"if_action","condition":{"statement":{"kind":"compare","operator":"eq","valuea":"$WindowId","typea":"property","valueb":"_frame","typeb":"string"}},"thenActions":[{"kind":"set_frame_layout","name":"pxabnsnfns01001000001"}],"elseActions":[{"kind":"set_window_control_layout","name":"pxabnsnfns01001000001"}]}]},"CloseFeedback":{"kind":"actiongroup","actions":[{"kind":"if_action","condition":{"statement":{"kind":"compare","operator":"eq","valuea":"_player.6Nfyv7CUA2k11.$QuizComplete","typea":"property","valueb":true,"typeb":"boolean"}},"thenActions":[{"kind":"hide_slidelayer","transition":"appear","objRef":{"type":"string","value":"5Z8Po8VOY6R"}},{"kind":"hide_slidelayer","transition":"appear","objRef":{"type":"string","value":"5eLH6WSkSIY"}}]}]},"NavigationRestrictionNextSlide_638jJgM3ZQs11":{"kind":"actiongroup","actions":[{"kind":"playnextdrawslide"}]},"NavigationRestrictionPreviousSlide_638jJgM3ZQs11":{"kind":"actiongroup","actions":[{"kind":"history_prev"}]}},"events":[{"kind":"onbeforeslidein","actions":[{"kind":"if_action","condition":{"statement":{"kind":"compare","operator":"eq","valuea":"$WindowId","typea":"property","valueb":"_frame","typeb":"string"}},"thenActions":[{"kind":"set_frame_layout","name":"npnxnanbsnfns01001000001"}],"elseActions":[{"kind":"set_window_control_layout","name":"npnxnanbsnfns01001000001"}]}]},{"kind":"onsubmitslide","actions":[{"kind":"exe_actiongroup","id":"ActGrpOnSubmitButtonClick","params":[]}]},{"kind":"ontransitionin","actions":[{"kind":"adjustvar","variable":"_player.LastSlideViewed_6fwYVGThxhM11","operator":"set","value":{"type":"string","value":"_player."}},{"kind":"adjustvar","variable":"_player.LastSlideViewed_6fwYVGThxhM11","operator":"add","value":{"type":"property","value":"$AbsoluteId"}},{"kind":"if_action","condition":{"statement":{"kind":"compare","operator":"eq","valuea":"_parent.$Id","typea":"property","valueb":"5V7gGQZlmyv11","typeb":"string"}},"thenActions":[{"kind":"if_action","condition":{"statement":{"kind":"compare","operator":"eq","valuea":"_player.#ReviewMode_5V7gGQZlmyv11","typea":"var","valueb":true,"typeb":"boolean"}},"thenActions":[{"kind":"exe_actiongroup","id":"ReviewInt_6pVWzauEBUV11","params":[]},{"kind":"if_action","condition":{"statement":{"kind":"compare","operator":"eq","valuea":"_player.#CurrentQuiz_5V7gGQZlmyv11","typea":"var","valueb":"6Nfyv7CUA2k11","typeb":"string"}},"thenActions":[{"kind":"exe_actiongroup","id":"SetLayout_pxabnsnfns01001000001","params":[]},{"kind":"if_action","condition":{"statement":{"kind":"compare","operator":"eq","valuea":"_player.6Nfyv7CUA2k11.$Passed","typea":"property","valueb":true,"typeb":"boolean"}},"thenActions":[{"kind":"exe_actiongroup","id":"ReviewIntCorrectIncorrect_6pVWzauEBUV11","params":[]}]},{"kind":"if_action","condition":{"statement":{"kind":"compare","operator":"eq","valuea":"_player.6Nfyv7CUA2k11.$Passed","typea":"property","valueb":false,"typeb":"boolean"}},"thenActions":[{"kind":"exe_actiongroup","id":"ReviewIntCorrectIncorrect_6pVWzauEBUV11","params":[]}]}]}],"elseActions":[{"kind":"exe_actiongroup","id":"6pVWzauEBUV11_CheckAnswered","params":[]}]}]},{"kind":"exe_actiongroup","id":"CloseFeedback","params":[]}]},{"kind":"onprevslide","actions":[{"kind":"exe_actiongroup","id":"NavigationRestrictionPreviousSlide_638jJgM3ZQs11","params":[]}]},{"kind":"onbeforeslidejump","actions":[{"kind":"if_action","condition":{"statement":{"kind":"compare","operator":"eq","valuea":"_player.6Nfyv7CUA2k11.$QuizComplete","typea":"property","valueb":false,"typeb":"boolean"}},"thenActions":[{"kind":"if_action","condition":{"statement":{"kind":"nor","statements":[{"kind":"isdescendant","targeta":"_ActTargetSlideId","typea":"actparam","targetb":"_player.6GSrj9ltCBN11","typeb":"string"},{"kind":"isdescendant","targeta":"_ActTargetSlideId","typea":"actparam","targetb":"_player.5XKBTzIrdQL11","typeb":"string"},{"kind":"isdescendant","targeta":"_ActTargetSlideId","typea":"actparam","targetb":"_player.MsgScene_6fwYVGThxhM11","typeb":"string"}]}},"thenActions":[{"kind":"cancel_event"},{"kind":"gotoplay","window":"MessageWnd","wndtype":"normal","objRef":{"type":"string","value":"_player.MsgScene_6fwYVGThxhM11.LockedWarningSlide"}}]}]}]},{"kind":"onnextslide","actions":[{"kind":"if_action","condition":{"statement":{"kind":"compare","operator":"eq","valuea":"_player.#ReviewMode_5V7gGQZlmyv11","typea":"var","valueb":true,"typeb":"boolean"}},"thenActions":[{"kind":"playnextdrawslide"}],"elseActions":[{"kind":"exe_actiongroup","id":"NavigationRestrictionNextSlide_638jJgM3ZQs11","params":[]}]}]}]}');
