# Supplementary material for: An Evidence-Based Approach to Teaching Obesity Management to Medical Students
Source: MedEdPORTAL. 2017 Dec 20;13:10662. doi: 10.15766/mep_2374-8265.10662 (PMC6338064; doi:10.15766/mep_2374-8265.10662)
Supplement: Supplementary file 1 — A. Learning Module folder B. Survey Instrument.docx [file mep-13-10662-s001.zip › A. Learning Module folder/html5/data/js/66MUudkdrqA5.js]

window.globalProvideData('slide', '{"title":"Myths Debunked","trackViews":false,"showMenuResultIcon":false,"viewGroupId":"6Sqtxg7xDxZ66","historyGroupId":"6Sqtxg7xDxZ66","videoZoom":"","scrolling":false,"transition":"appear","transDuration":0,"transDir":1,"wipeTrans":false,"slideLock":false,"navIndex":5,"globalAudioId":"","thumbnailid":"","presenterRef":{"id":"none"},"slideLayers":[{"audiolib":[{"kind":"audio","assetId":12,"id":"Select"},{"kind":"audio","assetId":13,"id":"ZoomOpen"},{"kind":"audio","assetId":14,"id":"ZoomClose"}],"enableSeek":false,"enableReplay":false,"timeline":{"duration":2147483647,"events":[{"kind":"ontimelinetick","time":0,"actions":[{"kind":"show","transition":"custom","animationId":"Entrance","reverse":false,"objRef":{"type":"string","value":".ContentArea"}},{"kind":"show","transition":"custom","animationId":"Entrance","reverse":false,"objRef":{"type":"string","value":".Header"}},{"kind":"show","transition":"custom","animationId":"Entrance","reverse":false,"objRef":{"type":"string","value":".InteractionTitle"}}]}]},"objects":[{"kind":"vectorshape","rotation":0,"accType":"text","cliptobounds":false,"defaultAction":"","shapemaskId":"","xPos":16,"yPos":16,"tabIndex":12,"tabEnabled":false,"xOffset":0,"yOffset":0,"rotateXPos":344,"rotateYPos":254.5,"scaleX":100,"scaleY":100,"alpha":100,"depth":1,"scrolling":true,"shuffleLock":false,"data":{"hotlinkId":"","accState":0,"vectorData":{"left":16,"top":16,"right":704,"bottom":525,"pngfb":false,"pr":{"l":"Lib","i":20}},"html5data":{"xPos":16,"yPos":16,"width":688,"height":509,"strokewidth":0}},"animations":[{"kind":"animation","id":"Entrance","duration":0,"hidetextatstart":true,"animateshapewithtext":false,"tweens":[{"kind":"tween","time":0,"duration":0,"alpha":{"path":[{"kind":"segment","start":"0","dstart":"0","end":"100","dend":"0"}],"duration":0,"easing":"linear","easingdir":"easein"}}]}],"width":688,"height":509,"resume":false,"useHandCursor":true,"id":"ContentArea"},{"kind":"vectorshape","rotation":0,"accType":"text","cliptobounds":false,"defaultAction":"","shapemaskId":"","xPos":16,"yPos":16,"tabIndex":13,"tabEnabled":false,"xOffset":0,"yOffset":0,"rotateXPos":344,"rotateYPos":20,"scaleX":100,"scaleY":100,"alpha":100,"depth":2,"scrolling":true,"shuffleLock":false,"data":{"hotlinkId":"","accState":0,"vectorData":{"left":16,"top":16,"right":704,"bottom":56,"pngfb":false,"pr":{"l":"Lib","i":21}},"html5data":{"xPos":16,"yPos":16,"width":688,"height":40,"strokewidth":0}},"animations":[{"kind":"animation","id":"Entrance","duration":0,"hidetextatstart":true,"animateshapewithtext":false,"tweens":[{"kind":"tween","time":0,"duration":0,"alpha":{"path":[{"kind":"segment","start":"0","dstart":"0","end":"100","dend":"0"}],"duration":0,"easing":"linear","easingdir":"easein"}}]}],"width":688,"height":40,"resume":false,"useHandCursor":true,"id":"Header"},{"kind":"vectorshape","rotation":0,"accType":"text","cliptobounds":false,"defaultAction":"","textLib":[{"kind":"textdata","uniqueId":"62wGUpqbFby_InteractionTitle_InteractionTitle","id":"01","linkId":"InteractionTitle","type":"vectortext","altText":"Myths Debunked","xPos":0,"yPos":0,"width":0,"height":0,"shadowIndex":-1,"vectortext":{"left":0,"top":0,"right":159,"bottom":33,"pngfb":false,"pr":{"l":"Lib","i":65}}}],"shapemaskId":"","xPos":31,"yPos":16,"tabIndex":0,"tabEnabled":true,"xOffset":0,"yOffset":0,"rotateXPos":329,"rotateYPos":20,"scaleX":100,"scaleY":100,"alpha":100,"depth":3,"scrolling":true,"shuffleLock":false,"data":{"hotlinkId":"","accState":0,"vectorData":{"left":0,"top":0,"right":689,"bottom":56,"altText":"Myths Debunked","pngfb":false,"pr":{"l":"Lib","i":22}},"html5data":{"xPos":0,"yPos":0,"width":689,"height":56,"strokewidth":0}},"animations":[{"kind":"animation","id":"Entrance","duration":0,"hidetextatstart":true,"animateshapewithtext":false,"tweens":[{"kind":"tween","time":0,"duration":0,"alpha":{"path":[{"kind":"segment","start":"0","dstart":"0","end":"100","dend":"0"}],"duration":0,"easing":"linear","easingdir":"easein"}}]}],"width":658,"height":40,"resume":false,"useHandCursor":true,"id":"InteractionTitle"}],"startTime":-1,"elapsedTimeMode":"ignore","useHandCursor":false,"resume":true,"kind":"slidelayer","isBaseLayer":true},{"kind":"slidelayer","hideobjectsondisplay":[],"depth":2147483647,"modal":false,"pauseParent":false,"rotateXPos":360,"rotateYPos":270,"tabIndex":1,"enableSeek":true,"enableReplay":true,"lmsId":"","timeline":{"duration":2147483647,"events":[{"kind":"ontimelinetick","time":0,"actions":[{"kind":"show","transition":"custom","animationId":"Entrance","reverse":false,"objRef":{"type":"string","value":".TabContentBg"}},{"kind":"show","transition":"custom","animationId":"Entrance","reverse":false,"objRef":{"type":"string","value":".TabContentLine"}},{"kind":"show","transition":"custom","animationId":"Entrance","reverse":false,"objRef":{"type":"string","value":".Tab0"}},{"kind":"show","transition":"custom","animationId":"Entrance","reverse":false,"objRef":{"type":"string","value":".Tab1"}},{"kind":"show","transition":"custom","animationId":"Entrance","reverse":false,"objRef":{"type":"string","value":".Tab2"}}]},{"kind":"ontimelinetick","time":50,"actions":[{"kind":"exe_actiongroup","id":"_this.MoveContentIn","params":[]}]}]},"objects":[{"kind":"objgroup","objects":[{"kind":"vectorshape","rotation":0,"accType":"text","cliptobounds":false,"defaultAction":"","shapemaskId":"","xPos":0,"yPos":0,"tabIndex":5,"tabEnabled":false,"xOffset":0,"yOffset":0,"rotateXPos":230,"rotateYPos":218.5,"scaleX":100,"scaleY":100,"alpha":100,"depth":1,"scrolling":true,"shuffleLock":false,"data":{"hotlinkId":"","accState":0,"vectorData":{"left":0,"top":0,"right":460,"bottom":437,"pngfb":false,"pr":{"l":"Lib","i":66}},"html5data":{"xPos":0,"yPos":0,"width":460,"height":437,"strokewidth":0}},"width":460,"height":437,"resume":false,"useHandCursor":true,"id":"Mask"},{"kind":"slideframe","startingslide":"_player.6Sqtxg7xDxZ6.6EjuPV9LgDm","scalecontents":false,"shapemaskId":"_parent.Mask","xPos":228,"yPos":72,"tabIndex":4,"tabEnabled":true,"xOffset":0,"yOffset":0,"rotateXPos":230,"rotateYPos":218.5,"scaleX":100,"scaleY":100,"alpha":100,"rotation":0,"depth":2,"scrolling":true,"shuffleLock":false,"animations":[{"kind":"animation","id":"MoveUpFromBottom","duration":500,"animateshapewithtext":true,"tweens":[{"kind":"tween","time":0,"duration":500,"alpha":{"path":[{"kind":"segment","start":"0","dstart":"0","end":"100","dend":"0"}],"duration":500,"easing":"quadradic","easingdir":"easeinout"},"position":{"relativerotation":false,"relativestartpoint":false,"path":[{"kind":"segment","type":"line","anchora":{"x":"0","y":"0","dx":"50","dy":"0"},"anchorb":{"x":"0","y":"0","dx":"0","dy":"0"}}],"duration":500,"easing":"quadradic","easingdir":"easeinout"}}]},{"kind":"animation","id":"MoveUpToTop","duration":500,"animateshapewithtext":true,"tweens":[{"kind":"tween","time":0,"duration":500,"alpha":{"path":[{"kind":"segment","start":"100","dstart":"0","end":"0","dend":"0"}],"duration":500,"easing":"quadradic","easingdir":"easeinout"},"position":{"relativerotation":false,"relativestartpoint":false,"path":[{"kind":"segment","type":"line","anchora":{"x":"0","y":"0","dx":"0","dy":"0"},"anchorb":{"x":"0","y":"0","dx":"-50","dy":"0"}}],"duration":500,"easing":"quadradic","easingdir":"easeinout"}}]}],"width":460,"height":437,"resume":false,"useHandCursor":true,"id":"Frame","actionGroups":{"MoveContentItemIn":{"kind":"actiongroup","actions":[{"kind":"if_action","condition":{"statement":{"kind":"compare","operator":"eq","valuea":"$OnStage","typea":"property","valueb":false,"typeb":"boolean"}},"thenActions":[{"kind":"show","transition":"appear","objRef":{"type":"string","value":"_parent"}},{"kind":"show","transition":"appear","objRef":{"type":"string","value":"_parent.Mask"}},{"kind":"show","transition":"appear","objRef":{"type":"string","value":"_this"}},{"kind":"bringtofront","value":{"type":"string","value":"_parent"}},{"kind":"exe_animation","id":"MoveUpFromBottom","objRef":{"type":"string","value":"_this"},"reverse":{"type":"boolean","value":false}}]}]},"MoveContentItemOut":{"kind":"actiongroup","actions":[{"kind":"if_action","condition":{"statement":{"kind":"and","statements":[{"kind":"compare","operator":"eq","valuea":"$OnStage","typea":"property","valueb":true,"typeb":"boolean"},{"kind":"compare","operator":"noteq","valuea":"_player.6Sqtxg7xDxZ6.#CurrentStep","typea":"var","valueb":0,"typeb":"number"},{"kind":"compare","operator":"eq","valuea":"_parent._parent._player.6Sqtxg7xDxZ6.#ContentTransitioning","typea":"var","valueb":false,"typeb":"boolean"}]}},"thenActions":[{"kind":"adjustvar","variable":"_player.6Sqtxg7xDxZ6.ContentTransitioning","operator":"set","value":{"type":"boolean","value":true}},{"kind":"pause_timeline","objRef":{"type":"string","value":"_player.6Sqtxg7xDxZ6.6EjuPV9LgDm"}},{"kind":"exe_animation","id":"MoveUpToTop","objRef":{"type":"string","value":"_this"},"reverse":{"type":"boolean","value":false}}]}]}},"events":[{"kind":"onanimationcomplete","id":"MoveUpToTop","reverse":false,"actions":[{"kind":"hide","transition":"appear","objRef":{"type":"string","value":"_this"}},{"kind":"hide","transition":"appear","objRef":{"type":"string","value":"_parent"}},{"kind":"exe_actiongroup","id":"_player.6Sqtxg7xDxZ6.6MUudkdrqA5.Tabs.MoveContentIn","params":[]}]},{"kind":"onanimationcomplete","id":"MoveUpFromBottom","reverse":false,"actions":[{"kind":"if_action","condition":{"statement":{"kind":"compare","operator":"eq","valuea":"_player.6Sqtxg7xDxZ6.#CurrentStep","typea":"var","valueb":0,"typeb":"number"}},"thenActions":[{"kind":"adjustvar","variable":"_player.6Sqtxg7xDxZ6.ContentTransitioning","operator":"set","value":{"type":"boolean","value":false}},{"kind":"setactivetimeline","objRef":{"type":"string","value":"_player.6Sqtxg7xDxZ6.6EjuPV9LgDm"}},{"kind":"resume_timeline","objRef":{"type":"string","value":"_player.6Sqtxg7xDxZ6.6EjuPV9LgDm"}},{"kind":"notify_preview","message":"SlideLoaded","data":"StepSlide0"}]}]}]}],"accType":"text","shapemaskId":"","xPos":228,"yPos":72,"tabIndex":14,"tabEnabled":false,"xOffset":0,"yOffset":0,"rotateXPos":230,"rotateYPos":218.5,"scaleX":100,"scaleY":100,"alpha":100,"rotation":0,"depth":1,"scrolling":true,"shuffleLock":false,"animations":[{"kind":"animation","id":"Entrance","duration":0,"hidetextatstart":true,"animateshapewithtext":false,"tweens":[{"kind":"tween","time":0,"duration":0,"alpha":{"path":[{"kind":"segment","start":"0","dstart":"0","end":"100","dend":"0"}],"duration":0,"easing":"linear","easingdir":"easein"}}]}],"width":460,"height":437,"resume":false,"useHandCursor":true,"id":"TabStepFrameHost0"},{"kind":"objgroup","objects":[{"kind":"vectorshape","rotation":0,"accType":"text","cliptobounds":false,"defaultAction":"","shapemaskId":"","xPos":0,"yPos":0,"tabIndex":8,"tabEnabled":false,"xOffset":0,"yOffset":0,"rotateXPos":230,"rotateYPos":218.5,"scaleX":100,"scaleY":100,"alpha":100,"depth":1,"scrolling":true,"shuffleLock":false,"data":{"hotlinkId":"","accState":0,"vectorData":{"left":0,"top":0,"right":460,"bottom":437,"pngfb":false,"pr":{"l":"Lib","i":66}},"html5data":{"xPos":0,"yPos":0,"width":460,"height":437,"strokewidth":0}},"width":460,"height":437,"resume":false,"useHandCursor":true,"id":"Mask"},{"kind":"slideframe","startingslide":"_player.6Sqtxg7xDxZ6.6qIVbOkDEOA","scalecontents":false,"shapemaskId":"_parent.Mask","xPos":228,"yPos":72,"tabIndex":7,"tabEnabled":true,"xOffset":0,"yOffset":0,"rotateXPos":230,"rotateYPos":218.5,"scaleX":100,"scaleY":100,"alpha":100,"rotation":0,"depth":2,"scrolling":true,"shuffleLock":false,"animations":[{"kind":"animation","id":"MoveUpFromBottom","duration":500,"animateshapewithtext":true,"tweens":[{"kind":"tween","time":0,"duration":500,"alpha":{"path":[{"kind":"segment","start":"0","dstart":"0","end":"100","dend":"0"}],"duration":500,"easing":"quadradic","easingdir":"easeinout"},"position":{"relativerotation":false,"relativestartpoint":false,"path":[{"kind":"segment","type":"line","anchora":{"x":"0","y":"0","dx":"50","dy":"0"},"anchorb":{"x":"0","y":"0","dx":"0","dy":"0"}}],"duration":500,"easing":"quadradic","easingdir":"easeinout"}}]},{"kind":"animation","id":"MoveUpToTop","duration":500,"animateshapewithtext":true,"tweens":[{"kind":"tween","time":0,"duration":500,"alpha":{"path":[{"kind":"segment","start":"100","dstart":"0","end":"0","dend":"0"}],"duration":500,"easing":"quadradic","easingdir":"easeinout"},"position":{"relativerotation":false,"relativestartpoint":false,"path":[{"kind":"segment","type":"line","anchora":{"x":"0","y":"0","dx":"0","dy":"0"},"anchorb":{"x":"0","y":"0","dx":"-50","dy":"0"}}],"duration":500,"easing":"quadradic","easingdir":"easeinout"}}]}],"width":460,"height":437,"resume":false,"useHandCursor":true,"id":"Frame","actionGroups":{"MoveContentItemIn":{"kind":"actiongroup","actions":[{"kind":"if_action","condition":{"statement":{"kind":"compare","operator":"eq","valuea":"$OnStage","typea":"property","valueb":false,"typeb":"boolean"}},"thenActions":[{"kind":"show","transition":"appear","objRef":{"type":"string","value":"_parent"}},{"kind":"show","transition":"appear","objRef":{"type":"string","value":"_parent.Mask"}},{"kind":"show","transition":"appear","objRef":{"type":"string","value":"_this"}},{"kind":"bringtofront","value":{"type":"string","value":"_parent"}},{"kind":"exe_animation","id":"MoveUpFromBottom","objRef":{"type":"string","value":"_this"},"reverse":{"type":"boolean","value":false}}]}]},"MoveContentItemOut":{"kind":"actiongroup","actions":[{"kind":"if_action","condition":{"statement":{"kind":"and","statements":[{"kind":"compare","operator":"eq","valuea":"$OnStage","typea":"property","valueb":true,"typeb":"boolean"},{"kind":"compare","operator":"noteq","valuea":"_player.6Sqtxg7xDxZ6.#CurrentStep","typea":"var","valueb":1,"typeb":"number"},{"kind":"compare","operator":"eq","valuea":"_parent._parent._player.6Sqtxg7xDxZ6.#ContentTransitioning","typea":"var","valueb":false,"typeb":"boolean"}]}},"thenActions":[{"kind":"adjustvar","variable":"_player.6Sqtxg7xDxZ6.ContentTransitioning","operator":"set","value":{"type":"boolean","value":true}},{"kind":"pause_timeline","objRef":{"type":"string","value":"_player.6Sqtxg7xDxZ6.6qIVbOkDEOA"}},{"kind":"exe_animation","id":"MoveUpToTop","objRef":{"type":"string","value":"_this"},"reverse":{"type":"boolean","value":false}}]}]}},"events":[{"kind":"onanimationcomplete","id":"MoveUpToTop","reverse":false,"actions":[{"kind":"hide","transition":"appear","objRef":{"type":"string","value":"_this"}},{"kind":"hide","transition":"appear","objRef":{"type":"string","value":"_parent"}},{"kind":"exe_actiongroup","id":"_player.6Sqtxg7xDxZ6.6MUudkdrqA5.Tabs.MoveContentIn","params":[]}]},{"kind":"onanimationcomplete","id":"MoveUpFromBottom","reverse":false,"actions":[{"kind":"if_action","condition":{"statement":{"kind":"compare","operator":"eq","valuea":"_player.6Sqtxg7xDxZ6.#CurrentStep","typea":"var","valueb":1,"typeb":"number"}},"thenActions":[{"kind":"adjustvar","variable":"_player.6Sqtxg7xDxZ6.ContentTransitioning","operator":"set","value":{"type":"boolean","value":false}},{"kind":"setactivetimeline","objRef":{"type":"string","value":"_player.6Sqtxg7xDxZ6.6qIVbOkDEOA"}},{"kind":"resume_timeline","objRef":{"type":"string","value":"_player.6Sqtxg7xDxZ6.6qIVbOkDEOA"}},{"kind":"notify_preview","message":"SlideLoaded","data":"StepSlide1"}]}]}]}],"accType":"text","shapemaskId":"","xPos":228,"yPos":72,"tabIndex":15,"tabEnabled":false,"xOffset":0,"yOffset":0,"rotateXPos":230,"rotateYPos":218.5,"scaleX":100,"scaleY":100,"alpha":100,"rotation":0,"depth":2,"scrolling":true,"shuffleLock":false,"animations":[{"kind":"animation","id":"Entrance","duration":0,"hidetextatstart":true,"animateshapewithtext":false,"tweens":[{"kind":"tween","time":0,"duration":0,"alpha":{"path":[{"kind":"segment","start":"0","dstart":"0","end":"100","dend":"0"}],"duration":0,"easing":"linear","easingdir":"easein"}}]}],"width":460,"height":437,"resume":false,"useHandCursor":true,"id":"TabStepFrameHost1"},{"kind":"objgroup","objects":[{"kind":"vectorshape","rotation":0,"accType":"text","cliptobounds":false,"defaultAction":"","shapemaskId":"","xPos":0,"yPos":0,"tabIndex":11,"tabEnabled":false,"xOffset":0,"yOffset":0,"rotateXPos":230,"rotateYPos":218.5,"scaleX":100,"scaleY":100,"alpha":100,"depth":1,"scrolling":true,"shuffleLock":false,"data":{"hotlinkId":"","accState":0,"vectorData":{"left":0,"top":0,"right":460,"bottom":437,"pngfb":false,"pr":{"l":"Lib","i":66}},"html5data":{"xPos":0,"yPos":0,"width":460,"height":437,"strokewidth":0}},"width":460,"height":437,"resume":false,"useHandCursor":true,"id":"Mask"},{"kind":"slideframe","startingslide":"_player.6Sqtxg7xDxZ6.5nfncEzZ8Vv","scalecontents":false,"shapemaskId":"_parent.Mask","xPos":228,"yPos":72,"tabIndex":10,"tabEnabled":true,"xOffset":0,"yOffset":0,"rotateXPos":230,"rotateYPos":218.5,"scaleX":100,"scaleY":100,"alpha":100,"rotation":0,"depth":2,"scrolling":true,"shuffleLock":false,"animations":[{"kind":"animation","id":"MoveUpFromBottom","duration":500,"animateshapewithtext":true,"tweens":[{"kind":"tween","time":0,"duration":500,"alpha":{"path":[{"kind":"segment","start":"0","dstart":"0","end":"100","dend":"0"}],"duration":500,"easing":"quadradic","easingdir":"easeinout"},"position":{"relativerotation":false,"relativestartpoint":false,"path":[{"kind":"segment","type":"line","anchora":{"x":"0","y":"0","dx":"50","dy":"0"},"anchorb":{"x":"0","y":"0","dx":"0","dy":"0"}}],"duration":500,"easing":"quadradic","easingdir":"easeinout"}}]},{"kind":"animation","id":"MoveUpToTop","duration":500,"animateshapewithtext":true,"tweens":[{"kind":"tween","time":0,"duration":500,"alpha":{"path":[{"kind":"segment","start":"100","dstart":"0","end":"0","dend":"0"}],"duration":500,"easing":"quadradic","easingdir":"easeinout"},"position":{"relativerotation":false,"relativestartpoint":false,"path":[{"kind":"segment","type":"line","anchora":{"x":"0","y":"0","dx":"0","dy":"0"},"anchorb":{"x":"0","y":"0","dx":"-50","dy":"0"}}],"duration":500,"easing":"quadradic","easingdir":"easeinout"}}]}],"width":460,"height":437,"resume":false,"useHandCursor":true,"id":"Frame","actionGroups":{"MoveContentItemIn":{"kind":"actiongroup","actions":[{"kind":"if_action","condition":{"statement":{"kind":"compare","operator":"eq","valuea":"$OnStage","typea":"property","valueb":false,"typeb":"boolean"}},"thenActions":[{"kind":"show","transition":"appear","objRef":{"type":"string","value":"_parent"}},{"kind":"show","transition":"appear","objRef":{"type":"string","value":"_parent.Mask"}},{"kind":"show","transition":"appear","objRef":{"type":"string","value":"_this"}},{"kind":"bringtofront","value":{"type":"string","value":"_parent"}},{"kind":"exe_animation","id":"MoveUpFromBottom","objRef":{"type":"string","value":"_this"},"reverse":{"type":"boolean","value":false}}]}]},"MoveContentItemOut":{"kind":"actiongroup","actions":[{"kind":"if_action","condition":{"statement":{"kind":"and","statements":[{"kind":"compare","operator":"eq","valuea":"$OnStage","typea":"property","valueb":true,"typeb":"boolean"},{"kind":"compare","operator":"noteq","valuea":"_player.6Sqtxg7xDxZ6.#CurrentStep","typea":"var","valueb":2,"typeb":"number"},{"kind":"compare","operator":"eq","valuea":"_parent._parent._player.6Sqtxg7xDxZ6.#ContentTransitioning","typea":"var","valueb":false,"typeb":"boolean"}]}},"thenActions":[{"kind":"adjustvar","variable":"_player.6Sqtxg7xDxZ6.ContentTransitioning","operator":"set","value":{"type":"boolean","value":true}},{"kind":"pause_timeline","objRef":{"type":"string","value":"_player.6Sqtxg7xDxZ6.5nfncEzZ8Vv"}},{"kind":"exe_animation","id":"MoveUpToTop","objRef":{"type":"string","value":"_this"},"reverse":{"type":"boolean","value":false}}]}]}},"events":[{"kind":"onanimationcomplete","id":"MoveUpToTop","reverse":false,"actions":[{"kind":"hide","transition":"appear","objRef":{"type":"string","value":"_this"}},{"kind":"hide","transition":"appear","objRef":{"type":"string","value":"_parent"}},{"kind":"exe_actiongroup","id":"_player.6Sqtxg7xDxZ6.6MUudkdrqA5.Tabs.MoveContentIn","params":[]}]},{"kind":"onanimationcomplete","id":"MoveUpFromBottom","reverse":false,"actions":[{"kind":"if_action","condition":{"statement":{"kind":"compare","operator":"eq","valuea":"_player.6Sqtxg7xDxZ6.#CurrentStep","typea":"var","valueb":2,"typeb":"number"}},"thenActions":[{"kind":"adjustvar","variable":"_player.6Sqtxg7xDxZ6.ContentTransitioning","operator":"set","value":{"type":"boolean","value":false}},{"kind":"setactivetimeline","objRef":{"type":"string","value":"_player.6Sqtxg7xDxZ6.5nfncEzZ8Vv"}},{"kind":"resume_timeline","objRef":{"type":"string","value":"_player.6Sqtxg7xDxZ6.5nfncEzZ8Vv"}},{"kind":"notify_preview","message":"SlideLoaded","data":"StepSlide2"}]}]}]}],"accType":"text","shapemaskId":"","xPos":228,"yPos":72,"tabIndex":16,"tabEnabled":false,"xOffset":0,"yOffset":0,"rotateXPos":230,"rotateYPos":218.5,"scaleX":100,"scaleY":100,"alpha":100,"rotation":0,"depth":3,"scrolling":true,"shuffleLock":false,"animations":[{"kind":"animation","id":"Entrance","duration":0,"hidetextatstart":true,"animateshapewithtext":false,"tweens":[{"kind":"tween","time":0,"duration":0,"alpha":{"path":[{"kind":"segment","start":"0","dstart":"0","end":"100","dend":"0"}],"duration":0,"easing":"linear","easingdir":"easein"}}]}],"width":460,"height":437,"resume":false,"useHandCursor":true,"id":"TabStepFrameHost2"},{"kind":"vectorshape","rotation":0,"accType":"text","cliptobounds":false,"defaultAction":"","shapemaskId":"","xPos":228,"yPos":72,"tabIndex":17,"tabEnabled":false,"xOffset":0,"yOffset":0,"rotateXPos":230,"rotateYPos":218.5,"scaleX":100,"scaleY":100,"alpha":100,"depth":4,"scrolling":true,"shuffleLock":false,"data":{"hotlinkId":"","accState":0,"vectorData":{"left":228,"top":72,"right":688,"bottom":509,"pngfb":false,"pr":{"l":"Lib","i":67}},"html5data":{"xPos":228,"yPos":72,"width":460,"height":437,"strokewidth":0}},"animations":[{"kind":"animation","id":"Entrance","duration":0,"hidetextatstart":true,"animateshapewithtext":false,"tweens":[{"kind":"tween","time":0,"duration":0,"alpha":{"path":[{"kind":"segment","start":"0","dstart":"0","end":"100","dend":"0"}],"duration":0,"easing":"linear","easingdir":"easein"}}]}],"width":460,"height":437,"resume":false,"useHandCursor":true,"id":"TabContentLine"},{"kind":"vectorshape","rotation":0,"accType":"button","cliptobounds":false,"defaultAction":"onrelease","textLib":[{"kind":"textdata","uniqueId":"62wGUpqbFby_Tab0_Normal","id":"01","linkId":"Normal","type":"vectortext","altText":"Diet Myths","xPos":0,"yPos":0,"width":0,"height":0,"shadowIndex":-1,"vectortext":{"left":0,"top":0,"right":91,"bottom":79,"pngfb":false,"pr":{"l":"Lib","i":72}}},{"kind":"textdata","uniqueId":"62wGUpqbFby_Tab0_Selected","id":"03","linkId":"Selected","type":"vectortext","altText":"Diet Myths","xPos":0,"yPos":0,"width":0,"height":0,"shadowIndex":-1,"vectortext":{"left":0,"top":0,"right":91,"bottom":79,"pngfb":false,"pr":{"l":"Lib","i":73}}}],"shapemaskId":"","xPos":32,"yPos":72,"tabIndex":3,"tabEnabled":true,"xOffset":0,"yOffset":0,"rotateXPos":98,"rotateYPos":67.5,"scaleX":100,"scaleY":100,"alpha":100,"depth":5,"scrolling":true,"shuffleLock":false,"data":{"hotlinkId":"","accState":0,"vectorData":{"left":-1,"top":-1,"right":228,"bottom":509,"altText":"Diet Myths","pngfb":false,"pr":{"l":"Lib","i":68}},"html5data":{"xPos":-1,"yPos":-1,"width":229,"height":510,"strokewidth":0}},"states":[{"kind":"state","name":"_hover","data":{"hotlinkId":"","accState":0,"vectorData":{"left":-2,"top":-2,"right":180,"bottom":135,"altText":"Diet Myths","pngfb":false,"pr":{"l":"Lib","i":69}},"html5data":{"xPos":-2,"yPos":-2,"width":182,"height":137,"strokewidth":1}}},{"kind":"state","name":"_down","data":{"hotlinkId":"","accState":0,"vectorData":{"left":-2,"top":-2,"right":180,"bottom":135,"altText":"Diet Myths","pngfb":false,"pr":{"l":"Lib","i":70}},"html5data":{"xPos":-2,"yPos":-2,"width":182,"height":137,"strokewidth":1}}},{"kind":"state","name":"_checked","data":{"hotlinkId":"","accState":0,"vectorData":{"left":-2,"top":-2,"right":224,"bottom":141,"altText":"Diet Myths visited","pngfb":false,"pr":{"l":"Lib","i":71}},"html5data":{"xPos":-2,"yPos":-2,"width":226,"height":143,"strokewidth":4}}}],"animations":[{"kind":"animation","id":"Entrance","duration":0,"hidetextatstart":true,"animateshapewithtext":false,"tweens":[{"kind":"tween","time":0,"duration":0,"alpha":{"path":[{"kind":"segment","start":"0","dstart":"0","end":"100","dend":"0"}],"duration":0,"easing":"linear","easingdir":"easein"}}]}],"width":196,"height":135,"resume":false,"useHandCursor":true,"id":"Tab0","variables":[{"kind":"variable","name":"StepIndex","type":"number","value":0,"resume":true},{"kind":"variable","name":"_state","type":"string","value":"_default","resume":true},{"kind":"variable","name":"_hover","type":"boolean","value":false,"resume":true},{"kind":"variable","name":"_down","type":"boolean","value":false,"resume":true},{"kind":"variable","name":"_checked","type":"boolean","value":false,"resume":true}],"actionGroups":{"ActGrpClearStateVars":{"kind":"actiongroup","actions":[{"kind":"adjustvar","variable":"_hover","operator":"set","value":{"type":"boolean","value":false}},{"kind":"adjustvar","variable":"_down","operator":"set","value":{"type":"boolean","value":false}},{"kind":"adjustvar","variable":"_checked","operator":"set","value":{"type":"boolean","value":false}}]},"ActGrpSetHoverState":{"kind":"actiongroup","actions":[{"kind":"adjustvar","variable":"_hover","operator":"set","value":{"type":"boolean","value":true}},{"kind":"exe_actiongroup","id":"_setstates","params":[]}]},"ActGrpClearHoverState":{"kind":"actiongroup","actions":[{"kind":"adjustvar","variable":"_hover","operator":"set","value":{"type":"boolean","value":false}},{"kind":"exe_actiongroup","id":"_setstates","params":[]}]},"ActGrpSetDownState":{"kind":"actiongroup","actions":[{"kind":"adjustvar","variable":"_down","operator":"set","value":{"type":"boolean","value":true}},{"kind":"exe_actiongroup","id":"_setstates","params":[]}]},"ActGrpClearDownState":{"kind":"actiongroup","actions":[{"kind":"adjustvar","variable":"_down","operator":"set","value":{"type":"boolean","value":false}},{"kind":"exe_actiongroup","id":"_setstates","params":[]}]},"ActGrpSetCheckedState":{"kind":"actiongroup","actions":[{"kind":"adjustvar","variable":"_checked","operator":"set","value":{"type":"boolean","value":true}},{"kind":"exe_actiongroup","id":"_setstates","params":[]}]},"ActGrpClearCheckedState":{"kind":"actiongroup","actions":[{"kind":"adjustvar","variable":"_checked","operator":"set","value":{"type":"boolean","value":false}},{"kind":"exe_actiongroup","id":"_setstates","params":[]}]},"_setstates":{"kind":"actiongroup","actions":[{"kind":"if_action","condition":{"statement":{"kind":"or","statements":[{"kind":"compare","operator":"eq","valuea":"#_hover","typea":"var","valueb":true,"typeb":"boolean"},{"kind":"compare","operator":"eq","valuea":"#_down","typea":"var","valueb":true,"typeb":"boolean"},{"kind":"compare","operator":"eq","valuea":"#_checked","typea":"var","valueb":true,"typeb":"boolean"}]}},"thenActions":[{"kind":"if_action","condition":{"statement":{"kind":"compare","operator":"eq","valuea":"#_hover","typea":"var","valueb":true,"typeb":"boolean"}},"thenActions":[{"kind":"setobjstate","stateRef":{"type":"string","value":"_hover"},"objRef":{"type":"string","value":"_this"}}]},{"kind":"if_action","condition":{"statement":{"kind":"compare","operator":"eq","valuea":"#_down","typea":"var","valueb":true,"typeb":"boolean"}},"thenActions":[{"kind":"setobjstate","stateRef":{"type":"string","value":"_down"},"objRef":{"type":"string","value":"_this"}}]},{"kind":"if_action","condition":{"statement":{"kind":"compare","operator":"eq","valuea":"#_checked","typea":"var","valueb":true,"typeb":"boolean"}},"thenActions":[{"kind":"setobjstate","stateRef":{"type":"string","value":"_checked"},"objRef":{"type":"string","value":"_this"}}]}],"elseActions":[{"kind":"setobjstate","stateRef":{"type":"string","value":"_default"},"objRef":{"type":"string","value":"_this"}}]}]}},"events":[{"kind":"ontransitionin","actions":[{"kind":"exe_actiongroup","id":"_setstates","params":[]}]},{"kind":"onrollover","actions":[{"kind":"exe_actiongroup","id":"ActGrpSetHoverState","params":[]}]},{"kind":"onrollout","actions":[{"kind":"exe_actiongroup","id":"ActGrpClearHoverState","params":[]}]},{"kind":"onpress","actions":[{"kind":"exe_actiongroup","id":"ActGrpSetDownState","params":[]}]},{"kind":"onrelease","actions":[{"kind":"exe_actiongroup","id":"ActGrpClearDownState","params":[]},{"kind":"adjustvar","variable":"_player.6Sqtxg7xDxZ6.CurrentStep","operator":"set","value":{"type":"var","value":"_this.#StepIndex"}}]},{"kind":"onreleaseoutside","actions":[{"kind":"exe_actiongroup","id":"ActGrpClearDownState","params":[]}]},{"kind":"onvarchanged","varname":"_player.6Sqtxg7xDxZ6.CurrentStep","priority":0,"actions":[{"kind":"if_action","condition":{"statement":{"kind":"compare","operator":"eq","valuea":"_player.6Sqtxg7xDxZ6.#CurrentStep","typea":"var","valueb":"#StepIndex","typeb":"var"}},"thenActions":[{"kind":"exe_actiongroup","id":"ActGrpSetCheckedState","params":[]}],"elseActions":[{"kind":"exe_actiongroup","id":"ActGrpClearCheckedState","params":[]}]}]}]},{"kind":"vectorshape","rotation":0,"accType":"button","cliptobounds":false,"defaultAction":"onrelease","textLib":[{"kind":"textdata","uniqueId":"62wGUpqbFby_Tab1_Normal","id":"01","linkId":"Normal","type":"vectortext","altText":"Physical Activity Myths","xPos":0,"yPos":0,"width":0,"height":0,"shadowIndex":-1,"vectortext":{"left":0,"top":0,"right":133,"bottom":90,"pngfb":false,"pr":{"l":"Lib","i":75}}},{"kind":"textdata","uniqueId":"62wGUpqbFby_Tab1_Selected","id":"03","linkId":"Selected","type":"vectortext","altText":"Physical Activity Myths","xPos":0,"yPos":0,"width":0,"height":0,"shadowIndex":-1,"vectortext":{"left":0,"top":0,"right":133,"bottom":90,"pngfb":false,"pr":{"l":"Lib","i":76}}}],"shapemaskId":"","xPos":32,"yPos":222,"tabIndex":6,"tabEnabled":true,"xOffset":0,"yOffset":0,"rotateXPos":98,"rotateYPos":67.5,"scaleX":100,"scaleY":100,"alpha":100,"depth":6,"scrolling":true,"shuffleLock":false,"data":{"hotlinkId":"","accState":0,"vectorData":{"left":-1,"top":-1,"right":228,"bottom":509,"altText":"Physical Activity Myths","pngfb":false,"pr":{"l":"Lib","i":68}},"html5data":{"xPos":-1,"yPos":-1,"width":229,"height":510,"strokewidth":0}},"states":[{"kind":"state","name":"_hover","data":{"hotlinkId":"","accState":0,"vectorData":{"left":-2,"top":-2,"right":180,"bottom":135,"altText":"Physical Activity Myths","pngfb":false,"pr":{"l":"Lib","i":69}},"html5data":{"xPos":-2,"yPos":-2,"width":182,"height":137,"strokewidth":1}}},{"kind":"state","name":"_down","data":{"hotlinkId":"","accState":0,"vectorData":{"left":-2,"top":-2,"right":180,"bottom":135,"altText":"Physical Activity Myths","pngfb":false,"pr":{"l":"Lib","i":70}},"html5data":{"xPos":-2,"yPos":-2,"width":182,"height":137,"strokewidth":1}}},{"kind":"state","name":"_checked","data":{"hotlinkId":"","accState":0,"vectorData":{"left":-2,"top":-2,"right":204,"bottom":141,"altText":"Physical Activity Myths visited","pngfb":false,"pr":{"l":"Lib","i":74}},"html5data":{"xPos":-2,"yPos":-2,"width":206,"height":143,"strokewidth":4}}}],"animations":[{"kind":"animation","id":"Entrance","duration":0,"hidetextatstart":true,"animateshapewithtext":false,"tweens":[{"kind":"tween","time":0,"duration":0,"alpha":{"path":[{"kind":"segment","start":"0","dstart":"0","end":"100","dend":"0"}],"duration":0,"easing":"linear","easingdir":"easein"}}]}],"width":196,"height":135,"resume":false,"useHandCursor":true,"id":"Tab1","variables":[{"kind":"variable","name":"StepIndex","type":"number","value":1,"resume":true},{"kind":"variable","name":"_state","type":"string","value":"_default","resume":true},{"kind":"variable","name":"_hover","type":"boolean","value":false,"resume":true},{"kind":"variable","name":"_down","type":"boolean","value":false,"resume":true},{"kind":"variable","name":"_checked","type":"boolean","value":false,"resume":true}],"actionGroups":{"ActGrpClearStateVars":{"kind":"actiongroup","actions":[{"kind":"adjustvar","variable":"_hover","operator":"set","value":{"type":"boolean","value":false}},{"kind":"adjustvar","variable":"_down","operator":"set","value":{"type":"boolean","value":false}},{"kind":"adjustvar","variable":"_checked","operator":"set","value":{"type":"boolean","value":false}}]},"ActGrpSetHoverState":{"kind":"actiongroup","actions":[{"kind":"adjustvar","variable":"_hover","operator":"set","value":{"type":"boolean","value":true}},{"kind":"exe_actiongroup","id":"_setstates","params":[]}]},"ActGrpClearHoverState":{"kind":"actiongroup","actions":[{"kind":"adjustvar","variable":"_hover","operator":"set","value":{"type":"boolean","value":false}},{"kind":"exe_actiongroup","id":"_setstates","params":[]}]},"ActGrpSetDownState":{"kind":"actiongroup","actions":[{"kind":"adjustvar","variable":"_down","operator":"set","value":{"type":"boolean","value":true}},{"kind":"exe_actiongroup","id":"_setstates","params":[]}]},"ActGrpClearDownState":{"kind":"actiongroup","actions":[{"kind":"adjustvar","variable":"_down","operator":"set","value":{"type":"boolean","value":false}},{"kind":"exe_actiongroup","id":"_setstates","params":[]}]},"ActGrpSetCheckedState":{"kind":"actiongroup","actions":[{"kind":"adjustvar","variable":"_checked","operator":"set","value":{"type":"boolean","value":true}},{"kind":"exe_actiongroup","id":"_setstates","params":[]}]},"ActGrpClearCheckedState":{"kind":"actiongroup","actions":[{"kind":"adjustvar","variable":"_checked","operator":"set","value":{"type":"boolean","value":false}},{"kind":"exe_actiongroup","id":"_setstates","params":[]}]},"_setstates":{"kind":"actiongroup","actions":[{"kind":"if_action","condition":{"statement":{"kind":"or","statements":[{"kind":"compare","operator":"eq","valuea":"#_hover","typea":"var","valueb":true,"typeb":"boolean"},{"kind":"compare","operator":"eq","valuea":"#_down","typea":"var","valueb":true,"typeb":"boolean"},{"kind":"compare","operator":"eq","valuea":"#_checked","typea":"var","valueb":true,"typeb":"boolean"}]}},"thenActions":[{"kind":"if_action","condition":{"statement":{"kind":"compare","operator":"eq","valuea":"#_hover","typea":"var","valueb":true,"typeb":"boolean"}},"thenActions":[{"kind":"setobjstate","stateRef":{"type":"string","value":"_hover"},"objRef":{"type":"string","value":"_this"}}]},{"kind":"if_action","condition":{"statement":{"kind":"compare","operator":"eq","valuea":"#_down","typea":"var","valueb":true,"typeb":"boolean"}},"thenActions":[{"kind":"setobjstate","stateRef":{"type":"string","value":"_down"},"objRef":{"type":"string","value":"_this"}}]},{"kind":"if_action","condition":{"statement":{"kind":"compare","operator":"eq","valuea":"#_checked","typea":"var","valueb":true,"typeb":"boolean"}},"thenActions":[{"kind":"setobjstate","stateRef":{"type":"string","value":"_checked"},"objRef":{"type":"string","value":"_this"}}]}],"elseActions":[{"kind":"setobjstate","stateRef":{"type":"string","value":"_default"},"objRef":{"type":"string","value":"_this"}}]}]}},"events":[{"kind":"ontransitionin","actions":[{"kind":"exe_actiongroup","id":"_setstates","params":[]}]},{"kind":"onrollover","actions":[{"kind":"exe_actiongroup","id":"ActGrpSetHoverState","params":[]}]},{"kind":"onrollout","actions":[{"kind":"exe_actiongroup","id":"ActGrpClearHoverState","params":[]}]},{"kind":"onpress","actions":[{"kind":"exe_actiongroup","id":"ActGrpSetDownState","params":[]}]},{"kind":"onrelease","actions":[{"kind":"exe_actiongroup","id":"ActGrpClearDownState","params":[]},{"kind":"adjustvar","variable":"_player.6Sqtxg7xDxZ6.CurrentStep","operator":"set","value":{"type":"var","value":"_this.#StepIndex"}}]},{"kind":"onreleaseoutside","actions":[{"kind":"exe_actiongroup","id":"ActGrpClearDownState","params":[]}]},{"kind":"onvarchanged","varname":"_player.6Sqtxg7xDxZ6.CurrentStep","priority":0,"actions":[{"kind":"if_action","condition":{"statement":{"kind":"compare","operator":"eq","valuea":"_player.6Sqtxg7xDxZ6.#CurrentStep","typea":"var","valueb":"#StepIndex","typeb":"var"}},"thenActions":[{"kind":"exe_actiongroup","id":"ActGrpSetCheckedState","params":[]}],"elseActions":[{"kind":"exe_actiongroup","id":"ActGrpClearCheckedState","params":[]}]}]}]},{"kind":"vectorshape","rotation":0,"accType":"button","cliptobounds":false,"defaultAction":"onrelease","textLib":[{"kind":"textdata","uniqueId":"62wGUpqbFby_Tab2_Normal","id":"01","linkId":"Normal","type":"vectortext","altText":"Behavior Myths","xPos":0,"yPos":0,"width":0,"height":0,"shadowIndex":-1,"vectortext":{"left":0,"top":0,"right":127,"bottom":79,"pngfb":false,"pr":{"l":"Lib","i":77}}},{"kind":"textdata","uniqueId":"62wGUpqbFby_Tab2_Selected","id":"03","linkId":"Selected","type":"vectortext","altText":"Behavior Myths","xPos":0,"yPos":0,"width":0,"height":0,"shadowIndex":-1,"vectortext":{"left":0,"top":0,"right":127,"bottom":79,"pngfb":false,"pr":{"l":"Lib","i":78}}}],"shapemaskId":"","xPos":32,"yPos":372,"tabIndex":9,"tabEnabled":true,"xOffset":0,"yOffset":0,"rotateXPos":98,"rotateYPos":67.5,"scaleX":100,"scaleY":100,"alpha":100,"depth":7,"scrolling":true,"shuffleLock":false,"data":{"hotlinkId":"","accState":0,"vectorData":{"left":-1,"top":-1,"right":228,"bottom":509,"altText":"Behavior Myths","pngfb":false,"pr":{"l":"Lib","i":68}},"html5data":{"xPos":-1,"yPos":-1,"width":229,"height":510,"strokewidth":0}},"states":[{"kind":"state","name":"_hover","data":{"hotlinkId":"","accState":0,"vectorData":{"left":-2,"top":-2,"right":180,"bottom":135,"altText":"Behavior Myths","pngfb":false,"pr":{"l":"Lib","i":69}},"html5data":{"xPos":-2,"yPos":-2,"width":182,"height":137,"strokewidth":1}}},{"kind":"state","name":"_down","data":{"hotlinkId":"","accState":0,"vectorData":{"left":-2,"top":-2,"right":180,"bottom":135,"altText":"Behavior Myths","pngfb":false,"pr":{"l":"Lib","i":70}},"html5data":{"xPos":-2,"yPos":-2,"width":182,"height":137,"strokewidth":1}}},{"kind":"state","name":"_checked","data":{"hotlinkId":"","accState":0,"vectorData":{"left":-2,"top":-2,"right":204,"bottom":141,"altText":"Behavior Myths visited","pngfb":false,"pr":{"l":"Lib","i":74}},"html5data":{"xPos":-2,"yPos":-2,"width":206,"height":143,"strokewidth":4}}}],"animations":[{"kind":"animation","id":"Entrance","duration":0,"hidetextatstart":true,"animateshapewithtext":false,"tweens":[{"kind":"tween","time":0,"duration":0,"alpha":{"path":[{"kind":"segment","start":"0","dstart":"0","end":"100","dend":"0"}],"duration":0,"easing":"linear","easingdir":"easein"}}]}],"width":196,"height":135,"resume":false,"useHandCursor":true,"id":"Tab2","variables":[{"kind":"variable","name":"StepIndex","type":"number","value":2,"resume":true},{"kind":"variable","name":"_state","type":"string","value":"_default","resume":true},{"kind":"variable","name":"_hover","type":"boolean","value":false,"resume":true},{"kind":"variable","name":"_down","type":"boolean","value":false,"resume":true},{"kind":"variable","name":"_checked","type":"boolean","value":false,"resume":true}],"actionGroups":{"ActGrpClearStateVars":{"kind":"actiongroup","actions":[{"kind":"adjustvar","variable":"_hover","operator":"set","value":{"type":"boolean","value":false}},{"kind":"adjustvar","variable":"_down","operator":"set","value":{"type":"boolean","value":false}},{"kind":"adjustvar","variable":"_checked","operator":"set","value":{"type":"boolean","value":false}}]},"ActGrpSetHoverState":{"kind":"actiongroup","actions":[{"kind":"adjustvar","variable":"_hover","operator":"set","value":{"type":"boolean","value":true}},{"kind":"exe_actiongroup","id":"_setstates","params":[]}]},"ActGrpClearHoverState":{"kind":"actiongroup","actions":[{"kind":"adjustvar","variable":"_hover","operator":"set","value":{"type":"boolean","value":false}},{"kind":"exe_actiongroup","id":"_setstates","params":[]}]},"ActGrpSetDownState":{"kind":"actiongroup","actions":[{"kind":"adjustvar","variable":"_down","operator":"set","value":{"type":"boolean","value":true}},{"kind":"exe_actiongroup","id":"_setstates","params":[]}]},"ActGrpClearDownState":{"kind":"actiongroup","actions":[{"kind":"adjustvar","variable":"_down","operator":"set","value":{"type":"boolean","value":false}},{"kind":"exe_actiongroup","id":"_setstates","params":[]}]},"ActGrpSetCheckedState":{"kind":"actiongroup","actions":[{"kind":"adjustvar","variable":"_checked","operator":"set","value":{"type":"boolean","value":true}},{"kind":"exe_actiongroup","id":"_setstates","params":[]}]},"ActGrpClearCheckedState":{"kind":"actiongroup","actions":[{"kind":"adjustvar","variable":"_checked","operator":"set","value":{"type":"boolean","value":false}},{"kind":"exe_actiongroup","id":"_setstates","params":[]}]},"_setstates":{"kind":"actiongroup","actions":[{"kind":"if_action","condition":{"statement":{"kind":"or","statements":[{"kind":"compare","operator":"eq","valuea":"#_hover","typea":"var","valueb":true,"typeb":"boolean"},{"kind":"compare","operator":"eq","valuea":"#_down","typea":"var","valueb":true,"typeb":"boolean"},{"kind":"compare","operator":"eq","valuea":"#_checked","typea":"var","valueb":true,"typeb":"boolean"}]}},"thenActions":[{"kind":"if_action","condition":{"statement":{"kind":"compare","operator":"eq","valuea":"#_hover","typea":"var","valueb":true,"typeb":"boolean"}},"thenActions":[{"kind":"setobjstate","stateRef":{"type":"string","value":"_hover"},"objRef":{"type":"string","value":"_this"}}]},{"kind":"if_action","condition":{"statement":{"kind":"compare","operator":"eq","valuea":"#_down","typea":"var","valueb":true,"typeb":"boolean"}},"thenActions":[{"kind":"setobjstate","stateRef":{"type":"string","value":"_down"},"objRef":{"type":"string","value":"_this"}}]},{"kind":"if_action","condition":{"statement":{"kind":"compare","operator":"eq","valuea":"#_checked","typea":"var","valueb":true,"typeb":"boolean"}},"thenActions":[{"kind":"setobjstate","stateRef":{"type":"string","value":"_checked"},"objRef":{"type":"string","value":"_this"}}]}],"elseActions":[{"kind":"setobjstate","stateRef":{"type":"string","value":"_default"},"objRef":{"type":"string","value":"_this"}}]}]}},"events":[{"kind":"ontransitionin","actions":[{"kind":"exe_actiongroup","id":"_setstates","params":[]}]},{"kind":"onrollover","actions":[{"kind":"exe_actiongroup","id":"ActGrpSetHoverState","params":[]}]},{"kind":"onrollout","actions":[{"kind":"exe_actiongroup","id":"ActGrpClearHoverState","params":[]}]},{"kind":"onpress","actions":[{"kind":"exe_actiongroup","id":"ActGrpSetDownState","params":[]}]},{"kind":"onrelease","actions":[{"kind":"exe_actiongroup","id":"ActGrpClearDownState","params":[]},{"kind":"adjustvar","variable":"_player.6Sqtxg7xDxZ6.CurrentStep","operator":"set","value":{"type":"var","value":"_this.#StepIndex"}}]},{"kind":"onreleaseoutside","actions":[{"kind":"exe_actiongroup","id":"ActGrpClearDownState","params":[]}]},{"kind":"onvarchanged","varname":"_player.6Sqtxg7xDxZ6.CurrentStep","priority":0,"actions":[{"kind":"if_action","condition":{"statement":{"kind":"compare","operator":"eq","valuea":"_player.6Sqtxg7xDxZ6.#CurrentStep","typea":"var","valueb":"#StepIndex","typeb":"var"}},"thenActions":[{"kind":"exe_actiongroup","id":"ActGrpSetCheckedState","params":[]}],"elseActions":[{"kind":"exe_actiongroup","id":"ActGrpClearCheckedState","params":[]}]}]}]},{"kind":"vectorshape","rotation":0,"accType":"text","cliptobounds":false,"defaultAction":"","shapemaskId":"","xPos":229,"yPos":73,"tabIndex":18,"tabEnabled":false,"xOffset":0,"yOffset":0,"rotateXPos":229,"rotateYPos":217.5,"scaleX":100,"scaleY":100,"alpha":100,"depth":8,"scrolling":true,"shuffleLock":false,"data":{"hotlinkId":"","accState":0,"vectorData":{"left":228,"top":72,"right":688,"bottom":509,"pngfb":false,"pr":{"l":"Lib","i":79}},"html5data":{"xPos":228,"yPos":72,"width":460,"height":437,"strokewidth":0}},"animations":[{"kind":"animation","id":"Entrance","duration":0,"hidetextatstart":true,"animateshapewithtext":false,"tweens":[{"kind":"tween","time":0,"duration":0,"alpha":{"path":[{"kind":"segment","start":"0","dstart":"0","end":"100","dend":"0"}],"duration":0,"easing":"linear","easingdir":"easein"}}]}],"width":458,"height":435,"resume":false,"useHandCursor":true,"id":"TabContentBg"}],"startTime":-1,"elapsedTimeMode":"normal","width":720,"height":540,"resume":false,"useHandCursor":false,"id":"Tabs","actionGroups":{"ChangeStep":{"kind":"actiongroup","actions":[{"kind":"if_action","condition":{"statement":{"kind":"compare","operator":"gte","valuea":"_player.6Sqtxg7xDxZ6.#CurrentStep","typea":"var","valueb":0,"typeb":"number"}},"thenActions":[{"kind":"media_play","objRef":{"type":"string","value":"_player.6Sqtxg7xDxZ6.6MUudkdrqA5.Select"}}]},{"kind":"if_action","condition":{"statement":{"kind":"compare","operator":"eq","valuea":"_player.6Sqtxg7xDxZ6.#ContentTransitioning","typea":"var","valueb":true,"typeb":"boolean"}},"thenActions":[{"kind":"hide","transition":"appear","objRef":{"type":"string","value":"TabStepFrameHost0"}},{"kind":"hide","transition":"appear","objRef":{"type":"string","value":"TabStepFrameHost1"}},{"kind":"hide","transition":"appear","objRef":{"type":"string","value":"TabStepFrameHost2"}},{"kind":"exe_actiongroup","id":"MoveContentIn","params":[]}],"elseActions":[{"kind":"exe_actiongroup","id":"MoveContentOut","params":[]}]}]},"MoveContentOut":{"kind":"actiongroup","actions":[{"kind":"exe_actiongroup","id":"TabStepFrameHost0.Frame.MoveContentItemOut","params":[]},{"kind":"exe_actiongroup","id":"TabStepFrameHost1.Frame.MoveContentItemOut","params":[]},{"kind":"exe_actiongroup","id":"TabStepFrameHost2.Frame.MoveContentItemOut","params":[]}]},"MoveContentIn":{"kind":"actiongroup","actions":[{"kind":"if_action","condition":{"statement":{"kind":"compare","operator":"eq","valuea":"_player.6Sqtxg7xDxZ6.#CurrentStep","typea":"var","valueb":0,"typeb":"number"}},"thenActions":[{"kind":"exe_actiongroup","id":"TabStepFrameHost0.Frame.MoveContentItemIn","params":[]},{"kind":"exe_actiongroup","id":"Tab0.ActGrpSetCheckedState","params":[]}]},{"kind":"if_action","condition":{"statement":{"kind":"compare","operator":"eq","valuea":"_player.6Sqtxg7xDxZ6.#CurrentStep","typea":"var","valueb":1,"typeb":"number"}},"thenActions":[{"kind":"exe_actiongroup","id":"TabStepFrameHost1.Frame.MoveContentItemIn","params":[]},{"kind":"exe_actiongroup","id":"Tab1.ActGrpSetCheckedState","params":[]}]},{"kind":"if_action","condition":{"statement":{"kind":"compare","operator":"eq","valuea":"_player.6Sqtxg7xDxZ6.#CurrentStep","typea":"var","valueb":2,"typeb":"number"}},"thenActions":[{"kind":"exe_actiongroup","id":"TabStepFrameHost2.Frame.MoveContentItemIn","params":[]},{"kind":"exe_actiongroup","id":"Tab2.ActGrpSetCheckedState","params":[]}]}]}},"events":[{"kind":"onvarchanged","varname":"_player.6Sqtxg7xDxZ6.CurrentStep","priority":0,"actions":[{"kind":"exe_actiongroup","id":"ChangeStep","params":[]}]}]}],"showAnimationId":"","mergedInstanceId":"6","lmsId":"","width":720,"height":540,"resume":true,"background":{"type":"vector","vectorData":{"left":0,"top":0,"right":720,"bottom":540,"pngfb":false,"pr":{"l":"Lib","i":19}}},"id":"6MUudkdrqA5","actionGroups":{"StepBackward":{"kind":"actiongroup","actions":[{"kind":"if_action","condition":{"statement":{"kind":"compare","operator":"gt","valuea":"_player.6Sqtxg7xDxZ6.#CurrentStep","typea":"var","valueb":0,"typeb":"number"}},"thenActions":[{"kind":"adjustvar","variable":"_player.6Sqtxg7xDxZ6.CurrentStep","operator":"sub","value":{"type":"number","value":1}}],"elseActions":[{"kind":"history_prev"}]}]},"StepForward":{"kind":"actiongroup","actions":[{"kind":"if_action","condition":{"statement":{"kind":"compare","operator":"lt","valuea":"_player.6Sqtxg7xDxZ6.#CurrentStep","typea":"var","valueb":2,"typeb":"number"}},"thenActions":[{"kind":"adjustvar","variable":"_player.6Sqtxg7xDxZ6.CurrentStep","operator":"add","value":{"type":"number","value":1}}],"elseActions":[{"kind":"gotoplay","window":"_current","wndtype":"normal","objRef":{"type":"string","value":"_parent._parent._player.5hWGJrlGQyp7.6Dk5zwu4z1f"}}]}]},"MergedMenuNotification":{"kind":"actiongroup","actions":[{"kind":"if_action","condition":{"statement":{"kind":"compare","operator":"eq","valuea":"_player.6Sqtxg7xDxZ6.#CurrentStep","typea":"var","valueb":0,"typeb":"number"}},"thenActions":[{"kind":"notifylinkselected","id":"6Sqtxg7xDxZ6.6MUudkdrqA5.6EjuPV9LgDm"}]},{"kind":"if_action","condition":{"statement":{"kind":"compare","operator":"eq","valuea":"_player.6Sqtxg7xDxZ6.#CurrentStep","typea":"var","valueb":1,"typeb":"number"}},"thenActions":[{"kind":"notifylinkselected","id":"6Sqtxg7xDxZ6.6MUudkdrqA5.6qIVbOkDEOA"}]},{"kind":"if_action","condition":{"statement":{"kind":"compare","operator":"eq","valuea":"_player.6Sqtxg7xDxZ6.#CurrentStep","typea":"var","valueb":2,"typeb":"number"}},"thenActions":[{"kind":"notifylinkselected","id":"6Sqtxg7xDxZ6.6MUudkdrqA5.5nfncEzZ8Vv"}]}]},"MergedMenuClicked":{"kind":"actiongroup","actions":[]}},"events":[{"kind":"ontransitionin","actions":[{"kind":"if_action","condition":{"statement":{"kind":"compare","operator":"eq","valuea":"$WindowId","typea":"property","valueb":"_frame","typeb":"string"}},"thenActions":[{"kind":"set_frame_layout","name":"pxnanbnsnfns01001000001"}],"elseActions":[{"kind":"set_window_control_layout","name":"pxnanbnsnfns01001000001"}]},{"kind":"exe_actiongroup","id":"MergedMenuNotification","params":[]}]},{"kind":"onprevslide","actions":[{"kind":"exe_actiongroup","id":"StepBackward","params":[]}]},{"kind":"onnextslide","actions":[{"kind":"exe_actiongroup","id":"StepForward","params":[]}]},{"kind":"onvarchanged","varname":"_player.6Sqtxg7xDxZ6.CurrentStep","priority":-1,"actions":[{"kind":"save_resume_data","slideref":{"type":"string","value":"_player.6Sqtxg7xDxZ6.6MUudkdrqA5"}},{"kind":"exe_actiongroup","id":"_player.6Sqtxg7xDxZ6.UpdatePrevNextButtonState","params":[]},{"kind":"exe_actiongroup","id":"MergedMenuNotification","params":[]}]},{"kind":"onslidestart","actions":[{"kind":"show_slidelayer","hideOthers":"never","transition":"appear","objRef":{"type":"string","value":"Tabs"}},{"kind":"exe_actiongroup","id":"_player.6Sqtxg7xDxZ6.UpdatePrevNextButtonState","params":[]}]},{"kind":"onbeforeslidein","actions":[{"kind":"exe_actiongroup","id":"_player.6Sqtxg7xDxZ6.6MUudkdrqA5.MergedMenuClicked","params":[]}]}]}');
