# Supplementary material for: An Evidence-Based Approach to Teaching Obesity Management to Medical Students
Source: MedEdPORTAL. 2017 Dec 20;13:10662. doi: 10.15766/mep_2374-8265.10662 (PMC6338064; doi:10.15766/mep_2374-8265.10662)
Supplement: Supplementary file 1 — A. Learning Module folder B. Survey Instrument.docx [file mep-13-10662-s001.zip › A. Learning Module folder/html5/data/js/66qIVbOkDEOA.js]

window.globalProvideData('slide', '{"title":"Physical Activity Myths","trackViews":true,"showMenuResultIcon":false,"viewGroupId":"6Sqtxg7xDxZ66","historyGroupId":"6Sqtxg7xDxZ66","videoZoom":"","scrolling":false,"transition":"appear","transDuration":0,"transDir":1,"wipeTrans":false,"slideLock":false,"navIndex":5,"globalAudioId":"","thumbnailid":"","presenterRef":{"id":"none"},"showAnimationId":"","mergedInstanceId":"6","lmsId":"","width":460,"height":437,"resume":false,"background":{"type":"vector","vectorData":{"left":0,"top":0,"right":0,"bottom":0,"pngfb":false,"pr":{"l":"Lib","i":80}}},"id":"6qIVbOkDEOA","events":[{"kind":"ontransitionin","actions":[{"kind":"if_action","condition":{"statement":{"kind":"compare","operator":"eq","valuea":"$WindowId","typea":"property","valueb":"_frame","typeb":"string"}},"thenActions":[{"kind":"set_frame_layout","name":"pxnanbnsnfns01001000001"}],"elseActions":[{"kind":"set_window_control_layout","name":"pxnanbnsnfns01001000001"}]}]}],"slideLayers":[{"enableSeek":true,"enableReplay":true,"timeline":{"duration":5000,"events":[{"kind":"ontimelinetick","time":0,"actions":[{"kind":"show","transition":"custom","animationId":"Entrance","reverse":false,"objRef":{"type":"string","value":".StepTitle1"}},{"kind":"show","transition":"appear","objRef":{"type":"string","value":"ContentContainer"}},{"kind":"show","transition":"custom","animationId":"Entrance","reverse":false,"objRef":{"type":"string","value":".ContentContainer.ScrollArea"}},{"kind":"show","transition":"custom","animationId":"Entrance","reverse":false,"objRef":{"type":"string","value":".ContentContainer.ScrollArea.Text1"}}]}]},"objects":[{"kind":"vectorshape","rotation":0,"accType":"text","cliptobounds":false,"defaultAction":"","textLib":[{"kind":"textdata","uniqueId":"62wGUpqbFby_StepTitle1_StepTitle11","id":"01","linkId":"StepTitle11","type":"vectortext","altText":"Physical Activity Myths","xPos":0,"yPos":0,"width":0,"height":0,"shadowIndex":-1,"vectortext":{"left":0,"top":-2,"right":202,"bottom":25,"pngfb":false,"pr":{"l":"Lib","i":83}}}],"shapemaskId":"","xPos":14,"yPos":14,"tabIndex":0,"tabEnabled":true,"xOffset":0,"yOffset":0,"rotateXPos":216,"rotateYPos":11.5,"scaleX":100,"scaleY":100,"alpha":100,"depth":1,"scrolling":true,"shuffleLock":false,"data":{"hotlinkId":"","accState":0,"vectorData":{"left":0,"top":-2,"right":446,"bottom":37,"altText":"Physical Activity Myths","pngfb":false,"pr":{"l":"Lib","i":22}},"html5data":{"xPos":0,"yPos":-2,"width":446,"height":39,"strokewidth":0}},"animations":[{"kind":"animation","id":"Entrance","duration":0,"hidetextatstart":true,"animateshapewithtext":false,"tweens":[{"kind":"tween","time":0,"duration":0,"alpha":{"path":[{"kind":"segment","start":"0","dstart":"0","end":"100","dend":"0"}],"duration":0,"easing":"linear","easingdir":"easein"}}]}],"width":432,"height":23,"resume":false,"useHandCursor":true,"id":"StepTitle1"},{"kind":"objgroup","objects":[{"kind":"scrollarea","contentwidth":393,"contentheight":626,"objects":[{"kind":"vectorshape","rotation":0,"accType":"text","cliptobounds":false,"defaultAction":"","textLib":[{"kind":"textdata","uniqueId":"62wGUpqbFby_Text1_Text11","id":"01","linkId":"Text11","type":"vectortext","altText":"<Document xmlns:xsi=\\"http://www.w3.org/2001/XMLSchema-instance\\" xmlns:xsd=\\"http://www.w3.org/2001/XMLSchema\\">\\r\\n  <Content>\\r\\n    <Block>\\r\\n      <Style FlowDirection=\\"LeftToRight\\" LeadingMargin=\\"0\\" TrailingMargin=\\"0\\" FirstLineMargin=\\"0\\" Justification=\\"Left\\" CustomTabStops=\\"\\" LineSpacingRule=\\"Single\\" LineSpacing=\\"20\\" SpacingBefore=\\"0\\" SpacingAfter=\\"0\\">\\r\\n        <ListStyle ListType=\\"None\\" ListTypeFormat=\\"Parentheses\\" Color=\\"#000000\\" BulletFont=\\"Arial\\" />\\r\\n      </Style>\\r\\n      <Span Text=\\"Myth: \\">\\r\\n        <Style FontIsBold=\\"False\\" FontIsItalic=\\"False\\" FontIsUnderline=\\"False\\" FontIsStrikeout=\\"False\\" />\\r\\n      </Span>\\r\\n      <Span Text=\\"Exercise alone will not cause weight loss&#xA;\\">\\r\\n        <Style FontIsBold=\\"False\\" FontIsItalic=\\"False\\" FontIsUnderline=\\"False\\" FontIsStrikeout=\\"True\\" />\\r\\n      </Span>\\r\\n    </Block>\\r\\n    <Block>\\r\\n      <Style FlowDirection=\\"LeftToRight\\" LeadingMargin=\\"0\\" TrailingMargin=\\"0\\" FirstLineMargin=\\"0\\" Justification=\\"Left\\" CustomTabStops=\\"\\" LineSpacingRule=\\"Single\\" LineSpacing=\\"20\\" SpacingBefore=\\"0\\" SpacingAfter=\\"0\\">\\r\\n        <ListStyle ListType=\\"None\\" ListTypeFormat=\\"Parentheses\\" Color=\\"#000000\\" BulletFont=\\"Arial\\" />\\r\\n      </Style>\\r\\n      <Span Text=\\"EBM\\">\\r\\n        <Style FontIsBold=\\"True\\" FontIsItalic=\\"False\\" FontIsUnderline=\\"False\\" FontIsStrikeout=\\"False\\" />\\r\\n      </Span>\\r\\n      <Span Text=\\": Exercise interventions cause less weight loss than diet interventions (~5lb with current recommendations)&#xA;\\">\\r\\n        <Style FontIsBold=\\"False\\" FontIsItalic=\\"False\\" FontIsUnderline=\\"False\\" FontIsStrikeout=\\"False\\" />\\r\\n      </Span>\\r\\n    </Block>\\r\\n    <Block>\\r\\n      <Style FlowDirection=\\"LeftToRight\\" LeadingMargin=\\"0\\" TrailingMargin=\\"0\\" FirstLineMargin=\\"0\\" Justification=\\"Left\\" CustomTabStops=\\"\\" LineSpacingRule=\\"Single\\" LineSpacing=\\"20\\" SpacingBefore=\\"0\\" SpacingAfter=\\"0\\">\\r\\n        <ListStyle ListType=\\"None\\" ListTypeFormat=\\"Parentheses\\" Color=\\"#000000\\" BulletFont=\\"Arial\\" />\\r\\n      </Style>\\r\\n      <Span Text=\\"EBM\\">\\r\\n        <Style FontIsBold=\\"True\\" FontIsItalic=\\"False\\" FontIsUnderline=\\"False\\" FontIsStrikeout=\\"False\\" />\\r\\n      </Span>\\r\\n      <Span Text=\\": Exercise increases the effect of caloric restriction on weight loss&#xA;\\">\\r\\n        <Style FontIsBold=\\"False\\" FontIsItalic=\\"False\\" FontIsUnderline=\\"False\\" FontIsStrikeout=\\"False\\" />\\r\\n      </Span>\\r\\n    </Block>\\r\\n    <Block>\\r\\n      <Style FlowDirection=\\"LeftToRight\\" LeadingMargin=\\"0\\" TrailingMargin=\\"0\\" FirstLineMargin=\\"0\\" Justification=\\"Left\\" CustomTabStops=\\"\\" LineSpacingRule=\\"Single\\" LineSpacing=\\"20\\" SpacingBefore=\\"0\\" SpacingAfter=\\"0\\">\\r\\n        <ListStyle ListType=\\"None\\" ListTypeFormat=\\"Parentheses\\" Color=\\"#000000\\" BulletFont=\\"Arial\\" />\\r\\n      </Style>\\r\\n      <Span Text=\\"EBM\\">\\r\\n        <Style FontIsBold=\\"True\\" FontIsItalic=\\"False\\" FontIsUnderline=\\"False\\" FontIsStrikeout=\\"False\\" />\\r\\n      </Span>\\r\\n      <Span Text=\\": Aerobic exercise is better than resistance training for weight loss&#xA;\\">\\r\\n        <Style FontIsBold=\\"False\\" FontIsItalic=\\"False\\" FontIsUnderline=\\"False\\" FontIsStrikeout=\\"False\\" />\\r\\n      </Span>\\r\\n    </Block>\\r\\n    <Block>\\r\\n      <Style FlowDirection=\\"LeftToRight\\" LeadingMargin=\\"0\\" TrailingMargin=\\"0\\" FirstLineMargin=\\"0\\" Justification=\\"Left\\" CustomTabStops=\\"\\" LineSpacingRule=\\"Single\\" LineSpacing=\\"20\\" SpacingBefore=\\"0\\" SpacingAfter=\\"0\\">\\r\\n        <ListStyle ListType=\\"None\\" ListTypeFormat=\\"Parentheses\\" Color=\\"#000000\\" BulletFont=\\"Arial\\" />\\r\\n      </Style>\\r\\n      <Span Text=\\"&#xA;\\">\\r\\n        <Style FontIsBold=\\"False\\" FontIsItalic=\\"False\\" FontIsUnderline=\\"False\\" FontIsStrikeout=\\"False\\" />\\r\\n      </Span>\\r\\n    </Block>\\r\\n    <Block>\\r\\n      <Style FlowDirection=\\"LeftToRight\\" LeadingMargin=\\"0\\" TrailingMargin=\\"0\\" FirstLineMargin=\\"0\\" Justification=\\"Left\\" CustomTabStops=\\"\\" LineSpacingRule=\\"Single\\" LineSpacing=\\"20\\" SpacingBefore=\\"0\\" SpacingAfter=\\"0\\">\\r\\n        <ListStyle ListType=\\"None\\" ListTypeFormat=\\"Parentheses\\" Color=\\"#000000\\" BulletFont=\\"Arial\\" />\\r\\n      </Style>\\r\\n      <Span Text=\\"Myth: \\">\\r\\n        <Style FontIsBold=\\"False\\" FontIsItalic=\\"False\\" FontIsUnderline=\\"False\\" FontIsStrikeout=\\"False\\" />\\r\\n      </Span>\\r\\n      <Span Text=\\"I do not need to exercise if I lose weight with caloric restriction&#xA;\\">\\r\\n        <Style FontIsBold=\\"False\\" FontIsItalic=\\"False\\" FontIsUnderline=\\"False\\" FontIsStrikeout=\\"True\\" />\\r\\n      </Span>\\r\\n    </Block>\\r\\n    <Block>\\r\\n      <Style FlowDirection=\\"LeftToRight\\" LeadingMargin=\\"0\\" TrailingMargin=\\"0\\" FirstLineMargin=\\"0\\" Justification=\\"Left\\" CustomTabStops=\\"\\" LineSpacingRule=\\"Single\\" LineSpacing=\\"20\\" SpacingBefore=\\"0\\" SpacingAfter=\\"0\\">\\r\\n        <ListStyle ListType=\\"None\\" ListTypeFormat=\\"Parentheses\\" Color=\\"#000000\\" BulletFont=\\"Arial\\" />\\r\\n      </Style>\\r\\n      <Span Text=\\"EBM\\">\\r\\n        <Style FontIsBold=\\"True\\" FontIsItalic=\\"False\\" FontIsUnderline=\\"False\\" FontIsStrikeout=\\"False\\" />\\r\\n      </Span>\\r\\n      <Span Text=\\": Exercise lessens the loss of lean muscle mass &#xA;\\">\\r\\n        <Style FontIsBold=\\"False\\" FontIsItalic=\\"False\\" FontIsUnderline=\\"False\\" FontIsStrikeout=\\"False\\" />\\r\\n      </Span>\\r\\n    </Block>\\r\\n    <Block>\\r\\n      <Style FlowDirection=\\"LeftToRight\\" LeadingMargin=\\"0\\" TrailingMargin=\\"0\\" FirstLineMargin=\\"0\\" Justification=\\"Left\\" CustomTabStops=\\"\\" LineSpacingRule=\\"Single\\" LineSpacing=\\"20\\" SpacingBefore=\\"0\\" SpacingAfter=\\"0\\">\\r\\n        <ListStyle ListType=\\"None\\" ListTypeFormat=\\"Parentheses\\" Color=\\"#000000\\" BulletFont=\\"Arial\\" />\\r\\n      </Style>\\r\\n      <Span Text=\\"EBM\\">\\r\\n        <Style FontIsBold=\\"True\\" FontIsItalic=\\"False\\" FontIsUnderline=\\"False\\" FontIsStrikeout=\\"False\\" />\\r\\n      </Span>\\r\\n      <Span Text=\\": Exercise causes greater visceral fat decrease &amp; metabolic phenotype improvement &amp; lower mortality&#xA;\\">\\r\\n        <Style FontIsBold=\\"False\\" FontIsItalic=\\"False\\" FontIsUnderline=\\"False\\" FontIsStrikeout=\\"False\\" />\\r\\n      </Span>\\r\\n    </Block>\\r\\n    <Block>\\r\\n      <Style FlowDirection=\\"LeftToRight\\" LeadingMargin=\\"0\\" TrailingMargin=\\"0\\" FirstLineMargin=\\"0\\" Justification=\\"Left\\" CustomTabStops=\\"\\" LineSpacingRule=\\"Single\\" LineSpacing=\\"20\\" SpacingBefore=\\"0\\" SpacingAfter=\\"0\\">\\r\\n        <ListStyle ListType=\\"None\\" ListTypeFormat=\\"Parentheses\\" Color=\\"#000000\\" BulletFont=\\"Arial\\" />\\r\\n      </Style>\\r\\n      <Span Text=\\"&#xA;\\">\\r\\n        <Style FontIsBold=\\"False\\" FontIsItalic=\\"False\\" FontIsUnderline=\\"False\\" FontIsStrikeout=\\"False\\" />\\r\\n      </Span>\\r\\n    </Block>\\r\\n    <Block>\\r\\n      <Style FlowDirection=\\"LeftToRight\\" LeadingMargin=\\"0\\" TrailingMargin=\\"0\\" FirstLineMargin=\\"0\\" Justification=\\"Left\\" CustomTabStops=\\"\\" LineSpacingRule=\\"Single\\" LineSpacing=\\"20\\" SpacingBefore=\\"0\\" SpacingAfter=\\"0\\">\\r\\n        <ListStyle ListType=\\"None\\" ListTypeFormat=\\"Parentheses\\" Color=\\"#000000\\" BulletFont=\\"Arial\\" />\\r\\n      </Style>\\r\\n      <Span Text=\\"Myth: \\">\\r\\n        <Style FontIsBold=\\"False\\" FontIsItalic=\\"False\\" FontIsUnderline=\\"False\\" FontIsStrikeout=\\"False\\" />\\r\\n      </Span>\\r\\n      <Span Text=\\"Using technology to self-monitor exercise improves weight loss&#xA;\\">\\r\\n        <Style FontIsBold=\\"False\\" FontIsItalic=\\"False\\" FontIsUnderline=\\"False\\" FontIsStrikeout=\\"True\\" />\\r\\n      </Span>\\r\\n    </Block>\\r\\n    <Block>\\r\\n      <Style FlowDirection=\\"LeftToRight\\" LeadingMargin=\\"0\\" TrailingMargin=\\"0\\" FirstLineMargin=\\"0\\" Justification=\\"Left\\" CustomTabStops=\\"\\" LineSpacingRule=\\"Single\\" LineSpacing=\\"20\\" SpacingBefore=\\"0\\" SpacingAfter=\\"0\\">\\r\\n        <ListStyle ListType=\\"None\\" ListTypeFormat=\\"Parentheses\\" Color=\\"#000000\\" BulletFont=\\"Arial\\" />\\r\\n      </Style>\\r\\n      <Span Text=\\"EBM\\">\\r\\n        <Style FontIsBold=\\"True\\" FontIsItalic=\\"False\\" FontIsUnderline=\\"False\\" FontIsStrikeout=\\"False\\" />\\r\\n      </Span>\\r\\n      <Span Text=\\": Using Pokémon-go is not associated with increased exercise past 6 weeks&#xA;\\">\\r\\n        <Style FontIsBold=\\"False\\" FontIsItalic=\\"False\\" FontIsUnderline=\\"False\\" FontIsStrikeout=\\"False\\" />\\r\\n      </Span>\\r\\n    </Block>\\r\\n    <Block>\\r\\n      <Style FlowDirection=\\"LeftToRight\\" LeadingMargin=\\"0\\" TrailingMargin=\\"0\\" FirstLineMargin=\\"0\\" Justification=\\"Left\\" CustomTabStops=\\"\\" LineSpacingRule=\\"Single\\" LineSpacing=\\"20\\" SpacingBefore=\\"0\\" SpacingAfter=\\"0\\">\\r\\n        <ListStyle ListType=\\"None\\" ListTypeFormat=\\"Parentheses\\" Color=\\"#000000\\" BulletFont=\\"Arial\\" />\\r\\n      </Style>\\r\\n      <Span Text=\\"EBM\\">\\r\\n        <Style FontIsBold=\\"True\\" FontIsItalic=\\"False\\" FontIsUnderline=\\"False\\" FontIsStrikeout=\\"False\\" />\\r\\n      </Span>\\r\\n      <Span Text=\\": Using wearable technology is associated with increased physical activity, but not weight loss&#xA;\\">\\r\\n        <Style FontIsBold=\\"False\\" FontIsItalic=\\"False\\" FontIsUnderline=\\"False\\" FontIsStrikeout=\\"False\\" />\\r\\n      </Span>\\r\\n    </Block>\\r\\n    <Block>\\r\\n      <Style FlowDirection=\\"LeftToRight\\" LeadingMargin=\\"0\\" TrailingMargin=\\"0\\" FirstLineMargin=\\"0\\" Justification=\\"Left\\" CustomTabStops=\\"\\" LineSpacingRule=\\"Single\\" LineSpacing=\\"20\\" SpacingBefore=\\"0\\" SpacingAfter=\\"0\\">\\r\\n        <ListStyle ListType=\\"None\\" ListTypeFormat=\\"Parentheses\\" Color=\\"#000000\\" BulletFont=\\"Arial\\" />\\r\\n      </Style>\\r\\n      <Span Text=\\"&#xA;\\">\\r\\n        <Style FontIsBold=\\"False\\" FontIsItalic=\\"False\\" FontIsUnderline=\\"False\\" FontIsStrikeout=\\"False\\" />\\r\\n      </Span>\\r\\n    </Block>\\r\\n    <Block>\\r\\n      <Style FlowDirection=\\"LeftToRight\\" LeadingMargin=\\"0\\" TrailingMargin=\\"0\\" FirstLineMargin=\\"0\\" Justification=\\"Right\\" CustomTabStops=\\"\\" LineSpacingRule=\\"Single\\" LineSpacing=\\"20\\" SpacingBefore=\\"0\\" SpacingAfter=\\"0\\">\\r\\n        <BaseSpanStyle FontFamily=\\"Tw Cen MT\\" FontSize=\\"19\\" FontIsBold=\\"False\\" FontIsItalic=\\"False\\" FontIsUnderline=\\"False\\" FontIsStrikeout=\\"False\\" ForegroundColor=\\"#000000\\" />\\r\\n        <ListStyle ListType=\\"None\\" ListTypeFormat=\\"Parentheses\\" Color=\\"#000000\\" BulletFont=\\"Arial\\" />\\r\\n      </Style>\\r\\n      <Span Text=\\"Weiss EP et al, Med Sci Sports Exerc, 2017 DOI: \\">\\r\\n        <Style FontSize=\\"10\\" FontIsBold=\\"False\\" FontIsItalic=\\"False\\" FontIsUnderline=\\"False\\" FontIsStrikeout=\\"False\\" />\\r\\n      </Span>\\r\\n      <Span Text=\\"10.1249/MSS.0000000000001074\\">\\r\\n        <Style FontSize=\\"10\\" FontIsBold=\\"False\\" FontIsItalic=\\"False\\" FontIsUnderline=\\"True\\" FontIsStrikeout=\\"False\\" LinkId=\\"860ed86a-4726-441e-bc69-0e555ff86672\\" LinkColor=\\"hlink,00\\" />\\r\\n      </Span>\\r\\n      <Span Text=\\" &#xA;\\">\\r\\n        <Style FontSize=\\"10\\" FontIsBold=\\"False\\" FontIsItalic=\\"False\\" FontIsUnderline=\\"False\\" FontIsStrikeout=\\"False\\" />\\r\\n      </Span>\\r\\n    </Block>\\r\\n    <Block>\\r\\n      <Style FlowDirection=\\"LeftToRight\\" LeadingMargin=\\"0\\" TrailingMargin=\\"0\\" FirstLineMargin=\\"0\\" Justification=\\"Right\\" CustomTabStops=\\"\\" LineSpacingRule=\\"Single\\" LineSpacing=\\"20\\" SpacingBefore=\\"0\\" SpacingAfter=\\"0\\">\\r\\n        <BaseSpanStyle FontFamily=\\"Tw Cen MT\\" FontSize=\\"19\\" FontIsBold=\\"False\\" FontIsItalic=\\"False\\" FontIsUnderline=\\"False\\" FontIsStrikeout=\\"False\\" ForegroundColor=\\"#000000\\" />\\r\\n        <ListStyle ListType=\\"None\\" ListTypeFormat=\\"Parentheses\\" Color=\\"#000000\\" BulletFont=\\"Arial\\" />\\r\\n      </Style>\\r\\n      <Span Text=\\"Howe KB et al, BMJ, 2016  PMCID: \\">\\r\\n        <Style FontSize=\\"10\\" FontIsBold=\\"False\\" FontIsItalic=\\"False\\" FontIsUnderline=\\"False\\" FontIsStrikeout=\\"False\\" />\\r\\n      </Span>\\r\\n      <Span Text=\\"PMC5154977\\">\\r\\n        <Style FontSize=\\"10\\" FontIsBold=\\"False\\" FontIsItalic=\\"False\\" FontIsUnderline=\\"True\\" FontIsStrikeout=\\"False\\" LinkId=\\"630f507d-f7a0-4273-b3fd-9485d8294e88\\" LinkColor=\\"hlink,00\\" />\\r\\n      </Span>\\r\\n      <Span Text=\\" &#xA;\\">\\r\\n        <Style FontSize=\\"10\\" FontIsBold=\\"False\\" FontIsItalic=\\"False\\" FontIsUnderline=\\"False\\" FontIsStrikeout=\\"False\\" />\\r\\n      </Span>\\r\\n    </Block>\\r\\n    <Block>\\r\\n      <Style FlowDirection=\\"LeftToRight\\" LeadingMargin=\\"0\\" TrailingMargin=\\"0\\" FirstLineMargin=\\"0\\" Justification=\\"Right\\" CustomTabStops=\\"\\" LineSpacingRule=\\"Single\\" LineSpacing=\\"20\\" SpacingBefore=\\"0\\" SpacingAfter=\\"0\\">\\r\\n        <BaseSpanStyle FontFamily=\\"Tw Cen MT\\" FontSize=\\"19\\" FontIsBold=\\"False\\" FontIsItalic=\\"False\\" FontIsUnderline=\\"False\\" FontIsStrikeout=\\"False\\" ForegroundColor=\\"#000000\\" />\\r\\n        <ListStyle ListType=\\"None\\" ListTypeFormat=\\"Parentheses\\" Color=\\"#000000\\" BulletFont=\\"Arial\\" />\\r\\n      </Style>\\r\\n      <Span Text=\\"Jakicic JM et al, JAMA,  2016  DOI:\\">\\r\\n        <Style FontSize=\\"10\\" FontIsBold=\\"False\\" FontIsItalic=\\"False\\" FontIsUnderline=\\"False\\" FontIsStrikeout=\\"False\\" />\\r\\n      </Span>\\r\\n      <Span Text=\\"10.1001/jama.2016.12858\\">\\r\\n        <Style FontSize=\\"10\\" FontIsBold=\\"False\\" FontIsItalic=\\"False\\" FontIsUnderline=\\"True\\" FontIsStrikeout=\\"False\\" LinkId=\\"a1cfebce-9ccf-4a76-bd06-c68193e91110\\" LinkColor=\\"hlink,00\\" />\\r\\n      </Span>\\r\\n      <Span Text=\\"&#xA;\\">\\r\\n        <Style FontSize=\\"10\\" FontIsBold=\\"False\\" FontIsItalic=\\"False\\" FontIsUnderline=\\"False\\" FontIsStrikeout=\\"False\\" />\\r\\n      </Span>\\r\\n    </Block>\\r\\n    <Block>\\r\\n      <Style FlowDirection=\\"LeftToRight\\" LeadingMargin=\\"0\\" TrailingMargin=\\"0\\" FirstLineMargin=\\"0\\" Justification=\\"Right\\" CustomTabStops=\\"\\" LineSpacingRule=\\"Single\\" LineSpacing=\\"20\\" SpacingBefore=\\"0\\" SpacingAfter=\\"0\\">\\r\\n        <BaseSpanStyle FontFamily=\\"Tw Cen MT\\" FontSize=\\"19\\" FontIsBold=\\"False\\" FontIsItalic=\\"False\\" FontIsUnderline=\\"False\\" FontIsStrikeout=\\"False\\" ForegroundColor=\\"#000000\\" />\\r\\n        <ListStyle ListType=\\"None\\" ListTypeFormat=\\"Parentheses\\" Color=\\"#000000\\" BulletFont=\\"Arial\\" />\\r\\n      </Style>\\r\\n      <Span Text=\\"Verheggen RJ et al, Obes Rev, 2016 DOI:\\">\\r\\n        <Style FontSize=\\"10\\" FontIsBold=\\"False\\" FontIsItalic=\\"False\\" FontIsUnderline=\\"False\\" FontIsStrikeout=\\"False\\" />\\r\\n      </Span>\\r\\n      <Span Text=\\" 10.1111/obr.12406\\">\\r\\n        <Style FontSize=\\"10\\" FontIsBold=\\"False\\" FontIsItalic=\\"False\\" FontIsUnderline=\\"True\\" FontIsStrikeout=\\"False\\" LinkId=\\"7c832d26-4b07-466c-ac89-6e3b737bf471\\" LinkColor=\\"hlink,00\\" />\\r\\n      </Span>\\r\\n      <Span Text=\\"&#xA;\\">\\r\\n        <Style FontSize=\\"10\\" FontIsBold=\\"False\\" FontIsItalic=\\"False\\" FontIsUnderline=\\"False\\" FontIsStrikeout=\\"False\\" />\\r\\n      </Span>\\r\\n    </Block>\\r\\n    <Block>\\r\\n      <Style FlowDirection=\\"LeftToRight\\" LeadingMargin=\\"0\\" TrailingMargin=\\"0\\" FirstLineMargin=\\"0\\" Justification=\\"Right\\" CustomTabStops=\\"\\" LineSpacingRule=\\"Single\\" LineSpacing=\\"20\\" SpacingBefore=\\"0\\" SpacingAfter=\\"0\\">\\r\\n        <BaseSpanStyle FontFamily=\\"Tw Cen MT\\" FontSize=\\"19\\" FontIsBold=\\"False\\" FontIsItalic=\\"False\\" FontIsUnderline=\\"False\\" FontIsStrikeout=\\"False\\" ForegroundColor=\\"#000000\\" />\\r\\n        <ListStyle ListType=\\"None\\" ListTypeFormat=\\"Parentheses\\" Color=\\"#000000\\" BulletFont=\\"Arial\\" />\\r\\n      </Style>\\r\\n      <Span Text=\\"Swift DL et al, Proq Cardiovasc Dis, 2014  DOI: \\">\\r\\n        <Style FontSize=\\"10\\" FontIsBold=\\"False\\" FontIsItalic=\\"False\\" FontIsUnderline=\\"False\\" FontIsStrikeout=\\"False\\" />\\r\\n      </Span>\\r\\n      <Span Text=\\"10.1016/j.pcad.2013.09.012\\">\\r\\n        <Style FontSize=\\"10\\" FontIsBold=\\"False\\" FontIsItalic=\\"False\\" FontIsUnderline=\\"True\\" FontIsStrikeout=\\"False\\" LinkId=\\"3f73c8c4-91e7-4f60-a5c5-8d4bd105b001\\" LinkColor=\\"hlink,00\\" />\\r\\n      </Span>\\r\\n      <Span Text=\\"&#xA;\\">\\r\\n        <Style FontSize=\\"10\\" FontIsBold=\\"False\\" FontIsItalic=\\"False\\" FontIsUnderline=\\"False\\" FontIsStrikeout=\\"False\\" />\\r\\n      </Span>\\r\\n    </Block>\\r\\n    <Block>\\r\\n      <Style FlowDirection=\\"LeftToRight\\" LeadingMargin=\\"0\\" TrailingMargin=\\"0\\" FirstLineMargin=\\"0\\" Justification=\\"Right\\" CustomTabStops=\\"\\" LineSpacingRule=\\"Single\\" LineSpacing=\\"20\\" SpacingBefore=\\"0\\" SpacingAfter=\\"0\\">\\r\\n        <BaseSpanStyle FontFamily=\\"Tw Cen MT\\" FontSize=\\"19\\" FontIsBold=\\"False\\" FontIsItalic=\\"False\\" FontIsUnderline=\\"False\\" FontIsStrikeout=\\"False\\" ForegroundColor=\\"#000000\\" />\\r\\n        <ListStyle ListType=\\"None\\" ListTypeFormat=\\"Parentheses\\" BulletFont=\\"Arial\\" />\\r\\n      </Style>\\r\\n      <Span Text=\\"Chin SH et al, ObesRev 2016  DOI:\\">\\r\\n        <Style FontSize=\\"10\\" FontIsBold=\\"False\\" FontIsItalic=\\"False\\" FontIsUnderline=\\"False\\" FontIsStrikeout=\\"False\\" />\\r\\n      </Span>\\r\\n      <Span Text=\\"10.1111/obr.12460\\">\\r\\n        <Style FontSize=\\"10\\" FontIsBold=\\"False\\" FontIsItalic=\\"False\\" FontIsUnderline=\\"True\\" FontIsStrikeout=\\"False\\" LinkId=\\"d90e9ace-6a99-4e4e-8705-6001b21ba002\\" LinkColor=\\"hlink,00\\" />\\r\\n      </Span>\\r\\n    </Block>\\r\\n  </Content>\\r\\n</Document>","xPos":0,"yPos":0,"width":0,"height":0,"shadowIndex":-1,"vectortext":{"left":0,"top":0,"right":397,"bottom":626,"pngfb":false,"pr":{"l":"Lib","i":84}},"linkdata":[{"kind":"link","id":"d90e9ace-6a99-4e4e-8705-6001b21ba002","fill":{"type":"linear","rotation":90,"colors":[{"kind":"color","rgb":"0xD9EAFB","alpha":100,"stop":0}]},"hotareas":[{"kind":"hotarea","xPos":285,"yPos":611,"width":108,"height":15}]},{"kind":"link","id":"7c832d26-4b07-466c-ac89-6e3b737bf471","fill":{"type":"linear","rotation":90,"colors":[{"kind":"color","rgb":"0xD9EAFB","alpha":100,"stop":0}]},"hotareas":[{"kind":"hotarea","xPos":281,"yPos":566,"width":112,"height":15}]},{"kind":"link","id":"a1cfebce-9ccf-4a76-bd06-c68193e91110","fill":{"type":"linear","rotation":90,"colors":[{"kind":"color","rgb":"0xD9EAFB","alpha":100,"stop":0}]},"hotareas":[{"kind":"hotarea","xPos":246,"yPos":551,"width":147,"height":15}]},{"kind":"link","id":"860ed86a-4726-441e-bc69-0e555ff86672","fill":{"type":"linear","rotation":90,"colors":[{"kind":"color","rgb":"0xD9EAFB","alpha":100,"stop":0}]},"hotareas":[{"kind":"hotarea","xPos":202,"yPos":521,"width":191,"height":15}]},{"kind":"link","id":"3f73c8c4-91e7-4f60-a5c5-8d4bd105b001","fill":{"type":"linear","rotation":90,"colors":[{"kind":"color","rgb":"0xD9EAFB","alpha":100,"stop":0}]},"hotareas":[{"kind":"hotarea","xPos":237,"yPos":596,"width":156,"height":15}]},{"kind":"link","id":"630f507d-f7a0-4273-b3fd-9485d8294e88","fill":{"type":"linear","rotation":90,"colors":[{"kind":"color","rgb":"0xD9EAFB","alpha":100,"stop":0}]},"hotareas":[{"kind":"hotarea","xPos":319,"yPos":536,"width":74,"height":15}]}]},{"kind":"textdata","id":"02","linkId":"Text11_Linkd90e9ace-6a99-4e4e-8705-6001b21ba002","type":"emftext","xPos":0,"yPos":0,"width":0,"height":0,"shadowIndex":-1},{"kind":"textdata","id":"03","linkId":"Text11_Link7c832d26-4b07-466c-ac89-6e3b737bf471","type":"emftext","xPos":0,"yPos":0,"width":0,"height":0,"shadowIndex":-1},{"kind":"textdata","id":"04","linkId":"Text11_Linka1cfebce-9ccf-4a76-bd06-c68193e91110","type":"emftext","xPos":0,"yPos":0,"width":0,"height":0,"shadowIndex":-1},{"kind":"textdata","id":"05","linkId":"Text11_Link860ed86a-4726-441e-bc69-0e555ff86672","type":"emftext","xPos":0,"yPos":0,"width":0,"height":0,"shadowIndex":-1},{"kind":"textdata","id":"06","linkId":"Text11_Link3f73c8c4-91e7-4f60-a5c5-8d4bd105b001","type":"emftext","xPos":0,"yPos":0,"width":0,"height":0,"shadowIndex":-1},{"kind":"textdata","id":"07","linkId":"Text11_Link630f507d-f7a0-4273-b3fd-9485d8294e88","type":"emftext","xPos":0,"yPos":0,"width":0,"height":0,"shadowIndex":-1}],"shapemaskId":"","xPos":0,"yPos":0,"tabIndex":3,"tabEnabled":true,"xOffset":0,"yOffset":0,"rotateXPos":196.5,"rotateYPos":313,"scaleX":100,"scaleY":100,"alpha":100,"depth":1,"scrolling":true,"shuffleLock":false,"data":{"hotlinkId":"","accState":0,"vectorData":{"left":0,"top":0,"right":397,"bottom":626,"altText":"Myth: Exercise alone will not cause weight loss\\nEBM: Exercise interventions cause less weight loss than diet interventions (~5lb with current recommendations)\\nEBM: Exercise increases the effect of caloric restriction on weight loss\\nEBM: Aerobic exercise is better than resistance training for weight loss\\n\\nMyth: I do not need to exercise if I lose weight with caloric restriction\\nEBM: Exercise lessens the loss of lean muscle mass \\nEBM: Exercise causes greater visceral fat decrease & metabolic phenotype improvement & lower mortality\\n\\nMyth: Using technology to self-monitor exercise improves weight loss\\nEBM: Using Pokémon-go is not associated with increased exercise past 6 weeks\\nEBM: Using wearable technology is associated with increased physical activity, but not weight loss\\n\\nWeiss EP et al, Med Sci Sports Exerc, 2017 DOI: 10.1249/MSS.0000000000001074 \\nHowe KB et al, BMJ, 2016  PMCID: PMC5154977 \\nJakicic JM et al, JAMA,  2016  DOI:10.1001/jama.2016.12858\\nVerheggen RJ et al, Obes Rev, 2016 DOI: 10.1111/obr.12406\\nSwift DL et al, Proq Cardiovasc Dis, 2014  DOI: 10.1016/j.pcad.2013.09.012\\nChin SH et al, ObesRev 2016  DOI:10.1111/obr.12460","pngfb":false,"pr":{"l":"Lib","i":22}},"html5data":{"xPos":0,"yPos":0,"width":397,"height":626,"strokewidth":0}},"animations":[{"kind":"animation","id":"Entrance","duration":0,"hidetextatstart":true,"animateshapewithtext":false,"tweens":[{"kind":"tween","time":0,"duration":0,"alpha":{"path":[{"kind":"segment","start":"0","dstart":"0","end":"100","dend":"0"}],"duration":0,"easing":"linear","easingdir":"easein"}}]}],"width":393,"height":626,"resume":false,"useHandCursor":true,"id":"Text1","events":[{"kind":"onlinkrelease","triggerid":"860ed86a-4726-441e-bc69-0e555ff86672","actions":[{"kind":"open_url","url":"https://doi.org/10.1249/MSS.0000000000001074","window":"","windowsize":"default","width":100,"height":100,"usedefaultcontrols":true,"status":false,"toolbar":false,"location":false,"menubar":false,"scrollbars":false,"resizable":true}]},{"kind":"onlinkrelease","triggerid":"630f507d-f7a0-4273-b3fd-9485d8294e88","actions":[{"kind":"open_url","url":"https://www.ncbi.nlm.nih.gov/pmc/articles/PMC5154977/","window":"","windowsize":"default","width":100,"height":100,"usedefaultcontrols":true,"status":false,"toolbar":false,"location":false,"menubar":false,"scrollbars":false,"resizable":true}]},{"kind":"onlinkrelease","triggerid":"a1cfebce-9ccf-4a76-bd06-c68193e91110","actions":[{"kind":"open_url","url":"https://doi.org/10.1001/jama.2016.12858","window":"","windowsize":"default","width":100,"height":100,"usedefaultcontrols":true,"status":false,"toolbar":false,"location":false,"menubar":false,"scrollbars":false,"resizable":true}]},{"kind":"onlinkrelease","triggerid":"7c832d26-4b07-466c-ac89-6e3b737bf471","actions":[{"kind":"open_url","url":"https://doi.org/10.1111/obr.12406","window":"","windowsize":"default","width":100,"height":100,"usedefaultcontrols":true,"status":false,"toolbar":false,"location":false,"menubar":false,"scrollbars":false,"resizable":true}]},{"kind":"onlinkrelease","triggerid":"3f73c8c4-91e7-4f60-a5c5-8d4bd105b001","actions":[{"kind":"open_url","url":"https://doi.org/10.1016/j.pcad.2013.09.012","window":"","windowsize":"default","width":100,"height":100,"usedefaultcontrols":true,"status":false,"toolbar":false,"location":false,"menubar":false,"scrollbars":false,"resizable":true}]},{"kind":"onlinkrelease","triggerid":"d90e9ace-6a99-4e4e-8705-6001b21ba002","actions":[{"kind":"open_url","url":"https://doi.org/10.1111/obr.12460","window":"","windowsize":"default","width":100,"height":100,"usedefaultcontrols":true,"status":false,"toolbar":false,"location":false,"menubar":false,"scrollbars":false,"resizable":true}]}]}],"shapemaskId":"","xPos":0,"yPos":0,"tabIndex":2,"tabEnabled":true,"xOffset":0,"yOffset":0,"rotateXPos":213.5,"rotateYPos":180.5,"scaleX":100,"scaleY":100,"alpha":100,"rotation":0,"depth":1,"scrolling":true,"shuffleLock":false,"animations":[{"kind":"animation","id":"Entrance","duration":0,"hidetextatstart":true,"animateshapewithtext":false,"tweens":[{"kind":"tween","time":0,"duration":0,"alpha":{"path":[{"kind":"segment","start":"0","dstart":"0","end":"100","dend":"0"}],"duration":0,"easing":"linear","easingdir":"easein"}}]}],"width":427,"height":361,"resume":false,"useHandCursor":true,"id":"ScrollArea"}],"accType":"text","shapemaskId":"","xPos":14,"yPos":57,"tabIndex":1,"tabEnabled":false,"xOffset":0,"yOffset":0,"rotateXPos":213.5,"rotateYPos":180.5,"scaleX":100,"scaleY":100,"alpha":100,"rotation":0,"depth":2,"scrolling":true,"shuffleLock":false,"width":427,"height":361,"resume":false,"useHandCursor":true,"id":"ContentContainer"}],"startTime":75000,"elapsedTimeMode":"normal","useHandCursor":false,"resume":false,"kind":"slidelayer","isBaseLayer":true}]}');
