# Supplementary material for: An Evidence-Based Approach to Teaching Obesity Management to Medical Students
Source: MedEdPORTAL. 2017 Dec 20;13:10662. doi: 10.15766/mep_2374-8265.10662 (PMC6338064; doi:10.15766/mep_2374-8265.10662)
Supplement: Supplementary file 1 — A. Learning Module folder B. Survey Instrument.docx [file mep-13-10662-s001.zip › A. Learning Module folder/html5/data/js/6RvrJtrBibu11.js]

window.globalProvideData('slide', '{"title":"Results Slide","trackViews":true,"showMenuResultIcon":true,"viewGroupId":"6fwYVGThxhM11","historyGroupId":"6fwYVGThxhM11","videoZoom":"","scrolling":false,"transition":"appear","transDuration":0,"transDir":1,"wipeTrans":false,"slideLock":false,"navIndex":11,"globalAudioId":"","thumbnailid":"","presenterRef":{"id":"none"},"slideLayers":[{"enableSeek":true,"enableReplay":true,"timeline":{"duration":5000,"events":[]},"objects":[],"startTime":155000,"elapsedTimeMode":"pause","useHandCursor":false,"resume":true,"kind":"slidelayer","isBaseLayer":true},{"kind":"slidelayer","hideobjectsondisplay":[],"depth":0,"modal":false,"pauseParent":false,"rotateXPos":480,"rotateYPos":360,"tabIndex":-1,"enableSeek":true,"enableReplay":true,"lmsId":"","timeline":{"duration":5000,"events":[{"kind":"ontimelinetick","time":0,"actions":[{"kind":"show","transition":"appear","objRef":{"type":"string","value":"6GfgSVHtM1j"}},{"kind":"show","transition":"appear","objRef":{"type":"string","value":"6DoIfjiFJjt"}},{"kind":"show","transition":"appear","objRef":{"type":"string","value":"6DbJnRRuEXE"}},{"kind":"show","transition":"appear","objRef":{"type":"string","value":"5euxL5Fsano"}},{"kind":"show","transition":"appear","objRef":{"type":"string","value":"5ZrODNx1WEv"}},{"kind":"show","transition":"appear","objRef":{"type":"string","value":"6LiBKVTiVTq"}},{"kind":"show","transition":"appear","objRef":{"type":"string","value":"67xt7A0mnEY"}},{"kind":"show","transition":"appear","objRef":{"type":"string","value":"6Rsa050MCNe"}},{"kind":"show","transition":"appear","objRef":{"type":"string","value":"6MWLdDpCiCf"}},{"kind":"show","transition":"appear","objRef":{"type":"string","value":"5aSvY8IPzJd"}}]}]},"objects":[{"kind":"vectorshape","rotation":0,"accType":"text","cliptobounds":false,"defaultAction":"","textLib":[{"kind":"textdata","uniqueId":"6GfgSVHtM1j_-1729861772","id":"01","linkId":"txt__default_6GfgSVHtM1j","type":"vectortext","xPos":0,"yPos":0,"width":0,"height":0,"shadowIndex":-1,"vectortext":{"left":0,"top":0,"right":120,"bottom":49,"pngfb":false,"pr":{"l":"Lib","i":145}}}],"shapemaskId":"","xPos":414,"yPos":27,"tabIndex":10,"tabEnabled":true,"xOffset":0,"yOffset":0,"rotateXPos":66.5,"rotateYPos":27.5,"scaleX":100,"scaleY":100,"alpha":100,"depth":1,"scrolling":true,"shuffleLock":false,"data":{"hotlinkId":"","accState":0,"vectorData":{"left":0,"top":0,"right":133,"bottom":55,"altText":"Results","pngfb":false,"pr":{"l":"Lib","i":144}},"html5data":{"xPos":-1,"yPos":-1,"width":134,"height":56,"strokewidth":0}},"width":133,"height":55,"resume":false,"useHandCursor":true,"id":"6GfgSVHtM1j"},{"kind":"vectorshape","rotation":0,"accType":"text","cliptobounds":false,"defaultAction":"","textLib":[{"kind":"textdata","uniqueId":"6DoIfjiFJjt_1695407572","id":"01","linkId":"txt__default_6DoIfjiFJjt","type":"vectortext","xPos":0,"yPos":0,"width":0,"height":0,"shadowIndex":-1,"vectortext":{"left":0,"top":0,"right":298,"bottom":34,"pngfb":false,"pr":{"l":"Lib","i":147}}}],"shapemaskId":"","xPos":320,"yPos":465,"tabIndex":17,"tabEnabled":true,"xOffset":0,"yOffset":0,"rotateXPos":155.5,"rotateYPos":20,"scaleX":100,"scaleY":100,"alpha":100,"depth":2,"scrolling":true,"shuffleLock":false,"data":{"hotlinkId":"","accState":0,"vectorData":{"left":0,"top":0,"right":311,"bottom":40,"altText":"Congratulations, you passed.","pngfb":false,"pr":{"l":"Lib","i":146}},"html5data":{"xPos":-1,"yPos":-1,"width":312,"height":41,"strokewidth":0}},"width":311,"height":40,"resume":false,"useHandCursor":true,"id":"6DoIfjiFJjt"},{"kind":"vectorshape","rotation":0,"accType":"text","cliptobounds":false,"defaultAction":"","shapemaskId":"","xPos":265,"yPos":469,"tabIndex":18,"tabEnabled":true,"xOffset":0,"yOffset":0,"rotateXPos":20,"rotateYPos":17,"scaleX":100,"scaleY":100,"alpha":100,"depth":3,"scrolling":true,"shuffleLock":false,"data":{"hotlinkId":"","accState":0,"vectorData":{"left":-1,"top":-1,"right":43,"bottom":36,"altText":"Checkmark 1","pngfb":false,"pr":{"l":"Lib","i":148}},"html5data":{"xPos":-1,"yPos":-1,"width":42,"height":36,"strokewidth":2}},"width":41,"height":35,"resume":false,"useHandCursor":true,"id":"6DbJnRRuEXE"},{"kind":"vectorshape","rotation":0,"accType":"text","cliptobounds":false,"defaultAction":"","textLib":[{"kind":"textdata","id":"01","linkId":"txt__default_5euxL5Fsano","type":"vartext","xPos":0,"yPos":0,"width":351,"height":58,"device":false,"valign":"center","shadowIndex":-1,"vartext":"<p style=\'text-align:left;line-height:32px;direction: ltr\'><font style=\\"font-family: \'Open Sans\'; font-size:32px; color:#000000;\\">%_player.6Nfyv7CUA2k11.$PercentScore%^%^ (%_player.6Nfyv7CUA2k11.$Score% points)</font></p>"}],"shapemaskId":"","xPos":533,"yPos":173,"tabIndex":11,"tabEnabled":true,"xOffset":0,"yOffset":0,"rotateXPos":186.5,"rotateYPos":33.5,"scaleX":100,"scaleY":100,"alpha":100,"depth":4,"scrolling":true,"shuffleLock":false,"data":{"hotlinkId":"","accState":0,"vectorData":{"left":0,"top":0,"right":374,"bottom":67,"altText":"%_player.6Nfyv7CUA2k11.$PercentScore%^%^ (%_player.6Nfyv7CUA2k11.$Score% points)","pngfb":false,"pr":{"l":"Lib","i":149}},"html5data":{"xPos":-1,"yPos":-1,"width":374,"height":68,"strokewidth":0}},"width":373,"height":67,"resume":false,"useHandCursor":true,"id":"5euxL5Fsano"},{"kind":"vectorshape","rotation":0,"accType":"text","cliptobounds":false,"defaultAction":"","textLib":[{"kind":"textdata","uniqueId":"5ZrODNx1WEv_1347596950","id":"01","linkId":"txt__default_5ZrODNx1WEv","type":"vectortext","xPos":0,"yPos":0,"width":0,"height":0,"shadowIndex":-1,"vectortext":{"left":0,"top":0,"right":183,"bottom":49,"pngfb":false,"pr":{"l":"Lib","i":151}}}],"shapemaskId":"","xPos":233,"yPos":192,"tabIndex":12,"tabEnabled":true,"xOffset":0,"yOffset":0,"rotateXPos":98,"rotateYPos":27.5,"scaleX":100,"scaleY":100,"alpha":100,"depth":5,"scrolling":true,"shuffleLock":false,"data":{"hotlinkId":"","accState":0,"vectorData":{"left":0,"top":0,"right":196,"bottom":55,"altText":"Your Score:","pngfb":false,"pr":{"l":"Lib","i":150}},"html5data":{"xPos":-1,"yPos":-1,"width":197,"height":56,"strokewidth":0}},"width":196,"height":55,"resume":false,"useHandCursor":true,"id":"5ZrODNx1WEv"},{"kind":"vectorshape","rotation":0,"accType":"text","cliptobounds":false,"defaultAction":"","textLib":[{"kind":"textdata","id":"01","linkId":"txt__default_6LiBKVTiVTq","type":"vartext","xPos":0,"yPos":0,"width":351,"height":58,"device":false,"valign":"center","shadowIndex":-1,"vartext":"<p style=\'text-align:left;line-height:32px;direction: ltr\'><font style=\\"font-family: \'Open Sans\'; font-size:32px; color:#000000;\\">%_player.6Nfyv7CUA2k11.$PassPercent%^%^ (%_player.6Nfyv7CUA2k11.$PassScore% points)</font></p>"}],"shapemaskId":"","xPos":533,"yPos":267,"tabIndex":13,"tabEnabled":true,"xOffset":0,"yOffset":0,"rotateXPos":186.5,"rotateYPos":33.5,"scaleX":100,"scaleY":100,"alpha":100,"depth":6,"scrolling":true,"shuffleLock":false,"data":{"hotlinkId":"","accState":0,"vectorData":{"left":0,"top":0,"right":374,"bottom":67,"altText":"%_player.6Nfyv7CUA2k11.$PassPercent%^%^ (%_player.6Nfyv7CUA2k11.$PassScore% points)","pngfb":false,"pr":{"l":"Lib","i":149}},"html5data":{"xPos":-1,"yPos":-1,"width":374,"height":68,"strokewidth":0}},"width":373,"height":67,"resume":false,"useHandCursor":true,"id":"6LiBKVTiVTq"},{"kind":"vectorshape","rotation":0,"accType":"text","cliptobounds":false,"defaultAction":"","textLib":[{"kind":"textdata","uniqueId":"67xt7A0mnEY_940943928","id":"01","linkId":"txt__default_67xt7A0mnEY","type":"vectortext","xPos":0,"yPos":0,"width":0,"height":0,"shadowIndex":-1,"vectortext":{"left":0,"top":0,"right":226,"bottom":49,"pngfb":false,"pr":{"l":"Lib","i":153}}}],"shapemaskId":"","xPos":192,"yPos":276,"tabIndex":14,"tabEnabled":true,"xOffset":0,"yOffset":0,"rotateXPos":119.5,"rotateYPos":27.5,"scaleX":100,"scaleY":100,"alpha":100,"depth":7,"scrolling":true,"shuffleLock":false,"data":{"hotlinkId":"","accState":0,"vectorData":{"left":0,"top":0,"right":239,"bottom":55,"altText":"Passing Score:","pngfb":false,"pr":{"l":"Lib","i":152}},"html5data":{"xPos":-1,"yPos":-1,"width":240,"height":56,"strokewidth":0}},"width":239,"height":55,"resume":false,"useHandCursor":true,"id":"67xt7A0mnEY"},{"kind":"vectorshape","rotation":0,"accType":"text","cliptobounds":false,"defaultAction":"","shapemaskId":"","xPos":53,"yPos":360,"tabIndex":15,"tabEnabled":true,"xOffset":0,"yOffset":0,"rotateXPos":426.5,"rotateYPos":0,"scaleX":100,"scaleY":100,"alpha":100,"depth":8,"scrolling":true,"shuffleLock":false,"data":{"hotlinkId":"","accState":0,"vectorData":{"left":-2,"top":-2,"right":856,"bottom":2,"altText":"Line 1","pngfb":false,"pr":{"l":"Lib","i":154}},"html5data":{"xPos":-1,"yPos":-1,"width":854,"height":1,"strokewidth":2}},"width":853,"height":0,"resume":false,"useHandCursor":true,"id":"6Rsa050MCNe"},{"kind":"vectorshape","rotation":0,"accType":"text","cliptobounds":false,"defaultAction":"","textLib":[{"kind":"textdata","uniqueId":"6MWLdDpCiCf_-945560389","id":"01","linkId":"txt__default_6MWLdDpCiCf","type":"vectortext","xPos":0,"yPos":0,"width":0,"height":0,"shadowIndex":-1,"vectortext":{"left":0,"top":0,"right":114,"bottom":49,"pngfb":false,"pr":{"l":"Lib","i":156}}}],"shapemaskId":"","xPos":417,"yPos":387,"tabIndex":16,"tabEnabled":true,"xOffset":0,"yOffset":0,"rotateXPos":63.5,"rotateYPos":27.5,"scaleX":100,"scaleY":100,"alpha":100,"depth":9,"scrolling":true,"shuffleLock":false,"data":{"hotlinkId":"","accState":0,"vectorData":{"left":0,"top":0,"right":127,"bottom":55,"altText":"Result:","pngfb":false,"pr":{"l":"Lib","i":155}},"html5data":{"xPos":-1,"yPos":-1,"width":128,"height":56,"strokewidth":0}},"width":127,"height":55,"resume":false,"useHandCursor":true,"id":"6MWLdDpCiCf"},{"kind":"vectorshape","rotation":0,"accType":"button","cliptobounds":false,"defaultAction":"onrelease","textLib":[{"kind":"textdata","uniqueId":"5lOlSlbQunq_-1224109640","id":"01","linkId":"txt__default_5aSvY8IPzJd","type":"vectortext","xPos":0,"yPos":0,"width":0,"height":0,"shadowIndex":-1,"vectortext":{"left":0,"top":0,"right":169,"bottom":44,"pngfb":false,"pr":{"l":"Lib","i":163}}}],"shapemaskId":"","xPos":380,"yPos":640,"tabIndex":19,"tabEnabled":true,"xOffset":0,"yOffset":0,"rotateXPos":100,"rotateYPos":26.5,"scaleX":100,"scaleY":100,"alpha":100,"depth":10,"scrolling":true,"shuffleLock":false,"data":{"hotlinkId":"","accState":0,"vectorData":{"left":-2,"top":-2,"right":201,"bottom":55,"altText":"Review Quiz","pngfb":false,"pr":{"l":"Lib","i":157}},"html5data":{"xPos":-1,"yPos":-1,"width":201,"height":54,"strokewidth":1}},"states":[{"kind":"state","name":"_default_Disabled","data":{"hotlinkId":"","accState":1,"vectorData":{"left":-3,"top":-3,"right":202,"bottom":55,"altText":"Review Quiz","pngfb":false,"pr":{"l":"Lib","i":158}},"html5data":{"xPos":-3,"yPos":-3,"width":205,"height":58,"strokewidth":3}}},{"kind":"state","name":"_default_Down","data":{"hotlinkId":"","accState":8,"vectorData":{"left":-2,"top":-2,"right":202,"bottom":55,"altText":"Review Quiz","pngfb":false,"pr":{"l":"Lib","i":159}},"html5data":{"xPos":-2,"yPos":-2,"width":204,"height":57,"strokewidth":2}}},{"kind":"state","name":"_default_Hover","data":{"hotlinkId":"","accState":0,"vectorData":{"left":-2,"top":-2,"right":202,"bottom":55,"altText":"Review Quiz","pngfb":false,"pr":{"l":"Lib","i":160}},"html5data":{"xPos":-2,"yPos":-2,"width":204,"height":57,"strokewidth":2}}},{"kind":"state","name":"_default_Hover_Disabled","data":{"hotlinkId":"","accState":1,"vectorData":{"left":-3,"top":-3,"right":203,"bottom":56,"altText":"Review Quiz","pngfb":false,"pr":{"l":"Lib","i":161}},"html5data":{"xPos":-3,"yPos":-3,"width":206,"height":59,"strokewidth":4}}},{"kind":"state","name":"_default_Hover_Down","data":{"hotlinkId":"","accState":8,"vectorData":{"left":-3,"top":-3,"right":202,"bottom":55,"altText":"Review Quiz","pngfb":false,"pr":{"l":"Lib","i":162}},"html5data":{"xPos":-3,"yPos":-3,"width":205,"height":58,"strokewidth":3}}}],"width":200,"height":53,"resume":false,"useHandCursor":true,"id":"5aSvY8IPzJd","variables":[{"kind":"variable","name":"_hover","type":"boolean","value":false,"resume":true},{"kind":"variable","name":"_down","type":"boolean","value":false,"resume":true},{"kind":"variable","name":"_disabled","type":"boolean","value":false,"resume":true},{"kind":"variable","name":"_state","type":"string","value":"_default","resume":true},{"kind":"variable","name":"_stateName","type":"string","value":"","resume":true},{"kind":"variable","name":"_tempStateName","type":"string","value":"","resume":false}],"actionGroups":{"ActGrpSetHoverState":{"kind":"actiongroup","actions":[{"kind":"adjustvar","variable":"_hover","operator":"set","value":{"type":"boolean","value":true}},{"kind":"exe_actiongroup","id":"_player._setstates","scopeRef":{"type":"string","value":"_this"},"params":[]}]},"ActGrpClearHoverState":{"kind":"actiongroup","actions":[{"kind":"adjustvar","variable":"_hover","operator":"set","value":{"type":"boolean","value":false}},{"kind":"exe_actiongroup","id":"_player._setstates","scopeRef":{"type":"string","value":"_this"},"params":[]}]},"ActGrpSetDisabledState":{"kind":"actiongroup","actions":[{"kind":"adjustvar","variable":"_disabled","operator":"set","value":{"type":"boolean","value":true}},{"kind":"exe_actiongroup","id":"_player._setstates","scopeRef":{"type":"string","value":"_this"},"params":[]}]},"ActGrpSetDownState":{"kind":"actiongroup","actions":[{"kind":"adjustvar","variable":"_down","operator":"set","value":{"type":"boolean","value":true}},{"kind":"exe_actiongroup","id":"_player._setstates","scopeRef":{"type":"string","value":"_this"},"params":[]}]},"ActGrpClearStateVars":{"kind":"actiongroup","actions":[{"kind":"adjustvar","variable":"_hover","operator":"set","value":{"type":"boolean","value":false}},{"kind":"adjustvar","variable":"_down","operator":"set","value":{"type":"boolean","value":false}},{"kind":"adjustvar","variable":"_disabled","operator":"set","value":{"type":"boolean","value":false}}]}},"events":[{"kind":"onrelease","actions":[{"kind":"adjustvar","variable":"_down","operator":"set","value":{"type":"boolean","value":false}},{"kind":"exe_actiongroup","id":"_player._setstates","scopeRef":{"type":"string","value":"_this"},"params":[]},{"kind":"adjustvar","variable":"_player.ReviewMode_5V7gGQZlmyv11","operator":"set","value":{"type":"boolean","value":true}},{"kind":"adjustvar","variable":"_player.CurrentQuiz_5V7gGQZlmyv11","operator":"set","value":{"type":"string","value":"6Nfyv7CUA2k11"}},{"kind":"setdrawreview","drawid":"_player.6GSrj9ltCBN11.5V7gGQZlmyv11","review":true},{"kind":"nextviewedslide","quizRef":{"type":"string","value":"_player.6Nfyv7CUA2k11"},"completed_slide_ref":{"type":"string","value":"_player.5XKBTzIrdQL11.6RvrJtrBibu11"}}]},{"kind":"ontransitionin","actions":[{"kind":"exe_actiongroup","id":"_player._setstates","scopeRef":{"type":"string","value":"_this"},"params":[]}]},{"kind":"onrollover","actions":[{"kind":"exe_actiongroup","id":"ActGrpSetHoverState","scopeRef":{"type":"string","value":"_this"},"params":[]}]},{"kind":"onrollout","actions":[{"kind":"exe_actiongroup","id":"ActGrpClearHoverState","scopeRef":{"type":"string","value":"_this"},"params":[]}]},{"kind":"onpress","actions":[{"kind":"exe_actiongroup","id":"ActGrpSetDownState","scopeRef":{"type":"string","value":"_this"},"params":[]}]},{"kind":"onreleaseoutside","actions":[{"kind":"adjustvar","variable":"_down","operator":"set","value":{"type":"boolean","value":false}},{"kind":"exe_actiongroup","id":"_player._setstates","scopeRef":{"type":"string","value":"_this"},"params":[]}]}]}],"startTime":155000,"elapsedTimeMode":"pause","width":960,"height":720,"resume":false,"useHandCursor":false,"id":"5btiIxKXcqi"},{"kind":"slidelayer","hideobjectsondisplay":[],"depth":0,"modal":false,"pauseParent":false,"rotateXPos":480,"rotateYPos":360,"tabIndex":-1,"enableSeek":true,"enableReplay":true,"lmsId":"","timeline":{"duration":5000,"events":[{"kind":"ontimelinetick","time":0,"actions":[{"kind":"show","transition":"appear","objRef":{"type":"string","value":"5yixSYp02OM"}},{"kind":"show","transition":"appear","objRef":{"type":"string","value":"6Hl2WofytC7"}},{"kind":"show","transition":"appear","objRef":{"type":"string","value":"5hlrg8px8Z7"}},{"kind":"show","transition":"appear","objRef":{"type":"string","value":"6kxMx47SSAh"}},{"kind":"show","transition":"appear","objRef":{"type":"string","value":"6VEjhV5agdj"}},{"kind":"show","transition":"appear","objRef":{"type":"string","value":"6Htf9LlYea9"}},{"kind":"show","transition":"appear","objRef":{"type":"string","value":"6DZk2VZ32dS"}},{"kind":"show","transition":"appear","objRef":{"type":"string","value":"60uCuqBd9zV"}},{"kind":"show","transition":"appear","objRef":{"type":"string","value":"6fbujFxCloq"}},{"kind":"show","transition":"appear","objRef":{"type":"string","value":"6KyG2n1TM4C"}}]}]},"objects":[{"kind":"vectorshape","rotation":0,"accType":"text","cliptobounds":false,"defaultAction":"","textLib":[{"kind":"textdata","uniqueId":"5yixSYp02OM_703521852","id":"01","linkId":"txt__default_5yixSYp02OM","type":"vectortext","xPos":0,"yPos":0,"width":0,"height":0,"shadowIndex":-1,"vectortext":{"left":0,"top":0,"right":120,"bottom":49,"pngfb":false,"pr":{"l":"Lib","i":145}}}],"shapemaskId":"","xPos":414,"yPos":27,"tabIndex":0,"tabEnabled":true,"xOffset":0,"yOffset":0,"rotateXPos":66.5,"rotateYPos":27.5,"scaleX":100,"scaleY":100,"alpha":100,"depth":1,"scrolling":true,"shuffleLock":false,"data":{"hotlinkId":"","accState":0,"vectorData":{"left":0,"top":0,"right":133,"bottom":55,"altText":"Results","pngfb":false,"pr":{"l":"Lib","i":144}},"html5data":{"xPos":-1,"yPos":-1,"width":134,"height":56,"strokewidth":0}},"width":133,"height":55,"resume":false,"useHandCursor":true,"id":"5yixSYp02OM"},{"kind":"vectorshape","rotation":0,"accType":"text","cliptobounds":false,"defaultAction":"","textLib":[{"kind":"textdata","uniqueId":"6Hl2WofytC7_-1175237753","id":"01","linkId":"txt__default_6Hl2WofytC7","type":"vectortext","xPos":0,"yPos":0,"width":0,"height":0,"shadowIndex":-1,"vectortext":{"left":0,"top":0,"right":181,"bottom":34,"pngfb":false,"pr":{"l":"Lib","i":165}}}],"shapemaskId":"","xPos":380,"yPos":465,"tabIndex":7,"tabEnabled":true,"xOffset":0,"yOffset":0,"rotateXPos":97,"rotateYPos":20,"scaleX":100,"scaleY":100,"alpha":100,"depth":2,"scrolling":true,"shuffleLock":false,"data":{"hotlinkId":"","accState":0,"vectorData":{"left":0,"top":0,"right":194,"bottom":40,"altText":"You did not pass.","pngfb":false,"pr":{"l":"Lib","i":164}},"html5data":{"xPos":-1,"yPos":-1,"width":195,"height":41,"strokewidth":0}},"width":194,"height":40,"resume":false,"useHandCursor":true,"id":"6Hl2WofytC7"},{"kind":"vectorshape","rotation":0,"accType":"text","cliptobounds":false,"defaultAction":"","shapemaskId":"","xPos":332,"yPos":469,"tabIndex":8,"tabEnabled":true,"xOffset":0,"yOffset":0,"rotateXPos":17,"rotateYPos":17,"scaleX":100,"scaleY":100,"alpha":100,"depth":3,"scrolling":true,"shuffleLock":false,"data":{"hotlinkId":"","accState":0,"vectorData":{"left":-1,"top":-1,"right":36,"bottom":36,"altText":"Multiply 1","pngfb":false,"pr":{"l":"Lib","i":166}},"html5data":{"xPos":-1,"yPos":-1,"width":36,"height":36,"strokewidth":2}},"width":35,"height":35,"resume":false,"useHandCursor":true,"id":"5hlrg8px8Z7"},{"kind":"vectorshape","rotation":0,"accType":"text","cliptobounds":false,"defaultAction":"","textLib":[{"kind":"textdata","id":"01","linkId":"txt__default_6kxMx47SSAh","type":"vartext","xPos":0,"yPos":0,"width":351,"height":58,"device":false,"valign":"center","shadowIndex":-1,"vartext":"<p style=\'text-align:left;line-height:32px;direction: ltr\'><font style=\\"font-family: \'Open Sans\'; font-size:32px; color:#000000;\\">%_player.6Nfyv7CUA2k11.$PercentScore%^%^ (%_player.6Nfyv7CUA2k11.$Score% points)</font></p>"}],"shapemaskId":"","xPos":533,"yPos":173,"tabIndex":1,"tabEnabled":true,"xOffset":0,"yOffset":0,"rotateXPos":186.5,"rotateYPos":33.5,"scaleX":100,"scaleY":100,"alpha":100,"depth":4,"scrolling":true,"shuffleLock":false,"data":{"hotlinkId":"","accState":0,"vectorData":{"left":0,"top":0,"right":374,"bottom":67,"altText":"%_player.6Nfyv7CUA2k11.$PercentScore%^%^ (%_player.6Nfyv7CUA2k11.$Score% points)","pngfb":false,"pr":{"l":"Lib","i":149}},"html5data":{"xPos":-1,"yPos":-1,"width":374,"height":68,"strokewidth":0}},"width":373,"height":67,"resume":false,"useHandCursor":true,"id":"6kxMx47SSAh"},{"kind":"vectorshape","rotation":0,"accType":"text","cliptobounds":false,"defaultAction":"","textLib":[{"kind":"textdata","uniqueId":"6VEjhV5agdj_1297707632","id":"01","linkId":"txt__default_6VEjhV5agdj","type":"vectortext","xPos":0,"yPos":0,"width":0,"height":0,"shadowIndex":-1,"vectortext":{"left":0,"top":0,"right":183,"bottom":49,"pngfb":false,"pr":{"l":"Lib","i":151}}}],"shapemaskId":"","xPos":233,"yPos":192,"tabIndex":2,"tabEnabled":true,"xOffset":0,"yOffset":0,"rotateXPos":98,"rotateYPos":27.5,"scaleX":100,"scaleY":100,"alpha":100,"depth":5,"scrolling":true,"shuffleLock":false,"data":{"hotlinkId":"","accState":0,"vectorData":{"left":0,"top":0,"right":196,"bottom":55,"altText":"Your Score:","pngfb":false,"pr":{"l":"Lib","i":150}},"html5data":{"xPos":-1,"yPos":-1,"width":197,"height":56,"strokewidth":0}},"width":196,"height":55,"resume":false,"useHandCursor":true,"id":"6VEjhV5agdj"},{"kind":"vectorshape","rotation":0,"accType":"text","cliptobounds":false,"defaultAction":"","textLib":[{"kind":"textdata","id":"01","linkId":"txt__default_6Htf9LlYea9","type":"vartext","xPos":0,"yPos":0,"width":351,"height":58,"device":false,"valign":"center","shadowIndex":-1,"vartext":"<p style=\'text-align:left;line-height:32px;direction: ltr\'><font style=\\"font-family: \'Open Sans\'; font-size:32px; color:#000000;\\">%_player.6Nfyv7CUA2k11.$PassPercent%^%^ (%_player.6Nfyv7CUA2k11.$PassScore% points)</font></p>"}],"shapemaskId":"","xPos":533,"yPos":267,"tabIndex":3,"tabEnabled":true,"xOffset":0,"yOffset":0,"rotateXPos":186.5,"rotateYPos":33.5,"scaleX":100,"scaleY":100,"alpha":100,"depth":6,"scrolling":true,"shuffleLock":false,"data":{"hotlinkId":"","accState":0,"vectorData":{"left":0,"top":0,"right":374,"bottom":67,"altText":"%_player.6Nfyv7CUA2k11.$PassPercent%^%^ (%_player.6Nfyv7CUA2k11.$PassScore% points)","pngfb":false,"pr":{"l":"Lib","i":149}},"html5data":{"xPos":-1,"yPos":-1,"width":374,"height":68,"strokewidth":0}},"width":373,"height":67,"resume":false,"useHandCursor":true,"id":"6Htf9LlYea9"},{"kind":"vectorshape","rotation":0,"accType":"text","cliptobounds":false,"defaultAction":"","textLib":[{"kind":"textdata","uniqueId":"6DZk2VZ32dS_173400113","id":"01","linkId":"txt__default_6DZk2VZ32dS","type":"vectortext","xPos":0,"yPos":0,"width":0,"height":0,"shadowIndex":-1,"vectortext":{"left":0,"top":0,"right":226,"bottom":49,"pngfb":false,"pr":{"l":"Lib","i":153}}}],"shapemaskId":"","xPos":192,"yPos":276,"tabIndex":4,"tabEnabled":true,"xOffset":0,"yOffset":0,"rotateXPos":119.5,"rotateYPos":27.5,"scaleX":100,"scaleY":100,"alpha":100,"depth":7,"scrolling":true,"shuffleLock":false,"data":{"hotlinkId":"","accState":0,"vectorData":{"left":0,"top":0,"right":239,"bottom":55,"altText":"Passing Score:","pngfb":false,"pr":{"l":"Lib","i":152}},"html5data":{"xPos":-1,"yPos":-1,"width":240,"height":56,"strokewidth":0}},"width":239,"height":55,"resume":false,"useHandCursor":true,"id":"6DZk2VZ32dS"},{"kind":"vectorshape","rotation":0,"accType":"text","cliptobounds":false,"defaultAction":"","shapemaskId":"","xPos":53,"yPos":360,"tabIndex":5,"tabEnabled":true,"xOffset":0,"yOffset":0,"rotateXPos":426.5,"rotateYPos":0,"scaleX":100,"scaleY":100,"alpha":100,"depth":8,"scrolling":true,"shuffleLock":false,"data":{"hotlinkId":"","accState":0,"vectorData":{"left":-2,"top":-2,"right":856,"bottom":2,"altText":"Line 1","pngfb":false,"pr":{"l":"Lib","i":154}},"html5data":{"xPos":-1,"yPos":-1,"width":854,"height":1,"strokewidth":2}},"width":853,"height":0,"resume":false,"useHandCursor":true,"id":"60uCuqBd9zV"},{"kind":"vectorshape","rotation":0,"accType":"text","cliptobounds":false,"defaultAction":"","textLib":[{"kind":"textdata","uniqueId":"6fbujFxCloq_1393298849","id":"01","linkId":"txt__default_6fbujFxCloq","type":"vectortext","xPos":0,"yPos":0,"width":0,"height":0,"shadowIndex":-1,"vectortext":{"left":0,"top":0,"right":114,"bottom":49,"pngfb":false,"pr":{"l":"Lib","i":156}}}],"shapemaskId":"","xPos":417,"yPos":387,"tabIndex":6,"tabEnabled":true,"xOffset":0,"yOffset":0,"rotateXPos":63.5,"rotateYPos":27.5,"scaleX":100,"scaleY":100,"alpha":100,"depth":9,"scrolling":true,"shuffleLock":false,"data":{"hotlinkId":"","accState":0,"vectorData":{"left":0,"top":0,"right":127,"bottom":55,"altText":"Result:","pngfb":false,"pr":{"l":"Lib","i":155}},"html5data":{"xPos":-1,"yPos":-1,"width":128,"height":56,"strokewidth":0}},"width":127,"height":55,"resume":false,"useHandCursor":true,"id":"6fbujFxCloq"},{"kind":"vectorshape","rotation":0,"accType":"button","cliptobounds":false,"defaultAction":"onrelease","textLib":[{"kind":"textdata","uniqueId":"5aUKm6FYHox_835378116","id":"01","linkId":"txt__default_6KyG2n1TM4C","type":"vectortext","xPos":0,"yPos":0,"width":0,"height":0,"shadowIndex":-1,"vectortext":{"left":0,"top":0,"right":169,"bottom":44,"pngfb":false,"pr":{"l":"Lib","i":163}}}],"shapemaskId":"","xPos":380,"yPos":640,"tabIndex":9,"tabEnabled":true,"xOffset":0,"yOffset":0,"rotateXPos":100,"rotateYPos":26.5,"scaleX":100,"scaleY":100,"alpha":100,"depth":10,"scrolling":true,"shuffleLock":false,"data":{"hotlinkId":"","accState":0,"vectorData":{"left":-2,"top":-2,"right":201,"bottom":55,"altText":"Review Quiz","pngfb":false,"pr":{"l":"Lib","i":157}},"html5data":{"xPos":-1,"yPos":-1,"width":201,"height":54,"strokewidth":1}},"states":[{"kind":"state","name":"_default_Disabled","data":{"hotlinkId":"","accState":1,"vectorData":{"left":-3,"top":-3,"right":202,"bottom":55,"altText":"Review Quiz","pngfb":false,"pr":{"l":"Lib","i":158}},"html5data":{"xPos":-3,"yPos":-3,"width":205,"height":58,"strokewidth":3}}},{"kind":"state","name":"_default_Down","data":{"hotlinkId":"","accState":8,"vectorData":{"left":-2,"top":-2,"right":202,"bottom":55,"altText":"Review Quiz","pngfb":false,"pr":{"l":"Lib","i":159}},"html5data":{"xPos":-2,"yPos":-2,"width":204,"height":57,"strokewidth":2}}},{"kind":"state","name":"_default_Hover","data":{"hotlinkId":"","accState":0,"vectorData":{"left":-2,"top":-2,"right":202,"bottom":55,"altText":"Review Quiz","pngfb":false,"pr":{"l":"Lib","i":160}},"html5data":{"xPos":-2,"yPos":-2,"width":204,"height":57,"strokewidth":2}}},{"kind":"state","name":"_default_Hover_Disabled","data":{"hotlinkId":"","accState":1,"vectorData":{"left":-3,"top":-3,"right":203,"bottom":56,"altText":"Review Quiz","pngfb":false,"pr":{"l":"Lib","i":161}},"html5data":{"xPos":-3,"yPos":-3,"width":206,"height":59,"strokewidth":4}}},{"kind":"state","name":"_default_Hover_Down","data":{"hotlinkId":"","accState":8,"vectorData":{"left":-3,"top":-3,"right":202,"bottom":55,"altText":"Review Quiz","pngfb":false,"pr":{"l":"Lib","i":162}},"html5data":{"xPos":-3,"yPos":-3,"width":205,"height":58,"strokewidth":3}}}],"width":200,"height":53,"resume":false,"useHandCursor":true,"id":"6KyG2n1TM4C","variables":[{"kind":"variable","name":"_hover","type":"boolean","value":false,"resume":true},{"kind":"variable","name":"_down","type":"boolean","value":false,"resume":true},{"kind":"variable","name":"_disabled","type":"boolean","value":false,"resume":true},{"kind":"variable","name":"_state","type":"string","value":"_default","resume":true},{"kind":"variable","name":"_stateName","type":"string","value":"","resume":true},{"kind":"variable","name":"_tempStateName","type":"string","value":"","resume":false}],"actionGroups":{"ActGrpSetHoverState":{"kind":"actiongroup","actions":[{"kind":"adjustvar","variable":"_hover","operator":"set","value":{"type":"boolean","value":true}},{"kind":"exe_actiongroup","id":"_player._setstates","scopeRef":{"type":"string","value":"_this"},"params":[]}]},"ActGrpClearHoverState":{"kind":"actiongroup","actions":[{"kind":"adjustvar","variable":"_hover","operator":"set","value":{"type":"boolean","value":false}},{"kind":"exe_actiongroup","id":"_player._setstates","scopeRef":{"type":"string","value":"_this"},"params":[]}]},"ActGrpSetDisabledState":{"kind":"actiongroup","actions":[{"kind":"adjustvar","variable":"_disabled","operator":"set","value":{"type":"boolean","value":true}},{"kind":"exe_actiongroup","id":"_player._setstates","scopeRef":{"type":"string","value":"_this"},"params":[]}]},"ActGrpSetDownState":{"kind":"actiongroup","actions":[{"kind":"adjustvar","variable":"_down","operator":"set","value":{"type":"boolean","value":true}},{"kind":"exe_actiongroup","id":"_player._setstates","scopeRef":{"type":"string","value":"_this"},"params":[]}]},"ActGrpClearStateVars":{"kind":"actiongroup","actions":[{"kind":"adjustvar","variable":"_hover","operator":"set","value":{"type":"boolean","value":false}},{"kind":"adjustvar","variable":"_down","operator":"set","value":{"type":"boolean","value":false}},{"kind":"adjustvar","variable":"_disabled","operator":"set","value":{"type":"boolean","value":false}}]}},"events":[{"kind":"onrelease","actions":[{"kind":"adjustvar","variable":"_down","operator":"set","value":{"type":"boolean","value":false}},{"kind":"exe_actiongroup","id":"_player._setstates","scopeRef":{"type":"string","value":"_this"},"params":[]},{"kind":"adjustvar","variable":"_player.ReviewMode_5V7gGQZlmyv11","operator":"set","value":{"type":"boolean","value":true}},{"kind":"adjustvar","variable":"_player.CurrentQuiz_5V7gGQZlmyv11","operator":"set","value":{"type":"string","value":"6Nfyv7CUA2k11"}},{"kind":"setdrawreview","drawid":"_player.6GSrj9ltCBN11.5V7gGQZlmyv11","review":true},{"kind":"nextviewedslide","quizRef":{"type":"string","value":"_player.6Nfyv7CUA2k11"},"completed_slide_ref":{"type":"string","value":"_player.5XKBTzIrdQL11.6RvrJtrBibu11"}}]},{"kind":"ontransitionin","actions":[{"kind":"exe_actiongroup","id":"_player._setstates","scopeRef":{"type":"string","value":"_this"},"params":[]}]},{"kind":"onrollover","actions":[{"kind":"exe_actiongroup","id":"ActGrpSetHoverState","scopeRef":{"type":"string","value":"_this"},"params":[]}]},{"kind":"onrollout","actions":[{"kind":"exe_actiongroup","id":"ActGrpClearHoverState","scopeRef":{"type":"string","value":"_this"},"params":[]}]},{"kind":"onpress","actions":[{"kind":"exe_actiongroup","id":"ActGrpSetDownState","scopeRef":{"type":"string","value":"_this"},"params":[]}]},{"kind":"onreleaseoutside","actions":[{"kind":"adjustvar","variable":"_down","operator":"set","value":{"type":"boolean","value":false}},{"kind":"exe_actiongroup","id":"_player._setstates","scopeRef":{"type":"string","value":"_this"},"params":[]}]}]}],"startTime":155000,"elapsedTimeMode":"pause","width":960,"height":720,"resume":false,"useHandCursor":false,"id":"6b0zptoSHt3"}],"showAnimationId":"","lmsId":"Slide1","width":960,"height":720,"resume":true,"background":{"type":"fill","fill":{"type":"linear","rotation":90,"colors":[{"kind":"color","rgb":"0xFFFFFF","alpha":100,"stop":0}]}},"id":"6RvrJtrBibu11","actionGroups":{"ActGrpOnPrevButtonClick":{"kind":"actiongroup","actions":[{"kind":"history_prev"}]},"NavigationRestrictionNextSlide_6RvrJtrBibu11":{"kind":"actiongroup","actions":[{"kind":"if_action","condition":{"statement":{"kind":"compare","operator":"eq","valuea":"_player.6Nfyv7CUA2k11.$Passed","typea":"property","valueb":true,"typeb":"boolean"}}}]},"NavigationRestrictionPreviousSlide_6RvrJtrBibu11":{"kind":"actiongroup","actions":[{"kind":"exe_actiongroup","id":"ActGrpOnPrevButtonClick","params":[]}]}},"events":[{"kind":"onslidestart","actions":[{"kind":"if_action","condition":{"statement":{"kind":"and","statements":[{"kind":"and","statements":[{"kind":"compare","operator":"gte","valuea":"_player.6Nfyv7CUA2k11.$Score","typea":"property","valueb":"_player.6Nfyv7CUA2k11.$PassScore","typeb":"property"}]}]}},"thenActions":[{"kind":"show_slidelayer","hideOthers":"oncomplete","transition":"appear","objRef":{"type":"string","value":"5btiIxKXcqi"}}]},{"kind":"if_action","condition":{"statement":{"kind":"and","statements":[{"kind":"and","statements":[{"kind":"compare","operator":"lt","valuea":"_player.6Nfyv7CUA2k11.$Score","typea":"property","valueb":"_player.6Nfyv7CUA2k11.$PassScore","typeb":"property"}]}]}},"thenActions":[{"kind":"show_slidelayer","hideOthers":"oncomplete","transition":"appear","objRef":{"type":"string","value":"6b0zptoSHt3"}}]}]},{"kind":"onbeforeslidein","actions":[{"kind":"if_action","condition":{"statement":{"kind":"compare","operator":"eq","valuea":"$WindowId","typea":"property","valueb":"_frame","typeb":"string"}},"thenActions":[{"kind":"set_frame_layout","name":"npnxnanbnsfns01001000001"}],"elseActions":[{"kind":"set_window_control_layout","name":"npnxnanbnsfns01001000001"}]}]},{"kind":"onprevslide","actions":[{"kind":"exe_actiongroup","id":"NavigationRestrictionPreviousSlide_6RvrJtrBibu11","params":[]}]},{"kind":"ontransitionin","actions":[{"kind":"adjustvar","variable":"_player.LastSlideViewed_6fwYVGThxhM11","operator":"set","value":{"type":"string","value":"_player."}},{"kind":"adjustvar","variable":"_player.LastSlideViewed_6fwYVGThxhM11","operator":"add","value":{"type":"property","value":"$AbsoluteId"}}]},{"kind":"onbeforeslidejump","actions":[{"kind":"if_action","condition":{"statement":{"kind":"compare","operator":"eq","valuea":"_player.6Nfyv7CUA2k11.$QuizComplete","typea":"property","valueb":false,"typeb":"boolean"}},"thenActions":[{"kind":"if_action","condition":{"statement":{"kind":"nor","statements":[{"kind":"isdescendant","targeta":"_ActTargetSlideId","typea":"actparam","targetb":"_player.6GSrj9ltCBN11","typeb":"string"},{"kind":"isdescendant","targeta":"_ActTargetSlideId","typea":"actparam","targetb":"_player.5XKBTzIrdQL11","typeb":"string"},{"kind":"isdescendant","targeta":"_ActTargetSlideId","typea":"actparam","targetb":"_player.MsgScene_6fwYVGThxhM11","typeb":"string"}]}},"thenActions":[{"kind":"cancel_event"},{"kind":"gotoplay","window":"MessageWnd","wndtype":"normal","objRef":{"type":"string","value":"_player.MsgScene_6fwYVGThxhM11.LockedWarningSlide"}}]}]}]},{"kind":"onnextslide","actions":[{"kind":"exe_actiongroup","id":"NavigationRestrictionNextSlide_6RvrJtrBibu11","params":[]}]},{"kind":"onfinishslide","actions":[{"kind":"if_action","condition":{"statement":{"kind":"compare","operator":"eq","valuea":"_player.6Nfyv7CUA2k11.$Passed","typea":"property","valueb":true,"typeb":"boolean"}}}]}]}');
