# Supplementary material for: An Evidence-Based Approach to Teaching Obesity Management to Medical Students
Source: MedEdPORTAL. 2017 Dec 20;13:10662. doi: 10.15766/mep_2374-8265.10662 (PMC6338064; doi:10.15766/mep_2374-8265.10662)
Supplement: Supplementary file 1 — A. Learning Module folder B. Survey Instrument.docx [file mep-13-10662-s001.zip › A. Learning Module folder/html5/data/js/6TwHQvOAEnz11.js]

window.globalProvideData('slide', '{"title":"There are many myths regarding diet, physical activity and behavior regarding weight loss. Which of the following is one of those “myths”?","trackViews":true,"showMenuResultIcon":true,"viewGroupId":"6fwYVGThxhM11","historyGroupId":"6fwYVGThxhM11","videoZoom":"","scrolling":false,"transition":"appear","transDuration":0,"transDir":1,"wipeTrans":false,"slideLock":false,"navIndex":-1,"globalAudioId":"","thumbnailid":"","presenterRef":{"id":"none"},"slideLayers":[{"enableSeek":true,"enableReplay":true,"timeline":{"duration":5000,"events":[{"kind":"ontimelinetick","time":0,"actions":[{"kind":"show","transition":"appear","objRef":{"type":"string","value":"6XrzBo9CqUn11"}},{"kind":"show","transition":"appear","objRef":{"type":"string","value":"6XrzBo9CqUn11.5ax0Pxm7y0E"}},{"kind":"show","transition":"appear","objRef":{"type":"string","value":"6XrzBo9CqUn11.6RIr5L1z0ej"}},{"kind":"show","transition":"appear","objRef":{"type":"string","value":"6XrzBo9CqUn11.6ioyGKrD4AV"}},{"kind":"show","transition":"appear","objRef":{"type":"string","value":"6XrzBo9CqUn11.610eQzX42Do"}},{"kind":"show","transition":"appear","objRef":{"type":"string","value":"6XrzBo9CqUn11.6ZOxJkcFFET"}},{"kind":"show","transition":"appear","objRef":{"type":"string","value":"6DDSVwY0nkg"}}]}]},"objects":[{"kind":"scrollarea","contentwidth":888,"contentheight":302,"objects":[{"kind":"shufflegroup","objects":[{"kind":"vectorshape","rotation":0,"accType":"radio","cliptobounds":false,"defaultAction":"onrelease","textLib":[{"kind":"textdata","uniqueId":"5ovbuPDvOe7_-1912442839","id":"01","linkId":"txt__default_5ax0Pxm7y0E","type":"vectortext","xPos":0,"yPos":0,"width":0,"height":0,"shadowIndex":-1,"vectortext":{"left":0,"top":0,"right":733,"bottom":38,"pngfb":false,"pr":{"l":"Lib","i":262}}}],"shapemaskId":"","xPos":24,"yPos":0,"tabIndex":12,"tabEnabled":true,"xOffset":0,"yOffset":0,"rotateXPos":432,"rotateYPos":25,"scaleX":100,"scaleY":100,"alpha":100,"depth":1,"scrolling":true,"shuffleLock":false,"data":{"hotlinkId":"","accState":0,"vectorData":{"left":-1,"top":-1,"right":864,"bottom":50,"altText":"Mindfulness interventions are associated with a small amount of weight loss.","pngfb":false,"pr":{"l":"Lib","i":170}},"html5data":{"xPos":-1,"yPos":-1,"width":865,"height":51,"strokewidth":0}},"states":[{"kind":"state","name":"_default_Disabled","data":{"hotlinkId":"","accState":1,"vectorData":{"left":-1,"top":-1,"right":864,"bottom":50,"altText":"Mindfulness interventions are associated with a small amount of weight loss.","pngfb":false,"pr":{"l":"Lib","i":170}},"html5data":{"xPos":-1,"yPos":-1,"width":865,"height":51,"strokewidth":3}}},{"kind":"state","name":"_default_Down","data":{"hotlinkId":"","accState":8,"vectorData":{"left":-1,"top":-1,"right":864,"bottom":50,"altText":"Mindfulness interventions are associated with a small amount of weight loss.","pngfb":false,"pr":{"l":"Lib","i":170}},"html5data":{"xPos":-1,"yPos":-1,"width":865,"height":51,"strokewidth":3}}},{"kind":"state","name":"_default_Selected","data":{"hotlinkId":"","accState":16,"vectorData":{"left":-1,"top":-1,"right":864,"bottom":50,"altText":"Mindfulness interventions are associated with a small amount of weight loss.","pngfb":false,"pr":{"l":"Lib","i":171}},"html5data":{"xPos":-1,"yPos":-1,"width":865,"height":51,"strokewidth":3}}},{"kind":"state","name":"_default_Selected_Disabled","data":{"hotlinkId":"","accState":17,"vectorData":{"left":-1,"top":-1,"right":864,"bottom":50,"altText":"Mindfulness interventions are associated with a small amount of weight loss.","pngfb":false,"pr":{"l":"Lib","i":171}},"html5data":{"xPos":-1,"yPos":-1,"width":865,"height":51,"strokewidth":3}}},{"kind":"state","name":"_default_Down_Selected","data":{"hotlinkId":"","accState":24,"vectorData":{"left":-1,"top":-1,"right":864,"bottom":50,"altText":"Mindfulness interventions are associated with a small amount of weight loss.","pngfb":false,"pr":{"l":"Lib","i":171}},"html5data":{"xPos":-1,"yPos":-1,"width":865,"height":51,"strokewidth":3}}},{"kind":"state","name":"_default_Hover","data":{"hotlinkId":"","accState":0,"vectorData":{"left":-1,"top":-1,"right":864,"bottom":50,"altText":"Mindfulness interventions are associated with a small amount of weight loss.","pngfb":false,"pr":{"l":"Lib","i":172}},"html5data":{"xPos":-1,"yPos":-1,"width":865,"height":51,"strokewidth":3}}},{"kind":"state","name":"_default_Hover_Disabled","data":{"hotlinkId":"","accState":1,"vectorData":{"left":-1,"top":-1,"right":864,"bottom":50,"altText":"Mindfulness interventions are associated with a small amount of weight loss.","pngfb":false,"pr":{"l":"Lib","i":172}},"html5data":{"xPos":-1,"yPos":-1,"width":865,"height":51,"strokewidth":3}}},{"kind":"state","name":"_default_Hover_Down","data":{"hotlinkId":"","accState":8,"vectorData":{"left":-1,"top":-1,"right":864,"bottom":50,"altText":"Mindfulness interventions are associated with a small amount of weight loss.","pngfb":false,"pr":{"l":"Lib","i":172}},"html5data":{"xPos":-1,"yPos":-1,"width":865,"height":51,"strokewidth":3}}},{"kind":"state","name":"_default_Hover_Selected","data":{"hotlinkId":"","accState":16,"vectorData":{"left":-1,"top":-1,"right":864,"bottom":50,"altText":"Mindfulness interventions are associated with a small amount of weight loss.","pngfb":false,"pr":{"l":"Lib","i":173}},"html5data":{"xPos":-1,"yPos":-1,"width":865,"height":51,"strokewidth":3}}},{"kind":"state","name":"_default_Hover_Selected_Disabled","data":{"hotlinkId":"","accState":17,"vectorData":{"left":-1,"top":-1,"right":864,"bottom":50,"altText":"Mindfulness interventions are associated with a small amount of weight loss.","pngfb":false,"pr":{"l":"Lib","i":173}},"html5data":{"xPos":-1,"yPos":-1,"width":865,"height":51,"strokewidth":3}}},{"kind":"state","name":"_default_Hover_Down_Selected","data":{"hotlinkId":"","accState":24,"vectorData":{"left":-1,"top":-1,"right":864,"bottom":50,"altText":"Mindfulness interventions are associated with a small amount of weight loss.","pngfb":false,"pr":{"l":"Lib","i":173}},"html5data":{"xPos":-1,"yPos":-1,"width":865,"height":51,"strokewidth":3}}}],"width":864,"height":50,"resume":true,"useHandCursor":true,"id":"5ax0Pxm7y0E","variables":[{"kind":"variable","name":"_hover","type":"boolean","value":false,"resume":true},{"kind":"variable","name":"_down","type":"boolean","value":false,"resume":true},{"kind":"variable","name":"_disabled","type":"boolean","value":false,"resume":true},{"kind":"variable","name":"_checked","type":"boolean","value":false,"resume":true},{"kind":"variable","name":"_state","type":"string","value":"_default","resume":true},{"kind":"variable","name":"_stateName","type":"string","value":"","resume":true},{"kind":"variable","name":"_tempStateName","type":"string","value":"","resume":false}],"actionGroups":{"ActGrpSetCheckedState":{"kind":"actiongroup","actions":[{"kind":"adjustvar","variable":"_checked","operator":"set","value":{"type":"boolean","value":true}},{"kind":"exe_actiongroup","id":"_player._setstates","scopeRef":{"type":"string","value":"_this"},"params":[]},{"kind":"exe_actiongroup","id":"ActGrpUnchecked","params":[]}]},"ActGrpUnchecked":{"kind":"actiongroup","actions":[{"kind":"if_action","condition":{"statement":{"kind":"compare","operator":"eq","valuea":"_parent.6RIr5L1z0ej.#_checked","typea":"var","valueb":true,"typeb":"boolean"}},"thenActions":[{"kind":"adjustvar","variable":"_parent.6RIr5L1z0ej._checked","operator":"set","value":{"type":"boolean","value":false}},{"kind":"exe_actiongroup","id":"_player._setstates","scopeRef":{"type":"string","value":"_parent.6RIr5L1z0ej"},"params":[]}]},{"kind":"if_action","condition":{"statement":{"kind":"compare","operator":"eq","valuea":"_parent.6ioyGKrD4AV.#_checked","typea":"var","valueb":true,"typeb":"boolean"}},"thenActions":[{"kind":"adjustvar","variable":"_parent.6ioyGKrD4AV._checked","operator":"set","value":{"type":"boolean","value":false}},{"kind":"exe_actiongroup","id":"_player._setstates","scopeRef":{"type":"string","value":"_parent.6ioyGKrD4AV"},"params":[]}]},{"kind":"if_action","condition":{"statement":{"kind":"compare","operator":"eq","valuea":"_parent.610eQzX42Do.#_checked","typea":"var","valueb":true,"typeb":"boolean"}},"thenActions":[{"kind":"adjustvar","variable":"_parent.610eQzX42Do._checked","operator":"set","value":{"type":"boolean","value":false}},{"kind":"exe_actiongroup","id":"_player._setstates","scopeRef":{"type":"string","value":"_parent.610eQzX42Do"},"params":[]}]},{"kind":"if_action","condition":{"statement":{"kind":"compare","operator":"eq","valuea":"_parent.6ZOxJkcFFET.#_checked","typea":"var","valueb":true,"typeb":"boolean"}},"thenActions":[{"kind":"adjustvar","variable":"_parent.6ZOxJkcFFET._checked","operator":"set","value":{"type":"boolean","value":false}},{"kind":"exe_actiongroup","id":"_player._setstates","scopeRef":{"type":"string","value":"_parent.6ZOxJkcFFET"},"params":[]}]}]},"ActGrpSetHoverState":{"kind":"actiongroup","actions":[{"kind":"adjustvar","variable":"_hover","operator":"set","value":{"type":"boolean","value":true}},{"kind":"exe_actiongroup","id":"_player._setstates","scopeRef":{"type":"string","value":"_this"},"params":[]}]},"ActGrpClearHoverState":{"kind":"actiongroup","actions":[{"kind":"adjustvar","variable":"_hover","operator":"set","value":{"type":"boolean","value":false}},{"kind":"exe_actiongroup","id":"_player._setstates","scopeRef":{"type":"string","value":"_this"},"params":[]}]},"ActGrpSetDisabledState":{"kind":"actiongroup","actions":[{"kind":"adjustvar","variable":"_disabled","operator":"set","value":{"type":"boolean","value":true}},{"kind":"exe_actiongroup","id":"_player._setstates","scopeRef":{"type":"string","value":"_this"},"params":[]}]},"ActGrpSetDownState":{"kind":"actiongroup","actions":[{"kind":"adjustvar","variable":"_down","operator":"set","value":{"type":"boolean","value":true}},{"kind":"exe_actiongroup","id":"_player._setstates","scopeRef":{"type":"string","value":"_this"},"params":[]}]},"ActGrpClearStateVars":{"kind":"actiongroup","actions":[{"kind":"adjustvar","variable":"_hover","operator":"set","value":{"type":"boolean","value":false}},{"kind":"adjustvar","variable":"_down","operator":"set","value":{"type":"boolean","value":false}},{"kind":"adjustvar","variable":"_disabled","operator":"set","value":{"type":"boolean","value":false}},{"kind":"adjustvar","variable":"_checked","operator":"set","value":{"type":"boolean","value":false}}]}},"events":[{"kind":"ontransitionin","actions":[{"kind":"exe_actiongroup","id":"_player._setstates","scopeRef":{"type":"string","value":"_this"},"params":[]}]},{"kind":"onrollover","actions":[{"kind":"exe_actiongroup","id":"ActGrpSetHoverState","scopeRef":{"type":"string","value":"_this"},"params":[]}]},{"kind":"onrollout","actions":[{"kind":"exe_actiongroup","id":"ActGrpClearHoverState","scopeRef":{"type":"string","value":"_this"},"params":[]}]},{"kind":"onpress","actions":[{"kind":"exe_actiongroup","id":"ActGrpSetDownState","scopeRef":{"type":"string","value":"_this"},"params":[]}]},{"kind":"onrelease","actions":[{"kind":"exe_actiongroup","id":"ActGrpUnchecked","params":[]},{"kind":"adjustvar","variable":"_checked","operator":"set","value":{"type":"boolean","value":true}},{"kind":"adjustvar","variable":"_down","operator":"set","value":{"type":"boolean","value":false}},{"kind":"exe_actiongroup","id":"_player._setstates","scopeRef":{"type":"string","value":"_this"},"params":[]}]},{"kind":"onreleaseoutside","actions":[{"kind":"adjustvar","variable":"_down","operator":"set","value":{"type":"boolean","value":false}},{"kind":"exe_actiongroup","id":"_player._setstates","scopeRef":{"type":"string","value":"_this"},"params":[]}]}]},{"kind":"vectorshape","rotation":0,"accType":"radio","cliptobounds":false,"defaultAction":"onrelease","textLib":[{"kind":"textdata","uniqueId":"5cq6rO2Kwbq_2041107947","id":"01","linkId":"txt__default_6RIr5L1z0ej","type":"vectortext","xPos":0,"yPos":0,"width":0,"height":0,"shadowIndex":-1,"vectortext":{"left":0,"top":0,"right":611,"bottom":38,"pngfb":false,"pr":{"l":"Lib","i":263}}}],"shapemaskId":"","xPos":24,"yPos":50,"tabIndex":13,"tabEnabled":true,"xOffset":0,"yOffset":0,"rotateXPos":432,"rotateYPos":25,"scaleX":100,"scaleY":100,"alpha":100,"depth":2,"scrolling":true,"shuffleLock":false,"data":{"hotlinkId":"","accState":0,"vectorData":{"left":-1,"top":-1,"right":864,"bottom":50,"altText":"Skipping breakfast will lead to significant weight gain over time.","pngfb":false,"pr":{"l":"Lib","i":170}},"html5data":{"xPos":-1,"yPos":-1,"width":865,"height":51,"strokewidth":0}},"states":[{"kind":"state","name":"_default_Disabled","data":{"hotlinkId":"","accState":1,"vectorData":{"left":-1,"top":-1,"right":864,"bottom":50,"altText":"Skipping breakfast will lead to significant weight gain over time.","pngfb":false,"pr":{"l":"Lib","i":170}},"html5data":{"xPos":-1,"yPos":-1,"width":865,"height":51,"strokewidth":3}}},{"kind":"state","name":"_default_Review","data":{"hotlinkId":"","accState":0,"vectorData":{"left":-9,"top":-1,"right":864,"bottom":50,"altText":"Skipping breakfast will lead to significant weight gain over time.","pngfb":false,"pr":{"l":"Lib","i":182}},"html5data":{"xPos":-9,"yPos":-1,"width":873,"height":51,"strokewidth":3}}},{"kind":"state","name":"_default_Down","data":{"hotlinkId":"","accState":8,"vectorData":{"left":-1,"top":-1,"right":864,"bottom":50,"altText":"Skipping breakfast will lead to significant weight gain over time.","pngfb":false,"pr":{"l":"Lib","i":170}},"html5data":{"xPos":-1,"yPos":-1,"width":865,"height":51,"strokewidth":3}}},{"kind":"state","name":"_default_Selected","data":{"hotlinkId":"","accState":16,"vectorData":{"left":-1,"top":-1,"right":864,"bottom":50,"altText":"Skipping breakfast will lead to significant weight gain over time.","pngfb":false,"pr":{"l":"Lib","i":171}},"html5data":{"xPos":-1,"yPos":-1,"width":865,"height":51,"strokewidth":3}}},{"kind":"state","name":"_default_Selected_Disabled","data":{"hotlinkId":"","accState":17,"vectorData":{"left":-1,"top":-1,"right":864,"bottom":50,"altText":"Skipping breakfast will lead to significant weight gain over time.","pngfb":false,"pr":{"l":"Lib","i":171}},"html5data":{"xPos":-1,"yPos":-1,"width":865,"height":51,"strokewidth":3}}},{"kind":"state","name":"_default_Selected_Review","data":{"hotlinkId":"","accState":16,"vectorData":{"left":-9,"top":-1,"right":864,"bottom":50,"altText":"Skipping breakfast will lead to significant weight gain over time.","pngfb":false,"pr":{"l":"Lib","i":183}},"html5data":{"xPos":-9,"yPos":-1,"width":873,"height":51,"strokewidth":3}}},{"kind":"state","name":"_default_Down_Selected","data":{"hotlinkId":"","accState":24,"vectorData":{"left":-1,"top":-1,"right":864,"bottom":50,"altText":"Skipping breakfast will lead to significant weight gain over time.","pngfb":false,"pr":{"l":"Lib","i":171}},"html5data":{"xPos":-1,"yPos":-1,"width":865,"height":51,"strokewidth":3}}},{"kind":"state","name":"_default_Hover","data":{"hotlinkId":"","accState":0,"vectorData":{"left":-1,"top":-1,"right":864,"bottom":50,"altText":"Skipping breakfast will lead to significant weight gain over time.","pngfb":false,"pr":{"l":"Lib","i":172}},"html5data":{"xPos":-1,"yPos":-1,"width":865,"height":51,"strokewidth":3}}},{"kind":"state","name":"_default_Hover_Disabled","data":{"hotlinkId":"","accState":1,"vectorData":{"left":-1,"top":-1,"right":864,"bottom":50,"altText":"Skipping breakfast will lead to significant weight gain over time.","pngfb":false,"pr":{"l":"Lib","i":172}},"html5data":{"xPos":-1,"yPos":-1,"width":865,"height":51,"strokewidth":3}}},{"kind":"state","name":"_default_Hover_Down","data":{"hotlinkId":"","accState":8,"vectorData":{"left":-1,"top":-1,"right":864,"bottom":50,"altText":"Skipping breakfast will lead to significant weight gain over time.","pngfb":false,"pr":{"l":"Lib","i":172}},"html5data":{"xPos":-1,"yPos":-1,"width":865,"height":51,"strokewidth":3}}},{"kind":"state","name":"_default_Hover_Selected","data":{"hotlinkId":"","accState":16,"vectorData":{"left":-1,"top":-1,"right":864,"bottom":50,"altText":"Skipping breakfast will lead to significant weight gain over time.","pngfb":false,"pr":{"l":"Lib","i":173}},"html5data":{"xPos":-1,"yPos":-1,"width":865,"height":51,"strokewidth":3}}},{"kind":"state","name":"_default_Hover_Selected_Disabled","data":{"hotlinkId":"","accState":17,"vectorData":{"left":-1,"top":-1,"right":864,"bottom":50,"altText":"Skipping breakfast will lead to significant weight gain over time.","pngfb":false,"pr":{"l":"Lib","i":173}},"html5data":{"xPos":-1,"yPos":-1,"width":865,"height":51,"strokewidth":3}}},{"kind":"state","name":"_default_Hover_Down_Selected","data":{"hotlinkId":"","accState":24,"vectorData":{"left":-1,"top":-1,"right":864,"bottom":50,"altText":"Skipping breakfast will lead to significant weight gain over time.","pngfb":false,"pr":{"l":"Lib","i":173}},"html5data":{"xPos":-1,"yPos":-1,"width":865,"height":51,"strokewidth":3}}}],"width":864,"height":50,"resume":true,"useHandCursor":true,"id":"6RIr5L1z0ej","variables":[{"kind":"variable","name":"_hover","type":"boolean","value":false,"resume":true},{"kind":"variable","name":"_down","type":"boolean","value":false,"resume":true},{"kind":"variable","name":"_disabled","type":"boolean","value":false,"resume":true},{"kind":"variable","name":"_checked","type":"boolean","value":false,"resume":true},{"kind":"variable","name":"_review","type":"boolean","value":false,"resume":true},{"kind":"variable","name":"_state","type":"string","value":"_default","resume":true},{"kind":"variable","name":"_stateName","type":"string","value":"","resume":true},{"kind":"variable","name":"_tempStateName","type":"string","value":"","resume":false}],"actionGroups":{"ActGrpSetCheckedState":{"kind":"actiongroup","actions":[{"kind":"adjustvar","variable":"_checked","operator":"set","value":{"type":"boolean","value":true}},{"kind":"exe_actiongroup","id":"_player._setstates","scopeRef":{"type":"string","value":"_this"},"params":[]},{"kind":"exe_actiongroup","id":"ActGrpUnchecked","params":[]}]},"ActGrpUnchecked":{"kind":"actiongroup","actions":[{"kind":"if_action","condition":{"statement":{"kind":"compare","operator":"eq","valuea":"_parent.5ax0Pxm7y0E.#_checked","typea":"var","valueb":true,"typeb":"boolean"}},"thenActions":[{"kind":"adjustvar","variable":"_parent.5ax0Pxm7y0E._checked","operator":"set","value":{"type":"boolean","value":false}},{"kind":"exe_actiongroup","id":"_player._setstates","scopeRef":{"type":"string","value":"_parent.5ax0Pxm7y0E"},"params":[]}]},{"kind":"if_action","condition":{"statement":{"kind":"compare","operator":"eq","valuea":"_parent.6ioyGKrD4AV.#_checked","typea":"var","valueb":true,"typeb":"boolean"}},"thenActions":[{"kind":"adjustvar","variable":"_parent.6ioyGKrD4AV._checked","operator":"set","value":{"type":"boolean","value":false}},{"kind":"exe_actiongroup","id":"_player._setstates","scopeRef":{"type":"string","value":"_parent.6ioyGKrD4AV"},"params":[]}]},{"kind":"if_action","condition":{"statement":{"kind":"compare","operator":"eq","valuea":"_parent.610eQzX42Do.#_checked","typea":"var","valueb":true,"typeb":"boolean"}},"thenActions":[{"kind":"adjustvar","variable":"_parent.610eQzX42Do._checked","operator":"set","value":{"type":"boolean","value":false}},{"kind":"exe_actiongroup","id":"_player._setstates","scopeRef":{"type":"string","value":"_parent.610eQzX42Do"},"params":[]}]},{"kind":"if_action","condition":{"statement":{"kind":"compare","operator":"eq","valuea":"_parent.6ZOxJkcFFET.#_checked","typea":"var","valueb":true,"typeb":"boolean"}},"thenActions":[{"kind":"adjustvar","variable":"_parent.6ZOxJkcFFET._checked","operator":"set","value":{"type":"boolean","value":false}},{"kind":"exe_actiongroup","id":"_player._setstates","scopeRef":{"type":"string","value":"_parent.6ZOxJkcFFET"},"params":[]}]}]},"ActGrpSetHoverState":{"kind":"actiongroup","actions":[{"kind":"adjustvar","variable":"_hover","operator":"set","value":{"type":"boolean","value":true}},{"kind":"exe_actiongroup","id":"_player._setstates","scopeRef":{"type":"string","value":"_this"},"params":[]}]},"ActGrpClearHoverState":{"kind":"actiongroup","actions":[{"kind":"adjustvar","variable":"_hover","operator":"set","value":{"type":"boolean","value":false}},{"kind":"exe_actiongroup","id":"_player._setstates","scopeRef":{"type":"string","value":"_this"},"params":[]}]},"ActGrpSetDisabledState":{"kind":"actiongroup","actions":[{"kind":"adjustvar","variable":"_disabled","operator":"set","value":{"type":"boolean","value":true}},{"kind":"exe_actiongroup","id":"_player._setstates","scopeRef":{"type":"string","value":"_this"},"params":[]}]},"ActGrpSetDownState":{"kind":"actiongroup","actions":[{"kind":"adjustvar","variable":"_down","operator":"set","value":{"type":"boolean","value":true}},{"kind":"exe_actiongroup","id":"_player._setstates","scopeRef":{"type":"string","value":"_this"},"params":[]}]},"ActGrpSetReviewState":{"kind":"actiongroup","actions":[{"kind":"adjustvar","variable":"_review","operator":"set","value":{"type":"boolean","value":true}},{"kind":"exe_actiongroup","id":"_player._setstates","scopeRef":{"type":"string","value":"_this"},"params":[]}]},"ActGrpClearStateVars":{"kind":"actiongroup","actions":[{"kind":"adjustvar","variable":"_hover","operator":"set","value":{"type":"boolean","value":false}},{"kind":"adjustvar","variable":"_down","operator":"set","value":{"type":"boolean","value":false}},{"kind":"adjustvar","variable":"_disabled","operator":"set","value":{"type":"boolean","value":false}},{"kind":"adjustvar","variable":"_checked","operator":"set","value":{"type":"boolean","value":false}},{"kind":"adjustvar","variable":"_review","operator":"set","value":{"type":"boolean","value":false}}]}},"events":[{"kind":"ontransitionin","actions":[{"kind":"exe_actiongroup","id":"_player._setstates","scopeRef":{"type":"string","value":"_this"},"params":[]}]},{"kind":"onrollover","actions":[{"kind":"exe_actiongroup","id":"ActGrpSetHoverState","scopeRef":{"type":"string","value":"_this"},"params":[]}]},{"kind":"onrollout","actions":[{"kind":"exe_actiongroup","id":"ActGrpClearHoverState","scopeRef":{"type":"string","value":"_this"},"params":[]}]},{"kind":"onpress","actions":[{"kind":"exe_actiongroup","id":"ActGrpSetDownState","scopeRef":{"type":"string","value":"_this"},"params":[]}]},{"kind":"onrelease","actions":[{"kind":"exe_actiongroup","id":"ActGrpUnchecked","params":[]},{"kind":"adjustvar","variable":"_checked","operator":"set","value":{"type":"boolean","value":true}},{"kind":"adjustvar","variable":"_down","operator":"set","value":{"type":"boolean","value":false}},{"kind":"exe_actiongroup","id":"_player._setstates","scopeRef":{"type":"string","value":"_this"},"params":[]}]},{"kind":"onreleaseoutside","actions":[{"kind":"adjustvar","variable":"_down","operator":"set","value":{"type":"boolean","value":false}},{"kind":"exe_actiongroup","id":"_player._setstates","scopeRef":{"type":"string","value":"_this"},"params":[]}]}]},{"kind":"vectorshape","rotation":0,"accType":"radio","cliptobounds":false,"defaultAction":"onrelease","textLib":[{"kind":"textdata","uniqueId":"6ly716IBaCR_-706766650","id":"01","linkId":"txt__default_6ioyGKrD4AV","type":"vectortext","xPos":0,"yPos":0,"width":0,"height":0,"shadowIndex":-1,"vectortext":{"left":0,"top":0,"right":669,"bottom":38,"pngfb":false,"pr":{"l":"Lib","i":264}}}],"shapemaskId":"","xPos":24,"yPos":100,"tabIndex":14,"tabEnabled":true,"xOffset":0,"yOffset":0,"rotateXPos":432,"rotateYPos":25,"scaleX":100,"scaleY":100,"alpha":100,"depth":3,"scrolling":true,"shuffleLock":false,"data":{"hotlinkId":"","accState":0,"vectorData":{"left":-1,"top":-1,"right":864,"bottom":50,"altText":"Exercise interventions lead to less weight loss than diet interventions.","pngfb":false,"pr":{"l":"Lib","i":170}},"html5data":{"xPos":-1,"yPos":-1,"width":865,"height":51,"strokewidth":0}},"states":[{"kind":"state","name":"_default_Disabled","data":{"hotlinkId":"","accState":1,"vectorData":{"left":-1,"top":-1,"right":864,"bottom":50,"altText":"Exercise interventions lead to less weight loss than diet interventions.","pngfb":false,"pr":{"l":"Lib","i":170}},"html5data":{"xPos":-1,"yPos":-1,"width":865,"height":51,"strokewidth":3}}},{"kind":"state","name":"_default_Down","data":{"hotlinkId":"","accState":8,"vectorData":{"left":-1,"top":-1,"right":864,"bottom":50,"altText":"Exercise interventions lead to less weight loss than diet interventions.","pngfb":false,"pr":{"l":"Lib","i":170}},"html5data":{"xPos":-1,"yPos":-1,"width":865,"height":51,"strokewidth":3}}},{"kind":"state","name":"_default_Selected","data":{"hotlinkId":"","accState":16,"vectorData":{"left":-1,"top":-1,"right":864,"bottom":50,"altText":"Exercise interventions lead to less weight loss than diet interventions.","pngfb":false,"pr":{"l":"Lib","i":171}},"html5data":{"xPos":-1,"yPos":-1,"width":865,"height":51,"strokewidth":3}}},{"kind":"state","name":"_default_Selected_Disabled","data":{"hotlinkId":"","accState":17,"vectorData":{"left":-1,"top":-1,"right":864,"bottom":50,"altText":"Exercise interventions lead to less weight loss than diet interventions.","pngfb":false,"pr":{"l":"Lib","i":171}},"html5data":{"xPos":-1,"yPos":-1,"width":865,"height":51,"strokewidth":3}}},{"kind":"state","name":"_default_Down_Selected","data":{"hotlinkId":"","accState":24,"vectorData":{"left":-1,"top":-1,"right":864,"bottom":50,"altText":"Exercise interventions lead to less weight loss than diet interventions.","pngfb":false,"pr":{"l":"Lib","i":171}},"html5data":{"xPos":-1,"yPos":-1,"width":865,"height":51,"strokewidth":3}}},{"kind":"state","name":"_default_Hover","data":{"hotlinkId":"","accState":0,"vectorData":{"left":-1,"top":-1,"right":864,"bottom":50,"altText":"Exercise interventions lead to less weight loss than diet interventions.","pngfb":false,"pr":{"l":"Lib","i":172}},"html5data":{"xPos":-1,"yPos":-1,"width":865,"height":51,"strokewidth":3}}},{"kind":"state","name":"_default_Hover_Disabled","data":{"hotlinkId":"","accState":1,"vectorData":{"left":-1,"top":-1,"right":864,"bottom":50,"altText":"Exercise interventions lead to less weight loss than diet interventions.","pngfb":false,"pr":{"l":"Lib","i":172}},"html5data":{"xPos":-1,"yPos":-1,"width":865,"height":51,"strokewidth":3}}},{"kind":"state","name":"_default_Hover_Down","data":{"hotlinkId":"","accState":8,"vectorData":{"left":-1,"top":-1,"right":864,"bottom":50,"altText":"Exercise interventions lead to less weight loss than diet interventions.","pngfb":false,"pr":{"l":"Lib","i":172}},"html5data":{"xPos":-1,"yPos":-1,"width":865,"height":51,"strokewidth":3}}},{"kind":"state","name":"_default_Hover_Selected","data":{"hotlinkId":"","accState":16,"vectorData":{"left":-1,"top":-1,"right":864,"bottom":50,"altText":"Exercise interventions lead to less weight loss than diet interventions.","pngfb":false,"pr":{"l":"Lib","i":173}},"html5data":{"xPos":-1,"yPos":-1,"width":865,"height":51,"strokewidth":3}}},{"kind":"state","name":"_default_Hover_Selected_Disabled","data":{"hotlinkId":"","accState":17,"vectorData":{"left":-1,"top":-1,"right":864,"bottom":50,"altText":"Exercise interventions lead to less weight loss than diet interventions.","pngfb":false,"pr":{"l":"Lib","i":173}},"html5data":{"xPos":-1,"yPos":-1,"width":865,"height":51,"strokewidth":3}}},{"kind":"state","name":"_default_Hover_Down_Selected","data":{"hotlinkId":"","accState":24,"vectorData":{"left":-1,"top":-1,"right":864,"bottom":50,"altText":"Exercise interventions lead to less weight loss than diet interventions.","pngfb":false,"pr":{"l":"Lib","i":173}},"html5data":{"xPos":-1,"yPos":-1,"width":865,"height":51,"strokewidth":3}}}],"width":864,"height":50,"resume":true,"useHandCursor":true,"id":"6ioyGKrD4AV","variables":[{"kind":"variable","name":"_hover","type":"boolean","value":false,"resume":true},{"kind":"variable","name":"_down","type":"boolean","value":false,"resume":true},{"kind":"variable","name":"_disabled","type":"boolean","value":false,"resume":true},{"kind":"variable","name":"_checked","type":"boolean","value":false,"resume":true},{"kind":"variable","name":"_state","type":"string","value":"_default","resume":true},{"kind":"variable","name":"_stateName","type":"string","value":"","resume":true},{"kind":"variable","name":"_tempStateName","type":"string","value":"","resume":false}],"actionGroups":{"ActGrpSetCheckedState":{"kind":"actiongroup","actions":[{"kind":"adjustvar","variable":"_checked","operator":"set","value":{"type":"boolean","value":true}},{"kind":"exe_actiongroup","id":"_player._setstates","scopeRef":{"type":"string","value":"_this"},"params":[]},{"kind":"exe_actiongroup","id":"ActGrpUnchecked","params":[]}]},"ActGrpUnchecked":{"kind":"actiongroup","actions":[{"kind":"if_action","condition":{"statement":{"kind":"compare","operator":"eq","valuea":"_parent.5ax0Pxm7y0E.#_checked","typea":"var","valueb":true,"typeb":"boolean"}},"thenActions":[{"kind":"adjustvar","variable":"_parent.5ax0Pxm7y0E._checked","operator":"set","value":{"type":"boolean","value":false}},{"kind":"exe_actiongroup","id":"_player._setstates","scopeRef":{"type":"string","value":"_parent.5ax0Pxm7y0E"},"params":[]}]},{"kind":"if_action","condition":{"statement":{"kind":"compare","operator":"eq","valuea":"_parent.6RIr5L1z0ej.#_checked","typea":"var","valueb":true,"typeb":"boolean"}},"thenActions":[{"kind":"adjustvar","variable":"_parent.6RIr5L1z0ej._checked","operator":"set","value":{"type":"boolean","value":false}},{"kind":"exe_actiongroup","id":"_player._setstates","scopeRef":{"type":"string","value":"_parent.6RIr5L1z0ej"},"params":[]}]},{"kind":"if_action","condition":{"statement":{"kind":"compare","operator":"eq","valuea":"_parent.610eQzX42Do.#_checked","typea":"var","valueb":true,"typeb":"boolean"}},"thenActions":[{"kind":"adjustvar","variable":"_parent.610eQzX42Do._checked","operator":"set","value":{"type":"boolean","value":false}},{"kind":"exe_actiongroup","id":"_player._setstates","scopeRef":{"type":"string","value":"_parent.610eQzX42Do"},"params":[]}]},{"kind":"if_action","condition":{"statement":{"kind":"compare","operator":"eq","valuea":"_parent.6ZOxJkcFFET.#_checked","typea":"var","valueb":true,"typeb":"boolean"}},"thenActions":[{"kind":"adjustvar","variable":"_parent.6ZOxJkcFFET._checked","operator":"set","value":{"type":"boolean","value":false}},{"kind":"exe_actiongroup","id":"_player._setstates","scopeRef":{"type":"string","value":"_parent.6ZOxJkcFFET"},"params":[]}]}]},"ActGrpSetHoverState":{"kind":"actiongroup","actions":[{"kind":"adjustvar","variable":"_hover","operator":"set","value":{"type":"boolean","value":true}},{"kind":"exe_actiongroup","id":"_player._setstates","scopeRef":{"type":"string","value":"_this"},"params":[]}]},"ActGrpClearHoverState":{"kind":"actiongroup","actions":[{"kind":"adjustvar","variable":"_hover","operator":"set","value":{"type":"boolean","value":false}},{"kind":"exe_actiongroup","id":"_player._setstates","scopeRef":{"type":"string","value":"_this"},"params":[]}]},"ActGrpSetDisabledState":{"kind":"actiongroup","actions":[{"kind":"adjustvar","variable":"_disabled","operator":"set","value":{"type":"boolean","value":true}},{"kind":"exe_actiongroup","id":"_player._setstates","scopeRef":{"type":"string","value":"_this"},"params":[]}]},"ActGrpSetDownState":{"kind":"actiongroup","actions":[{"kind":"adjustvar","variable":"_down","operator":"set","value":{"type":"boolean","value":true}},{"kind":"exe_actiongroup","id":"_player._setstates","scopeRef":{"type":"string","value":"_this"},"params":[]}]},"ActGrpClearStateVars":{"kind":"actiongroup","actions":[{"kind":"adjustvar","variable":"_hover","operator":"set","value":{"type":"boolean","value":false}},{"kind":"adjustvar","variable":"_down","operator":"set","value":{"type":"boolean","value":false}},{"kind":"adjustvar","variable":"_disabled","operator":"set","value":{"type":"boolean","value":false}},{"kind":"adjustvar","variable":"_checked","operator":"set","value":{"type":"boolean","value":false}}]}},"events":[{"kind":"ontransitionin","actions":[{"kind":"exe_actiongroup","id":"_player._setstates","scopeRef":{"type":"string","value":"_this"},"params":[]}]},{"kind":"onrollover","actions":[{"kind":"exe_actiongroup","id":"ActGrpSetHoverState","scopeRef":{"type":"string","value":"_this"},"params":[]}]},{"kind":"onrollout","actions":[{"kind":"exe_actiongroup","id":"ActGrpClearHoverState","scopeRef":{"type":"string","value":"_this"},"params":[]}]},{"kind":"onpress","actions":[{"kind":"exe_actiongroup","id":"ActGrpSetDownState","scopeRef":{"type":"string","value":"_this"},"params":[]}]},{"kind":"onrelease","actions":[{"kind":"exe_actiongroup","id":"ActGrpUnchecked","params":[]},{"kind":"adjustvar","variable":"_checked","operator":"set","value":{"type":"boolean","value":true}},{"kind":"adjustvar","variable":"_down","operator":"set","value":{"type":"boolean","value":false}},{"kind":"exe_actiongroup","id":"_player._setstates","scopeRef":{"type":"string","value":"_this"},"params":[]}]},{"kind":"onreleaseoutside","actions":[{"kind":"adjustvar","variable":"_down","operator":"set","value":{"type":"boolean","value":false}},{"kind":"exe_actiongroup","id":"_player._setstates","scopeRef":{"type":"string","value":"_this"},"params":[]}]}]},{"kind":"vectorshape","rotation":0,"accType":"radio","cliptobounds":false,"defaultAction":"onrelease","textLib":[{"kind":"textdata","uniqueId":"5rSENVLnn8Y_1817839919","id":"01","linkId":"txt__default_610eQzX42Do","type":"vectortext","xPos":0,"yPos":0,"width":0,"height":0,"shadowIndex":-1,"vectortext":{"left":0,"top":0,"right":837,"bottom":64,"pngfb":false,"pr":{"l":"Lib","i":265}}}],"shapemaskId":"","xPos":24,"yPos":150,"tabIndex":15,"tabEnabled":true,"xOffset":0,"yOffset":0,"rotateXPos":432,"rotateYPos":38,"scaleX":100,"scaleY":100,"alpha":100,"depth":4,"scrolling":true,"shuffleLock":false,"data":{"hotlinkId":"","accState":0,"vectorData":{"left":-1,"top":-1,"right":864,"bottom":76,"altText":"Greater weight loss is seen when technology is combined with contact and personalized feedback.","pngfb":false,"pr":{"l":"Lib","i":176}},"html5data":{"xPos":-1,"yPos":-1,"width":865,"height":77,"strokewidth":0}},"states":[{"kind":"state","name":"_default_Disabled","data":{"hotlinkId":"","accState":1,"vectorData":{"left":-1,"top":-1,"right":864,"bottom":76,"altText":"Greater weight loss is seen when technology is combined with contact and personalized feedback.","pngfb":false,"pr":{"l":"Lib","i":176}},"html5data":{"xPos":-1,"yPos":-1,"width":865,"height":77,"strokewidth":3}}},{"kind":"state","name":"_default_Down","data":{"hotlinkId":"","accState":8,"vectorData":{"left":-1,"top":-1,"right":864,"bottom":76,"altText":"Greater weight loss is seen when technology is combined with contact and personalized feedback.","pngfb":false,"pr":{"l":"Lib","i":176}},"html5data":{"xPos":-1,"yPos":-1,"width":865,"height":77,"strokewidth":3}}},{"kind":"state","name":"_default_Selected","data":{"hotlinkId":"","accState":16,"vectorData":{"left":-1,"top":-1,"right":864,"bottom":76,"altText":"Greater weight loss is seen when technology is combined with contact and personalized feedback.","pngfb":false,"pr":{"l":"Lib","i":177}},"html5data":{"xPos":-1,"yPos":-1,"width":865,"height":77,"strokewidth":3}}},{"kind":"state","name":"_default_Selected_Disabled","data":{"hotlinkId":"","accState":17,"vectorData":{"left":-1,"top":-1,"right":864,"bottom":76,"altText":"Greater weight loss is seen when technology is combined with contact and personalized feedback.","pngfb":false,"pr":{"l":"Lib","i":177}},"html5data":{"xPos":-1,"yPos":-1,"width":865,"height":77,"strokewidth":3}}},{"kind":"state","name":"_default_Down_Selected","data":{"hotlinkId":"","accState":24,"vectorData":{"left":-1,"top":-1,"right":864,"bottom":76,"altText":"Greater weight loss is seen when technology is combined with contact and personalized feedback.","pngfb":false,"pr":{"l":"Lib","i":177}},"html5data":{"xPos":-1,"yPos":-1,"width":865,"height":77,"strokewidth":3}}},{"kind":"state","name":"_default_Hover","data":{"hotlinkId":"","accState":0,"vectorData":{"left":-1,"top":-1,"right":864,"bottom":76,"altText":"Greater weight loss is seen when technology is combined with contact and personalized feedback.","pngfb":false,"pr":{"l":"Lib","i":178}},"html5data":{"xPos":-1,"yPos":-1,"width":865,"height":77,"strokewidth":3}}},{"kind":"state","name":"_default_Hover_Disabled","data":{"hotlinkId":"","accState":1,"vectorData":{"left":-1,"top":-1,"right":864,"bottom":76,"altText":"Greater weight loss is seen when technology is combined with contact and personalized feedback.","pngfb":false,"pr":{"l":"Lib","i":178}},"html5data":{"xPos":-1,"yPos":-1,"width":865,"height":77,"strokewidth":3}}},{"kind":"state","name":"_default_Hover_Down","data":{"hotlinkId":"","accState":8,"vectorData":{"left":-1,"top":-1,"right":864,"bottom":76,"altText":"Greater weight loss is seen when technology is combined with contact and personalized feedback.","pngfb":false,"pr":{"l":"Lib","i":178}},"html5data":{"xPos":-1,"yPos":-1,"width":865,"height":77,"strokewidth":3}}},{"kind":"state","name":"_default_Hover_Selected","data":{"hotlinkId":"","accState":16,"vectorData":{"left":-1,"top":-1,"right":864,"bottom":76,"altText":"Greater weight loss is seen when technology is combined with contact and personalized feedback.","pngfb":false,"pr":{"l":"Lib","i":179}},"html5data":{"xPos":-1,"yPos":-1,"width":865,"height":77,"strokewidth":3}}},{"kind":"state","name":"_default_Hover_Selected_Disabled","data":{"hotlinkId":"","accState":17,"vectorData":{"left":-1,"top":-1,"right":864,"bottom":76,"altText":"Greater weight loss is seen when technology is combined with contact and personalized feedback.","pngfb":false,"pr":{"l":"Lib","i":179}},"html5data":{"xPos":-1,"yPos":-1,"width":865,"height":77,"strokewidth":3}}},{"kind":"state","name":"_default_Hover_Down_Selected","data":{"hotlinkId":"","accState":24,"vectorData":{"left":-1,"top":-1,"right":864,"bottom":76,"altText":"Greater weight loss is seen when technology is combined with contact and personalized feedback.","pngfb":false,"pr":{"l":"Lib","i":179}},"html5data":{"xPos":-1,"yPos":-1,"width":865,"height":77,"strokewidth":3}}}],"width":864,"height":76,"resume":true,"useHandCursor":true,"id":"610eQzX42Do","variables":[{"kind":"variable","name":"_hover","type":"boolean","value":false,"resume":true},{"kind":"variable","name":"_down","type":"boolean","value":false,"resume":true},{"kind":"variable","name":"_disabled","type":"boolean","value":false,"resume":true},{"kind":"variable","name":"_checked","type":"boolean","value":false,"resume":true},{"kind":"variable","name":"_state","type":"string","value":"_default","resume":true},{"kind":"variable","name":"_stateName","type":"string","value":"","resume":true},{"kind":"variable","name":"_tempStateName","type":"string","value":"","resume":false}],"actionGroups":{"ActGrpSetCheckedState":{"kind":"actiongroup","actions":[{"kind":"adjustvar","variable":"_checked","operator":"set","value":{"type":"boolean","value":true}},{"kind":"exe_actiongroup","id":"_player._setstates","scopeRef":{"type":"string","value":"_this"},"params":[]},{"kind":"exe_actiongroup","id":"ActGrpUnchecked","params":[]}]},"ActGrpUnchecked":{"kind":"actiongroup","actions":[{"kind":"if_action","condition":{"statement":{"kind":"compare","operator":"eq","valuea":"_parent.5ax0Pxm7y0E.#_checked","typea":"var","valueb":true,"typeb":"boolean"}},"thenActions":[{"kind":"adjustvar","variable":"_parent.5ax0Pxm7y0E._checked","operator":"set","value":{"type":"boolean","value":false}},{"kind":"exe_actiongroup","id":"_player._setstates","scopeRef":{"type":"string","value":"_parent.5ax0Pxm7y0E"},"params":[]}]},{"kind":"if_action","condition":{"statement":{"kind":"compare","operator":"eq","valuea":"_parent.6RIr5L1z0ej.#_checked","typea":"var","valueb":true,"typeb":"boolean"}},"thenActions":[{"kind":"adjustvar","variable":"_parent.6RIr5L1z0ej._checked","operator":"set","value":{"type":"boolean","value":false}},{"kind":"exe_actiongroup","id":"_player._setstates","scopeRef":{"type":"string","value":"_parent.6RIr5L1z0ej"},"params":[]}]},{"kind":"if_action","condition":{"statement":{"kind":"compare","operator":"eq","valuea":"_parent.6ioyGKrD4AV.#_checked","typea":"var","valueb":true,"typeb":"boolean"}},"thenActions":[{"kind":"adjustvar","variable":"_parent.6ioyGKrD4AV._checked","operator":"set","value":{"type":"boolean","value":false}},{"kind":"exe_actiongroup","id":"_player._setstates","scopeRef":{"type":"string","value":"_parent.6ioyGKrD4AV"},"params":[]}]},{"kind":"if_action","condition":{"statement":{"kind":"compare","operator":"eq","valuea":"_parent.6ZOxJkcFFET.#_checked","typea":"var","valueb":true,"typeb":"boolean"}},"thenActions":[{"kind":"adjustvar","variable":"_parent.6ZOxJkcFFET._checked","operator":"set","value":{"type":"boolean","value":false}},{"kind":"exe_actiongroup","id":"_player._setstates","scopeRef":{"type":"string","value":"_parent.6ZOxJkcFFET"},"params":[]}]}]},"ActGrpSetHoverState":{"kind":"actiongroup","actions":[{"kind":"adjustvar","variable":"_hover","operator":"set","value":{"type":"boolean","value":true}},{"kind":"exe_actiongroup","id":"_player._setstates","scopeRef":{"type":"string","value":"_this"},"params":[]}]},"ActGrpClearHoverState":{"kind":"actiongroup","actions":[{"kind":"adjustvar","variable":"_hover","operator":"set","value":{"type":"boolean","value":false}},{"kind":"exe_actiongroup","id":"_player._setstates","scopeRef":{"type":"string","value":"_this"},"params":[]}]},"ActGrpSetDisabledState":{"kind":"actiongroup","actions":[{"kind":"adjustvar","variable":"_disabled","operator":"set","value":{"type":"boolean","value":true}},{"kind":"exe_actiongroup","id":"_player._setstates","scopeRef":{"type":"string","value":"_this"},"params":[]}]},"ActGrpSetDownState":{"kind":"actiongroup","actions":[{"kind":"adjustvar","variable":"_down","operator":"set","value":{"type":"boolean","value":true}},{"kind":"exe_actiongroup","id":"_player._setstates","scopeRef":{"type":"string","value":"_this"},"params":[]}]},"ActGrpClearStateVars":{"kind":"actiongroup","actions":[{"kind":"adjustvar","variable":"_hover","operator":"set","value":{"type":"boolean","value":false}},{"kind":"adjustvar","variable":"_down","operator":"set","value":{"type":"boolean","value":false}},{"kind":"adjustvar","variable":"_disabled","operator":"set","value":{"type":"boolean","value":false}},{"kind":"adjustvar","variable":"_checked","operator":"set","value":{"type":"boolean","value":false}}]}},"events":[{"kind":"ontransitionin","actions":[{"kind":"exe_actiongroup","id":"_player._setstates","scopeRef":{"type":"string","value":"_this"},"params":[]}]},{"kind":"onrollover","actions":[{"kind":"exe_actiongroup","id":"ActGrpSetHoverState","scopeRef":{"type":"string","value":"_this"},"params":[]}]},{"kind":"onrollout","actions":[{"kind":"exe_actiongroup","id":"ActGrpClearHoverState","scopeRef":{"type":"string","value":"_this"},"params":[]}]},{"kind":"onpress","actions":[{"kind":"exe_actiongroup","id":"ActGrpSetDownState","scopeRef":{"type":"string","value":"_this"},"params":[]}]},{"kind":"onrelease","actions":[{"kind":"exe_actiongroup","id":"ActGrpUnchecked","params":[]},{"kind":"adjustvar","variable":"_checked","operator":"set","value":{"type":"boolean","value":true}},{"kind":"adjustvar","variable":"_down","operator":"set","value":{"type":"boolean","value":false}},{"kind":"exe_actiongroup","id":"_player._setstates","scopeRef":{"type":"string","value":"_this"},"params":[]}]},{"kind":"onreleaseoutside","actions":[{"kind":"adjustvar","variable":"_down","operator":"set","value":{"type":"boolean","value":false}},{"kind":"exe_actiongroup","id":"_player._setstates","scopeRef":{"type":"string","value":"_this"},"params":[]}]}]},{"kind":"vectorshape","rotation":0,"accType":"radio","cliptobounds":false,"defaultAction":"onrelease","textLib":[{"kind":"textdata","uniqueId":"6KUsyuMnhMy_-1616252972","id":"01","linkId":"txt__default_6ZOxJkcFFET","type":"vectortext","xPos":0,"yPos":0,"width":0,"height":0,"shadowIndex":-1,"vectortext":{"left":0,"top":0,"right":829,"bottom":64,"pngfb":false,"pr":{"l":"Lib","i":266}}}],"shapemaskId":"","xPos":24,"yPos":226,"tabIndex":16,"tabEnabled":true,"xOffset":0,"yOffset":0,"rotateXPos":432,"rotateYPos":38,"scaleX":100,"scaleY":100,"alpha":100,"depth":5,"scrolling":true,"shuffleLock":false,"data":{"hotlinkId":"","accState":0,"vectorData":{"left":-1,"top":-1,"right":864,"bottom":76,"altText":"Very low calorie diets are effective for weight loss and are well tolerated with adequate medical supervision.","pngfb":false,"pr":{"l":"Lib","i":176}},"html5data":{"xPos":-1,"yPos":-1,"width":865,"height":77,"strokewidth":0}},"states":[{"kind":"state","name":"_default_Disabled","data":{"hotlinkId":"","accState":1,"vectorData":{"left":-1,"top":-1,"right":864,"bottom":76,"altText":"Very low calorie diets are effective for weight loss and are well tolerated with adequate medical supervision.","pngfb":false,"pr":{"l":"Lib","i":176}},"html5data":{"xPos":-1,"yPos":-1,"width":865,"height":77,"strokewidth":3}}},{"kind":"state","name":"_default_Down","data":{"hotlinkId":"","accState":8,"vectorData":{"left":-1,"top":-1,"right":864,"bottom":76,"altText":"Very low calorie diets are effective for weight loss and are well tolerated with adequate medical supervision.","pngfb":false,"pr":{"l":"Lib","i":176}},"html5data":{"xPos":-1,"yPos":-1,"width":865,"height":77,"strokewidth":3}}},{"kind":"state","name":"_default_Selected","data":{"hotlinkId":"","accState":16,"vectorData":{"left":-1,"top":-1,"right":864,"bottom":76,"altText":"Very low calorie diets are effective for weight loss and are well tolerated with adequate medical supervision.","pngfb":false,"pr":{"l":"Lib","i":177}},"html5data":{"xPos":-1,"yPos":-1,"width":865,"height":77,"strokewidth":3}}},{"kind":"state","name":"_default_Selected_Disabled","data":{"hotlinkId":"","accState":17,"vectorData":{"left":-1,"top":-1,"right":864,"bottom":76,"altText":"Very low calorie diets are effective for weight loss and are well tolerated with adequate medical supervision.","pngfb":false,"pr":{"l":"Lib","i":177}},"html5data":{"xPos":-1,"yPos":-1,"width":865,"height":77,"strokewidth":3}}},{"kind":"state","name":"_default_Down_Selected","data":{"hotlinkId":"","accState":24,"vectorData":{"left":-1,"top":-1,"right":864,"bottom":76,"altText":"Very low calorie diets are effective for weight loss and are well tolerated with adequate medical supervision.","pngfb":false,"pr":{"l":"Lib","i":177}},"html5data":{"xPos":-1,"yPos":-1,"width":865,"height":77,"strokewidth":3}}},{"kind":"state","name":"_default_Hover","data":{"hotlinkId":"","accState":0,"vectorData":{"left":-1,"top":-1,"right":864,"bottom":76,"altText":"Very low calorie diets are effective for weight loss and are well tolerated with adequate medical supervision.","pngfb":false,"pr":{"l":"Lib","i":178}},"html5data":{"xPos":-1,"yPos":-1,"width":865,"height":77,"strokewidth":3}}},{"kind":"state","name":"_default_Hover_Disabled","data":{"hotlinkId":"","accState":1,"vectorData":{"left":-1,"top":-1,"right":864,"bottom":76,"altText":"Very low calorie diets are effective for weight loss and are well tolerated with adequate medical supervision.","pngfb":false,"pr":{"l":"Lib","i":178}},"html5data":{"xPos":-1,"yPos":-1,"width":865,"height":77,"strokewidth":3}}},{"kind":"state","name":"_default_Hover_Down","data":{"hotlinkId":"","accState":8,"vectorData":{"left":-1,"top":-1,"right":864,"bottom":76,"altText":"Very low calorie diets are effective for weight loss and are well tolerated with adequate medical supervision.","pngfb":false,"pr":{"l":"Lib","i":178}},"html5data":{"xPos":-1,"yPos":-1,"width":865,"height":77,"strokewidth":3}}},{"kind":"state","name":"_default_Hover_Selected","data":{"hotlinkId":"","accState":16,"vectorData":{"left":-1,"top":-1,"right":864,"bottom":76,"altText":"Very low calorie diets are effective for weight loss and are well tolerated with adequate medical supervision.","pngfb":false,"pr":{"l":"Lib","i":179}},"html5data":{"xPos":-1,"yPos":-1,"width":865,"height":77,"strokewidth":3}}},{"kind":"state","name":"_default_Hover_Selected_Disabled","data":{"hotlinkId":"","accState":17,"vectorData":{"left":-1,"top":-1,"right":864,"bottom":76,"altText":"Very low calorie diets are effective for weight loss and are well tolerated with adequate medical supervision.","pngfb":false,"pr":{"l":"Lib","i":179}},"html5data":{"xPos":-1,"yPos":-1,"width":865,"height":77,"strokewidth":3}}},{"kind":"state","name":"_default_Hover_Down_Selected","data":{"hotlinkId":"","accState":24,"vectorData":{"left":-1,"top":-1,"right":864,"bottom":76,"altText":"Very low calorie diets are effective for weight loss and are well tolerated with adequate medical supervision.","pngfb":false,"pr":{"l":"Lib","i":179}},"html5data":{"xPos":-1,"yPos":-1,"width":865,"height":77,"strokewidth":3}}}],"width":864,"height":76,"resume":true,"useHandCursor":true,"id":"6ZOxJkcFFET","variables":[{"kind":"variable","name":"_hover","type":"boolean","value":false,"resume":true},{"kind":"variable","name":"_down","type":"boolean","value":false,"resume":true},{"kind":"variable","name":"_disabled","type":"boolean","value":false,"resume":true},{"kind":"variable","name":"_checked","type":"boolean","value":false,"resume":true},{"kind":"variable","name":"_state","type":"string","value":"_default","resume":true},{"kind":"variable","name":"_stateName","type":"string","value":"","resume":true},{"kind":"variable","name":"_tempStateName","type":"string","value":"","resume":false}],"actionGroups":{"ActGrpSetCheckedState":{"kind":"actiongroup","actions":[{"kind":"adjustvar","variable":"_checked","operator":"set","value":{"type":"boolean","value":true}},{"kind":"exe_actiongroup","id":"_player._setstates","scopeRef":{"type":"string","value":"_this"},"params":[]},{"kind":"exe_actiongroup","id":"ActGrpUnchecked","params":[]}]},"ActGrpUnchecked":{"kind":"actiongroup","actions":[{"kind":"if_action","condition":{"statement":{"kind":"compare","operator":"eq","valuea":"_parent.5ax0Pxm7y0E.#_checked","typea":"var","valueb":true,"typeb":"boolean"}},"thenActions":[{"kind":"adjustvar","variable":"_parent.5ax0Pxm7y0E._checked","operator":"set","value":{"type":"boolean","value":false}},{"kind":"exe_actiongroup","id":"_player._setstates","scopeRef":{"type":"string","value":"_parent.5ax0Pxm7y0E"},"params":[]}]},{"kind":"if_action","condition":{"statement":{"kind":"compare","operator":"eq","valuea":"_parent.6RIr5L1z0ej.#_checked","typea":"var","valueb":true,"typeb":"boolean"}},"thenActions":[{"kind":"adjustvar","variable":"_parent.6RIr5L1z0ej._checked","operator":"set","value":{"type":"boolean","value":false}},{"kind":"exe_actiongroup","id":"_player._setstates","scopeRef":{"type":"string","value":"_parent.6RIr5L1z0ej"},"params":[]}]},{"kind":"if_action","condition":{"statement":{"kind":"compare","operator":"eq","valuea":"_parent.6ioyGKrD4AV.#_checked","typea":"var","valueb":true,"typeb":"boolean"}},"thenActions":[{"kind":"adjustvar","variable":"_parent.6ioyGKrD4AV._checked","operator":"set","value":{"type":"boolean","value":false}},{"kind":"exe_actiongroup","id":"_player._setstates","scopeRef":{"type":"string","value":"_parent.6ioyGKrD4AV"},"params":[]}]},{"kind":"if_action","condition":{"statement":{"kind":"compare","operator":"eq","valuea":"_parent.610eQzX42Do.#_checked","typea":"var","valueb":true,"typeb":"boolean"}},"thenActions":[{"kind":"adjustvar","variable":"_parent.610eQzX42Do._checked","operator":"set","value":{"type":"boolean","value":false}},{"kind":"exe_actiongroup","id":"_player._setstates","scopeRef":{"type":"string","value":"_parent.610eQzX42Do"},"params":[]}]}]},"ActGrpSetHoverState":{"kind":"actiongroup","actions":[{"kind":"adjustvar","variable":"_hover","operator":"set","value":{"type":"boolean","value":true}},{"kind":"exe_actiongroup","id":"_player._setstates","scopeRef":{"type":"string","value":"_this"},"params":[]}]},"ActGrpClearHoverState":{"kind":"actiongroup","actions":[{"kind":"adjustvar","variable":"_hover","operator":"set","value":{"type":"boolean","value":false}},{"kind":"exe_actiongroup","id":"_player._setstates","scopeRef":{"type":"string","value":"_this"},"params":[]}]},"ActGrpSetDisabledState":{"kind":"actiongroup","actions":[{"kind":"adjustvar","variable":"_disabled","operator":"set","value":{"type":"boolean","value":true}},{"kind":"exe_actiongroup","id":"_player._setstates","scopeRef":{"type":"string","value":"_this"},"params":[]}]},"ActGrpSetDownState":{"kind":"actiongroup","actions":[{"kind":"adjustvar","variable":"_down","operator":"set","value":{"type":"boolean","value":true}},{"kind":"exe_actiongroup","id":"_player._setstates","scopeRef":{"type":"string","value":"_this"},"params":[]}]},"ActGrpClearStateVars":{"kind":"actiongroup","actions":[{"kind":"adjustvar","variable":"_hover","operator":"set","value":{"type":"boolean","value":false}},{"kind":"adjustvar","variable":"_down","operator":"set","value":{"type":"boolean","value":false}},{"kind":"adjustvar","variable":"_disabled","operator":"set","value":{"type":"boolean","value":false}},{"kind":"adjustvar","variable":"_checked","operator":"set","value":{"type":"boolean","value":false}}]}},"events":[{"kind":"ontransitionin","actions":[{"kind":"exe_actiongroup","id":"_player._setstates","scopeRef":{"type":"string","value":"_this"},"params":[]}]},{"kind":"onrollover","actions":[{"kind":"exe_actiongroup","id":"ActGrpSetHoverState","scopeRef":{"type":"string","value":"_this"},"params":[]}]},{"kind":"onrollout","actions":[{"kind":"exe_actiongroup","id":"ActGrpClearHoverState","scopeRef":{"type":"string","value":"_this"},"params":[]}]},{"kind":"onpress","actions":[{"kind":"exe_actiongroup","id":"ActGrpSetDownState","scopeRef":{"type":"string","value":"_this"},"params":[]}]},{"kind":"onrelease","actions":[{"kind":"exe_actiongroup","id":"ActGrpUnchecked","params":[]},{"kind":"adjustvar","variable":"_checked","operator":"set","value":{"type":"boolean","value":true}},{"kind":"adjustvar","variable":"_down","operator":"set","value":{"type":"boolean","value":false}},{"kind":"exe_actiongroup","id":"_player._setstates","scopeRef":{"type":"string","value":"_this"},"params":[]}]},{"kind":"onreleaseoutside","actions":[{"kind":"adjustvar","variable":"_down","operator":"set","value":{"type":"boolean","value":false}},{"kind":"exe_actiongroup","id":"_player._setstates","scopeRef":{"type":"string","value":"_this"},"params":[]}]}]}],"shuffle":true,"shapemaskId":"","xPos":0,"yPos":0,"tabIndex":-1,"tabEnabled":true,"xOffset":0,"yOffset":0,"rotateXPos":0,"rotateYPos":0,"scaleX":100,"scaleY":100,"alpha":100,"rotation":0,"depth":1,"scrolling":true,"shuffleLock":false,"width":0,"height":0,"resume":true,"useHandCursor":true,"id":""}],"shapemaskId":"","xPos":24,"yPos":187,"tabIndex":11,"tabEnabled":false,"xOffset":0,"yOffset":0,"rotateXPos":432,"rotateYPos":241,"scaleX":100,"scaleY":100,"alpha":100,"rotation":0,"depth":1,"scrolling":true,"shuffleLock":false,"data":{"hotlinkId":"","accState":0,"html5data":{"url":"","xPos":48,"yPos":187,"width":864,"height":482,"strokewidth":0}},"width":888,"height":482,"resume":true,"useHandCursor":true,"background":{"type":"vector","vectorData":{"left":0,"top":0,"right":888,"bottom":483,"altText":"Multiple Choice","pngfb":false,"pr":{"l":"Lib","i":261}}},"id":"6XrzBo9CqUn11"},{"kind":"vectorshape","rotation":0,"accType":"text","cliptobounds":false,"defaultAction":"","textLib":[{"kind":"textdata","uniqueId":"6DDSVwY0nkg_-1830277750","id":"01","linkId":"txt__default_6DDSVwY0nkg","type":"vectortext","xPos":0,"yPos":0,"width":0,"height":0,"shadowIndex":-1,"vectortext":{"left":0,"top":0,"right":830,"bottom":57,"pngfb":false,"pr":{"l":"Lib","i":267}}}],"shapemaskId":"","xPos":48,"yPos":88,"tabIndex":10,"tabEnabled":true,"xOffset":0,"yOffset":0,"rotateXPos":432,"rotateYPos":31,"scaleX":100,"scaleY":100,"alpha":100,"depth":2,"scrolling":true,"shuffleLock":false,"data":{"hotlinkId":"","accState":0,"vectorData":{"left":0,"top":0,"right":864,"bottom":62,"altText":"There are many myths regarding diet, physical activity and behavior regarding weight loss. Which of the following is one of those “myths”?","pngfb":false,"pr":{"l":"Lib","i":251}},"html5data":{"xPos":-1,"yPos":-1,"width":865,"height":63,"strokewidth":0}},"width":864,"height":62,"resume":true,"useHandCursor":true,"id":"6DDSVwY0nkg"},{"kind":"vectorshape","rotation":0,"accType":"text","cliptobounds":false,"defaultAction":"","textLib":[{"kind":"textdata","uniqueId":"6XrzBo9CqUn11_CorrectReview","id":"01","linkId":"6XrzBo9CqUn11_CorrectReview","type":"vectortext","xPos":0,"yPos":0,"width":0,"height":0,"shadowIndex":-1,"vectortext":{"left":0,"top":0,"right":520,"bottom":37,"pngfb":false,"pr":{"l":"Lib","i":186}}}],"shapemaskId":"","xPos":0,"yPos":680,"tabIndex":17,"tabEnabled":true,"xOffset":0,"yOffset":0,"rotateXPos":480,"rotateYPos":20,"scaleX":100,"scaleY":100,"alpha":100,"depth":3,"scrolling":true,"shuffleLock":false,"data":{"hotlinkId":"","accState":0,"vectorData":{"left":-1,"top":-1,"right":960,"bottom":40,"altText":"Correct","pngfb":false,"pr":{"l":"Lib","i":185}},"html5data":{"xPos":-1,"yPos":-1,"width":961,"height":41,"strokewidth":0}},"width":960,"height":40,"resume":false,"useHandCursor":true,"id":"6XrzBo9CqUn11_CorrectReview","events":[{"kind":"onrelease","actions":[{"kind":"hide","transition":"appear","objRef":{"type":"string","value":"_this"}}]}]},{"kind":"vectorshape","rotation":0,"accType":"text","cliptobounds":false,"defaultAction":"","textLib":[{"kind":"textdata","uniqueId":"6XrzBo9CqUn11_IncorrectReview","id":"01","linkId":"6XrzBo9CqUn11_IncorrectReview","type":"vectortext","xPos":0,"yPos":0,"width":0,"height":0,"shadowIndex":-1,"vectortext":{"left":0,"top":0,"right":529,"bottom":37,"pngfb":false,"pr":{"l":"Lib","i":188}}}],"shapemaskId":"","xPos":0,"yPos":680,"tabIndex":18,"tabEnabled":true,"xOffset":0,"yOffset":0,"rotateXPos":480,"rotateYPos":20,"scaleX":100,"scaleY":100,"alpha":100,"depth":4,"scrolling":true,"shuffleLock":false,"data":{"hotlinkId":"","accState":0,"vectorData":{"left":-1,"top":-1,"right":960,"bottom":40,"altText":"Incorrect","pngfb":false,"pr":{"l":"Lib","i":187}},"html5data":{"xPos":-1,"yPos":-1,"width":961,"height":41,"strokewidth":0}},"width":960,"height":40,"resume":false,"useHandCursor":true,"id":"6XrzBo9CqUn11_IncorrectReview","events":[{"kind":"onrelease","actions":[{"kind":"hide","transition":"appear","objRef":{"type":"string","value":"_this"}}]}]}],"startTime":155000,"elapsedTimeMode":"pause","useHandCursor":false,"resume":true,"kind":"slidelayer","isBaseLayer":true},{"kind":"slidelayer","hideobjectsondisplay":[],"depth":0,"modal":true,"pauseParent":true,"rotateXPos":480,"rotateYPos":360,"tabIndex":-1,"enableSeek":true,"enableReplay":true,"lmsId":"","timeline":{"duration":5000,"events":[{"kind":"ontimelinetick","time":0,"actions":[{"kind":"show","transition":"appear","objRef":{"type":"string","value":"6WsOSnNOSoc"}},{"kind":"show","transition":"appear","objRef":{"type":"string","value":"6qVvwtCEFXP"}},{"kind":"show","transition":"appear","objRef":{"type":"string","value":"5VCAed3ULe0"}},{"kind":"show","transition":"appear","objRef":{"type":"string","value":"67F1PIeokp7"}},{"kind":"show","transition":"appear","objRef":{"type":"string","value":"5zn4ncnxwIt"}}]}]},"objects":[{"kind":"vectorshape","rotation":0,"accType":"text","cliptobounds":false,"defaultAction":"","shapemaskId":"","xPos":189,"yPos":233,"tabIndex":5,"tabEnabled":false,"xOffset":0,"yOffset":0,"rotateXPos":290.5,"rotateYPos":126.5,"scaleX":100,"scaleY":100,"alpha":100,"depth":1,"scrolling":false,"shuffleLock":false,"data":{"hotlinkId":"","accState":0,"vectorData":{"left":-2,"top":-2,"right":584,"bottom":256,"altText":"","pngfb":false,"pr":{"l":"Lib","i":189}},"html5data":{"xPos":-1,"yPos":-1,"width":582,"height":254,"strokewidth":1}},"width":581,"height":253,"resume":true,"useHandCursor":false,"id":"67F1PIeokp7"},{"kind":"vectorshape","rotation":0,"accType":"text","cliptobounds":false,"defaultAction":"","shapemaskId":"","xPos":213,"yPos":304,"tabIndex":7,"tabEnabled":false,"xOffset":0,"yOffset":0,"rotateXPos":266,"rotateYPos":-0.5,"scaleX":100,"scaleY":100,"alpha":100,"depth":2,"scrolling":false,"shuffleLock":false,"data":{"hotlinkId":"","accState":0,"vectorData":{"left":-2,"top":-2,"right":535,"bottom":2,"altText":"","pngfb":false,"pr":{"l":"Lib","i":190}},"html5data":{"xPos":-1,"yPos":-1,"width":534,"height":1,"strokewidth":1}},"width":533,"height":0,"resume":true,"useHandCursor":false,"id":"5zn4ncnxwIt"},{"kind":"vectorshape","rotation":0,"accType":"text","cliptobounds":false,"defaultAction":"","textLib":[{"kind":"textdata","uniqueId":"6WsOSnNOSoc_-25601823","id":"01","linkId":"txt__default_6WsOSnNOSoc","type":"vectortext","xPos":0,"yPos":0,"width":0,"height":0,"shadowIndex":-1,"vectortext":{"left":0,"top":0,"right":102,"bottom":43,"pngfb":false,"pr":{"l":"Lib","i":192}}}],"shapemaskId":"","xPos":213,"yPos":249,"tabIndex":6,"tabEnabled":true,"xOffset":0,"yOffset":0,"rotateXPos":266.5,"rotateYPos":25.5,"scaleX":100,"scaleY":100,"alpha":100,"depth":3,"scrolling":true,"shuffleLock":false,"data":{"hotlinkId":"","accState":0,"vectorData":{"left":0,"top":0,"right":534,"bottom":51,"altText":"Correct","pngfb":false,"pr":{"l":"Lib","i":191}},"html5data":{"xPos":-1,"yPos":-1,"width":534,"height":52,"strokewidth":0}},"width":533,"height":51,"resume":true,"useHandCursor":true,"id":"6WsOSnNOSoc"},{"kind":"vectorshape","rotation":0,"accType":"text","cliptobounds":false,"defaultAction":"","textLib":[{"kind":"textdata","uniqueId":"6qVvwtCEFXP_-155914000","id":"01","linkId":"txt__default_6qVvwtCEFXP","type":"vectortext","xPos":0,"yPos":0,"width":0,"height":0,"shadowIndex":-1,"vectortext":{"left":0,"top":0,"right":475,"bottom":33,"pngfb":false,"pr":{"l":"Lib","i":243}}}],"shapemaskId":"","xPos":213,"yPos":312,"tabIndex":8,"tabEnabled":true,"xOffset":0,"yOffset":0,"rotateXPos":266.5,"rotateYPos":51.5,"scaleX":100,"scaleY":100,"alpha":100,"depth":4,"scrolling":true,"shuffleLock":false,"data":{"hotlinkId":"","accState":0,"vectorData":{"left":0,"top":0,"right":534,"bottom":103,"altText":"That\'s right!  You selected the correct response.","pngfb":false,"pr":{"l":"Lib","i":193}},"html5data":{"xPos":-1,"yPos":-1,"width":534,"height":104,"strokewidth":0}},"width":533,"height":103,"resume":true,"useHandCursor":true,"id":"6qVvwtCEFXP"},{"kind":"vectorshape","rotation":0,"accType":"button","cliptobounds":false,"defaultAction":"onrelease","textLib":[{"kind":"textdata","uniqueId":"6HKenVmGajn_639032077","id":"01","linkId":"txt__default_5VCAed3ULe0","type":"vectortext","xPos":0,"yPos":0,"width":0,"height":0,"shadowIndex":-1,"vectortext":{"left":0,"top":0,"right":128,"bottom":34,"pngfb":false,"pr":{"l":"Lib","i":200}}}],"shapemaskId":"","xPos":397,"yPos":431,"tabIndex":9,"tabEnabled":true,"xOffset":0,"yOffset":0,"rotateXPos":83.5,"rotateYPos":20,"scaleX":100,"scaleY":100,"alpha":100,"depth":5,"scrolling":true,"shuffleLock":false,"data":{"hotlinkId":"","accState":0,"vectorData":{"left":-2,"top":-2,"right":168,"bottom":41,"altText":"Continue","pngfb":false,"pr":{"l":"Lib","i":195}},"html5data":{"xPos":-1,"yPos":-1,"width":168,"height":41,"strokewidth":1}},"states":[{"kind":"state","name":"_default_Disabled","data":{"hotlinkId":"","accState":1,"vectorData":{"left":-2,"top":-2,"right":168,"bottom":41,"altText":"Continue","pngfb":false,"pr":{"l":"Lib","i":195}},"html5data":{"xPos":-2,"yPos":-2,"width":170,"height":43,"strokewidth":1}}},{"kind":"state","name":"_default_Down","data":{"hotlinkId":"","accState":8,"vectorData":{"left":-2,"top":-2,"right":168,"bottom":41,"altText":"Continue","pngfb":false,"pr":{"l":"Lib","i":196}},"html5data":{"xPos":-2,"yPos":-2,"width":170,"height":43,"strokewidth":1}}},{"kind":"state","name":"_default_Visited","data":{"hotlinkId":"","accState":0,"vectorData":{"left":-2,"top":-2,"right":168,"bottom":41,"altText":"Continue","pngfb":false,"pr":{"l":"Lib","i":195}},"html5data":{"xPos":-2,"yPos":-2,"width":170,"height":43,"strokewidth":1}}},{"kind":"state","name":"_default_Visited_Disabled","data":{"hotlinkId":"","accState":1,"vectorData":{"left":-2,"top":-2,"right":168,"bottom":41,"altText":"Continue","pngfb":false,"pr":{"l":"Lib","i":195}},"html5data":{"xPos":-2,"yPos":-2,"width":170,"height":43,"strokewidth":1}}},{"kind":"state","name":"_default_Down_Visited","data":{"hotlinkId":"","accState":8,"vectorData":{"left":-2,"top":-2,"right":168,"bottom":41,"altText":"Continue","pngfb":false,"pr":{"l":"Lib","i":196}},"html5data":{"xPos":-2,"yPos":-2,"width":170,"height":43,"strokewidth":1}}},{"kind":"state","name":"_default_Hover","data":{"hotlinkId":"","accState":0,"vectorData":{"left":-2,"top":-2,"right":168,"bottom":41,"altText":"Continue","pngfb":false,"pr":{"l":"Lib","i":197}},"html5data":{"xPos":-2,"yPos":-2,"width":170,"height":43,"strokewidth":1}}},{"kind":"state","name":"_default_Hover_Disabled","data":{"hotlinkId":"","accState":1,"vectorData":{"left":-2,"top":-2,"right":168,"bottom":41,"altText":"Continue","pngfb":false,"pr":{"l":"Lib","i":198}},"html5data":{"xPos":-2,"yPos":-2,"width":170,"height":43,"strokewidth":1}}},{"kind":"state","name":"_default_Hover_Down","data":{"hotlinkId":"","accState":8,"vectorData":{"left":-2,"top":-2,"right":168,"bottom":41,"altText":"Continue","pngfb":false,"pr":{"l":"Lib","i":199}},"html5data":{"xPos":-2,"yPos":-2,"width":170,"height":43,"strokewidth":1}}},{"kind":"state","name":"_default_Hover_Visited","data":{"hotlinkId":"","accState":0,"vectorData":{"left":-2,"top":-2,"right":168,"bottom":41,"altText":"Continue","pngfb":false,"pr":{"l":"Lib","i":197}},"html5data":{"xPos":-2,"yPos":-2,"width":170,"height":43,"strokewidth":1}}},{"kind":"state","name":"_default_Hover_Visited_Disabled","data":{"hotlinkId":"","accState":1,"vectorData":{"left":-2,"top":-2,"right":168,"bottom":41,"altText":"Continue","pngfb":false,"pr":{"l":"Lib","i":197}},"html5data":{"xPos":-2,"yPos":-2,"width":170,"height":43,"strokewidth":1}}},{"kind":"state","name":"_default_Hover_Down_Visited","data":{"hotlinkId":"","accState":8,"vectorData":{"left":-2,"top":-2,"right":168,"bottom":41,"altText":"Continue","pngfb":false,"pr":{"l":"Lib","i":199}},"html5data":{"xPos":-2,"yPos":-2,"width":170,"height":43,"strokewidth":1}}}],"width":167,"height":40,"resume":true,"useHandCursor":true,"id":"5VCAed3ULe0","variables":[{"kind":"variable","name":"_hover","type":"boolean","value":false,"resume":true},{"kind":"variable","name":"_down","type":"boolean","value":false,"resume":true},{"kind":"variable","name":"_disabled","type":"boolean","value":false,"resume":true},{"kind":"variable","name":"_visited","type":"boolean","value":false,"resume":true},{"kind":"variable","name":"_savevisited","type":"boolean","value":false,"resume":true},{"kind":"variable","name":"_state","type":"string","value":"_default","resume":true},{"kind":"variable","name":"_stateName","type":"string","value":"","resume":true},{"kind":"variable","name":"_tempStateName","type":"string","value":"","resume":false}],"actionGroups":{"ActGrpSetVisitedState":{"kind":"actiongroup","actions":[{"kind":"adjustvar","variable":"_savevisited","operator":"set","value":{"type":"var","value":"#_visited"}},{"kind":"adjustvar","variable":"_visited","operator":"set","value":{"type":"boolean","value":true}},{"kind":"exe_actiongroup","id":"_player._setstates","scopeRef":{"type":"string","value":"_this"},"params":[]}]},"ActGrpSetHoverState":{"kind":"actiongroup","actions":[{"kind":"adjustvar","variable":"_hover","operator":"set","value":{"type":"boolean","value":true}},{"kind":"exe_actiongroup","id":"_player._setstates","scopeRef":{"type":"string","value":"_this"},"params":[]}]},"ActGrpClearHoverState":{"kind":"actiongroup","actions":[{"kind":"adjustvar","variable":"_hover","operator":"set","value":{"type":"boolean","value":false}},{"kind":"exe_actiongroup","id":"_player._setstates","scopeRef":{"type":"string","value":"_this"},"params":[]}]},"ActGrpSetDisabledState":{"kind":"actiongroup","actions":[{"kind":"adjustvar","variable":"_disabled","operator":"set","value":{"type":"boolean","value":true}},{"kind":"exe_actiongroup","id":"_player._setstates","scopeRef":{"type":"string","value":"_this"},"params":[]}]},"ActGrpSetDownState":{"kind":"actiongroup","actions":[{"kind":"adjustvar","variable":"_down","operator":"set","value":{"type":"boolean","value":true}},{"kind":"exe_actiongroup","id":"_player._setstates","scopeRef":{"type":"string","value":"_this"},"params":[]}]},"ActGrpClearStateVars":{"kind":"actiongroup","actions":[{"kind":"adjustvar","variable":"_hover","operator":"set","value":{"type":"boolean","value":false}},{"kind":"adjustvar","variable":"_down","operator":"set","value":{"type":"boolean","value":false}},{"kind":"adjustvar","variable":"_disabled","operator":"set","value":{"type":"boolean","value":false}},{"kind":"adjustvar","variable":"_visited","operator":"set","value":{"type":"boolean","value":false}},{"kind":"adjustvar","variable":"_savevisited","operator":"set","value":{"type":"boolean","value":false}}]}},"events":[{"kind":"onrelease","actions":[{"kind":"exe_actiongroup","id":"ActGrpSetVisitedState","scopeRef":{"type":"string","value":"_this"},"params":[]},{"kind":"adjustvar","variable":"_hover","operator":"set","value":{"type":"boolean","value":false}},{"kind":"adjustvar","variable":"_down","operator":"set","value":{"type":"boolean","value":false}},{"kind":"exe_actiongroup","id":"_player._setstates","scopeRef":{"type":"string","value":"_this"},"params":[]},{"kind":"hide_slidelayer","transition":"appear","objRef":{"type":"string","value":"_parent"}},{"kind":"playnextdrawslide"}]},{"kind":"ontransitionin","actions":[{"kind":"exe_actiongroup","id":"_player._setstates","scopeRef":{"type":"string","value":"_this"},"params":[]}]},{"kind":"onrollover","actions":[{"kind":"exe_actiongroup","id":"ActGrpSetHoverState","scopeRef":{"type":"string","value":"_this"},"params":[]}]},{"kind":"onrollout","actions":[{"kind":"exe_actiongroup","id":"ActGrpClearHoverState","scopeRef":{"type":"string","value":"_this"},"params":[]}]},{"kind":"onpress","actions":[{"kind":"exe_actiongroup","id":"ActGrpSetDownState","scopeRef":{"type":"string","value":"_this"},"params":[]}]},{"kind":"onreleaseoutside","actions":[{"kind":"adjustvar","variable":"_down","operator":"set","value":{"type":"boolean","value":false}},{"kind":"exe_actiongroup","id":"_player._setstates","scopeRef":{"type":"string","value":"_this"},"params":[]}]}]}],"startTime":155000,"elapsedTimeMode":"pause","width":960,"height":720,"resume":true,"useHandCursor":false,"id":"5oZrFPJfA16","events":[{"kind":"ontopmostlayer","actions":[{"kind":"setactivetimeline","objRef":{"type":"string","value":"_this"}}]},{"kind":"ontransitionin","actions":[{"kind":"enable_frame_control","name":"submit","enable":false}]},{"kind":"ontransitionout","actions":[{"kind":"enable_frame_control","name":"submit","enable":true}]},{"kind":"ontransitionincomplete","actions":[{"kind":"setfocus","showrect":false,"value":{"type":"string","value":"6WsOSnNOSoc"}}]}]},{"kind":"slidelayer","hideobjectsondisplay":[],"depth":0,"modal":true,"pauseParent":true,"rotateXPos":480,"rotateYPos":360,"tabIndex":-1,"enableSeek":true,"enableReplay":true,"lmsId":"","timeline":{"duration":5000,"events":[{"kind":"ontimelinetick","time":0,"actions":[{"kind":"show","transition":"appear","objRef":{"type":"string","value":"6pWr5h5Srt9"}},{"kind":"show","transition":"appear","objRef":{"type":"string","value":"6GJZCBcQlJR"}},{"kind":"show","transition":"appear","objRef":{"type":"string","value":"5u3bWvNbl8I"}},{"kind":"show","transition":"appear","objRef":{"type":"string","value":"67F1PIeokp7"}},{"kind":"show","transition":"appear","objRef":{"type":"string","value":"5zn4ncnxwIt"}}]}]},"objects":[{"kind":"vectorshape","rotation":0,"accType":"text","cliptobounds":false,"defaultAction":"","shapemaskId":"","xPos":189,"yPos":233,"tabIndex":0,"tabEnabled":false,"xOffset":0,"yOffset":0,"rotateXPos":290.5,"rotateYPos":126.5,"scaleX":100,"scaleY":100,"alpha":100,"depth":1,"scrolling":false,"shuffleLock":false,"data":{"hotlinkId":"","accState":0,"vectorData":{"left":-2,"top":-2,"right":584,"bottom":256,"altText":"","pngfb":false,"pr":{"l":"Lib","i":189}},"html5data":{"xPos":-1,"yPos":-1,"width":582,"height":254,"strokewidth":1}},"width":581,"height":253,"resume":true,"useHandCursor":false,"id":"67F1PIeokp7"},{"kind":"vectorshape","rotation":0,"accType":"text","cliptobounds":false,"defaultAction":"","shapemaskId":"","xPos":213,"yPos":304,"tabIndex":2,"tabEnabled":false,"xOffset":0,"yOffset":0,"rotateXPos":266,"rotateYPos":-0.5,"scaleX":100,"scaleY":100,"alpha":100,"depth":2,"scrolling":false,"shuffleLock":false,"data":{"hotlinkId":"","accState":0,"vectorData":{"left":-2,"top":-2,"right":535,"bottom":2,"altText":"","pngfb":false,"pr":{"l":"Lib","i":190}},"html5data":{"xPos":-1,"yPos":-1,"width":534,"height":1,"strokewidth":1}},"width":533,"height":0,"resume":true,"useHandCursor":false,"id":"5zn4ncnxwIt"},{"kind":"vectorshape","rotation":0,"accType":"text","cliptobounds":false,"defaultAction":"","textLib":[{"kind":"textdata","uniqueId":"6pWr5h5Srt9_-1932813117","id":"01","linkId":"txt__default_6pWr5h5Srt9","type":"vectortext","xPos":0,"yPos":0,"width":0,"height":0,"shadowIndex":-1,"vectortext":{"left":0,"top":0,"right":123,"bottom":43,"pngfb":false,"pr":{"l":"Lib","i":201}}}],"shapemaskId":"","xPos":213,"yPos":249,"tabIndex":1,"tabEnabled":true,"xOffset":0,"yOffset":0,"rotateXPos":266.5,"rotateYPos":25.5,"scaleX":100,"scaleY":100,"alpha":100,"depth":3,"scrolling":true,"shuffleLock":false,"data":{"hotlinkId":"","accState":0,"vectorData":{"left":0,"top":0,"right":534,"bottom":51,"altText":"Incorrect","pngfb":false,"pr":{"l":"Lib","i":191}},"html5data":{"xPos":-1,"yPos":-1,"width":534,"height":52,"strokewidth":0}},"width":533,"height":51,"resume":true,"useHandCursor":true,"id":"6pWr5h5Srt9"},{"kind":"vectorshape","rotation":0,"accType":"text","cliptobounds":false,"defaultAction":"","textLib":[{"kind":"textdata","uniqueId":"6GJZCBcQlJR_1535765187","id":"01","linkId":"txt__default_6GJZCBcQlJR","type":"vectortext","xPos":0,"yPos":0,"width":0,"height":0,"shadowIndex":-1,"vectortext":{"left":0,"top":0,"right":398,"bottom":33,"pngfb":false,"pr":{"l":"Lib","i":244}}}],"shapemaskId":"","xPos":213,"yPos":312,"tabIndex":3,"tabEnabled":true,"xOffset":0,"yOffset":0,"rotateXPos":266.5,"rotateYPos":51.5,"scaleX":100,"scaleY":100,"alpha":100,"depth":4,"scrolling":true,"shuffleLock":false,"data":{"hotlinkId":"","accState":0,"vectorData":{"left":0,"top":0,"right":534,"bottom":103,"altText":"You did not select the correct response.","pngfb":false,"pr":{"l":"Lib","i":193}},"html5data":{"xPos":-1,"yPos":-1,"width":534,"height":104,"strokewidth":0}},"width":533,"height":103,"resume":true,"useHandCursor":true,"id":"6GJZCBcQlJR"},{"kind":"vectorshape","rotation":0,"accType":"button","cliptobounds":false,"defaultAction":"onrelease","textLib":[{"kind":"textdata","uniqueId":"5UomahoFrPC_1154691851","id":"01","linkId":"txt__default_5u3bWvNbl8I","type":"vectortext","xPos":0,"yPos":0,"width":0,"height":0,"shadowIndex":-1,"vectortext":{"left":0,"top":0,"right":128,"bottom":34,"pngfb":false,"pr":{"l":"Lib","i":200}}}],"shapemaskId":"","xPos":397,"yPos":431,"tabIndex":4,"tabEnabled":true,"xOffset":0,"yOffset":0,"rotateXPos":83.5,"rotateYPos":20,"scaleX":100,"scaleY":100,"alpha":100,"depth":5,"scrolling":true,"shuffleLock":false,"data":{"hotlinkId":"","accState":0,"vectorData":{"left":-2,"top":-2,"right":168,"bottom":41,"altText":"Continue","pngfb":false,"pr":{"l":"Lib","i":195}},"html5data":{"xPos":-1,"yPos":-1,"width":168,"height":41,"strokewidth":1}},"states":[{"kind":"state","name":"_default_Disabled","data":{"hotlinkId":"","accState":1,"vectorData":{"left":-2,"top":-2,"right":168,"bottom":41,"altText":"Continue","pngfb":false,"pr":{"l":"Lib","i":195}},"html5data":{"xPos":-2,"yPos":-2,"width":170,"height":43,"strokewidth":1}}},{"kind":"state","name":"_default_Down","data":{"hotlinkId":"","accState":8,"vectorData":{"left":-2,"top":-2,"right":168,"bottom":41,"altText":"Continue","pngfb":false,"pr":{"l":"Lib","i":196}},"html5data":{"xPos":-2,"yPos":-2,"width":170,"height":43,"strokewidth":1}}},{"kind":"state","name":"_default_Visited","data":{"hotlinkId":"","accState":0,"vectorData":{"left":-2,"top":-2,"right":168,"bottom":41,"altText":"Continue","pngfb":false,"pr":{"l":"Lib","i":195}},"html5data":{"xPos":-2,"yPos":-2,"width":170,"height":43,"strokewidth":1}}},{"kind":"state","name":"_default_Visited_Disabled","data":{"hotlinkId":"","accState":1,"vectorData":{"left":-2,"top":-2,"right":168,"bottom":41,"altText":"Continue","pngfb":false,"pr":{"l":"Lib","i":195}},"html5data":{"xPos":-2,"yPos":-2,"width":170,"height":43,"strokewidth":1}}},{"kind":"state","name":"_default_Down_Visited","data":{"hotlinkId":"","accState":8,"vectorData":{"left":-2,"top":-2,"right":168,"bottom":41,"altText":"Continue","pngfb":false,"pr":{"l":"Lib","i":196}},"html5data":{"xPos":-2,"yPos":-2,"width":170,"height":43,"strokewidth":1}}},{"kind":"state","name":"_default_Hover","data":{"hotlinkId":"","accState":0,"vectorData":{"left":-2,"top":-2,"right":168,"bottom":41,"altText":"Continue","pngfb":false,"pr":{"l":"Lib","i":197}},"html5data":{"xPos":-2,"yPos":-2,"width":170,"height":43,"strokewidth":1}}},{"kind":"state","name":"_default_Hover_Disabled","data":{"hotlinkId":"","accState":1,"vectorData":{"left":-2,"top":-2,"right":168,"bottom":41,"altText":"Continue","pngfb":false,"pr":{"l":"Lib","i":198}},"html5data":{"xPos":-2,"yPos":-2,"width":170,"height":43,"strokewidth":1}}},{"kind":"state","name":"_default_Hover_Down","data":{"hotlinkId":"","accState":8,"vectorData":{"left":-2,"top":-2,"right":168,"bottom":41,"altText":"Continue","pngfb":false,"pr":{"l":"Lib","i":199}},"html5data":{"xPos":-2,"yPos":-2,"width":170,"height":43,"strokewidth":1}}},{"kind":"state","name":"_default_Hover_Visited","data":{"hotlinkId":"","accState":0,"vectorData":{"left":-2,"top":-2,"right":168,"bottom":41,"altText":"Continue","pngfb":false,"pr":{"l":"Lib","i":197}},"html5data":{"xPos":-2,"yPos":-2,"width":170,"height":43,"strokewidth":1}}},{"kind":"state","name":"_default_Hover_Visited_Disabled","data":{"hotlinkId":"","accState":1,"vectorData":{"left":-2,"top":-2,"right":168,"bottom":41,"altText":"Continue","pngfb":false,"pr":{"l":"Lib","i":197}},"html5data":{"xPos":-2,"yPos":-2,"width":170,"height":43,"strokewidth":1}}},{"kind":"state","name":"_default_Hover_Down_Visited","data":{"hotlinkId":"","accState":8,"vectorData":{"left":-2,"top":-2,"right":168,"bottom":41,"altText":"Continue","pngfb":false,"pr":{"l":"Lib","i":199}},"html5data":{"xPos":-2,"yPos":-2,"width":170,"height":43,"strokewidth":1}}}],"width":167,"height":40,"resume":true,"useHandCursor":true,"id":"5u3bWvNbl8I","variables":[{"kind":"variable","name":"_hover","type":"boolean","value":false,"resume":true},{"kind":"variable","name":"_down","type":"boolean","value":false,"resume":true},{"kind":"variable","name":"_disabled","type":"boolean","value":false,"resume":true},{"kind":"variable","name":"_visited","type":"boolean","value":false,"resume":true},{"kind":"variable","name":"_savevisited","type":"boolean","value":false,"resume":true},{"kind":"variable","name":"_state","type":"string","value":"_default","resume":true},{"kind":"variable","name":"_stateName","type":"string","value":"","resume":true},{"kind":"variable","name":"_tempStateName","type":"string","value":"","resume":false}],"actionGroups":{"ActGrpSetVisitedState":{"kind":"actiongroup","actions":[{"kind":"adjustvar","variable":"_savevisited","operator":"set","value":{"type":"var","value":"#_visited"}},{"kind":"adjustvar","variable":"_visited","operator":"set","value":{"type":"boolean","value":true}},{"kind":"exe_actiongroup","id":"_player._setstates","scopeRef":{"type":"string","value":"_this"},"params":[]}]},"ActGrpSetHoverState":{"kind":"actiongroup","actions":[{"kind":"adjustvar","variable":"_hover","operator":"set","value":{"type":"boolean","value":true}},{"kind":"exe_actiongroup","id":"_player._setstates","scopeRef":{"type":"string","value":"_this"},"params":[]}]},"ActGrpClearHoverState":{"kind":"actiongroup","actions":[{"kind":"adjustvar","variable":"_hover","operator":"set","value":{"type":"boolean","value":false}},{"kind":"exe_actiongroup","id":"_player._setstates","scopeRef":{"type":"string","value":"_this"},"params":[]}]},"ActGrpSetDisabledState":{"kind":"actiongroup","actions":[{"kind":"adjustvar","variable":"_disabled","operator":"set","value":{"type":"boolean","value":true}},{"kind":"exe_actiongroup","id":"_player._setstates","scopeRef":{"type":"string","value":"_this"},"params":[]}]},"ActGrpSetDownState":{"kind":"actiongroup","actions":[{"kind":"adjustvar","variable":"_down","operator":"set","value":{"type":"boolean","value":true}},{"kind":"exe_actiongroup","id":"_player._setstates","scopeRef":{"type":"string","value":"_this"},"params":[]}]},"ActGrpClearStateVars":{"kind":"actiongroup","actions":[{"kind":"adjustvar","variable":"_hover","operator":"set","value":{"type":"boolean","value":false}},{"kind":"adjustvar","variable":"_down","operator":"set","value":{"type":"boolean","value":false}},{"kind":"adjustvar","variable":"_disabled","operator":"set","value":{"type":"boolean","value":false}},{"kind":"adjustvar","variable":"_visited","operator":"set","value":{"type":"boolean","value":false}},{"kind":"adjustvar","variable":"_savevisited","operator":"set","value":{"type":"boolean","value":false}}]}},"events":[{"kind":"onrelease","actions":[{"kind":"exe_actiongroup","id":"ActGrpSetVisitedState","scopeRef":{"type":"string","value":"_this"},"params":[]},{"kind":"adjustvar","variable":"_hover","operator":"set","value":{"type":"boolean","value":false}},{"kind":"adjustvar","variable":"_down","operator":"set","value":{"type":"boolean","value":false}},{"kind":"exe_actiongroup","id":"_player._setstates","scopeRef":{"type":"string","value":"_this"},"params":[]},{"kind":"hide_slidelayer","transition":"appear","objRef":{"type":"string","value":"_parent"}},{"kind":"playnextdrawslide"}]},{"kind":"ontransitionin","actions":[{"kind":"exe_actiongroup","id":"_player._setstates","scopeRef":{"type":"string","value":"_this"},"params":[]}]},{"kind":"onrollover","actions":[{"kind":"exe_actiongroup","id":"ActGrpSetHoverState","scopeRef":{"type":"string","value":"_this"},"params":[]}]},{"kind":"onrollout","actions":[{"kind":"exe_actiongroup","id":"ActGrpClearHoverState","scopeRef":{"type":"string","value":"_this"},"params":[]}]},{"kind":"onpress","actions":[{"kind":"exe_actiongroup","id":"ActGrpSetDownState","scopeRef":{"type":"string","value":"_this"},"params":[]}]},{"kind":"onreleaseoutside","actions":[{"kind":"adjustvar","variable":"_down","operator":"set","value":{"type":"boolean","value":false}},{"kind":"exe_actiongroup","id":"_player._setstates","scopeRef":{"type":"string","value":"_this"},"params":[]}]}]}],"startTime":155000,"elapsedTimeMode":"pause","width":960,"height":720,"resume":true,"useHandCursor":false,"id":"5x5LapQspzb","events":[{"kind":"ontopmostlayer","actions":[{"kind":"setactivetimeline","objRef":{"type":"string","value":"_this"}}]},{"kind":"ontransitionin","actions":[{"kind":"enable_frame_control","name":"submit","enable":false}]},{"kind":"ontransitionout","actions":[{"kind":"enable_frame_control","name":"submit","enable":true}]},{"kind":"ontransitionincomplete","actions":[{"kind":"setfocus","showrect":false,"value":{"type":"string","value":"6pWr5h5Srt9"}}]}]}],"showAnimationId":"","lmsId":"Slide6","width":960,"height":720,"resume":true,"background":{"type":"fill","fill":{"type":"linear","rotation":90,"colors":[{"kind":"color","rgb":"0xFFFFFF","alpha":100,"stop":0}]}},"id":"6TwHQvOAEnz11","actionGroups":{"ActGrpOnSubmitButtonClick":{"kind":"actiongroup","actions":[{"kind":"if_action","condition":{"statement":{"kind":"compare","operator":"eq","valuea":"_this.6XrzBo9CqUn11.$Viewed","typea":"property","valueb":true,"typeb":"boolean"}},"thenActions":[{"kind":"if_action","condition":{"statement":{"kind":"or","statements":[{"kind":"compare","operator":"eq","valuea":"6XrzBo9CqUn11.5ax0Pxm7y0E.#_checked","typea":"var","valueb":true,"typeb":"boolean"},{"kind":"compare","operator":"eq","valuea":"6XrzBo9CqUn11.6RIr5L1z0ej.#_checked","typea":"var","valueb":true,"typeb":"boolean"},{"kind":"compare","operator":"eq","valuea":"6XrzBo9CqUn11.6ioyGKrD4AV.#_checked","typea":"var","valueb":true,"typeb":"boolean"},{"kind":"compare","operator":"eq","valuea":"6XrzBo9CqUn11.610eQzX42Do.#_checked","typea":"var","valueb":true,"typeb":"boolean"},{"kind":"compare","operator":"eq","valuea":"6XrzBo9CqUn11.6ZOxJkcFFET.#_checked","typea":"var","valueb":true,"typeb":"boolean"}]}},"thenActions":[{"kind":"eval_interaction","id":"_this.6RAKl1UJBax"}],"elseActions":[{"kind":"gotoplay","window":"MessageWnd","wndtype":"normal","objRef":{"type":"string","value":"_player.MsgScene_6fwYVGThxhM11.InvalidPromptSlide"}}]}],"elseActions":[{"kind":"gotoplay","window":"MessageWnd","wndtype":"normal","objRef":{"type":"string","value":"_player.MsgScene_6fwYVGThxhM11.ScrollPromptSlide"}}]}]},"ReviewInt_6XrzBo9CqUn11":{"kind":"actiongroup","actions":[{"kind":"set_enabled","objRef":{"type":"string","value":"6XrzBo9CqUn11.5ax0Pxm7y0E"},"enabled":{"type":"boolean","value":false}},{"kind":"set_enabled","objRef":{"type":"string","value":"6XrzBo9CqUn11.6RIr5L1z0ej"},"enabled":{"type":"boolean","value":false}},{"kind":"set_enabled","objRef":{"type":"string","value":"6XrzBo9CqUn11.6ioyGKrD4AV"},"enabled":{"type":"boolean","value":false}},{"kind":"set_enabled","objRef":{"type":"string","value":"6XrzBo9CqUn11.610eQzX42Do"},"enabled":{"type":"boolean","value":false}},{"kind":"set_enabled","objRef":{"type":"string","value":"6XrzBo9CqUn11.6ZOxJkcFFET"},"enabled":{"type":"boolean","value":false}},{"kind":"if_action","condition":{"statement":{"kind":"compare","operator":"eq","valuea":"6RAKl1UJBax.$Status","typea":"property","valueb":"correct","typeb":"string"}},"thenActions":[{"kind":"show","transition":"appear","objRef":{"type":"string","value":"6XrzBo9CqUn11_CorrectReview"}}],"elseActions":[{"kind":"show","transition":"appear","objRef":{"type":"string","value":"6XrzBo9CqUn11_IncorrectReview"}}]}]},"ReviewIntCorrectIncorrect_6XrzBo9CqUn11":{"kind":"actiongroup","actions":[{"kind":"set_enabled","objRef":{"type":"string","value":"6XrzBo9CqUn11.5ax0Pxm7y0E"},"enabled":{"type":"boolean","value":false}},{"kind":"if_action","condition":{"statement":{"kind":"compare","operator":"eq","valuea":"6XrzBo9CqUn11.6RIr5L1z0ej.$OnStage","typea":"property","valueb":false,"typeb":"boolean"}},"thenActions":[{"kind":"show","transition":"appear","objRef":{"type":"string","value":"6XrzBo9CqUn11.6RIr5L1z0ej"}}]},{"kind":"adjustvar","variable":"6XrzBo9CqUn11.6RIr5L1z0ej._hover","operator":"set","value":{"type":"boolean","value":false}},{"kind":"adjustvar","variable":"6XrzBo9CqUn11.6RIr5L1z0ej._down","operator":"set","value":{"type":"boolean","value":false}},{"kind":"adjustvar","variable":"6XrzBo9CqUn11.6RIr5L1z0ej._disabled","operator":"set","value":{"type":"boolean","value":false}},{"kind":"exe_actiongroup","id":"6XrzBo9CqUn11.6RIr5L1z0ej.ActGrpSetReviewState","params":[]},{"kind":"set_enabled","objRef":{"type":"string","value":"6XrzBo9CqUn11.6RIr5L1z0ej"},"enabled":{"type":"boolean","value":false}},{"kind":"set_enabled","objRef":{"type":"string","value":"6XrzBo9CqUn11.6ioyGKrD4AV"},"enabled":{"type":"boolean","value":false}},{"kind":"set_enabled","objRef":{"type":"string","value":"6XrzBo9CqUn11.610eQzX42Do"},"enabled":{"type":"boolean","value":false}},{"kind":"set_enabled","objRef":{"type":"string","value":"6XrzBo9CqUn11.6ZOxJkcFFET"},"enabled":{"type":"boolean","value":false}}]},"AnsweredInt_6XrzBo9CqUn11":{"kind":"actiongroup","actions":[{"kind":"exe_actiongroup","id":"DisableChoices_6XrzBo9CqUn11","params":[]},{"kind":"if_action","condition":{"statement":{"kind":"compare","operator":"eq","valuea":"$WindowId","typea":"property","valueb":"_frame","typeb":"string"}},"thenActions":[{"kind":"set_frame_layout","name":"pxabnsnfns01001000001"}],"elseActions":[{"kind":"set_window_control_layout","name":"pxabnsnfns01001000001"}]}]},"DisableChoices_6XrzBo9CqUn11":{"kind":"actiongroup","actions":[{"kind":"exe_actiongroup","id":"6XrzBo9CqUn11.5ax0Pxm7y0E.ActGrpSetDisabledState","params":[]},{"kind":"exe_actiongroup","id":"6XrzBo9CqUn11.6RIr5L1z0ej.ActGrpSetDisabledState","params":[]},{"kind":"exe_actiongroup","id":"6XrzBo9CqUn11.6ioyGKrD4AV.ActGrpSetDisabledState","params":[]},{"kind":"exe_actiongroup","id":"6XrzBo9CqUn11.610eQzX42Do.ActGrpSetDisabledState","params":[]},{"kind":"exe_actiongroup","id":"6XrzBo9CqUn11.6ZOxJkcFFET.ActGrpSetDisabledState","params":[]}]},"6XrzBo9CqUn11_CheckAnswered":{"kind":"actiongroup","actions":[{"kind":"if_action","condition":{"statement":{"kind":"and","statements":[{"kind":"compare","operator":"eq","valuea":"_parent.$Id","typea":"property","valueb":"5V7gGQZlmyv11","typeb":"string"},{"kind":"or","statements":[{"kind":"compare","operator":"eq","valuea":"6RAKl1UJBax.$Status","typea":"property","valueb":"correct","typeb":"string"},{"kind":"compare","operator":"eq","valuea":"_player.6Nfyv7CUA2k11.$QuizComplete","typea":"property","valueb":true,"typeb":"boolean"}]}]}},"thenActions":[{"kind":"exe_actiongroup","id":"AnsweredInt_6XrzBo9CqUn11","params":[]}],"elseActions":[{"kind":"if_action","condition":{"statement":{"kind":"compare","operator":"eq","valuea":"6RAKl1UJBax.$Status","typea":"property","valueb":"incorrect","typeb":"string"}},"thenActions":[{"kind":"if_action","condition":{"statement":{"kind":"compare","operator":"gte","valuea":"6RAKl1UJBax.$AttemptCount","typea":"property","valueb":1,"typeb":"number"}},"thenActions":[{"kind":"exe_actiongroup","id":"AnsweredInt_6XrzBo9CqUn11","params":[]}]}]}]}]},"SetLayout_pxabnsnfns01001000001":{"kind":"actiongroup","actions":[{"kind":"if_action","condition":{"statement":{"kind":"compare","operator":"eq","valuea":"$WindowId","typea":"property","valueb":"_frame","typeb":"string"}},"thenActions":[{"kind":"set_frame_layout","name":"pxabnsnfns01001000001"}],"elseActions":[{"kind":"set_window_control_layout","name":"pxabnsnfns01001000001"}]}]},"CloseFeedback":{"kind":"actiongroup","actions":[{"kind":"if_action","condition":{"statement":{"kind":"compare","operator":"eq","valuea":"_player.6Nfyv7CUA2k11.$QuizComplete","typea":"property","valueb":true,"typeb":"boolean"}},"thenActions":[{"kind":"hide_slidelayer","transition":"appear","objRef":{"type":"string","value":"5oZrFPJfA16"}},{"kind":"hide_slidelayer","transition":"appear","objRef":{"type":"string","value":"5x5LapQspzb"}}]}]},"NavigationRestrictionNextSlide_6TwHQvOAEnz11":{"kind":"actiongroup","actions":[{"kind":"playnextdrawslide"}]},"NavigationRestrictionPreviousSlide_6TwHQvOAEnz11":{"kind":"actiongroup","actions":[{"kind":"history_prev"}]}},"events":[{"kind":"onbeforeslidein","actions":[{"kind":"if_action","condition":{"statement":{"kind":"compare","operator":"eq","valuea":"$WindowId","typea":"property","valueb":"_frame","typeb":"string"}},"thenActions":[{"kind":"set_frame_layout","name":"npnxnanbsnfns01001000001"}],"elseActions":[{"kind":"set_window_control_layout","name":"npnxnanbsnfns01001000001"}]}]},{"kind":"onsubmitslide","actions":[{"kind":"exe_actiongroup","id":"ActGrpOnSubmitButtonClick","params":[]}]},{"kind":"ontransitionin","actions":[{"kind":"adjustvar","variable":"_player.LastSlideViewed_6fwYVGThxhM11","operator":"set","value":{"type":"string","value":"_player."}},{"kind":"adjustvar","variable":"_player.LastSlideViewed_6fwYVGThxhM11","operator":"add","value":{"type":"property","value":"$AbsoluteId"}},{"kind":"if_action","condition":{"statement":{"kind":"compare","operator":"eq","valuea":"_parent.$Id","typea":"property","valueb":"5V7gGQZlmyv11","typeb":"string"}},"thenActions":[{"kind":"if_action","condition":{"statement":{"kind":"compare","operator":"eq","valuea":"_player.#ReviewMode_5V7gGQZlmyv11","typea":"var","valueb":true,"typeb":"boolean"}},"thenActions":[{"kind":"exe_actiongroup","id":"ReviewInt_6XrzBo9CqUn11","params":[]},{"kind":"if_action","condition":{"statement":{"kind":"compare","operator":"eq","valuea":"_player.#CurrentQuiz_5V7gGQZlmyv11","typea":"var","valueb":"6Nfyv7CUA2k11","typeb":"string"}},"thenActions":[{"kind":"exe_actiongroup","id":"SetLayout_pxabnsnfns01001000001","params":[]},{"kind":"if_action","condition":{"statement":{"kind":"compare","operator":"eq","valuea":"_player.6Nfyv7CUA2k11.$Passed","typea":"property","valueb":true,"typeb":"boolean"}},"thenActions":[{"kind":"exe_actiongroup","id":"ReviewIntCorrectIncorrect_6XrzBo9CqUn11","params":[]}]},{"kind":"if_action","condition":{"statement":{"kind":"compare","operator":"eq","valuea":"_player.6Nfyv7CUA2k11.$Passed","typea":"property","valueb":false,"typeb":"boolean"}},"thenActions":[{"kind":"exe_actiongroup","id":"ReviewIntCorrectIncorrect_6XrzBo9CqUn11","params":[]}]}]}],"elseActions":[{"kind":"exe_actiongroup","id":"6XrzBo9CqUn11_CheckAnswered","params":[]}]}]},{"kind":"exe_actiongroup","id":"CloseFeedback","params":[]}]},{"kind":"onprevslide","actions":[{"kind":"exe_actiongroup","id":"NavigationRestrictionPreviousSlide_6TwHQvOAEnz11","params":[]}]},{"kind":"onbeforeslidejump","actions":[{"kind":"if_action","condition":{"statement":{"kind":"compare","operator":"eq","valuea":"_player.6Nfyv7CUA2k11.$QuizComplete","typea":"property","valueb":false,"typeb":"boolean"}},"thenActions":[{"kind":"if_action","condition":{"statement":{"kind":"nor","statements":[{"kind":"isdescendant","targeta":"_ActTargetSlideId","typea":"actparam","targetb":"_player.6GSrj9ltCBN11","typeb":"string"},{"kind":"isdescendant","targeta":"_ActTargetSlideId","typea":"actparam","targetb":"_player.5XKBTzIrdQL11","typeb":"string"},{"kind":"isdescendant","targeta":"_ActTargetSlideId","typea":"actparam","targetb":"_player.MsgScene_6fwYVGThxhM11","typeb":"string"}]}},"thenActions":[{"kind":"cancel_event"},{"kind":"gotoplay","window":"MessageWnd","wndtype":"normal","objRef":{"type":"string","value":"_player.MsgScene_6fwYVGThxhM11.LockedWarningSlide"}}]}]}]},{"kind":"onnextslide","actions":[{"kind":"if_action","condition":{"statement":{"kind":"compare","operator":"eq","valuea":"_player.#ReviewMode_5V7gGQZlmyv11","typea":"var","valueb":true,"typeb":"boolean"}},"thenActions":[{"kind":"playnextdrawslide"}],"elseActions":[{"kind":"exe_actiongroup","id":"NavigationRestrictionNextSlide_6TwHQvOAEnz11","params":[]}]}]}]}');
