# Supplementary material for: An Evidence-Based Approach to Teaching Obesity Management to Medical Students
Source: MedEdPORTAL. 2017 Dec 20;13:10662. doi: 10.15766/mep_2374-8265.10662 (PMC6338064; doi:10.15766/mep_2374-8265.10662)
Supplement: Supplementary file 1 — A. Learning Module folder B. Survey Instrument.docx [file mep-13-10662-s001.zip › A. Learning Module folder/html5/data/js/7620TM2A8lcY.js]

window.globalProvideData('slide', '{"title":"Monitor for...","trackViews":true,"showMenuResultIcon":false,"viewGroupId":"5hWGJrlGQyp77","historyGroupId":"5hWGJrlGQyp77","videoZoom":"","scrolling":false,"transition":"appear","transDuration":0,"transDir":1,"wipeTrans":false,"slideLock":false,"navIndex":6,"globalAudioId":"","thumbnailid":"","presenterRef":{"id":"none"},"showAnimationId":"","mergedInstanceId":"7","lmsId":"","width":462,"height":443,"resume":false,"background":{"type":"vector","vectorData":{"left":-2,"top":-2,"right":457,"bottom":438,"pngfb":false,"pr":{"l":"Lib","i":93}}},"id":"620TM2A8lcY","events":[{"kind":"ontransitionin","actions":[{"kind":"if_action","condition":{"statement":{"kind":"compare","operator":"eq","valuea":"$WindowId","typea":"property","valueb":"_frame","typeb":"string"}},"thenActions":[{"kind":"set_frame_layout","name":"pxnanbnsnfns01001000001"}],"elseActions":[{"kind":"set_window_control_layout","name":"pxnanbnsnfns01001000001"}]},{"kind":"exe_actiongroup","id":"_player.5hWGJrlGQyp7.UpdatePrevNextButtonState","params":[]}]}],"slideLayers":[{"enableSeek":true,"enableReplay":true,"timeline":{"duration":5000,"events":[{"kind":"ontimelinetick","time":0,"actions":[{"kind":"show","transition":"custom","animationId":"Entrance","reverse":false,"objRef":{"type":"string","value":".StepTitle4"}},{"kind":"show","transition":"appear","objRef":{"type":"string","value":"ContentContainer"}},{"kind":"show","transition":"custom","animationId":"Entrance","reverse":false,"objRef":{"type":"string","value":".ContentContainer.Text4"}},{"kind":"show","transition":"appear","objRef":{"type":"string","value":".ContentContainer.ContentGroup"}},{"kind":"show","transition":"custom","animationId":"Entrance","reverse":false,"objRef":{"type":"string","value":".ContentContainer.ContentGroup.ContentBorder"}},{"kind":"show","transition":"custom","animationId":"Entrance","reverse":false,"objRef":{"type":"string","value":".ContentContainer.ContentGroup.Content"}}]}]},"objects":[{"kind":"vectorshape","rotation":0,"accType":"text","cliptobounds":false,"defaultAction":"","textLib":[{"kind":"textdata","uniqueId":"61zycNYvhXX_StepTitle4_StepTitle44","id":"01","linkId":"StepTitle44","type":"vectortext","altText":"Monitor for...","xPos":0,"yPos":0,"width":0,"height":0,"shadowIndex":-1,"vectortext":{"left":0,"top":-2,"right":116,"bottom":25,"pngfb":false,"pr":{"l":"Lib","i":105}}}],"shapemaskId":"","xPos":14,"yPos":14,"tabIndex":0,"tabEnabled":true,"xOffset":0,"yOffset":0,"rotateXPos":214.5,"rotateYPos":11.5,"scaleX":100,"scaleY":100,"alpha":100,"depth":1,"scrolling":true,"shuffleLock":false,"data":{"hotlinkId":"","accState":0,"vectorData":{"left":0,"top":-2,"right":443,"bottom":37,"altText":"Monitor for...","pngfb":false,"pr":{"l":"Lib","i":22}},"html5data":{"xPos":0,"yPos":-2,"width":443,"height":39,"strokewidth":0}},"animations":[{"kind":"animation","id":"Entrance","duration":0,"hidetextatstart":true,"animateshapewithtext":false,"tweens":[{"kind":"tween","time":0,"duration":0,"alpha":{"path":[{"kind":"segment","start":"0","dstart":"0","end":"100","dend":"0"}],"duration":0,"easing":"linear","easingdir":"easein"}}]}],"width":429,"height":23,"resume":false,"useHandCursor":true,"id":"StepTitle4"},{"kind":"objgroup","objects":[{"kind":"objgroup","objects":[{"kind":"vectorshape","rotation":0,"accType":"text","cliptobounds":false,"defaultAction":"","shapemaskId":"","xPos":0,"yPos":0,"tabIndex":3,"tabEnabled":false,"xOffset":0,"yOffset":0,"rotateXPos":168.5,"rotateYPos":81.5,"scaleX":100,"scaleY":100,"alpha":100,"depth":1,"scrolling":true,"shuffleLock":false,"data":{"hotlinkId":"","accState":0,"vectorData":{"left":0,"top":0,"right":337,"bottom":163,"pngfb":false,"pr":{"l":"Lib","i":106}},"html5data":{"xPos":0,"yPos":0,"width":337,"height":163,"strokewidth":0}},"animations":[{"kind":"animation","id":"Entrance","duration":0,"hidetextatstart":true,"animateshapewithtext":false,"tweens":[{"kind":"tween","time":0,"duration":0,"alpha":{"path":[{"kind":"segment","start":"0","dstart":"0","end":"100","dend":"0"}],"duration":0,"easing":"linear","easingdir":"easein"}}]}],"width":337,"height":163,"resume":false,"useHandCursor":true,"id":"ContentBorder"},{"kind":"vectorshape","rotation":0,"accType":"image","cliptobounds":false,"defaultAction":"","imagelib":[{"kind":"imagedata","assetId":21,"id":"01","url":"presentation_content/6ChqMYEDTZA_None_337163_DX674_DY674.swf","type":"normal","width":674,"height":326,"altimage":"mobile/6ChqMYEDTZA_None_337163_DX674_DY674_CX337_CY163.png","mobiledx":0,"mobiledy":0,"maskref":"9"}],"shapemaskId":"","xPos":0,"yPos":0,"tabIndex":4,"tabEnabled":false,"xOffset":0,"yOffset":0,"rotateXPos":168.5,"rotateYPos":81.5,"scaleX":100,"scaleY":100,"alpha":100,"depth":2,"scrolling":true,"shuffleLock":false,"data":{"hotlinkId":"","accState":0,"vectorData":{"left":46,"top":0,"right":383,"bottom":163,"pngfb":false,"pr":{"l":"Lib","i":101}},"html5data":{"xPos":46,"yPos":0,"width":337,"height":163,"strokewidth":0}},"animations":[{"kind":"animation","id":"Entrance","duration":0,"hidetextatstart":true,"animateshapewithtext":false,"tweens":[{"kind":"tween","time":0,"duration":0,"alpha":{"path":[{"kind":"segment","start":"0","dstart":"0","end":"100","dend":"0"}],"duration":0,"easing":"linear","easingdir":"easein"}}]}],"width":337,"height":163,"resume":false,"useHandCursor":true,"id":"Content"}],"accType":"text","shapemaskId":"","xPos":46,"yPos":0,"tabIndex":2,"tabEnabled":false,"xOffset":0,"yOffset":0,"rotateXPos":168.5,"rotateYPos":81.5,"scaleX":100,"scaleY":100,"alpha":100,"rotation":0,"depth":1,"scrolling":true,"shuffleLock":false,"animations":[{"kind":"animation","id":"Entrance","duration":0,"hidetextatstart":true,"animateshapewithtext":false,"tweens":[{"kind":"tween","time":0,"duration":0,"alpha":{"path":[{"kind":"segment","start":"0","dstart":"0","end":"100","dend":"0"}],"duration":0,"easing":"linear","easingdir":"easein"}}]}],"width":337,"height":163,"resume":false,"useHandCursor":true,"id":"ContentGroup"},{"kind":"vectorshape","rotation":0,"accType":"text","cliptobounds":false,"defaultAction":"","textLib":[{"kind":"textdata","uniqueId":"61zycNYvhXX_Text4_Text44","id":"01","linkId":"Text44","type":"vectortext","altText":"<Document xmlns:xsi=\\"http://www.w3.org/2001/XMLSchema-instance\\" xmlns:xsd=\\"http://www.w3.org/2001/XMLSchema\\">\\r\\n  <Content>\\r\\n    <Block>\\r\\n      <Style Justification=\\"Center\\" />\\r\\n      <Span Text=\\"&#xA;\\" />\\r\\n    </Block>\\r\\n    <Block>\\r\\n      <Style FlowDirection=\\"LeftToRight\\" LeadingMargin=\\"0\\" TrailingMargin=\\"0\\" FirstLineMargin=\\"0\\" Justification=\\"Right\\" CustomTabStops=\\"\\" LineSpacingRule=\\"Single\\" LineSpacing=\\"20\\" SpacingBefore=\\"0\\" SpacingAfter=\\"0\\">\\r\\n        <ListStyle ListType=\\"None\\" ListTypeFormat=\\"Parentheses\\" BulletFont=\\"Arial\\" />\\r\\n      </Style>\\r\\n      <Span Text=\\"Garvey WT et al, Endocr Pract 2016 \\">\\r\\n        <Style FontSize=\\"10\\" FontIsBold=\\"False\\" FontIsItalic=\\"False\\" FontIsUnderline=\\"False\\" FontIsStrikeout=\\"False\\" />\\r\\n      </Span>\\r\\n      <Span Text=\\" \\">\\r\\n        <Style FontSize=\\"10\\" FontIsBold=\\"True\\" FontIsItalic=\\"False\\" FontIsUnderline=\\"False\\" FontIsStrikeout=\\"False\\" />\\r\\n      </Span>\\r\\n      <Span Text=\\"http://dx.doi.org/10.4158/EP161365.GL\\">\\r\\n        <Style FontSize=\\"10\\" FontIsBold=\\"False\\" FontIsItalic=\\"False\\" FontIsUnderline=\\"True\\" FontIsStrikeout=\\"False\\" LinkId=\\"e7075d6d-4edc-4f7b-9eef-f2a53b6ae1cb\\" LinkColor=\\"hlink,00\\" />\\r\\n      </Span>\\r\\n    </Block>\\r\\n  </Content>\\r\\n</Document>","xPos":0,"yPos":0,"width":0,"height":0,"shadowIndex":-1,"vectortext":{"left":0,"top":0,"right":435,"bottom":58,"pngfb":false,"pr":{"l":"Lib","i":102}},"linkdata":[{"kind":"link","id":"e7075d6d-4edc-4f7b-9eef-f2a53b6ae1cb","fill":{"type":"linear","rotation":90,"colors":[{"kind":"color","rgb":"0xD9EAFB","alpha":100,"stop":0}]},"hotareas":[{"kind":"hotarea","xPos":199,"yPos":40,"width":230,"height":18}]}]},{"kind":"textdata","id":"02","linkId":"Text44_Linke7075d6d-4edc-4f7b-9eef-f2a53b6ae1cb","type":"emftext","xPos":0,"yPos":0,"width":0,"height":0,"shadowIndex":-1}],"shapemaskId":"","xPos":0,"yPos":183,"tabIndex":5,"tabEnabled":true,"xOffset":0,"yOffset":0,"rotateXPos":214.5,"rotateYPos":92,"scaleX":100,"scaleY":100,"alpha":100,"depth":2,"scrolling":true,"shuffleLock":false,"data":{"hotlinkId":"","accState":0,"vectorData":{"left":0,"top":0,"right":435,"bottom":163,"altText":"\\nGarvey WT et al, Endocr Pract 2016  http://dx.doi.org/10.4158/EP161365.GL","pngfb":false,"pr":{"l":"Lib","i":22}},"html5data":{"xPos":0,"yPos":0,"width":435,"height":163,"strokewidth":0}},"animations":[{"kind":"animation","id":"Entrance","duration":0,"hidetextatstart":true,"animateshapewithtext":false,"tweens":[{"kind":"tween","time":0,"duration":0,"alpha":{"path":[{"kind":"segment","start":"0","dstart":"0","end":"100","dend":"0"}],"duration":0,"easing":"linear","easingdir":"easein"}}]}],"width":429,"height":184,"resume":false,"useHandCursor":true,"id":"Text4","events":[{"kind":"onlinkrelease","triggerid":"e7075d6d-4edc-4f7b-9eef-f2a53b6ae1cb","actions":[{"kind":"open_url","url":"http://dx.doi.org/10.4158/EP161365.GL","window":"","windowsize":"default","width":100,"height":100,"usedefaultcontrols":true,"status":false,"toolbar":false,"location":false,"menubar":false,"scrollbars":false,"resizable":true}]}]}],"accType":"text","shapemaskId":"","xPos":14,"yPos":57,"tabIndex":1,"tabEnabled":false,"xOffset":0,"yOffset":0,"rotateXPos":214.5,"rotateYPos":183.5,"scaleX":100,"scaleY":100,"alpha":100,"rotation":0,"depth":2,"scrolling":true,"shuffleLock":false,"width":429,"height":367,"resume":false,"useHandCursor":true,"id":"ContentContainer"}],"startTime":105000,"elapsedTimeMode":"normal","useHandCursor":false,"resume":false,"kind":"slidelayer","isBaseLayer":true}]}');
