# Supplementary material for: An Evidence-Based Approach to Teaching Obesity Management to Medical Students
Source: MedEdPORTAL. 2017 Dec 20;13:10662. doi: 10.15766/mep_2374-8265.10662 (PMC6338064; doi:10.15766/mep_2374-8265.10662)
Supplement: Supplementary file 1 — A. Learning Module folder B. Survey Instrument.docx [file mep-13-10662-s001.zip › A. Learning Module folder/html5/data/js/965a13OWWx0s.js]

window.globalProvideData('slide', '{"title":"How to manage obesity in a 15 minute outpatient visit","trackViews":false,"showMenuResultIcon":false,"viewGroupId":"6Usrq6znE4Z99","historyGroupId":"6Usrq6znE4Z99","videoZoom":"","scrolling":false,"transition":"appear","transDuration":0,"transDir":1,"wipeTrans":false,"slideLock":false,"navIndex":8,"globalAudioId":"","thumbnailid":"","presenterRef":{"id":"none"},"slideLayers":[{"audiolib":[{"kind":"audio","assetId":26,"id":"Select"},{"kind":"audio","assetId":27,"id":"ZoomOpen"},{"kind":"audio","assetId":28,"id":"ZoomClose"}],"enableSeek":false,"enableReplay":false,"timeline":{"duration":2147483647,"events":[{"kind":"ontimelinetick","time":0,"actions":[{"kind":"show","transition":"custom","animationId":"Entrance","reverse":false,"objRef":{"type":"string","value":".ContentArea"}},{"kind":"show","transition":"custom","animationId":"Entrance","reverse":false,"objRef":{"type":"string","value":".Header"}},{"kind":"show","transition":"custom","animationId":"Entrance","reverse":false,"objRef":{"type":"string","value":".InteractionTitle"}}]}]},"objects":[{"kind":"vectorshape","rotation":0,"accType":"text","cliptobounds":false,"defaultAction":"","shapemaskId":"","xPos":16,"yPos":16,"tabIndex":1,"tabEnabled":false,"xOffset":0,"yOffset":0,"rotateXPos":344,"rotateYPos":254.5,"scaleX":100,"scaleY":100,"alpha":100,"depth":1,"scrolling":true,"shuffleLock":false,"data":{"hotlinkId":"","accState":0,"vectorData":{"left":16,"top":16,"right":704,"bottom":525,"pngfb":false,"pr":{"l":"Lib","i":123}},"html5data":{"xPos":16,"yPos":16,"width":688,"height":509,"strokewidth":0}},"animations":[{"kind":"animation","id":"Entrance","duration":0,"hidetextatstart":true,"animateshapewithtext":false,"tweens":[{"kind":"tween","time":0,"duration":0,"alpha":{"path":[{"kind":"segment","start":"0","dstart":"0","end":"100","dend":"0"}],"duration":0,"easing":"linear","easingdir":"easein"}}]}],"width":688,"height":509,"resume":false,"useHandCursor":true,"id":"ContentArea"},{"kind":"vectorshape","rotation":0,"accType":"text","cliptobounds":false,"defaultAction":"","shapemaskId":"","xPos":16,"yPos":16,"tabIndex":2,"tabEnabled":false,"xOffset":0,"yOffset":0,"rotateXPos":344,"rotateYPos":20,"scaleX":100,"scaleY":100,"alpha":100,"depth":2,"scrolling":true,"shuffleLock":false,"data":{"hotlinkId":"","accState":0,"vectorData":{"left":16,"top":16,"right":704,"bottom":56,"pngfb":false,"pr":{"l":"Lib","i":21}},"html5data":{"xPos":16,"yPos":16,"width":688,"height":40,"strokewidth":0}},"animations":[{"kind":"animation","id":"Entrance","duration":0,"hidetextatstart":true,"animateshapewithtext":false,"tweens":[{"kind":"tween","time":0,"duration":0,"alpha":{"path":[{"kind":"segment","start":"0","dstart":"0","end":"100","dend":"0"}],"duration":0,"easing":"linear","easingdir":"easein"}}]}],"width":688,"height":40,"resume":false,"useHandCursor":true,"id":"Header"},{"kind":"vectorshape","rotation":0,"accType":"text","cliptobounds":false,"defaultAction":"","textLib":[{"kind":"textdata","uniqueId":"6NT019pJAMa_InteractionTitle_InteractionTitle","id":"01","linkId":"InteractionTitle","type":"vectortext","altText":"How to manage obesity in a 15 minute outpatient visit","xPos":0,"yPos":0,"width":0,"height":0,"shadowIndex":-1,"vectortext":{"left":0,"top":0,"right":511,"bottom":33,"pngfb":false,"pr":{"l":"Lib","i":124}}}],"shapemaskId":"","xPos":31,"yPos":16,"tabIndex":0,"tabEnabled":true,"xOffset":0,"yOffset":0,"rotateXPos":329,"rotateYPos":20,"scaleX":100,"scaleY":100,"alpha":100,"depth":3,"scrolling":true,"shuffleLock":false,"data":{"hotlinkId":"","accState":0,"vectorData":{"left":0,"top":0,"right":689,"bottom":56,"altText":"How to manage obesity in a 15 minute outpatient visit","pngfb":false,"pr":{"l":"Lib","i":22}},"html5data":{"xPos":0,"yPos":0,"width":689,"height":56,"strokewidth":0}},"animations":[{"kind":"animation","id":"Entrance","duration":0,"hidetextatstart":true,"animateshapewithtext":false,"tweens":[{"kind":"tween","time":0,"duration":0,"alpha":{"path":[{"kind":"segment","start":"0","dstart":"0","end":"100","dend":"0"}],"duration":0,"easing":"linear","easingdir":"easein"}}]}],"width":658,"height":40,"resume":false,"useHandCursor":true,"id":"InteractionTitle"}],"startTime":-1,"elapsedTimeMode":"ignore","useHandCursor":false,"resume":true,"kind":"slidelayer","isBaseLayer":true},{"kind":"slidelayer","hideobjectsondisplay":[],"depth":2147483647,"modal":false,"pauseParent":false,"rotateXPos":360,"rotateYPos":270,"tabIndex":1,"enableSeek":true,"enableReplay":true,"lmsId":"","timeline":{"duration":2147483647,"events":[{"kind":"ontimelinetick","time":150,"actions":[{"kind":"exe_actiongroup","id":"InitialSetupActionGroup","params":[]},{"kind":"show","transition":"appear","objRef":{"type":"string","value":"Slider0"}},{"kind":"show","transition":"custom","animationId":"Entrance","reverse":false,"objRef":{"type":"string","value":"Slider0.Rib"}}]},{"kind":"ontimelinetick","time":300,"actions":[{"kind":"show","transition":"appear","objRef":{"type":"string","value":"Slider1"}},{"kind":"show","transition":"custom","animationId":"Entrance","reverse":false,"objRef":{"type":"string","value":"Slider1.Rib"}}]},{"kind":"ontimelinetick","time":450,"actions":[{"kind":"show","transition":"appear","objRef":{"type":"string","value":"Slider2"}},{"kind":"show","transition":"custom","animationId":"Entrance","reverse":false,"objRef":{"type":"string","value":"Slider2.Rib"}}]},{"kind":"ontimelinetick","time":600,"actions":[{"kind":"show","transition":"appear","objRef":{"type":"string","value":"Slider3"}},{"kind":"show","transition":"custom","animationId":"Entrance","reverse":false,"objRef":{"type":"string","value":"Slider3.Rib"}}]},{"kind":"ontimelinetick","time":750,"actions":[{"kind":"show","transition":"appear","objRef":{"type":"string","value":"Slider4"}},{"kind":"show","transition":"custom","animationId":"Entrance","reverse":false,"objRef":{"type":"string","value":"Slider4.Rib"}}]},{"kind":"ontimelinetick","time":900,"actions":[{"kind":"show","transition":"appear","objRef":{"type":"string","value":"Slider5"}},{"kind":"show","transition":"custom","animationId":"Entrance","reverse":false,"objRef":{"type":"string","value":"Slider5.Rib"}}]}]},"objects":[{"kind":"objgroup","objects":[{"kind":"vectorshape","rotation":0,"accType":"button","cliptobounds":false,"defaultAction":"onrelease","textLib":[{"kind":"textdata","uniqueId":"6NT019pJAMa_Rib__hover0","id":"01","linkId":"_hover0","type":"vectortext","altText":"Guidelines","xPos":0,"yPos":0,"width":0,"height":0,"shadowIndex":-1,"vectortext":{"left":0,"top":0,"right":431,"bottom":27,"pngfb":false,"pr":{"l":"Lib","i":126}}}],"shapemaskId":"","xPos":0,"yPos":0,"tabIndex":4,"tabEnabled":true,"xOffset":0,"yOffset":0,"rotateXPos":20,"rotateYPos":221.5,"scaleX":100,"scaleY":100,"alpha":100,"depth":1,"scrolling":true,"shuffleLock":false,"data":{"hotlinkId":"","accState":0,"vectorData":{"left":-2,"top":-2,"right":432,"bottom":438,"altText":"Guidelines","pngfb":false,"pr":{"l":"Lib","i":24}},"html5data":{"xPos":-2,"yPos":-2,"width":434,"height":440,"strokewidth":0}},"states":[{"kind":"state","name":"_hover","data":{"hotlinkId":"","accState":0,"vectorData":{"left":-2,"top":-2,"right":35,"bottom":438,"altText":"Guidelines","pngfb":false,"pr":{"l":"Lib","i":25}},"html5data":{"xPos":-2,"yPos":-2,"width":37,"height":440,"strokewidth":1}}},{"kind":"state","name":"_down","data":{"hotlinkId":"","accState":0,"vectorData":{"left":-2,"top":-2,"right":35,"bottom":438,"altText":"Guidelines","pngfb":false,"pr":{"l":"Lib","i":26}},"html5data":{"xPos":-2,"yPos":-2,"width":37,"height":440,"strokewidth":1}}},{"kind":"state","name":"_checked","data":{"hotlinkId":"","accState":0,"vectorData":{"left":-2,"top":-2,"right":35,"bottom":438,"altText":"Guidelines","pngfb":false,"pr":{"l":"Lib","i":125}},"html5data":{"xPos":-2,"yPos":-2,"width":37,"height":440,"strokewidth":1}}}],"animations":[{"kind":"animation","id":"","duration":750,"hidetextatstart":true,"animateshapewithtext":false,"tweens":[{"kind":"tween","time":0,"duration":750,"alpha":{"path":[{"kind":"segment","start":"0","dstart":"0","end":"100","dend":"0"}],"duration":750,"easing":"linear","easingdir":"easein"}}]}],"width":40,"height":443,"resume":false,"useHandCursor":true,"id":"Rib","variables":[{"kind":"variable","name":"_state","type":"string","value":"_default","resume":true},{"kind":"variable","name":"_hover","type":"boolean","value":false,"resume":true},{"kind":"variable","name":"_down","type":"boolean","value":false,"resume":true},{"kind":"variable","name":"_checked","type":"boolean","value":false,"resume":true}],"actionGroups":{"ActGrpClearStateVars":{"kind":"actiongroup","actions":[{"kind":"adjustvar","variable":"_hover","operator":"set","value":{"type":"boolean","value":false}},{"kind":"adjustvar","variable":"_down","operator":"set","value":{"type":"boolean","value":false}},{"kind":"adjustvar","variable":"_checked","operator":"set","value":{"type":"boolean","value":false}}]},"ActGrpSetHoverState":{"kind":"actiongroup","actions":[{"kind":"adjustvar","variable":"_hover","operator":"set","value":{"type":"boolean","value":true}},{"kind":"exe_actiongroup","id":"_setstates","params":[]}]},"ActGrpClearHoverState":{"kind":"actiongroup","actions":[{"kind":"adjustvar","variable":"_hover","operator":"set","value":{"type":"boolean","value":false}},{"kind":"exe_actiongroup","id":"_setstates","params":[]}]},"ActGrpSetDownState":{"kind":"actiongroup","actions":[{"kind":"adjustvar","variable":"_down","operator":"set","value":{"type":"boolean","value":true}},{"kind":"exe_actiongroup","id":"_setstates","params":[]}]},"ActGrpClearDownState":{"kind":"actiongroup","actions":[{"kind":"adjustvar","variable":"_down","operator":"set","value":{"type":"boolean","value":false}},{"kind":"exe_actiongroup","id":"_setstates","params":[]}]},"ActGrpSetCheckedState":{"kind":"actiongroup","actions":[{"kind":"adjustvar","variable":"_checked","operator":"set","value":{"type":"boolean","value":true}},{"kind":"exe_actiongroup","id":"_setstates","params":[]}]},"ActGrpClearCheckedState":{"kind":"actiongroup","actions":[{"kind":"adjustvar","variable":"_checked","operator":"set","value":{"type":"boolean","value":false}},{"kind":"exe_actiongroup","id":"_setstates","params":[]}]},"_setstates":{"kind":"actiongroup","actions":[{"kind":"if_action","condition":{"statement":{"kind":"or","statements":[{"kind":"compare","operator":"eq","valuea":"#_hover","typea":"var","valueb":true,"typeb":"boolean"},{"kind":"compare","operator":"eq","valuea":"#_down","typea":"var","valueb":true,"typeb":"boolean"},{"kind":"compare","operator":"eq","valuea":"#_checked","typea":"var","valueb":true,"typeb":"boolean"}]}},"thenActions":[{"kind":"if_action","condition":{"statement":{"kind":"compare","operator":"eq","valuea":"#_hover","typea":"var","valueb":true,"typeb":"boolean"}},"thenActions":[{"kind":"setobjstate","stateRef":{"type":"string","value":"_hover"},"objRef":{"type":"string","value":"_this"}}]},{"kind":"if_action","condition":{"statement":{"kind":"compare","operator":"eq","valuea":"#_down","typea":"var","valueb":true,"typeb":"boolean"}},"thenActions":[{"kind":"setobjstate","stateRef":{"type":"string","value":"_down"},"objRef":{"type":"string","value":"_this"}}]},{"kind":"if_action","condition":{"statement":{"kind":"compare","operator":"eq","valuea":"#_checked","typea":"var","valueb":true,"typeb":"boolean"}},"thenActions":[{"kind":"setobjstate","stateRef":{"type":"string","value":"_checked"},"objRef":{"type":"string","value":"_this"}}]}],"elseActions":[{"kind":"setobjstate","stateRef":{"type":"string","value":"_default"},"objRef":{"type":"string","value":"_this"}}]}]}},"events":[{"kind":"ontransitionin","actions":[{"kind":"exe_actiongroup","id":"_setstates","params":[]}]},{"kind":"onrollover","actions":[{"kind":"exe_actiongroup","id":"ActGrpSetHoverState","params":[]}]},{"kind":"onrollout","actions":[{"kind":"exe_actiongroup","id":"ActGrpClearHoverState","params":[]}]},{"kind":"onpress","actions":[{"kind":"exe_actiongroup","id":"ActGrpSetDownState","params":[]}]},{"kind":"onrelease","actions":[{"kind":"exe_actiongroup","id":"ActGrpClearDownState","params":[]},{"kind":"adjustvar","variable":"_player.6Usrq6znE4Z9.CurrentStep","operator":"set","value":{"type":"var","value":"_parent.#StepIndex"}}]},{"kind":"onreleaseoutside","actions":[{"kind":"exe_actiongroup","id":"ActGrpClearDownState","params":[]}]},{"kind":"onvarchanged","varname":"_player.6Usrq6znE4Z9.CurrentStep","priority":0,"actions":[{"kind":"exe_actiongroup","id":"_parent.CurrentStepChangedActionGroup","params":[]}]}]},{"kind":"slideframe","startingslide":"_player.6Usrq6znE4Z9.5yI53hjII2G","scalecontents":false,"shapemaskId":"","xPos":40,"yPos":0,"tabIndex":5,"tabEnabled":true,"xOffset":0,"yOffset":0,"rotateXPos":0,"rotateYPos":221.5,"scaleX":100,"scaleY":100,"alpha":100,"rotation":0,"depth":2,"scrolling":true,"shuffleLock":false,"animations":[{"kind":"animation","id":"Scale","duration":500,"animateshapewithtext":true,"tweens":[{"kind":"tween","time":0,"duration":500,"scale":{"path":[{"kind":"segment","startx":"0","starty":"100","dsx":"0","dsy":"0","endx":"100","endy":"100","dex":"0","dey":"0","startrelative":false,"endrelative":false}],"textonly":false,"useglobalaxes":false,"duration":500,"easing":"quadradic","easingdir":"easeinout"}}]}],"width":422,"height":443,"resume":false,"useHandCursor":true,"id":"Frame","events":[{"kind":"onanimationcomplete","id":"Scale","reverse":true,"actions":[{"kind":"hide","transition":"appear","objRef":{"type":"string","value":"_this"}}]},{"kind":"onanimationcomplete","id":"Scale","reverse":false,"actions":[{"kind":"setactivetimeline","objRef":{"type":"string","value":"_player.6Usrq6znE4Z9.5yI53hjII2G"}},{"kind":"resume_timeline","objRef":{"type":"string","value":"_player.6Usrq6znE4Z9.5yI53hjII2G"}},{"kind":"notify_preview","message":"SlideLoaded","data":"StepSlide0"}]}]}],"accType":"text","shapemaskId":"","xPos":453,"yPos":70,"tabIndex":3,"tabEnabled":false,"xOffset":0,"yOffset":0,"rotateXPos":231,"rotateYPos":221.5,"scaleX":100,"scaleY":100,"alpha":100,"rotation":0,"depth":1,"scrolling":true,"shuffleLock":false,"animations":[{"kind":"animation","id":"Move","duration":500,"animateshapewithtext":true,"tweens":[{"kind":"tween","time":0,"duration":500,"position":{"relativerotation":false,"relativestartpoint":false,"path":[{"kind":"segment","type":"line","anchora":{"x":"$InitXPos","y":"$InitYPos","dx":"-422","dy":"0"},"anchorb":{"x":"$InitXPos","y":"$InitYPos","dx":"0","dy":"0"}}],"duration":500,"easing":"quadradic","easingdir":"easeinout"}}]}],"width":462,"height":443,"resume":false,"useHandCursor":true,"id":"Slider0","variables":[{"kind":"variable","name":"IsOpen","type":"boolean","value":true,"resume":true},{"kind":"variable","name":"IsExpanded","type":"boolean","value":false,"resume":true},{"kind":"variable","name":"StepIndex","type":"number","value":0,"resume":true}],"actionGroups":{"OpenSlider":{"kind":"actiongroup","actions":[{"kind":"if_action","condition":{"statement":{"kind":"compare","operator":"eq","valuea":"#IsOpen","typea":"var","valueb":false,"typeb":"boolean"}},"thenActions":[{"kind":"adjustvar","variable":"IsOpen","operator":"set","value":{"type":"boolean","value":true}},{"kind":"exe_animation","id":"Move","objRef":{"type":"string","value":"_this"},"reverse":{"type":"boolean","value":false}}]}]},"CloseSlider":{"kind":"actiongroup","actions":[{"kind":"if_action","condition":{"statement":{"kind":"compare","operator":"eq","valuea":"#IsOpen","typea":"var","valueb":true,"typeb":"boolean"}},"thenActions":[{"kind":"adjustvar","variable":"IsOpen","operator":"set","value":{"type":"boolean","value":false}},{"kind":"exe_animation","id":"Move","objRef":{"type":"string","value":"_this"},"reverse":{"type":"boolean","value":true}}]}]},"Expand":{"kind":"actiongroup","actions":[{"kind":"if_action","condition":{"statement":{"kind":"compare","operator":"eq","valuea":"#IsExpanded","typea":"var","valueb":false,"typeb":"boolean"}},"thenActions":[{"kind":"adjustvar","variable":"IsExpanded","operator":"set","value":{"type":"boolean","value":true}},{"kind":"show","transition":"appear","objRef":{"type":"string","value":"Frame"}},{"kind":"exe_animation","id":"Scale","objRef":{"type":"string","value":"Frame"},"reverse":{"type":"boolean","value":false}}]}]},"Collapse":{"kind":"actiongroup","actions":[{"kind":"if_action","condition":{"statement":{"kind":"compare","operator":"eq","valuea":"#IsExpanded","typea":"var","valueb":true,"typeb":"boolean"}},"thenActions":[{"kind":"adjustvar","variable":"IsExpanded","operator":"set","value":{"type":"boolean","value":false}},{"kind":"exe_animation","id":"Scale","objRef":{"type":"string","value":"Frame"},"reverse":{"type":"boolean","value":true}}]}]},"CurrentStepChangedActionGroup":{"kind":"actiongroup","actions":[{"kind":"show","transition":"appear","objRef":{"type":"string","value":"_this"}},{"kind":"show","transition":"appear","objRef":{"type":"string","value":"Rib"}},{"kind":"if_action","condition":{"statement":{"kind":"compare","operator":"eq","valuea":"_player.6Usrq6znE4Z9.#CurrentStep","typea":"var","valueb":"#StepIndex","typeb":"var"}},"thenActions":[{"kind":"exe_actiongroup","id":"Rib.ActGrpSetCheckedState","params":[]}],"elseActions":[{"kind":"exe_actiongroup","id":"Rib.ActGrpClearCheckedState","params":[]}]}]}}},{"kind":"objgroup","objects":[{"kind":"vectorshape","rotation":0,"accType":"button","cliptobounds":false,"defaultAction":"onrelease","textLib":[{"kind":"textdata","uniqueId":"6NT019pJAMa_Rib__hover1","id":"01","linkId":"_hover1","type":"vectortext","altText":"5As approach","xPos":0,"yPos":0,"width":0,"height":0,"shadowIndex":-1,"vectortext":{"left":0,"top":0,"right":431,"bottom":27,"pngfb":false,"pr":{"l":"Lib","i":127}}}],"shapemaskId":"","xPos":0,"yPos":0,"tabIndex":7,"tabEnabled":true,"xOffset":0,"yOffset":0,"rotateXPos":20,"rotateYPos":221.5,"scaleX":100,"scaleY":100,"alpha":100,"depth":1,"scrolling":true,"shuffleLock":false,"data":{"hotlinkId":"","accState":0,"vectorData":{"left":-2,"top":-2,"right":432,"bottom":438,"altText":"5As approach","pngfb":false,"pr":{"l":"Lib","i":24}},"html5data":{"xPos":-2,"yPos":-2,"width":434,"height":440,"strokewidth":0}},"states":[{"kind":"state","name":"_hover","data":{"hotlinkId":"","accState":0,"vectorData":{"left":-2,"top":-2,"right":35,"bottom":438,"altText":"5As approach","pngfb":false,"pr":{"l":"Lib","i":25}},"html5data":{"xPos":-2,"yPos":-2,"width":37,"height":440,"strokewidth":1}}},{"kind":"state","name":"_down","data":{"hotlinkId":"","accState":0,"vectorData":{"left":-2,"top":-2,"right":35,"bottom":438,"altText":"5As approach","pngfb":false,"pr":{"l":"Lib","i":26}},"html5data":{"xPos":-2,"yPos":-2,"width":37,"height":440,"strokewidth":1}}},{"kind":"state","name":"_checked","data":{"hotlinkId":"","accState":0,"vectorData":{"left":-2,"top":-2,"right":35,"bottom":438,"altText":"5As approach","pngfb":false,"pr":{"l":"Lib","i":125}},"html5data":{"xPos":-2,"yPos":-2,"width":37,"height":440,"strokewidth":1}}}],"animations":[{"kind":"animation","id":"","duration":750,"hidetextatstart":true,"animateshapewithtext":false,"tweens":[{"kind":"tween","time":0,"duration":750,"alpha":{"path":[{"kind":"segment","start":"0","dstart":"0","end":"100","dend":"0"}],"duration":750,"easing":"linear","easingdir":"easein"}}]}],"width":40,"height":443,"resume":false,"useHandCursor":true,"id":"Rib","variables":[{"kind":"variable","name":"_state","type":"string","value":"_default","resume":true},{"kind":"variable","name":"_hover","type":"boolean","value":false,"resume":true},{"kind":"variable","name":"_down","type":"boolean","value":false,"resume":true},{"kind":"variable","name":"_checked","type":"boolean","value":false,"resume":true}],"actionGroups":{"ActGrpClearStateVars":{"kind":"actiongroup","actions":[{"kind":"adjustvar","variable":"_hover","operator":"set","value":{"type":"boolean","value":false}},{"kind":"adjustvar","variable":"_down","operator":"set","value":{"type":"boolean","value":false}},{"kind":"adjustvar","variable":"_checked","operator":"set","value":{"type":"boolean","value":false}}]},"ActGrpSetHoverState":{"kind":"actiongroup","actions":[{"kind":"adjustvar","variable":"_hover","operator":"set","value":{"type":"boolean","value":true}},{"kind":"exe_actiongroup","id":"_setstates","params":[]}]},"ActGrpClearHoverState":{"kind":"actiongroup","actions":[{"kind":"adjustvar","variable":"_hover","operator":"set","value":{"type":"boolean","value":false}},{"kind":"exe_actiongroup","id":"_setstates","params":[]}]},"ActGrpSetDownState":{"kind":"actiongroup","actions":[{"kind":"adjustvar","variable":"_down","operator":"set","value":{"type":"boolean","value":true}},{"kind":"exe_actiongroup","id":"_setstates","params":[]}]},"ActGrpClearDownState":{"kind":"actiongroup","actions":[{"kind":"adjustvar","variable":"_down","operator":"set","value":{"type":"boolean","value":false}},{"kind":"exe_actiongroup","id":"_setstates","params":[]}]},"ActGrpSetCheckedState":{"kind":"actiongroup","actions":[{"kind":"adjustvar","variable":"_checked","operator":"set","value":{"type":"boolean","value":true}},{"kind":"exe_actiongroup","id":"_setstates","params":[]}]},"ActGrpClearCheckedState":{"kind":"actiongroup","actions":[{"kind":"adjustvar","variable":"_checked","operator":"set","value":{"type":"boolean","value":false}},{"kind":"exe_actiongroup","id":"_setstates","params":[]}]},"_setstates":{"kind":"actiongroup","actions":[{"kind":"if_action","condition":{"statement":{"kind":"or","statements":[{"kind":"compare","operator":"eq","valuea":"#_hover","typea":"var","valueb":true,"typeb":"boolean"},{"kind":"compare","operator":"eq","valuea":"#_down","typea":"var","valueb":true,"typeb":"boolean"},{"kind":"compare","operator":"eq","valuea":"#_checked","typea":"var","valueb":true,"typeb":"boolean"}]}},"thenActions":[{"kind":"if_action","condition":{"statement":{"kind":"compare","operator":"eq","valuea":"#_hover","typea":"var","valueb":true,"typeb":"boolean"}},"thenActions":[{"kind":"setobjstate","stateRef":{"type":"string","value":"_hover"},"objRef":{"type":"string","value":"_this"}}]},{"kind":"if_action","condition":{"statement":{"kind":"compare","operator":"eq","valuea":"#_down","typea":"var","valueb":true,"typeb":"boolean"}},"thenActions":[{"kind":"setobjstate","stateRef":{"type":"string","value":"_down"},"objRef":{"type":"string","value":"_this"}}]},{"kind":"if_action","condition":{"statement":{"kind":"compare","operator":"eq","valuea":"#_checked","typea":"var","valueb":true,"typeb":"boolean"}},"thenActions":[{"kind":"setobjstate","stateRef":{"type":"string","value":"_checked"},"objRef":{"type":"string","value":"_this"}}]}],"elseActions":[{"kind":"setobjstate","stateRef":{"type":"string","value":"_default"},"objRef":{"type":"string","value":"_this"}}]}]}},"events":[{"kind":"ontransitionin","actions":[{"kind":"exe_actiongroup","id":"_setstates","params":[]}]},{"kind":"onrollover","actions":[{"kind":"exe_actiongroup","id":"ActGrpSetHoverState","params":[]}]},{"kind":"onrollout","actions":[{"kind":"exe_actiongroup","id":"ActGrpClearHoverState","params":[]}]},{"kind":"onpress","actions":[{"kind":"exe_actiongroup","id":"ActGrpSetDownState","params":[]}]},{"kind":"onrelease","actions":[{"kind":"exe_actiongroup","id":"ActGrpClearDownState","params":[]},{"kind":"adjustvar","variable":"_player.6Usrq6znE4Z9.CurrentStep","operator":"set","value":{"type":"var","value":"_parent.#StepIndex"}}]},{"kind":"onreleaseoutside","actions":[{"kind":"exe_actiongroup","id":"ActGrpClearDownState","params":[]}]},{"kind":"onvarchanged","varname":"_player.6Usrq6znE4Z9.CurrentStep","priority":0,"actions":[{"kind":"exe_actiongroup","id":"_parent.CurrentStepChangedActionGroup","params":[]}]}]},{"kind":"slideframe","startingslide":"_player.6Usrq6znE4Z9.6pyr75RMUPh","scalecontents":false,"shapemaskId":"","xPos":40,"yPos":0,"tabIndex":8,"tabEnabled":true,"xOffset":0,"yOffset":0,"rotateXPos":0,"rotateYPos":221.5,"scaleX":100,"scaleY":100,"alpha":100,"rotation":0,"depth":2,"scrolling":true,"shuffleLock":false,"animations":[{"kind":"animation","id":"Scale","duration":500,"animateshapewithtext":true,"tweens":[{"kind":"tween","time":0,"duration":500,"scale":{"path":[{"kind":"segment","startx":"0","starty":"100","dsx":"0","dsy":"0","endx":"100","endy":"100","dex":"0","dey":"0","startrelative":false,"endrelative":false}],"textonly":false,"useglobalaxes":false,"duration":500,"easing":"quadradic","easingdir":"easeinout"}}]}],"width":422,"height":443,"resume":false,"useHandCursor":true,"id":"Frame","events":[{"kind":"onanimationcomplete","id":"Scale","reverse":true,"actions":[{"kind":"hide","transition":"appear","objRef":{"type":"string","value":"_this"}}]},{"kind":"onanimationcomplete","id":"Scale","reverse":false,"actions":[{"kind":"setactivetimeline","objRef":{"type":"string","value":"_player.6Usrq6znE4Z9.6pyr75RMUPh"}},{"kind":"resume_timeline","objRef":{"type":"string","value":"_player.6Usrq6znE4Z9.6pyr75RMUPh"}},{"kind":"notify_preview","message":"SlideLoaded","data":"StepSlide1"}]}]}],"accType":"text","shapemaskId":"","xPos":493,"yPos":70,"tabIndex":6,"tabEnabled":false,"xOffset":0,"yOffset":0,"rotateXPos":231,"rotateYPos":221.5,"scaleX":100,"scaleY":100,"alpha":100,"rotation":0,"depth":2,"scrolling":true,"shuffleLock":false,"animations":[{"kind":"animation","id":"Move","duration":500,"animateshapewithtext":true,"tweens":[{"kind":"tween","time":0,"duration":500,"position":{"relativerotation":false,"relativestartpoint":false,"path":[{"kind":"segment","type":"line","anchora":{"x":"$InitXPos","y":"$InitYPos","dx":"-422","dy":"0"},"anchorb":{"x":"$InitXPos","y":"$InitYPos","dx":"0","dy":"0"}}],"duration":500,"easing":"quadradic","easingdir":"easeinout"}}]}],"width":462,"height":443,"resume":false,"useHandCursor":true,"id":"Slider1","variables":[{"kind":"variable","name":"IsOpen","type":"boolean","value":true,"resume":true},{"kind":"variable","name":"IsExpanded","type":"boolean","value":false,"resume":true},{"kind":"variable","name":"StepIndex","type":"number","value":1,"resume":true}],"actionGroups":{"OpenSlider":{"kind":"actiongroup","actions":[{"kind":"if_action","condition":{"statement":{"kind":"compare","operator":"eq","valuea":"#IsOpen","typea":"var","valueb":false,"typeb":"boolean"}},"thenActions":[{"kind":"adjustvar","variable":"IsOpen","operator":"set","value":{"type":"boolean","value":true}},{"kind":"exe_animation","id":"Move","objRef":{"type":"string","value":"_this"},"reverse":{"type":"boolean","value":false}}]}]},"CloseSlider":{"kind":"actiongroup","actions":[{"kind":"if_action","condition":{"statement":{"kind":"compare","operator":"eq","valuea":"#IsOpen","typea":"var","valueb":true,"typeb":"boolean"}},"thenActions":[{"kind":"adjustvar","variable":"IsOpen","operator":"set","value":{"type":"boolean","value":false}},{"kind":"exe_animation","id":"Move","objRef":{"type":"string","value":"_this"},"reverse":{"type":"boolean","value":true}}]}]},"Expand":{"kind":"actiongroup","actions":[{"kind":"if_action","condition":{"statement":{"kind":"compare","operator":"eq","valuea":"#IsExpanded","typea":"var","valueb":false,"typeb":"boolean"}},"thenActions":[{"kind":"adjustvar","variable":"IsExpanded","operator":"set","value":{"type":"boolean","value":true}},{"kind":"show","transition":"appear","objRef":{"type":"string","value":"Frame"}},{"kind":"exe_animation","id":"Scale","objRef":{"type":"string","value":"Frame"},"reverse":{"type":"boolean","value":false}}]}]},"Collapse":{"kind":"actiongroup","actions":[{"kind":"if_action","condition":{"statement":{"kind":"compare","operator":"eq","valuea":"#IsExpanded","typea":"var","valueb":true,"typeb":"boolean"}},"thenActions":[{"kind":"adjustvar","variable":"IsExpanded","operator":"set","value":{"type":"boolean","value":false}},{"kind":"exe_animation","id":"Scale","objRef":{"type":"string","value":"Frame"},"reverse":{"type":"boolean","value":true}}]}]},"CurrentStepChangedActionGroup":{"kind":"actiongroup","actions":[{"kind":"show","transition":"appear","objRef":{"type":"string","value":"_this"}},{"kind":"show","transition":"appear","objRef":{"type":"string","value":"Rib"}},{"kind":"if_action","condition":{"statement":{"kind":"compare","operator":"eq","valuea":"_player.6Usrq6znE4Z9.#CurrentStep","typea":"var","valueb":"#StepIndex","typeb":"var"}},"thenActions":[{"kind":"exe_actiongroup","id":"Rib.ActGrpSetCheckedState","params":[]}],"elseActions":[{"kind":"exe_actiongroup","id":"Rib.ActGrpClearCheckedState","params":[]}]}]}}},{"kind":"objgroup","objects":[{"kind":"vectorshape","rotation":0,"accType":"button","cliptobounds":false,"defaultAction":"onrelease","textLib":[{"kind":"textdata","uniqueId":"6NT019pJAMa_Rib__hover2","id":"01","linkId":"_hover2","type":"vectortext","altText":"Motivational Interviewing","xPos":0,"yPos":0,"width":0,"height":0,"shadowIndex":-1,"vectortext":{"left":0,"top":0,"right":431,"bottom":27,"pngfb":false,"pr":{"l":"Lib","i":128}}}],"shapemaskId":"","xPos":0,"yPos":0,"tabIndex":10,"tabEnabled":true,"xOffset":0,"yOffset":0,"rotateXPos":20,"rotateYPos":221.5,"scaleX":100,"scaleY":100,"alpha":100,"depth":1,"scrolling":true,"shuffleLock":false,"data":{"hotlinkId":"","accState":0,"vectorData":{"left":-2,"top":-2,"right":432,"bottom":438,"altText":"Motivational Interviewing","pngfb":false,"pr":{"l":"Lib","i":24}},"html5data":{"xPos":-2,"yPos":-2,"width":434,"height":440,"strokewidth":0}},"states":[{"kind":"state","name":"_hover","data":{"hotlinkId":"","accState":0,"vectorData":{"left":-2,"top":-2,"right":35,"bottom":438,"altText":"Motivational Interviewing","pngfb":false,"pr":{"l":"Lib","i":25}},"html5data":{"xPos":-2,"yPos":-2,"width":37,"height":440,"strokewidth":1}}},{"kind":"state","name":"_down","data":{"hotlinkId":"","accState":0,"vectorData":{"left":-2,"top":-2,"right":35,"bottom":438,"altText":"Motivational Interviewing","pngfb":false,"pr":{"l":"Lib","i":26}},"html5data":{"xPos":-2,"yPos":-2,"width":37,"height":440,"strokewidth":1}}},{"kind":"state","name":"_checked","data":{"hotlinkId":"","accState":0,"vectorData":{"left":-2,"top":-2,"right":35,"bottom":438,"altText":"Motivational Interviewing","pngfb":false,"pr":{"l":"Lib","i":125}},"html5data":{"xPos":-2,"yPos":-2,"width":37,"height":440,"strokewidth":1}}}],"animations":[{"kind":"animation","id":"","duration":750,"hidetextatstart":true,"animateshapewithtext":false,"tweens":[{"kind":"tween","time":0,"duration":750,"alpha":{"path":[{"kind":"segment","start":"0","dstart":"0","end":"100","dend":"0"}],"duration":750,"easing":"linear","easingdir":"easein"}}]}],"width":40,"height":443,"resume":false,"useHandCursor":true,"id":"Rib","variables":[{"kind":"variable","name":"_state","type":"string","value":"_default","resume":true},{"kind":"variable","name":"_hover","type":"boolean","value":false,"resume":true},{"kind":"variable","name":"_down","type":"boolean","value":false,"resume":true},{"kind":"variable","name":"_checked","type":"boolean","value":false,"resume":true}],"actionGroups":{"ActGrpClearStateVars":{"kind":"actiongroup","actions":[{"kind":"adjustvar","variable":"_hover","operator":"set","value":{"type":"boolean","value":false}},{"kind":"adjustvar","variable":"_down","operator":"set","value":{"type":"boolean","value":false}},{"kind":"adjustvar","variable":"_checked","operator":"set","value":{"type":"boolean","value":false}}]},"ActGrpSetHoverState":{"kind":"actiongroup","actions":[{"kind":"adjustvar","variable":"_hover","operator":"set","value":{"type":"boolean","value":true}},{"kind":"exe_actiongroup","id":"_setstates","params":[]}]},"ActGrpClearHoverState":{"kind":"actiongroup","actions":[{"kind":"adjustvar","variable":"_hover","operator":"set","value":{"type":"boolean","value":false}},{"kind":"exe_actiongroup","id":"_setstates","params":[]}]},"ActGrpSetDownState":{"kind":"actiongroup","actions":[{"kind":"adjustvar","variable":"_down","operator":"set","value":{"type":"boolean","value":true}},{"kind":"exe_actiongroup","id":"_setstates","params":[]}]},"ActGrpClearDownState":{"kind":"actiongroup","actions":[{"kind":"adjustvar","variable":"_down","operator":"set","value":{"type":"boolean","value":false}},{"kind":"exe_actiongroup","id":"_setstates","params":[]}]},"ActGrpSetCheckedState":{"kind":"actiongroup","actions":[{"kind":"adjustvar","variable":"_checked","operator":"set","value":{"type":"boolean","value":true}},{"kind":"exe_actiongroup","id":"_setstates","params":[]}]},"ActGrpClearCheckedState":{"kind":"actiongroup","actions":[{"kind":"adjustvar","variable":"_checked","operator":"set","value":{"type":"boolean","value":false}},{"kind":"exe_actiongroup","id":"_setstates","params":[]}]},"_setstates":{"kind":"actiongroup","actions":[{"kind":"if_action","condition":{"statement":{"kind":"or","statements":[{"kind":"compare","operator":"eq","valuea":"#_hover","typea":"var","valueb":true,"typeb":"boolean"},{"kind":"compare","operator":"eq","valuea":"#_down","typea":"var","valueb":true,"typeb":"boolean"},{"kind":"compare","operator":"eq","valuea":"#_checked","typea":"var","valueb":true,"typeb":"boolean"}]}},"thenActions":[{"kind":"if_action","condition":{"statement":{"kind":"compare","operator":"eq","valuea":"#_hover","typea":"var","valueb":true,"typeb":"boolean"}},"thenActions":[{"kind":"setobjstate","stateRef":{"type":"string","value":"_hover"},"objRef":{"type":"string","value":"_this"}}]},{"kind":"if_action","condition":{"statement":{"kind":"compare","operator":"eq","valuea":"#_down","typea":"var","valueb":true,"typeb":"boolean"}},"thenActions":[{"kind":"setobjstate","stateRef":{"type":"string","value":"_down"},"objRef":{"type":"string","value":"_this"}}]},{"kind":"if_action","condition":{"statement":{"kind":"compare","operator":"eq","valuea":"#_checked","typea":"var","valueb":true,"typeb":"boolean"}},"thenActions":[{"kind":"setobjstate","stateRef":{"type":"string","value":"_checked"},"objRef":{"type":"string","value":"_this"}}]}],"elseActions":[{"kind":"setobjstate","stateRef":{"type":"string","value":"_default"},"objRef":{"type":"string","value":"_this"}}]}]}},"events":[{"kind":"ontransitionin","actions":[{"kind":"exe_actiongroup","id":"_setstates","params":[]}]},{"kind":"onrollover","actions":[{"kind":"exe_actiongroup","id":"ActGrpSetHoverState","params":[]}]},{"kind":"onrollout","actions":[{"kind":"exe_actiongroup","id":"ActGrpClearHoverState","params":[]}]},{"kind":"onpress","actions":[{"kind":"exe_actiongroup","id":"ActGrpSetDownState","params":[]}]},{"kind":"onrelease","actions":[{"kind":"exe_actiongroup","id":"ActGrpClearDownState","params":[]},{"kind":"adjustvar","variable":"_player.6Usrq6znE4Z9.CurrentStep","operator":"set","value":{"type":"var","value":"_parent.#StepIndex"}}]},{"kind":"onreleaseoutside","actions":[{"kind":"exe_actiongroup","id":"ActGrpClearDownState","params":[]}]},{"kind":"onvarchanged","varname":"_player.6Usrq6znE4Z9.CurrentStep","priority":0,"actions":[{"kind":"exe_actiongroup","id":"_parent.CurrentStepChangedActionGroup","params":[]}]}]},{"kind":"slideframe","startingslide":"_player.6Usrq6znE4Z9.5uutonCRSl8","scalecontents":false,"shapemaskId":"","xPos":40,"yPos":0,"tabIndex":11,"tabEnabled":true,"xOffset":0,"yOffset":0,"rotateXPos":0,"rotateYPos":221.5,"scaleX":100,"scaleY":100,"alpha":100,"rotation":0,"depth":2,"scrolling":true,"shuffleLock":false,"animations":[{"kind":"animation","id":"Scale","duration":500,"animateshapewithtext":true,"tweens":[{"kind":"tween","time":0,"duration":500,"scale":{"path":[{"kind":"segment","startx":"0","starty":"100","dsx":"0","dsy":"0","endx":"100","endy":"100","dex":"0","dey":"0","startrelative":false,"endrelative":false}],"textonly":false,"useglobalaxes":false,"duration":500,"easing":"quadradic","easingdir":"easeinout"}}]}],"width":422,"height":443,"resume":false,"useHandCursor":true,"id":"Frame","events":[{"kind":"onanimationcomplete","id":"Scale","reverse":true,"actions":[{"kind":"hide","transition":"appear","objRef":{"type":"string","value":"_this"}}]},{"kind":"onanimationcomplete","id":"Scale","reverse":false,"actions":[{"kind":"setactivetimeline","objRef":{"type":"string","value":"_player.6Usrq6znE4Z9.5uutonCRSl8"}},{"kind":"resume_timeline","objRef":{"type":"string","value":"_player.6Usrq6znE4Z9.5uutonCRSl8"}},{"kind":"notify_preview","message":"SlideLoaded","data":"StepSlide2"}]}]}],"accType":"text","shapemaskId":"","xPos":533,"yPos":70,"tabIndex":9,"tabEnabled":false,"xOffset":0,"yOffset":0,"rotateXPos":231,"rotateYPos":221.5,"scaleX":100,"scaleY":100,"alpha":100,"rotation":0,"depth":3,"scrolling":true,"shuffleLock":false,"animations":[{"kind":"animation","id":"Move","duration":500,"animateshapewithtext":true,"tweens":[{"kind":"tween","time":0,"duration":500,"position":{"relativerotation":false,"relativestartpoint":false,"path":[{"kind":"segment","type":"line","anchora":{"x":"$InitXPos","y":"$InitYPos","dx":"-422","dy":"0"},"anchorb":{"x":"$InitXPos","y":"$InitYPos","dx":"0","dy":"0"}}],"duration":500,"easing":"quadradic","easingdir":"easeinout"}}]}],"width":462,"height":443,"resume":false,"useHandCursor":true,"id":"Slider2","variables":[{"kind":"variable","name":"IsOpen","type":"boolean","value":true,"resume":true},{"kind":"variable","name":"IsExpanded","type":"boolean","value":false,"resume":true},{"kind":"variable","name":"StepIndex","type":"number","value":2,"resume":true}],"actionGroups":{"OpenSlider":{"kind":"actiongroup","actions":[{"kind":"if_action","condition":{"statement":{"kind":"compare","operator":"eq","valuea":"#IsOpen","typea":"var","valueb":false,"typeb":"boolean"}},"thenActions":[{"kind":"adjustvar","variable":"IsOpen","operator":"set","value":{"type":"boolean","value":true}},{"kind":"exe_animation","id":"Move","objRef":{"type":"string","value":"_this"},"reverse":{"type":"boolean","value":false}}]}]},"CloseSlider":{"kind":"actiongroup","actions":[{"kind":"if_action","condition":{"statement":{"kind":"compare","operator":"eq","valuea":"#IsOpen","typea":"var","valueb":true,"typeb":"boolean"}},"thenActions":[{"kind":"adjustvar","variable":"IsOpen","operator":"set","value":{"type":"boolean","value":false}},{"kind":"exe_animation","id":"Move","objRef":{"type":"string","value":"_this"},"reverse":{"type":"boolean","value":true}}]}]},"Expand":{"kind":"actiongroup","actions":[{"kind":"if_action","condition":{"statement":{"kind":"compare","operator":"eq","valuea":"#IsExpanded","typea":"var","valueb":false,"typeb":"boolean"}},"thenActions":[{"kind":"adjustvar","variable":"IsExpanded","operator":"set","value":{"type":"boolean","value":true}},{"kind":"show","transition":"appear","objRef":{"type":"string","value":"Frame"}},{"kind":"exe_animation","id":"Scale","objRef":{"type":"string","value":"Frame"},"reverse":{"type":"boolean","value":false}}]}]},"Collapse":{"kind":"actiongroup","actions":[{"kind":"if_action","condition":{"statement":{"kind":"compare","operator":"eq","valuea":"#IsExpanded","typea":"var","valueb":true,"typeb":"boolean"}},"thenActions":[{"kind":"adjustvar","variable":"IsExpanded","operator":"set","value":{"type":"boolean","value":false}},{"kind":"exe_animation","id":"Scale","objRef":{"type":"string","value":"Frame"},"reverse":{"type":"boolean","value":true}}]}]},"CurrentStepChangedActionGroup":{"kind":"actiongroup","actions":[{"kind":"show","transition":"appear","objRef":{"type":"string","value":"_this"}},{"kind":"show","transition":"appear","objRef":{"type":"string","value":"Rib"}},{"kind":"if_action","condition":{"statement":{"kind":"compare","operator":"eq","valuea":"_player.6Usrq6znE4Z9.#CurrentStep","typea":"var","valueb":"#StepIndex","typeb":"var"}},"thenActions":[{"kind":"exe_actiongroup","id":"Rib.ActGrpSetCheckedState","params":[]}],"elseActions":[{"kind":"exe_actiongroup","id":"Rib.ActGrpClearCheckedState","params":[]}]}]}}},{"kind":"objgroup","objects":[{"kind":"vectorshape","rotation":0,"accType":"button","cliptobounds":false,"defaultAction":"onrelease","textLib":[{"kind":"textdata","uniqueId":"6NT019pJAMa_Rib__hover3","id":"01","linkId":"_hover3","type":"vectortext","altText":"SMARTER Goal Setting","xPos":0,"yPos":0,"width":0,"height":0,"shadowIndex":-1,"vectortext":{"left":0,"top":0,"right":431,"bottom":27,"pngfb":false,"pr":{"l":"Lib","i":129}}}],"shapemaskId":"","xPos":0,"yPos":0,"tabIndex":13,"tabEnabled":true,"xOffset":0,"yOffset":0,"rotateXPos":20,"rotateYPos":221.5,"scaleX":100,"scaleY":100,"alpha":100,"depth":1,"scrolling":true,"shuffleLock":false,"data":{"hotlinkId":"","accState":0,"vectorData":{"left":-2,"top":-2,"right":432,"bottom":438,"altText":"SMARTER Goal Setting","pngfb":false,"pr":{"l":"Lib","i":24}},"html5data":{"xPos":-2,"yPos":-2,"width":434,"height":440,"strokewidth":0}},"states":[{"kind":"state","name":"_hover","data":{"hotlinkId":"","accState":0,"vectorData":{"left":-2,"top":-2,"right":35,"bottom":438,"altText":"SMARTER Goal Setting","pngfb":false,"pr":{"l":"Lib","i":25}},"html5data":{"xPos":-2,"yPos":-2,"width":37,"height":440,"strokewidth":1}}},{"kind":"state","name":"_down","data":{"hotlinkId":"","accState":0,"vectorData":{"left":-2,"top":-2,"right":35,"bottom":438,"altText":"SMARTER Goal Setting","pngfb":false,"pr":{"l":"Lib","i":26}},"html5data":{"xPos":-2,"yPos":-2,"width":37,"height":440,"strokewidth":1}}},{"kind":"state","name":"_checked","data":{"hotlinkId":"","accState":0,"vectorData":{"left":-2,"top":-2,"right":35,"bottom":438,"altText":"SMARTER Goal Setting","pngfb":false,"pr":{"l":"Lib","i":125}},"html5data":{"xPos":-2,"yPos":-2,"width":37,"height":440,"strokewidth":1}}}],"animations":[{"kind":"animation","id":"","duration":750,"hidetextatstart":true,"animateshapewithtext":false,"tweens":[{"kind":"tween","time":0,"duration":750,"alpha":{"path":[{"kind":"segment","start":"0","dstart":"0","end":"100","dend":"0"}],"duration":750,"easing":"linear","easingdir":"easein"}}]}],"width":40,"height":443,"resume":false,"useHandCursor":true,"id":"Rib","variables":[{"kind":"variable","name":"_state","type":"string","value":"_default","resume":true},{"kind":"variable","name":"_hover","type":"boolean","value":false,"resume":true},{"kind":"variable","name":"_down","type":"boolean","value":false,"resume":true},{"kind":"variable","name":"_checked","type":"boolean","value":false,"resume":true}],"actionGroups":{"ActGrpClearStateVars":{"kind":"actiongroup","actions":[{"kind":"adjustvar","variable":"_hover","operator":"set","value":{"type":"boolean","value":false}},{"kind":"adjustvar","variable":"_down","operator":"set","value":{"type":"boolean","value":false}},{"kind":"adjustvar","variable":"_checked","operator":"set","value":{"type":"boolean","value":false}}]},"ActGrpSetHoverState":{"kind":"actiongroup","actions":[{"kind":"adjustvar","variable":"_hover","operator":"set","value":{"type":"boolean","value":true}},{"kind":"exe_actiongroup","id":"_setstates","params":[]}]},"ActGrpClearHoverState":{"kind":"actiongroup","actions":[{"kind":"adjustvar","variable":"_hover","operator":"set","value":{"type":"boolean","value":false}},{"kind":"exe_actiongroup","id":"_setstates","params":[]}]},"ActGrpSetDownState":{"kind":"actiongroup","actions":[{"kind":"adjustvar","variable":"_down","operator":"set","value":{"type":"boolean","value":true}},{"kind":"exe_actiongroup","id":"_setstates","params":[]}]},"ActGrpClearDownState":{"kind":"actiongroup","actions":[{"kind":"adjustvar","variable":"_down","operator":"set","value":{"type":"boolean","value":false}},{"kind":"exe_actiongroup","id":"_setstates","params":[]}]},"ActGrpSetCheckedState":{"kind":"actiongroup","actions":[{"kind":"adjustvar","variable":"_checked","operator":"set","value":{"type":"boolean","value":true}},{"kind":"exe_actiongroup","id":"_setstates","params":[]}]},"ActGrpClearCheckedState":{"kind":"actiongroup","actions":[{"kind":"adjustvar","variable":"_checked","operator":"set","value":{"type":"boolean","value":false}},{"kind":"exe_actiongroup","id":"_setstates","params":[]}]},"_setstates":{"kind":"actiongroup","actions":[{"kind":"if_action","condition":{"statement":{"kind":"or","statements":[{"kind":"compare","operator":"eq","valuea":"#_hover","typea":"var","valueb":true,"typeb":"boolean"},{"kind":"compare","operator":"eq","valuea":"#_down","typea":"var","valueb":true,"typeb":"boolean"},{"kind":"compare","operator":"eq","valuea":"#_checked","typea":"var","valueb":true,"typeb":"boolean"}]}},"thenActions":[{"kind":"if_action","condition":{"statement":{"kind":"compare","operator":"eq","valuea":"#_hover","typea":"var","valueb":true,"typeb":"boolean"}},"thenActions":[{"kind":"setobjstate","stateRef":{"type":"string","value":"_hover"},"objRef":{"type":"string","value":"_this"}}]},{"kind":"if_action","condition":{"statement":{"kind":"compare","operator":"eq","valuea":"#_down","typea":"var","valueb":true,"typeb":"boolean"}},"thenActions":[{"kind":"setobjstate","stateRef":{"type":"string","value":"_down"},"objRef":{"type":"string","value":"_this"}}]},{"kind":"if_action","condition":{"statement":{"kind":"compare","operator":"eq","valuea":"#_checked","typea":"var","valueb":true,"typeb":"boolean"}},"thenActions":[{"kind":"setobjstate","stateRef":{"type":"string","value":"_checked"},"objRef":{"type":"string","value":"_this"}}]}],"elseActions":[{"kind":"setobjstate","stateRef":{"type":"string","value":"_default"},"objRef":{"type":"string","value":"_this"}}]}]}},"events":[{"kind":"ontransitionin","actions":[{"kind":"exe_actiongroup","id":"_setstates","params":[]}]},{"kind":"onrollover","actions":[{"kind":"exe_actiongroup","id":"ActGrpSetHoverState","params":[]}]},{"kind":"onrollout","actions":[{"kind":"exe_actiongroup","id":"ActGrpClearHoverState","params":[]}]},{"kind":"onpress","actions":[{"kind":"exe_actiongroup","id":"ActGrpSetDownState","params":[]}]},{"kind":"onrelease","actions":[{"kind":"exe_actiongroup","id":"ActGrpClearDownState","params":[]},{"kind":"adjustvar","variable":"_player.6Usrq6znE4Z9.CurrentStep","operator":"set","value":{"type":"var","value":"_parent.#StepIndex"}}]},{"kind":"onreleaseoutside","actions":[{"kind":"exe_actiongroup","id":"ActGrpClearDownState","params":[]}]},{"kind":"onvarchanged","varname":"_player.6Usrq6znE4Z9.CurrentStep","priority":0,"actions":[{"kind":"exe_actiongroup","id":"_parent.CurrentStepChangedActionGroup","params":[]}]}]},{"kind":"slideframe","startingslide":"_player.6Usrq6znE4Z9.5tItiomFR3N","scalecontents":false,"shapemaskId":"","xPos":40,"yPos":0,"tabIndex":14,"tabEnabled":true,"xOffset":0,"yOffset":0,"rotateXPos":0,"rotateYPos":221.5,"scaleX":100,"scaleY":100,"alpha":100,"rotation":0,"depth":2,"scrolling":true,"shuffleLock":false,"animations":[{"kind":"animation","id":"Scale","duration":500,"animateshapewithtext":true,"tweens":[{"kind":"tween","time":0,"duration":500,"scale":{"path":[{"kind":"segment","startx":"0","starty":"100","dsx":"0","dsy":"0","endx":"100","endy":"100","dex":"0","dey":"0","startrelative":false,"endrelative":false}],"textonly":false,"useglobalaxes":false,"duration":500,"easing":"quadradic","easingdir":"easeinout"}}]}],"width":422,"height":443,"resume":false,"useHandCursor":true,"id":"Frame","events":[{"kind":"onanimationcomplete","id":"Scale","reverse":true,"actions":[{"kind":"hide","transition":"appear","objRef":{"type":"string","value":"_this"}}]},{"kind":"onanimationcomplete","id":"Scale","reverse":false,"actions":[{"kind":"setactivetimeline","objRef":{"type":"string","value":"_player.6Usrq6znE4Z9.5tItiomFR3N"}},{"kind":"resume_timeline","objRef":{"type":"string","value":"_player.6Usrq6znE4Z9.5tItiomFR3N"}},{"kind":"notify_preview","message":"SlideLoaded","data":"StepSlide3"}]}]}],"accType":"text","shapemaskId":"","xPos":573,"yPos":70,"tabIndex":12,"tabEnabled":false,"xOffset":0,"yOffset":0,"rotateXPos":231,"rotateYPos":221.5,"scaleX":100,"scaleY":100,"alpha":100,"rotation":0,"depth":4,"scrolling":true,"shuffleLock":false,"animations":[{"kind":"animation","id":"Move","duration":500,"animateshapewithtext":true,"tweens":[{"kind":"tween","time":0,"duration":500,"position":{"relativerotation":false,"relativestartpoint":false,"path":[{"kind":"segment","type":"line","anchora":{"x":"$InitXPos","y":"$InitYPos","dx":"-422","dy":"0"},"anchorb":{"x":"$InitXPos","y":"$InitYPos","dx":"0","dy":"0"}}],"duration":500,"easing":"quadradic","easingdir":"easeinout"}}]}],"width":462,"height":443,"resume":false,"useHandCursor":true,"id":"Slider3","variables":[{"kind":"variable","name":"IsOpen","type":"boolean","value":true,"resume":true},{"kind":"variable","name":"IsExpanded","type":"boolean","value":false,"resume":true},{"kind":"variable","name":"StepIndex","type":"number","value":3,"resume":true}],"actionGroups":{"OpenSlider":{"kind":"actiongroup","actions":[{"kind":"if_action","condition":{"statement":{"kind":"compare","operator":"eq","valuea":"#IsOpen","typea":"var","valueb":false,"typeb":"boolean"}},"thenActions":[{"kind":"adjustvar","variable":"IsOpen","operator":"set","value":{"type":"boolean","value":true}},{"kind":"exe_animation","id":"Move","objRef":{"type":"string","value":"_this"},"reverse":{"type":"boolean","value":false}}]}]},"CloseSlider":{"kind":"actiongroup","actions":[{"kind":"if_action","condition":{"statement":{"kind":"compare","operator":"eq","valuea":"#IsOpen","typea":"var","valueb":true,"typeb":"boolean"}},"thenActions":[{"kind":"adjustvar","variable":"IsOpen","operator":"set","value":{"type":"boolean","value":false}},{"kind":"exe_animation","id":"Move","objRef":{"type":"string","value":"_this"},"reverse":{"type":"boolean","value":true}}]}]},"Expand":{"kind":"actiongroup","actions":[{"kind":"if_action","condition":{"statement":{"kind":"compare","operator":"eq","valuea":"#IsExpanded","typea":"var","valueb":false,"typeb":"boolean"}},"thenActions":[{"kind":"adjustvar","variable":"IsExpanded","operator":"set","value":{"type":"boolean","value":true}},{"kind":"show","transition":"appear","objRef":{"type":"string","value":"Frame"}},{"kind":"exe_animation","id":"Scale","objRef":{"type":"string","value":"Frame"},"reverse":{"type":"boolean","value":false}}]}]},"Collapse":{"kind":"actiongroup","actions":[{"kind":"if_action","condition":{"statement":{"kind":"compare","operator":"eq","valuea":"#IsExpanded","typea":"var","valueb":true,"typeb":"boolean"}},"thenActions":[{"kind":"adjustvar","variable":"IsExpanded","operator":"set","value":{"type":"boolean","value":false}},{"kind":"exe_animation","id":"Scale","objRef":{"type":"string","value":"Frame"},"reverse":{"type":"boolean","value":true}}]}]},"CurrentStepChangedActionGroup":{"kind":"actiongroup","actions":[{"kind":"show","transition":"appear","objRef":{"type":"string","value":"_this"}},{"kind":"show","transition":"appear","objRef":{"type":"string","value":"Rib"}},{"kind":"if_action","condition":{"statement":{"kind":"compare","operator":"eq","valuea":"_player.6Usrq6znE4Z9.#CurrentStep","typea":"var","valueb":"#StepIndex","typeb":"var"}},"thenActions":[{"kind":"exe_actiongroup","id":"Rib.ActGrpSetCheckedState","params":[]}],"elseActions":[{"kind":"exe_actiongroup","id":"Rib.ActGrpClearCheckedState","params":[]}]}]}}},{"kind":"objgroup","objects":[{"kind":"vectorshape","rotation":0,"accType":"button","cliptobounds":false,"defaultAction":"onrelease","textLib":[{"kind":"textdata","uniqueId":"6NT019pJAMa_Rib__hover4","id":"01","linkId":"_hover4","type":"vectortext","altText":"On-line free tools for lifestyle change","xPos":0,"yPos":0,"width":0,"height":0,"shadowIndex":-1,"vectortext":{"left":0,"top":0,"right":431,"bottom":27,"pngfb":false,"pr":{"l":"Lib","i":130}}}],"shapemaskId":"","xPos":0,"yPos":0,"tabIndex":16,"tabEnabled":true,"xOffset":0,"yOffset":0,"rotateXPos":20,"rotateYPos":221.5,"scaleX":100,"scaleY":100,"alpha":100,"depth":1,"scrolling":true,"shuffleLock":false,"data":{"hotlinkId":"","accState":0,"vectorData":{"left":-2,"top":-2,"right":432,"bottom":438,"altText":"On-line free tools for lifestyle change","pngfb":false,"pr":{"l":"Lib","i":24}},"html5data":{"xPos":-2,"yPos":-2,"width":434,"height":440,"strokewidth":0}},"states":[{"kind":"state","name":"_hover","data":{"hotlinkId":"","accState":0,"vectorData":{"left":-2,"top":-2,"right":35,"bottom":438,"altText":"On-line free tools for lifestyle change","pngfb":false,"pr":{"l":"Lib","i":25}},"html5data":{"xPos":-2,"yPos":-2,"width":37,"height":440,"strokewidth":1}}},{"kind":"state","name":"_down","data":{"hotlinkId":"","accState":0,"vectorData":{"left":-2,"top":-2,"right":35,"bottom":438,"altText":"On-line free tools for lifestyle change","pngfb":false,"pr":{"l":"Lib","i":26}},"html5data":{"xPos":-2,"yPos":-2,"width":37,"height":440,"strokewidth":1}}},{"kind":"state","name":"_checked","data":{"hotlinkId":"","accState":0,"vectorData":{"left":-2,"top":-2,"right":35,"bottom":438,"altText":"On-line free tools for lifestyle change","pngfb":false,"pr":{"l":"Lib","i":125}},"html5data":{"xPos":-2,"yPos":-2,"width":37,"height":440,"strokewidth":1}}}],"animations":[{"kind":"animation","id":"","duration":750,"hidetextatstart":true,"animateshapewithtext":false,"tweens":[{"kind":"tween","time":0,"duration":750,"alpha":{"path":[{"kind":"segment","start":"0","dstart":"0","end":"100","dend":"0"}],"duration":750,"easing":"linear","easingdir":"easein"}}]}],"width":40,"height":443,"resume":false,"useHandCursor":true,"id":"Rib","variables":[{"kind":"variable","name":"_state","type":"string","value":"_default","resume":true},{"kind":"variable","name":"_hover","type":"boolean","value":false,"resume":true},{"kind":"variable","name":"_down","type":"boolean","value":false,"resume":true},{"kind":"variable","name":"_checked","type":"boolean","value":false,"resume":true}],"actionGroups":{"ActGrpClearStateVars":{"kind":"actiongroup","actions":[{"kind":"adjustvar","variable":"_hover","operator":"set","value":{"type":"boolean","value":false}},{"kind":"adjustvar","variable":"_down","operator":"set","value":{"type":"boolean","value":false}},{"kind":"adjustvar","variable":"_checked","operator":"set","value":{"type":"boolean","value":false}}]},"ActGrpSetHoverState":{"kind":"actiongroup","actions":[{"kind":"adjustvar","variable":"_hover","operator":"set","value":{"type":"boolean","value":true}},{"kind":"exe_actiongroup","id":"_setstates","params":[]}]},"ActGrpClearHoverState":{"kind":"actiongroup","actions":[{"kind":"adjustvar","variable":"_hover","operator":"set","value":{"type":"boolean","value":false}},{"kind":"exe_actiongroup","id":"_setstates","params":[]}]},"ActGrpSetDownState":{"kind":"actiongroup","actions":[{"kind":"adjustvar","variable":"_down","operator":"set","value":{"type":"boolean","value":true}},{"kind":"exe_actiongroup","id":"_setstates","params":[]}]},"ActGrpClearDownState":{"kind":"actiongroup","actions":[{"kind":"adjustvar","variable":"_down","operator":"set","value":{"type":"boolean","value":false}},{"kind":"exe_actiongroup","id":"_setstates","params":[]}]},"ActGrpSetCheckedState":{"kind":"actiongroup","actions":[{"kind":"adjustvar","variable":"_checked","operator":"set","value":{"type":"boolean","value":true}},{"kind":"exe_actiongroup","id":"_setstates","params":[]}]},"ActGrpClearCheckedState":{"kind":"actiongroup","actions":[{"kind":"adjustvar","variable":"_checked","operator":"set","value":{"type":"boolean","value":false}},{"kind":"exe_actiongroup","id":"_setstates","params":[]}]},"_setstates":{"kind":"actiongroup","actions":[{"kind":"if_action","condition":{"statement":{"kind":"or","statements":[{"kind":"compare","operator":"eq","valuea":"#_hover","typea":"var","valueb":true,"typeb":"boolean"},{"kind":"compare","operator":"eq","valuea":"#_down","typea":"var","valueb":true,"typeb":"boolean"},{"kind":"compare","operator":"eq","valuea":"#_checked","typea":"var","valueb":true,"typeb":"boolean"}]}},"thenActions":[{"kind":"if_action","condition":{"statement":{"kind":"compare","operator":"eq","valuea":"#_hover","typea":"var","valueb":true,"typeb":"boolean"}},"thenActions":[{"kind":"setobjstate","stateRef":{"type":"string","value":"_hover"},"objRef":{"type":"string","value":"_this"}}]},{"kind":"if_action","condition":{"statement":{"kind":"compare","operator":"eq","valuea":"#_down","typea":"var","valueb":true,"typeb":"boolean"}},"thenActions":[{"kind":"setobjstate","stateRef":{"type":"string","value":"_down"},"objRef":{"type":"string","value":"_this"}}]},{"kind":"if_action","condition":{"statement":{"kind":"compare","operator":"eq","valuea":"#_checked","typea":"var","valueb":true,"typeb":"boolean"}},"thenActions":[{"kind":"setobjstate","stateRef":{"type":"string","value":"_checked"},"objRef":{"type":"string","value":"_this"}}]}],"elseActions":[{"kind":"setobjstate","stateRef":{"type":"string","value":"_default"},"objRef":{"type":"string","value":"_this"}}]}]}},"events":[{"kind":"ontransitionin","actions":[{"kind":"exe_actiongroup","id":"_setstates","params":[]}]},{"kind":"onrollover","actions":[{"kind":"exe_actiongroup","id":"ActGrpSetHoverState","params":[]}]},{"kind":"onrollout","actions":[{"kind":"exe_actiongroup","id":"ActGrpClearHoverState","params":[]}]},{"kind":"onpress","actions":[{"kind":"exe_actiongroup","id":"ActGrpSetDownState","params":[]}]},{"kind":"onrelease","actions":[{"kind":"exe_actiongroup","id":"ActGrpClearDownState","params":[]},{"kind":"adjustvar","variable":"_player.6Usrq6znE4Z9.CurrentStep","operator":"set","value":{"type":"var","value":"_parent.#StepIndex"}}]},{"kind":"onreleaseoutside","actions":[{"kind":"exe_actiongroup","id":"ActGrpClearDownState","params":[]}]},{"kind":"onvarchanged","varname":"_player.6Usrq6znE4Z9.CurrentStep","priority":0,"actions":[{"kind":"exe_actiongroup","id":"_parent.CurrentStepChangedActionGroup","params":[]}]}]},{"kind":"slideframe","startingslide":"_player.6Usrq6znE4Z9.6KraMQSL7Xy","scalecontents":false,"shapemaskId":"","xPos":40,"yPos":0,"tabIndex":17,"tabEnabled":true,"xOffset":0,"yOffset":0,"rotateXPos":0,"rotateYPos":221.5,"scaleX":100,"scaleY":100,"alpha":100,"rotation":0,"depth":2,"scrolling":true,"shuffleLock":false,"animations":[{"kind":"animation","id":"Scale","duration":500,"animateshapewithtext":true,"tweens":[{"kind":"tween","time":0,"duration":500,"scale":{"path":[{"kind":"segment","startx":"0","starty":"100","dsx":"0","dsy":"0","endx":"100","endy":"100","dex":"0","dey":"0","startrelative":false,"endrelative":false}],"textonly":false,"useglobalaxes":false,"duration":500,"easing":"quadradic","easingdir":"easeinout"}}]}],"width":422,"height":443,"resume":false,"useHandCursor":true,"id":"Frame","events":[{"kind":"onanimationcomplete","id":"Scale","reverse":true,"actions":[{"kind":"hide","transition":"appear","objRef":{"type":"string","value":"_this"}}]},{"kind":"onanimationcomplete","id":"Scale","reverse":false,"actions":[{"kind":"setactivetimeline","objRef":{"type":"string","value":"_player.6Usrq6znE4Z9.6KraMQSL7Xy"}},{"kind":"resume_timeline","objRef":{"type":"string","value":"_player.6Usrq6znE4Z9.6KraMQSL7Xy"}},{"kind":"notify_preview","message":"SlideLoaded","data":"StepSlide4"}]}]}],"accType":"text","shapemaskId":"","xPos":613,"yPos":70,"tabIndex":15,"tabEnabled":false,"xOffset":0,"yOffset":0,"rotateXPos":231,"rotateYPos":221.5,"scaleX":100,"scaleY":100,"alpha":100,"rotation":0,"depth":5,"scrolling":true,"shuffleLock":false,"animations":[{"kind":"animation","id":"Move","duration":500,"animateshapewithtext":true,"tweens":[{"kind":"tween","time":0,"duration":500,"position":{"relativerotation":false,"relativestartpoint":false,"path":[{"kind":"segment","type":"line","anchora":{"x":"$InitXPos","y":"$InitYPos","dx":"-422","dy":"0"},"anchorb":{"x":"$InitXPos","y":"$InitYPos","dx":"0","dy":"0"}}],"duration":500,"easing":"quadradic","easingdir":"easeinout"}}]}],"width":462,"height":443,"resume":false,"useHandCursor":true,"id":"Slider4","variables":[{"kind":"variable","name":"IsOpen","type":"boolean","value":true,"resume":true},{"kind":"variable","name":"IsExpanded","type":"boolean","value":false,"resume":true},{"kind":"variable","name":"StepIndex","type":"number","value":4,"resume":true}],"actionGroups":{"OpenSlider":{"kind":"actiongroup","actions":[{"kind":"if_action","condition":{"statement":{"kind":"compare","operator":"eq","valuea":"#IsOpen","typea":"var","valueb":false,"typeb":"boolean"}},"thenActions":[{"kind":"adjustvar","variable":"IsOpen","operator":"set","value":{"type":"boolean","value":true}},{"kind":"exe_animation","id":"Move","objRef":{"type":"string","value":"_this"},"reverse":{"type":"boolean","value":false}}]}]},"CloseSlider":{"kind":"actiongroup","actions":[{"kind":"if_action","condition":{"statement":{"kind":"compare","operator":"eq","valuea":"#IsOpen","typea":"var","valueb":true,"typeb":"boolean"}},"thenActions":[{"kind":"adjustvar","variable":"IsOpen","operator":"set","value":{"type":"boolean","value":false}},{"kind":"exe_animation","id":"Move","objRef":{"type":"string","value":"_this"},"reverse":{"type":"boolean","value":true}}]}]},"Expand":{"kind":"actiongroup","actions":[{"kind":"if_action","condition":{"statement":{"kind":"compare","operator":"eq","valuea":"#IsExpanded","typea":"var","valueb":false,"typeb":"boolean"}},"thenActions":[{"kind":"adjustvar","variable":"IsExpanded","operator":"set","value":{"type":"boolean","value":true}},{"kind":"show","transition":"appear","objRef":{"type":"string","value":"Frame"}},{"kind":"exe_animation","id":"Scale","objRef":{"type":"string","value":"Frame"},"reverse":{"type":"boolean","value":false}}]}]},"Collapse":{"kind":"actiongroup","actions":[{"kind":"if_action","condition":{"statement":{"kind":"compare","operator":"eq","valuea":"#IsExpanded","typea":"var","valueb":true,"typeb":"boolean"}},"thenActions":[{"kind":"adjustvar","variable":"IsExpanded","operator":"set","value":{"type":"boolean","value":false}},{"kind":"exe_animation","id":"Scale","objRef":{"type":"string","value":"Frame"},"reverse":{"type":"boolean","value":true}}]}]},"CurrentStepChangedActionGroup":{"kind":"actiongroup","actions":[{"kind":"show","transition":"appear","objRef":{"type":"string","value":"_this"}},{"kind":"show","transition":"appear","objRef":{"type":"string","value":"Rib"}},{"kind":"if_action","condition":{"statement":{"kind":"compare","operator":"eq","valuea":"_player.6Usrq6znE4Z9.#CurrentStep","typea":"var","valueb":"#StepIndex","typeb":"var"}},"thenActions":[{"kind":"exe_actiongroup","id":"Rib.ActGrpSetCheckedState","params":[]}],"elseActions":[{"kind":"exe_actiongroup","id":"Rib.ActGrpClearCheckedState","params":[]}]}]}}},{"kind":"objgroup","objects":[{"kind":"vectorshape","rotation":0,"accType":"button","cliptobounds":false,"defaultAction":"onrelease","textLib":[{"kind":"textdata","uniqueId":"6NT019pJAMa_Rib__hover5","id":"01","linkId":"_hover5","type":"vectortext","altText":"Other Resources","xPos":0,"yPos":0,"width":0,"height":0,"shadowIndex":-1,"vectortext":{"left":0,"top":0,"right":431,"bottom":27,"pngfb":false,"pr":{"l":"Lib","i":131}}}],"shapemaskId":"","xPos":0,"yPos":0,"tabIndex":19,"tabEnabled":true,"xOffset":0,"yOffset":0,"rotateXPos":20,"rotateYPos":221.5,"scaleX":100,"scaleY":100,"alpha":100,"depth":1,"scrolling":true,"shuffleLock":false,"data":{"hotlinkId":"","accState":0,"vectorData":{"left":-2,"top":-2,"right":432,"bottom":438,"altText":"Other Resources","pngfb":false,"pr":{"l":"Lib","i":24}},"html5data":{"xPos":-2,"yPos":-2,"width":434,"height":440,"strokewidth":0}},"states":[{"kind":"state","name":"_hover","data":{"hotlinkId":"","accState":0,"vectorData":{"left":-2,"top":-2,"right":35,"bottom":438,"altText":"Other Resources","pngfb":false,"pr":{"l":"Lib","i":25}},"html5data":{"xPos":-2,"yPos":-2,"width":37,"height":440,"strokewidth":1}}},{"kind":"state","name":"_down","data":{"hotlinkId":"","accState":0,"vectorData":{"left":-2,"top":-2,"right":35,"bottom":438,"altText":"Other Resources","pngfb":false,"pr":{"l":"Lib","i":26}},"html5data":{"xPos":-2,"yPos":-2,"width":37,"height":440,"strokewidth":1}}},{"kind":"state","name":"_checked","data":{"hotlinkId":"","accState":0,"vectorData":{"left":-2,"top":-2,"right":35,"bottom":438,"altText":"Other Resources","pngfb":false,"pr":{"l":"Lib","i":125}},"html5data":{"xPos":-2,"yPos":-2,"width":37,"height":440,"strokewidth":1}}}],"animations":[{"kind":"animation","id":"","duration":750,"hidetextatstart":true,"animateshapewithtext":false,"tweens":[{"kind":"tween","time":0,"duration":750,"alpha":{"path":[{"kind":"segment","start":"0","dstart":"0","end":"100","dend":"0"}],"duration":750,"easing":"linear","easingdir":"easein"}}]}],"width":40,"height":443,"resume":false,"useHandCursor":true,"id":"Rib","variables":[{"kind":"variable","name":"_state","type":"string","value":"_default","resume":true},{"kind":"variable","name":"_hover","type":"boolean","value":false,"resume":true},{"kind":"variable","name":"_down","type":"boolean","value":false,"resume":true},{"kind":"variable","name":"_checked","type":"boolean","value":false,"resume":true}],"actionGroups":{"ActGrpClearStateVars":{"kind":"actiongroup","actions":[{"kind":"adjustvar","variable":"_hover","operator":"set","value":{"type":"boolean","value":false}},{"kind":"adjustvar","variable":"_down","operator":"set","value":{"type":"boolean","value":false}},{"kind":"adjustvar","variable":"_checked","operator":"set","value":{"type":"boolean","value":false}}]},"ActGrpSetHoverState":{"kind":"actiongroup","actions":[{"kind":"adjustvar","variable":"_hover","operator":"set","value":{"type":"boolean","value":true}},{"kind":"exe_actiongroup","id":"_setstates","params":[]}]},"ActGrpClearHoverState":{"kind":"actiongroup","actions":[{"kind":"adjustvar","variable":"_hover","operator":"set","value":{"type":"boolean","value":false}},{"kind":"exe_actiongroup","id":"_setstates","params":[]}]},"ActGrpSetDownState":{"kind":"actiongroup","actions":[{"kind":"adjustvar","variable":"_down","operator":"set","value":{"type":"boolean","value":true}},{"kind":"exe_actiongroup","id":"_setstates","params":[]}]},"ActGrpClearDownState":{"kind":"actiongroup","actions":[{"kind":"adjustvar","variable":"_down","operator":"set","value":{"type":"boolean","value":false}},{"kind":"exe_actiongroup","id":"_setstates","params":[]}]},"ActGrpSetCheckedState":{"kind":"actiongroup","actions":[{"kind":"adjustvar","variable":"_checked","operator":"set","value":{"type":"boolean","value":true}},{"kind":"exe_actiongroup","id":"_setstates","params":[]}]},"ActGrpClearCheckedState":{"kind":"actiongroup","actions":[{"kind":"adjustvar","variable":"_checked","operator":"set","value":{"type":"boolean","value":false}},{"kind":"exe_actiongroup","id":"_setstates","params":[]}]},"_setstates":{"kind":"actiongroup","actions":[{"kind":"if_action","condition":{"statement":{"kind":"or","statements":[{"kind":"compare","operator":"eq","valuea":"#_hover","typea":"var","valueb":true,"typeb":"boolean"},{"kind":"compare","operator":"eq","valuea":"#_down","typea":"var","valueb":true,"typeb":"boolean"},{"kind":"compare","operator":"eq","valuea":"#_checked","typea":"var","valueb":true,"typeb":"boolean"}]}},"thenActions":[{"kind":"if_action","condition":{"statement":{"kind":"compare","operator":"eq","valuea":"#_hover","typea":"var","valueb":true,"typeb":"boolean"}},"thenActions":[{"kind":"setobjstate","stateRef":{"type":"string","value":"_hover"},"objRef":{"type":"string","value":"_this"}}]},{"kind":"if_action","condition":{"statement":{"kind":"compare","operator":"eq","valuea":"#_down","typea":"var","valueb":true,"typeb":"boolean"}},"thenActions":[{"kind":"setobjstate","stateRef":{"type":"string","value":"_down"},"objRef":{"type":"string","value":"_this"}}]},{"kind":"if_action","condition":{"statement":{"kind":"compare","operator":"eq","valuea":"#_checked","typea":"var","valueb":true,"typeb":"boolean"}},"thenActions":[{"kind":"setobjstate","stateRef":{"type":"string","value":"_checked"},"objRef":{"type":"string","value":"_this"}}]}],"elseActions":[{"kind":"setobjstate","stateRef":{"type":"string","value":"_default"},"objRef":{"type":"string","value":"_this"}}]}]}},"events":[{"kind":"ontransitionin","actions":[{"kind":"exe_actiongroup","id":"_setstates","params":[]}]},{"kind":"onrollover","actions":[{"kind":"exe_actiongroup","id":"ActGrpSetHoverState","params":[]}]},{"kind":"onrollout","actions":[{"kind":"exe_actiongroup","id":"ActGrpClearHoverState","params":[]}]},{"kind":"onpress","actions":[{"kind":"exe_actiongroup","id":"ActGrpSetDownState","params":[]}]},{"kind":"onrelease","actions":[{"kind":"exe_actiongroup","id":"ActGrpClearDownState","params":[]},{"kind":"adjustvar","variable":"_player.6Usrq6znE4Z9.CurrentStep","operator":"set","value":{"type":"var","value":"_parent.#StepIndex"}}]},{"kind":"onreleaseoutside","actions":[{"kind":"exe_actiongroup","id":"ActGrpClearDownState","params":[]}]},{"kind":"onvarchanged","varname":"_player.6Usrq6znE4Z9.CurrentStep","priority":0,"actions":[{"kind":"exe_actiongroup","id":"_parent.CurrentStepChangedActionGroup","params":[]}]}]},{"kind":"slideframe","startingslide":"_player.6Usrq6znE4Z9.5mlbMFOGCkV","scalecontents":false,"shapemaskId":"","xPos":40,"yPos":0,"tabIndex":20,"tabEnabled":true,"xOffset":0,"yOffset":0,"rotateXPos":0,"rotateYPos":221.5,"scaleX":100,"scaleY":100,"alpha":100,"rotation":0,"depth":2,"scrolling":true,"shuffleLock":false,"animations":[{"kind":"animation","id":"Scale","duration":500,"animateshapewithtext":true,"tweens":[{"kind":"tween","time":0,"duration":500,"scale":{"path":[{"kind":"segment","startx":"0","starty":"100","dsx":"0","dsy":"0","endx":"100","endy":"100","dex":"0","dey":"0","startrelative":false,"endrelative":false}],"textonly":false,"useglobalaxes":false,"duration":500,"easing":"quadradic","easingdir":"easeinout"}}]}],"width":422,"height":443,"resume":false,"useHandCursor":true,"id":"Frame","events":[{"kind":"onanimationcomplete","id":"Scale","reverse":true,"actions":[{"kind":"hide","transition":"appear","objRef":{"type":"string","value":"_this"}}]},{"kind":"onanimationcomplete","id":"Scale","reverse":false,"actions":[{"kind":"setactivetimeline","objRef":{"type":"string","value":"_player.6Usrq6znE4Z9.5mlbMFOGCkV"}},{"kind":"resume_timeline","objRef":{"type":"string","value":"_player.6Usrq6znE4Z9.5mlbMFOGCkV"}},{"kind":"notify_preview","message":"SlideLoaded","data":"StepSlide5"}]}]}],"accType":"text","shapemaskId":"","xPos":653,"yPos":70,"tabIndex":18,"tabEnabled":false,"xOffset":0,"yOffset":0,"rotateXPos":231,"rotateYPos":221.5,"scaleX":100,"scaleY":100,"alpha":100,"rotation":0,"depth":6,"scrolling":true,"shuffleLock":false,"animations":[{"kind":"animation","id":"Move","duration":500,"animateshapewithtext":true,"tweens":[{"kind":"tween","time":0,"duration":500,"position":{"relativerotation":false,"relativestartpoint":false,"path":[{"kind":"segment","type":"line","anchora":{"x":"$InitXPos","y":"$InitYPos","dx":"-422","dy":"0"},"anchorb":{"x":"$InitXPos","y":"$InitYPos","dx":"0","dy":"0"}}],"duration":500,"easing":"quadradic","easingdir":"easeinout"}}]}],"width":462,"height":443,"resume":false,"useHandCursor":true,"id":"Slider5","variables":[{"kind":"variable","name":"IsOpen","type":"boolean","value":true,"resume":true},{"kind":"variable","name":"IsExpanded","type":"boolean","value":false,"resume":true},{"kind":"variable","name":"StepIndex","type":"number","value":5,"resume":true}],"actionGroups":{"OpenSlider":{"kind":"actiongroup","actions":[{"kind":"if_action","condition":{"statement":{"kind":"compare","operator":"eq","valuea":"#IsOpen","typea":"var","valueb":false,"typeb":"boolean"}},"thenActions":[{"kind":"adjustvar","variable":"IsOpen","operator":"set","value":{"type":"boolean","value":true}},{"kind":"exe_animation","id":"Move","objRef":{"type":"string","value":"_this"},"reverse":{"type":"boolean","value":false}}]}]},"CloseSlider":{"kind":"actiongroup","actions":[{"kind":"if_action","condition":{"statement":{"kind":"compare","operator":"eq","valuea":"#IsOpen","typea":"var","valueb":true,"typeb":"boolean"}},"thenActions":[{"kind":"adjustvar","variable":"IsOpen","operator":"set","value":{"type":"boolean","value":false}},{"kind":"exe_animation","id":"Move","objRef":{"type":"string","value":"_this"},"reverse":{"type":"boolean","value":true}}]}]},"Expand":{"kind":"actiongroup","actions":[{"kind":"if_action","condition":{"statement":{"kind":"compare","operator":"eq","valuea":"#IsExpanded","typea":"var","valueb":false,"typeb":"boolean"}},"thenActions":[{"kind":"adjustvar","variable":"IsExpanded","operator":"set","value":{"type":"boolean","value":true}},{"kind":"show","transition":"appear","objRef":{"type":"string","value":"Frame"}},{"kind":"exe_animation","id":"Scale","objRef":{"type":"string","value":"Frame"},"reverse":{"type":"boolean","value":false}}]}]},"Collapse":{"kind":"actiongroup","actions":[{"kind":"if_action","condition":{"statement":{"kind":"compare","operator":"eq","valuea":"#IsExpanded","typea":"var","valueb":true,"typeb":"boolean"}},"thenActions":[{"kind":"adjustvar","variable":"IsExpanded","operator":"set","value":{"type":"boolean","value":false}},{"kind":"exe_animation","id":"Scale","objRef":{"type":"string","value":"Frame"},"reverse":{"type":"boolean","value":true}}]}]},"CurrentStepChangedActionGroup":{"kind":"actiongroup","actions":[{"kind":"show","transition":"appear","objRef":{"type":"string","value":"_this"}},{"kind":"show","transition":"appear","objRef":{"type":"string","value":"Rib"}},{"kind":"if_action","condition":{"statement":{"kind":"compare","operator":"eq","valuea":"_player.6Usrq6znE4Z9.#CurrentStep","typea":"var","valueb":"#StepIndex","typeb":"var"}},"thenActions":[{"kind":"exe_actiongroup","id":"Rib.ActGrpSetCheckedState","params":[]}],"elseActions":[{"kind":"exe_actiongroup","id":"Rib.ActGrpClearCheckedState","params":[]}]}]}}}],"startTime":-1,"elapsedTimeMode":"normal","width":720,"height":540,"resume":false,"useHandCursor":false,"id":"Sliders","actionGroups":{"ChangeStep":{"kind":"actiongroup","actions":[{"kind":"if_action","condition":{"statement":{"kind":"compare","operator":"gte","valuea":"_player.6Usrq6znE4Z9.#CurrentStep","typea":"var","valueb":0,"typeb":"number"}},"thenActions":[{"kind":"media_play","objRef":{"type":"string","value":"_player.6Usrq6znE4Z9.65a13OWWx0s.Select"}}]},{"kind":"if_action","condition":{"statement":{"kind":"compare","operator":"eq","valuea":"_player.6Usrq6znE4Z9.#CurrentStep","typea":"var","valueb":0,"typeb":"number"}},"thenActions":[{"kind":"exe_actiongroup","id":"Slider0.Expand","params":[]}],"elseActions":[{"kind":"exe_actiongroup","id":"Slider0.Collapse","params":[]}]},{"kind":"if_action","condition":{"statement":{"kind":"compare","operator":"lt","valuea":"_player.6Usrq6znE4Z9.#CurrentStep","typea":"var","valueb":0,"typeb":"number"}},"thenActions":[{"kind":"exe_actiongroup","id":"Slider0.OpenSlider","params":[]}],"elseActions":[{"kind":"exe_actiongroup","id":"Slider0.CloseSlider","params":[]}]},{"kind":"if_action","condition":{"statement":{"kind":"compare","operator":"eq","valuea":"_player.6Usrq6znE4Z9.#CurrentStep","typea":"var","valueb":1,"typeb":"number"}},"thenActions":[{"kind":"exe_actiongroup","id":"Slider1.Expand","params":[]}],"elseActions":[{"kind":"exe_actiongroup","id":"Slider1.Collapse","params":[]}]},{"kind":"if_action","condition":{"statement":{"kind":"compare","operator":"lt","valuea":"_player.6Usrq6znE4Z9.#CurrentStep","typea":"var","valueb":1,"typeb":"number"}},"thenActions":[{"kind":"exe_actiongroup","id":"Slider1.OpenSlider","params":[]}],"elseActions":[{"kind":"exe_actiongroup","id":"Slider1.CloseSlider","params":[]}]},{"kind":"if_action","condition":{"statement":{"kind":"compare","operator":"eq","valuea":"_player.6Usrq6znE4Z9.#CurrentStep","typea":"var","valueb":2,"typeb":"number"}},"thenActions":[{"kind":"exe_actiongroup","id":"Slider2.Expand","params":[]}],"elseActions":[{"kind":"exe_actiongroup","id":"Slider2.Collapse","params":[]}]},{"kind":"if_action","condition":{"statement":{"kind":"compare","operator":"lt","valuea":"_player.6Usrq6znE4Z9.#CurrentStep","typea":"var","valueb":2,"typeb":"number"}},"thenActions":[{"kind":"exe_actiongroup","id":"Slider2.OpenSlider","params":[]}],"elseActions":[{"kind":"exe_actiongroup","id":"Slider2.CloseSlider","params":[]}]},{"kind":"if_action","condition":{"statement":{"kind":"compare","operator":"eq","valuea":"_player.6Usrq6znE4Z9.#CurrentStep","typea":"var","valueb":3,"typeb":"number"}},"thenActions":[{"kind":"exe_actiongroup","id":"Slider3.Expand","params":[]}],"elseActions":[{"kind":"exe_actiongroup","id":"Slider3.Collapse","params":[]}]},{"kind":"if_action","condition":{"statement":{"kind":"compare","operator":"lt","valuea":"_player.6Usrq6znE4Z9.#CurrentStep","typea":"var","valueb":3,"typeb":"number"}},"thenActions":[{"kind":"exe_actiongroup","id":"Slider3.OpenSlider","params":[]}],"elseActions":[{"kind":"exe_actiongroup","id":"Slider3.CloseSlider","params":[]}]},{"kind":"if_action","condition":{"statement":{"kind":"compare","operator":"eq","valuea":"_player.6Usrq6znE4Z9.#CurrentStep","typea":"var","valueb":4,"typeb":"number"}},"thenActions":[{"kind":"exe_actiongroup","id":"Slider4.Expand","params":[]}],"elseActions":[{"kind":"exe_actiongroup","id":"Slider4.Collapse","params":[]}]},{"kind":"if_action","condition":{"statement":{"kind":"compare","operator":"lt","valuea":"_player.6Usrq6znE4Z9.#CurrentStep","typea":"var","valueb":4,"typeb":"number"}},"thenActions":[{"kind":"exe_actiongroup","id":"Slider4.OpenSlider","params":[]}],"elseActions":[{"kind":"exe_actiongroup","id":"Slider4.CloseSlider","params":[]}]},{"kind":"if_action","condition":{"statement":{"kind":"compare","operator":"eq","valuea":"_player.6Usrq6znE4Z9.#CurrentStep","typea":"var","valueb":5,"typeb":"number"}},"thenActions":[{"kind":"exe_actiongroup","id":"Slider5.Expand","params":[]}],"elseActions":[{"kind":"exe_actiongroup","id":"Slider5.Collapse","params":[]}]},{"kind":"if_action","condition":{"statement":{"kind":"compare","operator":"lt","valuea":"_player.6Usrq6znE4Z9.#CurrentStep","typea":"var","valueb":5,"typeb":"number"}},"thenActions":[{"kind":"exe_actiongroup","id":"Slider5.OpenSlider","params":[]}],"elseActions":[{"kind":"exe_actiongroup","id":"Slider5.CloseSlider","params":[]}]}]},"InitialSetupActionGroup":{"kind":"actiongroup","actions":[{"kind":"exe_actiongroup","id":"Slider0.CurrentStepChangedActionGroup","params":[]},{"kind":"exe_actiongroup","id":"Slider1.CurrentStepChangedActionGroup","params":[]},{"kind":"exe_actiongroup","id":"Slider2.CurrentStepChangedActionGroup","params":[]},{"kind":"exe_actiongroup","id":"Slider3.CurrentStepChangedActionGroup","params":[]},{"kind":"exe_actiongroup","id":"Slider4.CurrentStepChangedActionGroup","params":[]},{"kind":"exe_actiongroup","id":"Slider5.CurrentStepChangedActionGroup","params":[]},{"kind":"exe_actiongroup","id":"ChangeStep","params":[]}]}},"events":[{"kind":"onvarchanged","varname":"_player.6Usrq6znE4Z9.CurrentStep","priority":0,"actions":[{"kind":"exe_actiongroup","id":"ChangeStep","params":[]}]}]}],"showAnimationId":"","mergedInstanceId":"9","lmsId":"","width":720,"height":540,"resume":true,"background":{"type":"vector","vectorData":{"left":0,"top":0,"right":720,"bottom":540,"pngfb":false,"pr":{"l":"Lib","i":122}}},"id":"65a13OWWx0s","actionGroups":{"StepBackward":{"kind":"actiongroup","actions":[{"kind":"if_action","condition":{"statement":{"kind":"compare","operator":"gt","valuea":"_player.6Usrq6znE4Z9.#CurrentStep","typea":"var","valueb":0,"typeb":"number"}},"thenActions":[{"kind":"adjustvar","variable":"_player.6Usrq6znE4Z9.CurrentStep","operator":"sub","value":{"type":"number","value":1}}],"elseActions":[{"kind":"history_prev"}]}]},"StepForward":{"kind":"actiongroup","actions":[{"kind":"if_action","condition":{"statement":{"kind":"compare","operator":"lt","valuea":"_player.6Usrq6znE4Z9.#CurrentStep","typea":"var","valueb":5,"typeb":"number"}},"thenActions":[{"kind":"adjustvar","variable":"_player.6Usrq6znE4Z9.CurrentStep","operator":"add","value":{"type":"number","value":1}}],"elseActions":[{"kind":"gotoplay","window":"_current","wndtype":"normal","objRef":{"type":"string","value":"_parent._parent._player.5bOFdDIvZFR.383"}}]}]},"MergedMenuNotification":{"kind":"actiongroup","actions":[{"kind":"if_action","condition":{"statement":{"kind":"compare","operator":"eq","valuea":"_player.6Usrq6znE4Z9.#CurrentStep","typea":"var","valueb":0,"typeb":"number"}},"thenActions":[{"kind":"notifylinkselected","id":"6Usrq6znE4Z9.65a13OWWx0s.5yI53hjII2G"}]},{"kind":"if_action","condition":{"statement":{"kind":"compare","operator":"eq","valuea":"_player.6Usrq6znE4Z9.#CurrentStep","typea":"var","valueb":1,"typeb":"number"}},"thenActions":[{"kind":"notifylinkselected","id":"6Usrq6znE4Z9.65a13OWWx0s.6pyr75RMUPh"}]},{"kind":"if_action","condition":{"statement":{"kind":"compare","operator":"eq","valuea":"_player.6Usrq6znE4Z9.#CurrentStep","typea":"var","valueb":2,"typeb":"number"}},"thenActions":[{"kind":"notifylinkselected","id":"6Usrq6znE4Z9.65a13OWWx0s.5uutonCRSl8"}]},{"kind":"if_action","condition":{"statement":{"kind":"compare","operator":"eq","valuea":"_player.6Usrq6znE4Z9.#CurrentStep","typea":"var","valueb":3,"typeb":"number"}},"thenActions":[{"kind":"notifylinkselected","id":"6Usrq6znE4Z9.65a13OWWx0s.5tItiomFR3N"}]},{"kind":"if_action","condition":{"statement":{"kind":"compare","operator":"eq","valuea":"_player.6Usrq6znE4Z9.#CurrentStep","typea":"var","valueb":4,"typeb":"number"}},"thenActions":[{"kind":"notifylinkselected","id":"6Usrq6znE4Z9.65a13OWWx0s.6KraMQSL7Xy"}]},{"kind":"if_action","condition":{"statement":{"kind":"compare","operator":"eq","valuea":"_player.6Usrq6znE4Z9.#CurrentStep","typea":"var","valueb":5,"typeb":"number"}},"thenActions":[{"kind":"notifylinkselected","id":"6Usrq6znE4Z9.65a13OWWx0s.5mlbMFOGCkV"}]}]},"MergedMenuClicked":{"kind":"actiongroup","actions":[]}},"events":[{"kind":"ontransitionin","actions":[{"kind":"if_action","condition":{"statement":{"kind":"compare","operator":"eq","valuea":"$WindowId","typea":"property","valueb":"_frame","typeb":"string"}},"thenActions":[{"kind":"set_frame_layout","name":"pxnanbnsnfns01001000001"}],"elseActions":[{"kind":"set_window_control_layout","name":"pxnanbnsnfns01001000001"}]},{"kind":"exe_actiongroup","id":"MergedMenuNotification","params":[]}]},{"kind":"onprevslide","actions":[{"kind":"exe_actiongroup","id":"StepBackward","params":[]}]},{"kind":"onnextslide","actions":[{"kind":"exe_actiongroup","id":"StepForward","params":[]}]},{"kind":"onvarchanged","varname":"_player.6Usrq6znE4Z9.CurrentStep","priority":-1,"actions":[{"kind":"save_resume_data","slideref":{"type":"string","value":"_player.6Usrq6znE4Z9.65a13OWWx0s"}},{"kind":"exe_actiongroup","id":"_player.6Usrq6znE4Z9.UpdatePrevNextButtonState","params":[]},{"kind":"exe_actiongroup","id":"MergedMenuNotification","params":[]}]},{"kind":"onslidestart","actions":[{"kind":"show_slidelayer","hideOthers":"never","transition":"appear","objRef":{"type":"string","value":"Sliders"}},{"kind":"exe_actiongroup","id":"_player.6Usrq6znE4Z9.UpdatePrevNextButtonState","params":[]}]},{"kind":"onbeforeslidein","actions":[{"kind":"exe_actiongroup","id":"_player.6Usrq6znE4Z9.65a13OWWx0s.MergedMenuClicked","params":[]}]}]}');
