# Supplementary material for: An Evidence-Based Approach to Teaching Obesity Management to Medical Students
Source: MedEdPORTAL. 2017 Dec 20;13:10662. doi: 10.15766/mep_2374-8265.10662 (PMC6338064; doi:10.15766/mep_2374-8265.10662)
Supplement: Supplementary file 1 — A. Learning Module folder B. Survey Instrument.docx [file mep-13-10662-s001.zip › A. Learning Module folder/html5/data/js/96KraMQSL7Xy.js]

window.globalProvideData('slide', '{"title":"On-line free tools for lifestyle change","trackViews":true,"showMenuResultIcon":false,"viewGroupId":"6Usrq6znE4Z99","historyGroupId":"6Usrq6znE4Z99","videoZoom":"","scrolling":false,"transition":"appear","transDuration":0,"transDir":1,"wipeTrans":false,"slideLock":false,"navIndex":8,"globalAudioId":"","thumbnailid":"","presenterRef":{"id":"none"},"showAnimationId":"","mergedInstanceId":"9","lmsId":"","width":422,"height":443,"resume":false,"background":{"type":"vector","vectorData":{"left":-2,"top":-2,"right":417,"bottom":438,"pngfb":false,"pr":{"l":"Lib","i":50}}},"id":"6KraMQSL7Xy","events":[{"kind":"ontransitionin","actions":[{"kind":"if_action","condition":{"statement":{"kind":"compare","operator":"eq","valuea":"$WindowId","typea":"property","valueb":"_frame","typeb":"string"}},"thenActions":[{"kind":"set_frame_layout","name":"pxnanbnsnfns01001000001"}],"elseActions":[{"kind":"set_window_control_layout","name":"pxnanbnsnfns01001000001"}]}]}],"slideLayers":[{"enableSeek":true,"enableReplay":true,"timeline":{"duration":5000,"events":[{"kind":"ontimelinetick","time":0,"actions":[{"kind":"show","transition":"custom","animationId":"Entrance","reverse":false,"objRef":{"type":"string","value":".StepTitle4"}},{"kind":"show","transition":"appear","objRef":{"type":"string","value":"ContentContainer"}},{"kind":"show","transition":"custom","animationId":"Entrance","reverse":false,"objRef":{"type":"string","value":".ContentContainer.ScrollArea"}},{"kind":"show","transition":"custom","animationId":"Entrance","reverse":false,"objRef":{"type":"string","value":".ContentContainer.ScrollArea.Text4"}}]}]},"objects":[{"kind":"vectorshape","rotation":0,"accType":"text","cliptobounds":false,"defaultAction":"","textLib":[{"kind":"textdata","uniqueId":"6NT019pJAMa_StepTitle4_StepTitle44","id":"01","linkId":"StepTitle44","type":"vectortext","altText":"On-line free tools for lifestyle change","xPos":0,"yPos":0,"width":0,"height":0,"shadowIndex":-1,"vectortext":{"left":0,"top":-2,"right":329,"bottom":25,"pngfb":false,"pr":{"l":"Lib","i":140}}}],"shapemaskId":"","xPos":14,"yPos":14,"tabIndex":0,"tabEnabled":true,"xOffset":0,"yOffset":0,"rotateXPos":194.5,"rotateYPos":11.5,"scaleX":100,"scaleY":100,"alpha":100,"depth":1,"scrolling":true,"shuffleLock":false,"data":{"hotlinkId":"","accState":0,"vectorData":{"left":0,"top":-2,"right":403,"bottom":37,"altText":"On-line free tools for lifestyle change","pngfb":false,"pr":{"l":"Lib","i":22}},"html5data":{"xPos":0,"yPos":-2,"width":403,"height":39,"strokewidth":0}},"animations":[{"kind":"animation","id":"Entrance","duration":0,"hidetextatstart":true,"animateshapewithtext":false,"tweens":[{"kind":"tween","time":0,"duration":0,"alpha":{"path":[{"kind":"segment","start":"0","dstart":"0","end":"100","dend":"0"}],"duration":0,"easing":"linear","easingdir":"easein"}}]}],"width":389,"height":23,"resume":false,"useHandCursor":true,"id":"StepTitle4"},{"kind":"objgroup","objects":[{"kind":"scrollarea","contentwidth":355,"contentheight":704,"objects":[{"kind":"vectorshape","rotation":0,"accType":"text","cliptobounds":false,"defaultAction":"","textLib":[{"kind":"textdata","uniqueId":"6NT019pJAMa_Text4_Text44","id":"01","linkId":"Text44","type":"vectortext","altText":"<Document xmlns:xsi=\\"http://www.w3.org/2001/XMLSchema-instance\\" xmlns:xsd=\\"http://www.w3.org/2001/XMLSchema\\">\\r\\n  <Content>\\r\\n    <Block>\\r\\n      <Style FlowDirection=\\"LeftToRight\\" LeadingMargin=\\"0\\" TrailingMargin=\\"0\\" FirstLineMargin=\\"0\\" Justification=\\"Left\\" CustomTabStops=\\"\\" LineSpacingRule=\\"Single\\" LineSpacing=\\"20\\" SpacingBefore=\\"0\\" SpacingAfter=\\"0\\">\\r\\n        <ListStyle ListType=\\"None\\" ListTypeFormat=\\"Parentheses\\" Color=\\"#000000\\" BulletFont=\\"Arial\\" />\\r\\n      </Style>\\r\\n      <Span Text=\\"Federal evidence-based resources:&#xA;\\">\\r\\n        <Style FontIsBold=\\"True\\" FontIsItalic=\\"False\\" FontIsUnderline=\\"True\\" FontIsStrikeout=\\"False\\" />\\r\\n      </Span>\\r\\n    </Block>\\r\\n    <Block>\\r\\n      <Style FlowDirection=\\"LeftToRight\\" LeadingMargin=\\"54\\" TrailingMargin=\\"0\\" FirstLineMargin=\\"36\\" Justification=\\"Left\\" CustomTabStops=\\"\\" ListLevel=\\"1\\" LineSpacingRule=\\"Single\\" LineSpacing=\\"20\\" SpacingBefore=\\"0\\" SpacingAfter=\\"0\\">\\r\\n        <ListStyle ListType=\\"Bullet\\" ListTypeFormat=\\"Parentheses\\" Color=\\"#000000\\" BulletChar=\\"•\\" BulletFont=\\"Arial\\">\\r\\n          <BulletPicture Size=\\"0x0\\" />\\r\\n        </ListStyle>\\r\\n      </Style>\\r\\n      <Span Text=\\"NIH BMI: calculator \\">\\r\\n        <Style FontIsBold=\\"False\\" FontIsItalic=\\"False\\" FontIsUnderline=\\"False\\" FontIsStrikeout=\\"False\\" />\\r\\n      </Span>\\r\\n      <Span Text=\\"https://www.nhlbi.nih.gov/health/educational/lose_wt/BMI/bmicalc.htm \\">\\r\\n        <Style FontIsBold=\\"False\\" FontIsItalic=\\"False\\" FontIsUnderline=\\"True\\" FontIsStrikeout=\\"False\\" LinkId=\\"0ed55e6d-3626-4e42-a32d-a02a0473dd32\\" LinkColor=\\"hlink,00\\" />\\r\\n      </Span>\\r\\n      <Span Text=\\"&#xA;\\">\\r\\n        <Style FontIsBold=\\"False\\" FontIsItalic=\\"False\\" FontIsUnderline=\\"False\\" FontIsStrikeout=\\"False\\" />\\r\\n      </Span>\\r\\n    </Block>\\r\\n    <Block>\\r\\n      <Style FlowDirection=\\"LeftToRight\\" LeadingMargin=\\"54\\" TrailingMargin=\\"0\\" FirstLineMargin=\\"36\\" Justification=\\"Left\\" CustomTabStops=\\"\\" ListLevel=\\"1\\" LineSpacingRule=\\"Single\\" LineSpacing=\\"20\\" SpacingBefore=\\"0\\" SpacingAfter=\\"0\\">\\r\\n        <ListStyle ListType=\\"Bullet\\" ListTypeFormat=\\"Parentheses\\" Color=\\"#000000\\" BulletChar=\\"•\\" BulletFont=\\"Arial\\">\\r\\n          <BulletPicture Size=\\"0x0\\" />\\r\\n        </ListStyle>\\r\\n      </Style>\\r\\n      <Span Text=\\"NIDDK body weight planner \\">\\r\\n        <Style FontIsBold=\\"False\\" FontIsItalic=\\"False\\" FontIsUnderline=\\"False\\" FontIsStrikeout=\\"False\\" />\\r\\n      </Span>\\r\\n      <Span Text=\\"http://www.niddk.nih.gov/health-information/health-topics/weight-control/body-weight-planner/Pages/bwp.aspx \\">\\r\\n        <Style FontIsBold=\\"False\\" FontIsItalic=\\"False\\" FontIsUnderline=\\"True\\" FontIsStrikeout=\\"False\\" LinkId=\\"3ffce85c-fd42-4f07-9710-04d09af61a06\\" LinkColor=\\"hlink,00\\" />\\r\\n      </Span>\\r\\n      <Span Text=\\"&#xA;\\">\\r\\n        <Style FontIsBold=\\"False\\" FontIsItalic=\\"False\\" FontIsUnderline=\\"False\\" FontIsStrikeout=\\"False\\" />\\r\\n      </Span>\\r\\n    </Block>\\r\\n    <Block>\\r\\n      <Style FlowDirection=\\"LeftToRight\\" LeadingMargin=\\"54\\" TrailingMargin=\\"0\\" FirstLineMargin=\\"36\\" Justification=\\"Left\\" CustomTabStops=\\"\\" ListLevel=\\"1\\" LineSpacingRule=\\"Single\\" LineSpacing=\\"20\\" SpacingBefore=\\"0\\" SpacingAfter=\\"0\\">\\r\\n        <ListStyle ListType=\\"Bullet\\" ListTypeFormat=\\"Parentheses\\" Color=\\"#000000\\" BulletChar=\\"•\\" BulletFont=\\"Arial\\">\\r\\n          <BulletPicture Size=\\"0x0\\" />\\r\\n        </ListStyle>\\r\\n      </Style>\\r\\n      <Span Text=\\"Calorie restriction diet examples and self-monitoring tool:  \\">\\r\\n        <Style FontIsBold=\\"False\\" FontIsItalic=\\"False\\" FontIsUnderline=\\"False\\" FontIsStrikeout=\\"False\\" />\\r\\n      </Span>\\r\\n      <Span Text=\\"http://www.choosemyplate.gov/tools-daily-food-plans\\">\\r\\n        <Style FontIsBold=\\"False\\" FontIsItalic=\\"False\\" FontIsUnderline=\\"True\\" FontIsStrikeout=\\"False\\" LinkId=\\"43a8f10f-1daa-45f2-b8cf-6320cad4ab5a\\" LinkColor=\\"hlink,00\\" />\\r\\n      </Span>\\r\\n      <Span Text=\\"&#xA;\\">\\r\\n        <Style FontIsBold=\\"False\\" FontIsItalic=\\"False\\" FontIsUnderline=\\"False\\" FontIsStrikeout=\\"False\\" />\\r\\n      </Span>\\r\\n    </Block>\\r\\n    <Block>\\r\\n      <Style FlowDirection=\\"LeftToRight\\" LeadingMargin=\\"54\\" TrailingMargin=\\"0\\" FirstLineMargin=\\"36\\" Justification=\\"Left\\" CustomTabStops=\\"\\" ListLevel=\\"1\\" LineSpacingRule=\\"Single\\" LineSpacing=\\"20\\" SpacingBefore=\\"0\\" SpacingAfter=\\"0\\">\\r\\n        <ListStyle ListType=\\"Bullet\\" ListTypeFormat=\\"Parentheses\\" Color=\\"#000000\\" BulletChar=\\"•\\" BulletFont=\\"Arial\\">\\r\\n          <BulletPicture Size=\\"0x0\\" />\\r\\n        </ListStyle>\\r\\n      </Style>\\r\\n      <Span Text=\\"US department of health and human service \\">\\r\\n        <Style FontIsBold=\\"False\\" FontIsItalic=\\"False\\" FontIsUnderline=\\"False\\" FontIsStrikeout=\\"False\\" />\\r\\n      </Span>\\r\\n      <Span Text=\\"www.Healthfinder.gov  \\">\\r\\n        <Style FontIsBold=\\"False\\" FontIsItalic=\\"False\\" FontIsUnderline=\\"True\\" FontIsStrikeout=\\"False\\" LinkId=\\"81aaa243-f639-415c-a601-7428f2f27bfd\\" LinkColor=\\"hlink,00\\" />\\r\\n      </Span>\\r\\n      <Span Text=\\"&#xA;\\">\\r\\n        <Style FontIsBold=\\"False\\" FontIsItalic=\\"False\\" FontIsUnderline=\\"False\\" FontIsStrikeout=\\"False\\" />\\r\\n      </Span>\\r\\n    </Block>\\r\\n    <Block>\\r\\n      <Style FlowDirection=\\"LeftToRight\\" LeadingMargin=\\"54\\" TrailingMargin=\\"0\\" FirstLineMargin=\\"36\\" Justification=\\"Left\\" CustomTabStops=\\"\\" ListLevel=\\"1\\" LineSpacingRule=\\"Single\\" LineSpacing=\\"20\\" SpacingBefore=\\"0\\" SpacingAfter=\\"0\\">\\r\\n        <ListStyle ListType=\\"Bullet\\" ListTypeFormat=\\"Parentheses\\" Color=\\"#000000\\" BulletChar=\\"•\\" BulletFont=\\"Arial\\">\\r\\n          <BulletPicture Size=\\"0x0\\" />\\r\\n        </ListStyle>\\r\\n      </Style>\\r\\n      <Span Text=\\"US department of agriculture (self-monitoring) \\">\\r\\n        <Style FontIsBold=\\"False\\" FontIsItalic=\\"False\\" FontIsUnderline=\\"False\\" FontIsStrikeout=\\"False\\" />\\r\\n      </Span>\\r\\n      <Span Text=\\"www.Supertracker.usda.gov \\">\\r\\n        <Style FontIsBold=\\"False\\" FontIsItalic=\\"False\\" FontIsUnderline=\\"True\\" FontIsStrikeout=\\"False\\" LinkId=\\"d185380a-29c8-4195-9bee-f49163817816\\" LinkColor=\\"hlink,00\\" />\\r\\n      </Span>\\r\\n      <Span Text=\\"&#xA;\\">\\r\\n        <Style FontIsBold=\\"False\\" FontIsItalic=\\"False\\" FontIsUnderline=\\"False\\" FontIsStrikeout=\\"False\\" />\\r\\n      </Span>\\r\\n    </Block>\\r\\n    <Block>\\r\\n      <Style FlowDirection=\\"LeftToRight\\" LeadingMargin=\\"54\\" TrailingMargin=\\"0\\" FirstLineMargin=\\"36\\" Justification=\\"Left\\" CustomTabStops=\\"\\" ListLevel=\\"1\\" LineSpacingRule=\\"Single\\" LineSpacing=\\"20\\" SpacingBefore=\\"0\\" SpacingAfter=\\"0\\">\\r\\n        <ListStyle ListType=\\"Bullet\\" ListTypeFormat=\\"Parentheses\\" Color=\\"#000000\\" BulletChar=\\"•\\" BulletFont=\\"Arial\\">\\r\\n          <BulletPicture Size=\\"0x0\\" />\\r\\n        </ListStyle>\\r\\n      </Style>\\r\\n      <Span Text=\\"NIH: information for older population \\">\\r\\n        <Style FontIsBold=\\"False\\" FontIsItalic=\\"False\\" FontIsUnderline=\\"False\\" FontIsStrikeout=\\"False\\" />\\r\\n      </Span>\\r\\n      <Span Text=\\"https://go4life.nia.nih.gov/ \\">\\r\\n        <Style FontIsBold=\\"False\\" FontIsItalic=\\"False\\" FontIsUnderline=\\"True\\" FontIsStrikeout=\\"False\\" LinkId=\\"210d522f-7b61-4e90-a516-7a85b9b66817\\" LinkColor=\\"hlink,00\\" />\\r\\n      </Span>\\r\\n      <Span Text=\\"&#xA;\\">\\r\\n        <Style FontIsBold=\\"False\\" FontIsItalic=\\"False\\" FontIsUnderline=\\"False\\" FontIsStrikeout=\\"False\\" />\\r\\n      </Span>\\r\\n    </Block>\\r\\n    <Block>\\r\\n      <Style FlowDirection=\\"LeftToRight\\" LeadingMargin=\\"54\\" TrailingMargin=\\"0\\" FirstLineMargin=\\"36\\" Justification=\\"Left\\" CustomTabStops=\\"\\" ListLevel=\\"1\\" LineSpacingRule=\\"Single\\" LineSpacing=\\"20\\" SpacingBefore=\\"0\\" SpacingAfter=\\"0\\">\\r\\n        <ListStyle ListType=\\"Bullet\\" ListTypeFormat=\\"Parentheses\\" Color=\\"#000000\\" BulletChar=\\"•\\" BulletFont=\\"Arial\\">\\r\\n          <BulletPicture Size=\\"0x0\\" />\\r\\n        </ListStyle>\\r\\n      </Style>\\r\\n      <Span Text=\\"NIH information for kids: \\">\\r\\n        <Style FontIsBold=\\"False\\" FontIsItalic=\\"False\\" FontIsUnderline=\\"False\\" FontIsStrikeout=\\"False\\" />\\r\\n      </Span>\\r\\n      <Span Text=\\"www.nhlbi.nih.gov/health/educational/wecan&#xA;\\">\\r\\n        <Style FontIsBold=\\"False\\" FontIsItalic=\\"False\\" FontIsUnderline=\\"True\\" FontIsStrikeout=\\"False\\" LinkId=\\"56a68a05-b41f-49c2-a00e-ccfbd17c2f48\\" LinkColor=\\"hlink,00\\" />\\r\\n      </Span>\\r\\n    </Block>\\r\\n    <Block>\\r\\n      <Style FlowDirection=\\"LeftToRight\\" LeadingMargin=\\"0\\" TrailingMargin=\\"0\\" FirstLineMargin=\\"0\\" Justification=\\"Left\\" CustomTabStops=\\"\\" LineSpacingRule=\\"Single\\" LineSpacing=\\"20\\" SpacingBefore=\\"0\\" SpacingAfter=\\"0\\">\\r\\n        <ListStyle ListType=\\"None\\" ListTypeFormat=\\"Parentheses\\" Color=\\"#000000\\" BulletFont=\\"Arial\\" />\\r\\n      </Style>\\r\\n      <Span Text=\\"&#xA;\\">\\r\\n        <Style FontIsBold=\\"False\\" FontIsItalic=\\"False\\" FontIsUnderline=\\"False\\" FontIsStrikeout=\\"False\\" />\\r\\n      </Span>\\r\\n    </Block>\\r\\n    <Block>\\r\\n      <Style FlowDirection=\\"LeftToRight\\" LeadingMargin=\\"0\\" TrailingMargin=\\"0\\" FirstLineMargin=\\"0\\" Justification=\\"Left\\" CustomTabStops=\\"\\" LineSpacingRule=\\"Single\\" LineSpacing=\\"20\\" SpacingBefore=\\"0\\" SpacingAfter=\\"0\\">\\r\\n        <ListStyle ListType=\\"None\\" ListTypeFormat=\\"Parentheses\\" Color=\\"#000000\\" BulletFont=\\"Arial\\" />\\r\\n      </Style>\\r\\n      <Span Text=\\"Other resources \\">\\r\\n        <Style FontIsBold=\\"True\\" FontIsItalic=\\"False\\" FontIsUnderline=\\"True\\" FontIsStrikeout=\\"False\\" />\\r\\n      </Span>\\r\\n      <Span Text=\\"(Apovian CM et al, Obesity, 2015 DOI: \\">\\r\\n        <Style FontIsBold=\\"False\\" FontIsItalic=\\"False\\" FontIsUnderline=\\"False\\" FontIsStrikeout=\\"False\\" />\\r\\n      </Span>\\r\\n      <Span Text=\\"10.1002/oby.21140\\">\\r\\n        <Style FontIsBold=\\"False\\" FontIsItalic=\\"False\\" FontIsUnderline=\\"True\\" FontIsStrikeout=\\"False\\" LinkId=\\"a75e5bb9-c789-4a8e-93b2-1f365f267482\\" LinkColor=\\"hlink,00\\" />\\r\\n      </Span>\\r\\n      <Span Text=\\"):  &#xA;\\">\\r\\n        <Style FontIsBold=\\"False\\" FontIsItalic=\\"False\\" FontIsUnderline=\\"False\\" FontIsStrikeout=\\"False\\" />\\r\\n      </Span>\\r\\n    </Block>\\r\\n    <Block>\\r\\n      <Style FlowDirection=\\"LeftToRight\\" LeadingMargin=\\"54\\" TrailingMargin=\\"0\\" FirstLineMargin=\\"36\\" Justification=\\"Left\\" CustomTabStops=\\"\\" ListLevel=\\"1\\" LineSpacingRule=\\"Single\\" LineSpacing=\\"20\\" SpacingBefore=\\"0\\" SpacingAfter=\\"0\\">\\r\\n        <ListStyle ListType=\\"Bullet\\" ListTypeFormat=\\"Parentheses\\" Color=\\"#000000\\" BulletChar=\\"•\\" BulletFont=\\"Arial\\">\\r\\n          <BulletPicture Size=\\"0x0\\" />\\r\\n        </ListStyle>\\r\\n      </Style>\\r\\n      <Span Text=\\"Self-monitoring: sparkpeople, myfitnesspal, southbeachdiet, stravacycling, gomeals, fitterfitness calculator&#xA;\\">\\r\\n        <Style FontIsBold=\\"False\\" FontIsItalic=\\"False\\" FontIsUnderline=\\"False\\" FontIsStrikeout=\\"False\\" />\\r\\n      </Span>\\r\\n    </Block>\\r\\n    <Block>\\r\\n      <Style FlowDirection=\\"LeftToRight\\" LeadingMargin=\\"54\\" TrailingMargin=\\"0\\" FirstLineMargin=\\"36\\" Justification=\\"Left\\" CustomTabStops=\\"\\" ListLevel=\\"1\\" LineSpacingRule=\\"Single\\" LineSpacing=\\"20\\" SpacingBefore=\\"0\\" SpacingAfter=\\"0\\">\\r\\n        <ListStyle ListType=\\"Bullet\\" ListTypeFormat=\\"Parentheses\\" Color=\\"#000000\\" BulletChar=\\"•\\" BulletFont=\\"Arial\\">\\r\\n          <BulletPicture Size=\\"0x0\\" />\\r\\n        </ListStyle>\\r\\n      </Style>\\r\\n      <Span Text=\\"Online social networks: fitscape/iWell&#xA;\\">\\r\\n        <Style FontIsBold=\\"False\\" FontIsItalic=\\"False\\" FontIsUnderline=\\"False\\" FontIsStrikeout=\\"False\\" />\\r\\n      </Span>\\r\\n    </Block>\\r\\n    <Block>\\r\\n      <Style FlowDirection=\\"LeftToRight\\" LeadingMargin=\\"54\\" TrailingMargin=\\"0\\" FirstLineMargin=\\"36\\" Justification=\\"Left\\" CustomTabStops=\\"\\" ListLevel=\\"1\\" LineSpacingRule=\\"Single\\" LineSpacing=\\"20\\" SpacingBefore=\\"0\\" SpacingAfter=\\"0\\">\\r\\n        <ListStyle ListType=\\"Bullet\\" ListTypeFormat=\\"Parentheses\\" BulletChar=\\"•\\" BulletFont=\\"Arial\\">\\r\\n          <BulletPicture Size=\\"0x0\\" />\\r\\n        </ListStyle>\\r\\n      </Style>\\r\\n      <Span Text=\\"Activity trackers: bodymediafit, directlife, actigraph, jawbone, basis bi\\">\\r\\n        <Style FontIsBold=\\"False\\" FontIsItalic=\\"False\\" FontIsUnderline=\\"False\\" FontIsStrikeout=\\"False\\" />\\r\\n      </Span>\\r\\n    </Block>\\r\\n  </Content>\\r\\n</Document>","xPos":0,"yPos":0,"width":0,"height":0,"shadowIndex":-1,"vectortext":{"left":0,"top":0,"right":355,"bottom":704,"pngfb":false,"pr":{"l":"Lib","i":141}},"linkdata":[{"kind":"link","id":"a75e5bb9-c789-4a8e-93b2-1f365f267482","fill":{"type":"linear","rotation":90,"colors":[{"kind":"color","rgb":"0xD9EAFB","alpha":100,"stop":0}]},"hotareas":[{"kind":"hotarea","xPos":76,"yPos":528,"width":141,"height":22}]},{"kind":"link","id":"210d522f-7b61-4e90-a516-7a85b9b66817","fill":{"type":"linear","rotation":90,"colors":[{"kind":"color","rgb":"0xD9EAFB","alpha":100,"stop":0}]},"hotareas":[{"kind":"hotarea","xPos":36,"yPos":396,"width":202,"height":22}]},{"kind":"link","id":"3ffce85c-fd42-4f07-9710-04d09af61a06","fill":{"type":"linear","rotation":90,"colors":[{"kind":"color","rgb":"0xD9EAFB","alpha":100,"stop":0}]},"hotareas":[{"kind":"hotarea","xPos":126,"yPos":132,"width":166,"height":22},{"kind":"hotarea","xPos":91,"yPos":154,"width":104,"height":22},{"kind":"hotarea","xPos":36,"yPos":110,"width":248,"height":88},{"kind":"hotarea","xPos":95,"yPos":176,"width":132,"height":22}]},{"kind":"link","id":"81aaa243-f639-415c-a601-7428f2f27bfd","fill":{"type":"linear","rotation":90,"colors":[{"kind":"color","rgb":"0xD9EAFB","alpha":100,"stop":0}]},"hotareas":[{"kind":"hotarea","xPos":93,"yPos":308,"width":174,"height":22}]},{"kind":"link","id":"d185380a-29c8-4195-9bee-f49163817816","fill":{"type":"linear","rotation":90,"colors":[{"kind":"color","rgb":"0xD9EAFB","alpha":100,"stop":0}]},"hotareas":[{"kind":"hotarea","xPos":130,"yPos":352,"width":215,"height":22}]},{"kind":"link","id":"0ed55e6d-3626-4e42-a32d-a02a0473dd32","fill":{"type":"linear","rotation":90,"colors":[{"kind":"color","rgb":"0xD9EAFB","alpha":100,"stop":0}]},"hotareas":[{"kind":"hotarea","xPos":36,"yPos":44,"width":319,"height":44},{"kind":"hotarea","xPos":59,"yPos":66,"width":199,"height":22}]},{"kind":"link","id":"56a68a05-b41f-49c2-a00e-ccfbd17c2f48","fill":{"type":"linear","rotation":90,"colors":[{"kind":"color","rgb":"0xD9EAFB","alpha":100,"stop":0}]},"hotareas":[{"kind":"hotarea","xPos":36,"yPos":440,"width":313,"height":44},{"kind":"hotarea","xPos":63,"yPos":462,"width":4,"height":22}]},{"kind":"link","id":"43a8f10f-1daa-45f2-b8cf-6320cad4ab5a","fill":{"type":"linear","rotation":90,"colors":[{"kind":"color","rgb":"0xD9EAFB","alpha":100,"stop":0}]},"hotareas":[{"kind":"hotarea","xPos":36,"yPos":242,"width":284,"height":44},{"kind":"hotarea","xPos":71,"yPos":264,"width":86,"height":22}]}]},{"kind":"textdata","id":"02","linkId":"Text44_Linka75e5bb9-c789-4a8e-93b2-1f365f267482","type":"emftext","xPos":0,"yPos":0,"width":0,"height":0,"shadowIndex":-1},{"kind":"textdata","id":"03","linkId":"Text44_Link210d522f-7b61-4e90-a516-7a85b9b66817","type":"emftext","xPos":0,"yPos":0,"width":0,"height":0,"shadowIndex":-1},{"kind":"textdata","id":"04","linkId":"Text44_Link3ffce85c-fd42-4f07-9710-04d09af61a06","type":"emftext","xPos":0,"yPos":0,"width":0,"height":0,"shadowIndex":-1},{"kind":"textdata","id":"05","linkId":"Text44_Link81aaa243-f639-415c-a601-7428f2f27bfd","type":"emftext","xPos":0,"yPos":0,"width":0,"height":0,"shadowIndex":-1},{"kind":"textdata","id":"06","linkId":"Text44_Linkd185380a-29c8-4195-9bee-f49163817816","type":"emftext","xPos":0,"yPos":0,"width":0,"height":0,"shadowIndex":-1},{"kind":"textdata","id":"07","linkId":"Text44_Link0ed55e6d-3626-4e42-a32d-a02a0473dd32","type":"emftext","xPos":0,"yPos":0,"width":0,"height":0,"shadowIndex":-1},{"kind":"textdata","id":"08","linkId":"Text44_Link56a68a05-b41f-49c2-a00e-ccfbd17c2f48","type":"emftext","xPos":0,"yPos":0,"width":0,"height":0,"shadowIndex":-1},{"kind":"textdata","id":"09","linkId":"Text44_Link43a8f10f-1daa-45f2-b8cf-6320cad4ab5a","type":"emftext","xPos":0,"yPos":0,"width":0,"height":0,"shadowIndex":-1}],"shapemaskId":"","xPos":0,"yPos":0,"tabIndex":3,"tabEnabled":true,"xOffset":0,"yOffset":0,"rotateXPos":177.5,"rotateYPos":352,"scaleX":100,"scaleY":100,"alpha":100,"depth":1,"scrolling":true,"shuffleLock":false,"data":{"hotlinkId":"","accState":0,"vectorData":{"left":0,"top":0,"right":355,"bottom":704,"altText":"Federal evidence-based resources:\\nNIH BMI: calculator https://www.nhlbi.nih.gov/health/educational/lose_wt/BMI/bmicalc.htm \\nNIDDK body weight planner http://www.niddk.nih.gov/health-information/health-topics/weight-control/body-weight-planner/Pages/bwp.aspx \\nCalorie restriction diet examples and self-monitoring tool:  http://www.choosemyplate.gov/tools-daily-food-plans\\nUS department of health and human service www.Healthfinder.gov  \\nUS department of agriculture (self-monitoring) www.Supertracker.usda.gov \\nNIH: information for older population https://go4life.nia.nih.gov/ \\nNIH information for kids: www.nhlbi.nih.gov/health/educational/wecan\\n\\nOther resources (Apovian CM et al, Obesity, 2015 DOI: 10.1002/oby.21140):  \\nSelf-monitoring: sparkpeople, myfitnesspal, southbeachdiet, stravacycling, gomeals, fitterfitness calculator\\nOnline social networks: fitscape/iWell\\nActivity trackers: bodymediafit, directlife, actigraph, jawbone, basis bi","pngfb":false,"pr":{"l":"Lib","i":22}},"html5data":{"xPos":0,"yPos":0,"width":355,"height":704,"strokewidth":0}},"animations":[{"kind":"animation","id":"Entrance","duration":0,"hidetextatstart":true,"animateshapewithtext":false,"tweens":[{"kind":"tween","time":0,"duration":0,"alpha":{"path":[{"kind":"segment","start":"0","dstart":"0","end":"100","dend":"0"}],"duration":0,"easing":"linear","easingdir":"easein"}}]}],"width":355,"height":704,"resume":false,"useHandCursor":true,"id":"Text4","events":[{"kind":"onlinkrelease","triggerid":"0ed55e6d-3626-4e42-a32d-a02a0473dd32","actions":[{"kind":"open_url","url":"https://www.nhlbi.nih.gov/health/educational/lose_wt/BMI/bmicalc.htm","window":"","windowsize":"default","width":100,"height":100,"usedefaultcontrols":true,"status":false,"toolbar":false,"location":false,"menubar":false,"scrollbars":false,"resizable":true}]},{"kind":"onlinkrelease","triggerid":"3ffce85c-fd42-4f07-9710-04d09af61a06","actions":[{"kind":"open_url","url":"http://www.niddk.nih.gov/health-information/health-topics/weight-control/body-weight-planner/Pages/bwp.aspx","window":"","windowsize":"default","width":100,"height":100,"usedefaultcontrols":true,"status":false,"toolbar":false,"location":false,"menubar":false,"scrollbars":false,"resizable":true}]},{"kind":"onlinkrelease","triggerid":"43a8f10f-1daa-45f2-b8cf-6320cad4ab5a","actions":[{"kind":"open_url","url":"http://www.choosemyplate.gov/tools-daily-food-plans","window":"","windowsize":"default","width":100,"height":100,"usedefaultcontrols":true,"status":false,"toolbar":false,"location":false,"menubar":false,"scrollbars":false,"resizable":true}]},{"kind":"onlinkrelease","triggerid":"81aaa243-f639-415c-a601-7428f2f27bfd","actions":[{"kind":"open_url","url":"http://www.healthfinder.gov/","window":"","windowsize":"default","width":100,"height":100,"usedefaultcontrols":true,"status":false,"toolbar":false,"location":false,"menubar":false,"scrollbars":false,"resizable":true}]},{"kind":"onlinkrelease","triggerid":"d185380a-29c8-4195-9bee-f49163817816","actions":[{"kind":"open_url","url":"http://www.supertracker.usda.gov/","window":"","windowsize":"default","width":100,"height":100,"usedefaultcontrols":true,"status":false,"toolbar":false,"location":false,"menubar":false,"scrollbars":false,"resizable":true}]},{"kind":"onlinkrelease","triggerid":"210d522f-7b61-4e90-a516-7a85b9b66817","actions":[{"kind":"open_url","url":"https://go4life.nia.nih.gov/","window":"","windowsize":"default","width":100,"height":100,"usedefaultcontrols":true,"status":false,"toolbar":false,"location":false,"menubar":false,"scrollbars":false,"resizable":true}]},{"kind":"onlinkrelease","triggerid":"56a68a05-b41f-49c2-a00e-ccfbd17c2f48","actions":[{"kind":"open_url","url":"http://www.nhlbi.nih.gov/health/educational/wecan","window":"","windowsize":"default","width":100,"height":100,"usedefaultcontrols":true,"status":false,"toolbar":false,"location":false,"menubar":false,"scrollbars":false,"resizable":true}]},{"kind":"onlinkrelease","triggerid":"a75e5bb9-c789-4a8e-93b2-1f365f267482","actions":[{"kind":"open_url","url":"https://www.ncbi.nlm.nih.gov/pubmed/26154880","window":"","windowsize":"default","width":100,"height":100,"usedefaultcontrols":true,"status":false,"toolbar":false,"location":false,"menubar":false,"scrollbars":false,"resizable":true}]}]}],"shapemaskId":"","xPos":0,"yPos":0,"tabIndex":2,"tabEnabled":true,"xOffset":0,"yOffset":0,"rotateXPos":194.5,"rotateYPos":183.5,"scaleX":100,"scaleY":100,"alpha":100,"rotation":0,"depth":1,"scrolling":true,"shuffleLock":false,"animations":[{"kind":"animation","id":"Entrance","duration":0,"hidetextatstart":true,"animateshapewithtext":false,"tweens":[{"kind":"tween","time":0,"duration":0,"alpha":{"path":[{"kind":"segment","start":"0","dstart":"0","end":"100","dend":"0"}],"duration":0,"easing":"linear","easingdir":"easein"}}]}],"width":389,"height":367,"resume":false,"useHandCursor":true,"id":"ScrollArea"}],"accType":"text","shapemaskId":"","xPos":14,"yPos":57,"tabIndex":1,"tabEnabled":false,"xOffset":0,"yOffset":0,"rotateXPos":194.5,"rotateYPos":183.5,"scaleX":100,"scaleY":100,"alpha":100,"rotation":0,"depth":2,"scrolling":true,"shuffleLock":false,"width":389,"height":367,"resume":false,"useHandCursor":true,"id":"ContentContainer"}],"startTime":145000,"elapsedTimeMode":"normal","useHandCursor":false,"resume":false,"kind":"slidelayer","isBaseLayer":true}]}');
