# Supplementary material for: An Evidence-Based Approach to Teaching Obesity Management to Medical Students
Source: MedEdPORTAL. 2017 Dec 20;13:10662. doi: 10.15766/mep_2374-8265.10662 (PMC6338064; doi:10.15766/mep_2374-8265.10662)
Supplement: Supplementary file 1 — A. Learning Module folder B. Survey Instrument.docx [file mep-13-10662-s001.zip › A. Learning Module folder/html5/data/js/data.js]

window.globalProvideData('data', '{"version":"8.9.13567.0","bwVersion":"4.0","tincanVersion":"1.0","projectId":"6AwGj4O4MQx","courseId":"4ZJ7CwRDvut_course_id","entryPoint":"_player.5bOFdDIvZFR","iosFonts":"mobile/fonts.json","debugMode":false,"lessonDuration":160000,"textDirection":"ltr","playervars":[{"kind":"playervar","name":"displayCaptions","value":"false"}],"actionlinks":[{"kind":"actionlink","id":"6EEUL2gsfaf3.5mYqduNiKEj.5WFIATwqhqm","title":"US Preventive Services Task Force guidelines","actions":[{"kind":"adjustvar","variable":"_player.6EEUL2gsfaf3.CurrentStep","operator":"set","value":{"type":"number","value":0}},{"kind":"if_action","condition":{"statement":{"kind":"compare","operator":"noteq","valuea":"_player.$CurrentSlideId","typea":"property","valueb":"6EEUL2gsfaf3.5mYqduNiKEj","typeb":"string"}},"thenActions":[{"kind":"gotoplay","window":"_current","wndtype":"normal","objRef":{"type":"string","value":"_player.6EEUL2gsfaf3.5mYqduNiKEj"}},{"kind":"save_resume_data","slideRefs":{"type":"string","value":"_player.6EEUL2gsfaf3.5mYqduNiKEj"}}]}]},{"kind":"actionlink","id":"6EEUL2gsfaf3.5mYqduNiKEj.6iCaAYQVcGQ","title":"AHA/ACC/TOS (2013) guidelines","actions":[{"kind":"adjustvar","variable":"_player.6EEUL2gsfaf3.CurrentStep","operator":"set","value":{"type":"number","value":1}},{"kind":"if_action","condition":{"statement":{"kind":"compare","operator":"noteq","valuea":"_player.$CurrentSlideId","typea":"property","valueb":"6EEUL2gsfaf3.5mYqduNiKEj","typeb":"string"}},"thenActions":[{"kind":"gotoplay","window":"_current","wndtype":"normal","objRef":{"type":"string","value":"_player.6EEUL2gsfaf3.5mYqduNiKEj"}},{"kind":"save_resume_data","slideRefs":{"type":"string","value":"_player.6EEUL2gsfaf3.5mYqduNiKEj"}}]}]},{"kind":"actionlink","id":"6EEUL2gsfaf3.5mYqduNiKEj.5jznlH48vCP","title":"AACE/ACE (2016) guidelines","actions":[{"kind":"adjustvar","variable":"_player.6EEUL2gsfaf3.CurrentStep","operator":"set","value":{"type":"number","value":2}},{"kind":"if_action","condition":{"statement":{"kind":"compare","operator":"noteq","valuea":"_player.$CurrentSlideId","typea":"property","valueb":"6EEUL2gsfaf3.5mYqduNiKEj","typeb":"string"}},"thenActions":[{"kind":"gotoplay","window":"_current","wndtype":"normal","objRef":{"type":"string","value":"_player.6EEUL2gsfaf3.5mYqduNiKEj"}},{"kind":"save_resume_data","slideRefs":{"type":"string","value":"_player.6EEUL2gsfaf3.5mYqduNiKEj"}}]}]},{"kind":"actionlink","id":"6EEUL2gsfaf3.5mYqduNiKEj.6OWXDXD1CNx","title":"Summary of Guidelines","actions":[{"kind":"adjustvar","variable":"_player.6EEUL2gsfaf3.CurrentStep","operator":"set","value":{"type":"number","value":3}},{"kind":"if_action","condition":{"statement":{"kind":"compare","operator":"noteq","valuea":"_player.$CurrentSlideId","typea":"property","valueb":"6EEUL2gsfaf3.5mYqduNiKEj","typeb":"string"}},"thenActions":[{"kind":"gotoplay","window":"_current","wndtype":"normal","objRef":{"type":"string","value":"_player.6EEUL2gsfaf3.5mYqduNiKEj"}},{"kind":"save_resume_data","slideRefs":{"type":"string","value":"_player.6EEUL2gsfaf3.5mYqduNiKEj"}}]}]},{"kind":"actionlink","id":"5WdlbLzESRJ5.6WDOmTLj0qz.5xPys86HifW","title":"Components","actions":[{"kind":"adjustvar","variable":"_player.5WdlbLzESRJ5.CurrentStep","operator":"set","value":{"type":"number","value":0}},{"kind":"if_action","condition":{"statement":{"kind":"compare","operator":"noteq","valuea":"_player.$CurrentSlideId","typea":"property","valueb":"5WdlbLzESRJ5.6WDOmTLj0qz","typeb":"string"}},"thenActions":[{"kind":"gotoplay","window":"_current","wndtype":"normal","objRef":{"type":"string","value":"_player.5WdlbLzESRJ5.6WDOmTLj0qz"}},{"kind":"save_resume_data","slideRefs":{"type":"string","value":"_player.5WdlbLzESRJ5.6WDOmTLj0qz"}}]}]},{"kind":"actionlink","id":"5WdlbLzESRJ5.6WDOmTLj0qz.6hE373lA8Lc","title":"Effectiveness - Evidence Based Data","actions":[{"kind":"adjustvar","variable":"_player.5WdlbLzESRJ5.CurrentStep","operator":"set","value":{"type":"number","value":1}},{"kind":"if_action","condition":{"statement":{"kind":"compare","operator":"noteq","valuea":"_player.$CurrentSlideId","typea":"property","valueb":"5WdlbLzESRJ5.6WDOmTLj0qz","typeb":"string"}},"thenActions":[{"kind":"gotoplay","window":"_current","wndtype":"normal","objRef":{"type":"string","value":"_player.5WdlbLzESRJ5.6WDOmTLj0qz"}},{"kind":"save_resume_data","slideRefs":{"type":"string","value":"_player.5WdlbLzESRJ5.6WDOmTLj0qz"}}]}]},{"kind":"actionlink","id":"5WdlbLzESRJ5.6WDOmTLj0qz.5ndLqHTfqR5","title":"Diet - EBM Recommendations","actions":[{"kind":"adjustvar","variable":"_player.5WdlbLzESRJ5.CurrentStep","operator":"set","value":{"type":"number","value":2}},{"kind":"if_action","condition":{"statement":{"kind":"compare","operator":"noteq","valuea":"_player.$CurrentSlideId","typea":"property","valueb":"5WdlbLzESRJ5.6WDOmTLj0qz","typeb":"string"}},"thenActions":[{"kind":"gotoplay","window":"_current","wndtype":"normal","objRef":{"type":"string","value":"_player.5WdlbLzESRJ5.6WDOmTLj0qz"}},{"kind":"save_resume_data","slideRefs":{"type":"string","value":"_player.5WdlbLzESRJ5.6WDOmTLj0qz"}}]}]},{"kind":"actionlink","id":"5WdlbLzESRJ5.6WDOmTLj0qz.6fqgR2UlDUj","title":"Physical Activity - EBM Recommendations","actions":[{"kind":"adjustvar","variable":"_player.5WdlbLzESRJ5.CurrentStep","operator":"set","value":{"type":"number","value":3}},{"kind":"if_action","condition":{"statement":{"kind":"compare","operator":"noteq","valuea":"_player.$CurrentSlideId","typea":"property","valueb":"5WdlbLzESRJ5.6WDOmTLj0qz","typeb":"string"}},"thenActions":[{"kind":"gotoplay","window":"_current","wndtype":"normal","objRef":{"type":"string","value":"_player.5WdlbLzESRJ5.6WDOmTLj0qz"}},{"kind":"save_resume_data","slideRefs":{"type":"string","value":"_player.5WdlbLzESRJ5.6WDOmTLj0qz"}}]}]},{"kind":"actionlink","id":"5WdlbLzESRJ5.6WDOmTLj0qz.69tkv82yzur","title":"Sleep - EBM","actions":[{"kind":"adjustvar","variable":"_player.5WdlbLzESRJ5.CurrentStep","operator":"set","value":{"type":"number","value":4}},{"kind":"if_action","condition":{"statement":{"kind":"compare","operator":"noteq","valuea":"_player.$CurrentSlideId","typea":"property","valueb":"5WdlbLzESRJ5.6WDOmTLj0qz","typeb":"string"}},"thenActions":[{"kind":"gotoplay","window":"_current","wndtype":"normal","objRef":{"type":"string","value":"_player.5WdlbLzESRJ5.6WDOmTLj0qz"}},{"kind":"save_resume_data","slideRefs":{"type":"string","value":"_player.5WdlbLzESRJ5.6WDOmTLj0qz"}}]}]},{"kind":"actionlink","id":"5WdlbLzESRJ5.6WDOmTLj0qz.65f3NxzbfZl","title":"Behavior Change - EBM Recommendations","actions":[{"kind":"adjustvar","variable":"_player.5WdlbLzESRJ5.CurrentStep","operator":"set","value":{"type":"number","value":5}},{"kind":"if_action","condition":{"statement":{"kind":"compare","operator":"noteq","valuea":"_player.$CurrentSlideId","typea":"property","valueb":"5WdlbLzESRJ5.6WDOmTLj0qz","typeb":"string"}},"thenActions":[{"kind":"gotoplay","window":"_current","wndtype":"normal","objRef":{"type":"string","value":"_player.5WdlbLzESRJ5.6WDOmTLj0qz"}},{"kind":"save_resume_data","slideRefs":{"type":"string","value":"_player.5WdlbLzESRJ5.6WDOmTLj0qz"}}]}]},{"kind":"actionlink","id":"6Sqtxg7xDxZ6.6MUudkdrqA5.6EjuPV9LgDm","title":"Diet Myths","actions":[{"kind":"adjustvar","variable":"_player.6Sqtxg7xDxZ6.CurrentStep","operator":"set","value":{"type":"number","value":0}},{"kind":"if_action","condition":{"statement":{"kind":"compare","operator":"noteq","valuea":"_player.$CurrentSlideId","typea":"property","valueb":"6Sqtxg7xDxZ6.6MUudkdrqA5","typeb":"string"}},"thenActions":[{"kind":"gotoplay","window":"_current","wndtype":"normal","objRef":{"type":"string","value":"_player.6Sqtxg7xDxZ6.6MUudkdrqA5"}},{"kind":"save_resume_data","slideRefs":{"type":"string","value":"_player.6Sqtxg7xDxZ6.6MUudkdrqA5"}}]}]},{"kind":"actionlink","id":"6Sqtxg7xDxZ6.6MUudkdrqA5.6qIVbOkDEOA","title":"Physical Activity Myths","actions":[{"kind":"adjustvar","variable":"_player.6Sqtxg7xDxZ6.CurrentStep","operator":"set","value":{"type":"number","value":1}},{"kind":"if_action","condition":{"statement":{"kind":"compare","operator":"noteq","valuea":"_player.$CurrentSlideId","typea":"property","valueb":"6Sqtxg7xDxZ6.6MUudkdrqA5","typeb":"string"}},"thenActions":[{"kind":"gotoplay","window":"_current","wndtype":"normal","objRef":{"type":"string","value":"_player.6Sqtxg7xDxZ6.6MUudkdrqA5"}},{"kind":"save_resume_data","slideRefs":{"type":"string","value":"_player.6Sqtxg7xDxZ6.6MUudkdrqA5"}}]}]},{"kind":"actionlink","id":"6Sqtxg7xDxZ6.6MUudkdrqA5.5nfncEzZ8Vv","title":"Behavior Myths","actions":[{"kind":"adjustvar","variable":"_player.6Sqtxg7xDxZ6.CurrentStep","operator":"set","value":{"type":"number","value":2}},{"kind":"if_action","condition":{"statement":{"kind":"compare","operator":"noteq","valuea":"_player.$CurrentSlideId","typea":"property","valueb":"6Sqtxg7xDxZ6.6MUudkdrqA5","typeb":"string"}},"thenActions":[{"kind":"gotoplay","window":"_current","wndtype":"normal","objRef":{"type":"string","value":"_player.6Sqtxg7xDxZ6.6MUudkdrqA5"}},{"kind":"save_resume_data","slideRefs":{"type":"string","value":"_player.6Sqtxg7xDxZ6.6MUudkdrqA5"}}]}]},{"kind":"actionlink","id":"5hWGJrlGQyp7.6Dk5zwu4z1f.5l6cdZohlw4","title":"Indications","actions":[{"kind":"adjustvar","variable":"_player.5hWGJrlGQyp7.CurrentStep","operator":"set","value":{"type":"number","value":0}},{"kind":"if_action","condition":{"statement":{"kind":"compare","operator":"noteq","valuea":"_player.$CurrentSlideId","typea":"property","valueb":"5hWGJrlGQyp7.6Dk5zwu4z1f","typeb":"string"}},"thenActions":[{"kind":"gotoplay","window":"_current","wndtype":"normal","objRef":{"type":"string","value":"_player.5hWGJrlGQyp7.6Dk5zwu4z1f"}},{"kind":"save_resume_data","slideRefs":{"type":"string","value":"_player.5hWGJrlGQyp7.6Dk5zwu4z1f"}}]}]},{"kind":"actionlink","id":"5hWGJrlGQyp7.6Dk5zwu4z1f.5jpOxqQEDND","title":"Effectiveness","actions":[{"kind":"adjustvar","variable":"_player.5hWGJrlGQyp7.CurrentStep","operator":"set","value":{"type":"number","value":1}},{"kind":"if_action","condition":{"statement":{"kind":"compare","operator":"noteq","valuea":"_player.$CurrentSlideId","typea":"property","valueb":"5hWGJrlGQyp7.6Dk5zwu4z1f","typeb":"string"}},"thenActions":[{"kind":"gotoplay","window":"_current","wndtype":"normal","objRef":{"type":"string","value":"_player.5hWGJrlGQyp7.6Dk5zwu4z1f"}},{"kind":"save_resume_data","slideRefs":{"type":"string","value":"_player.5hWGJrlGQyp7.6Dk5zwu4z1f"}}]}]},{"kind":"actionlink","id":"5hWGJrlGQyp7.6Dk5zwu4z1f.5sV9TlcDIb1","title":"Tips for Prescribers","actions":[{"kind":"adjustvar","variable":"_player.5hWGJrlGQyp7.CurrentStep","operator":"set","value":{"type":"number","value":2}},{"kind":"if_action","condition":{"statement":{"kind":"compare","operator":"noteq","valuea":"_player.$CurrentSlideId","typea":"property","valueb":"5hWGJrlGQyp7.6Dk5zwu4z1f","typeb":"string"}},"thenActions":[{"kind":"gotoplay","window":"_current","wndtype":"normal","objRef":{"type":"string","value":"_player.5hWGJrlGQyp7.6Dk5zwu4z1f"}},{"kind":"save_resume_data","slideRefs":{"type":"string","value":"_player.5hWGJrlGQyp7.6Dk5zwu4z1f"}}]}]},{"kind":"actionlink","id":"5hWGJrlGQyp7.6Dk5zwu4z1f.5pK8hDqVPnn","title":"Mechanisms of Action, Dose, Side Effects, Safety, Monitoring","actions":[{"kind":"adjustvar","variable":"_player.5hWGJrlGQyp7.CurrentStep","operator":"set","value":{"type":"number","value":3}},{"kind":"if_action","condition":{"statement":{"kind":"compare","operator":"noteq","valuea":"_player.$CurrentSlideId","typea":"property","valueb":"5hWGJrlGQyp7.6Dk5zwu4z1f","typeb":"string"}},"thenActions":[{"kind":"gotoplay","window":"_current","wndtype":"normal","objRef":{"type":"string","value":"_player.5hWGJrlGQyp7.6Dk5zwu4z1f"}},{"kind":"save_resume_data","slideRefs":{"type":"string","value":"_player.5hWGJrlGQyp7.6Dk5zwu4z1f"}}]}]},{"kind":"actionlink","id":"5hWGJrlGQyp7.6Dk5zwu4z1f.620TM2A8lcY","title":"Monitor for...","actions":[{"kind":"adjustvar","variable":"_player.5hWGJrlGQyp7.CurrentStep","operator":"set","value":{"type":"number","value":4}},{"kind":"if_action","condition":{"statement":{"kind":"compare","operator":"noteq","valuea":"_player.$CurrentSlideId","typea":"property","valueb":"5hWGJrlGQyp7.6Dk5zwu4z1f","typeb":"string"}},"thenActions":[{"kind":"gotoplay","window":"_current","wndtype":"normal","objRef":{"type":"string","value":"_player.5hWGJrlGQyp7.6Dk5zwu4z1f"}},{"kind":"save_resume_data","slideRefs":{"type":"string","value":"_player.5hWGJrlGQyp7.6Dk5zwu4z1f"}}]}]},{"kind":"actionlink","id":"6WjE62rrp0K8.6opxseLxK2u.5fPP7viHH5t","title":"Guidelines from AACE, TOS, ASMBS (2013), ADA (2017) - Indications","actions":[{"kind":"adjustvar","variable":"_player.6WjE62rrp0K8.CurrentStep","operator":"set","value":{"type":"number","value":0}},{"kind":"if_action","condition":{"statement":{"kind":"compare","operator":"noteq","valuea":"_player.$CurrentSlideId","typea":"property","valueb":"6WjE62rrp0K8.6opxseLxK2u","typeb":"string"}},"thenActions":[{"kind":"gotoplay","window":"_current","wndtype":"normal","objRef":{"type":"string","value":"_player.6WjE62rrp0K8.6opxseLxK2u"}},{"kind":"save_resume_data","slideRefs":{"type":"string","value":"_player.6WjE62rrp0K8.6opxseLxK2u"}}]}]},{"kind":"actionlink","id":"6WjE62rrp0K8.6opxseLxK2u.5cSktpyPy6D","title":"Effects and Risks","actions":[{"kind":"adjustvar","variable":"_player.6WjE62rrp0K8.CurrentStep","operator":"set","value":{"type":"number","value":1}},{"kind":"if_action","condition":{"statement":{"kind":"compare","operator":"noteq","valuea":"_player.$CurrentSlideId","typea":"property","valueb":"6WjE62rrp0K8.6opxseLxK2u","typeb":"string"}},"thenActions":[{"kind":"gotoplay","window":"_current","wndtype":"normal","objRef":{"type":"string","value":"_player.6WjE62rrp0K8.6opxseLxK2u"}},{"kind":"save_resume_data","slideRefs":{"type":"string","value":"_player.6WjE62rrp0K8.6opxseLxK2u"}}]}]},{"kind":"actionlink","id":"6WjE62rrp0K8.6opxseLxK2u.6ES9y8IYtow","title":"Role of the primary care physician","actions":[{"kind":"adjustvar","variable":"_player.6WjE62rrp0K8.CurrentStep","operator":"set","value":{"type":"number","value":2}},{"kind":"if_action","condition":{"statement":{"kind":"compare","operator":"noteq","valuea":"_player.$CurrentSlideId","typea":"property","valueb":"6WjE62rrp0K8.6opxseLxK2u","typeb":"string"}},"thenActions":[{"kind":"gotoplay","window":"_current","wndtype":"normal","objRef":{"type":"string","value":"_player.6WjE62rrp0K8.6opxseLxK2u"}},{"kind":"save_resume_data","slideRefs":{"type":"string","value":"_player.6WjE62rrp0K8.6opxseLxK2u"}}]}]},{"kind":"actionlink","id":"6Usrq6znE4Z9.65a13OWWx0s.5yI53hjII2G","title":"Guidelines","actions":[{"kind":"adjustvar","variable":"_player.6Usrq6znE4Z9.CurrentStep","operator":"set","value":{"type":"number","value":0}},{"kind":"if_action","condition":{"statement":{"kind":"compare","operator":"noteq","valuea":"_player.$CurrentSlideId","typea":"property","valueb":"6Usrq6znE4Z9.65a13OWWx0s","typeb":"string"}},"thenActions":[{"kind":"gotoplay","window":"_current","wndtype":"normal","objRef":{"type":"string","value":"_player.6Usrq6znE4Z9.65a13OWWx0s"}},{"kind":"save_resume_data","slideRefs":{"type":"string","value":"_player.6Usrq6znE4Z9.65a13OWWx0s"}}]}]},{"kind":"actionlink","id":"6Usrq6znE4Z9.65a13OWWx0s.6pyr75RMUPh","title":"5As approach","actions":[{"kind":"adjustvar","variable":"_player.6Usrq6znE4Z9.CurrentStep","operator":"set","value":{"type":"number","value":1}},{"kind":"if_action","condition":{"statement":{"kind":"compare","operator":"noteq","valuea":"_player.$CurrentSlideId","typea":"property","valueb":"6Usrq6znE4Z9.65a13OWWx0s","typeb":"string"}},"thenActions":[{"kind":"gotoplay","window":"_current","wndtype":"normal","objRef":{"type":"string","value":"_player.6Usrq6znE4Z9.65a13OWWx0s"}},{"kind":"save_resume_data","slideRefs":{"type":"string","value":"_player.6Usrq6znE4Z9.65a13OWWx0s"}}]}]},{"kind":"actionlink","id":"6Usrq6znE4Z9.65a13OWWx0s.5uutonCRSl8","title":"Motivational Interviewing","actions":[{"kind":"adjustvar","variable":"_player.6Usrq6znE4Z9.CurrentStep","operator":"set","value":{"type":"number","value":2}},{"kind":"if_action","condition":{"statement":{"kind":"compare","operator":"noteq","valuea":"_player.$CurrentSlideId","typea":"property","valueb":"6Usrq6znE4Z9.65a13OWWx0s","typeb":"string"}},"thenActions":[{"kind":"gotoplay","window":"_current","wndtype":"normal","objRef":{"type":"string","value":"_player.6Usrq6znE4Z9.65a13OWWx0s"}},{"kind":"save_resume_data","slideRefs":{"type":"string","value":"_player.6Usrq6znE4Z9.65a13OWWx0s"}}]}]},{"kind":"actionlink","id":"6Usrq6znE4Z9.65a13OWWx0s.5tItiomFR3N","title":"SMARTER Goal Setting","actions":[{"kind":"adjustvar","variable":"_player.6Usrq6znE4Z9.CurrentStep","operator":"set","value":{"type":"number","value":3}},{"kind":"if_action","condition":{"statement":{"kind":"compare","operator":"noteq","valuea":"_player.$CurrentSlideId","typea":"property","valueb":"6Usrq6znE4Z9.65a13OWWx0s","typeb":"string"}},"thenActions":[{"kind":"gotoplay","window":"_current","wndtype":"normal","objRef":{"type":"string","value":"_player.6Usrq6znE4Z9.65a13OWWx0s"}},{"kind":"save_resume_data","slideRefs":{"type":"string","value":"_player.6Usrq6znE4Z9.65a13OWWx0s"}}]}]},{"kind":"actionlink","id":"6Usrq6znE4Z9.65a13OWWx0s.6KraMQSL7Xy","title":"On-line free tools for lifestyle change","actions":[{"kind":"adjustvar","variable":"_player.6Usrq6znE4Z9.CurrentStep","operator":"set","value":{"type":"number","value":4}},{"kind":"if_action","condition":{"statement":{"kind":"compare","operator":"noteq","valuea":"_player.$CurrentSlideId","typea":"property","valueb":"6Usrq6znE4Z9.65a13OWWx0s","typeb":"string"}},"thenActions":[{"kind":"gotoplay","window":"_current","wndtype":"normal","objRef":{"type":"string","value":"_player.6Usrq6znE4Z9.65a13OWWx0s"}},{"kind":"save_resume_data","slideRefs":{"type":"string","value":"_player.6Usrq6znE4Z9.65a13OWWx0s"}}]}]},{"kind":"actionlink","id":"6Usrq6znE4Z9.65a13OWWx0s.5mlbMFOGCkV","title":"Other Resources","actions":[{"kind":"adjustvar","variable":"_player.6Usrq6znE4Z9.CurrentStep","operator":"set","value":{"type":"number","value":5}},{"kind":"if_action","condition":{"statement":{"kind":"compare","operator":"noteq","valuea":"_player.$CurrentSlideId","typea":"property","valueb":"6Usrq6znE4Z9.65a13OWWx0s","typeb":"string"}},"thenActions":[{"kind":"gotoplay","window":"_current","wndtype":"normal","objRef":{"type":"string","value":"_player.6Usrq6znE4Z9.65a13OWWx0s"}},{"kind":"save_resume_data","slideRefs":{"type":"string","value":"_player.6Usrq6znE4Z9.65a13OWWx0s"}}]}]}],"slideMap":{"queueSize":3,"slideRefs":[{"kind":"slideref","id":"5bOFdDIvZFR.326","type":"slide","assetIds":[0],"linksTo":[{"kind":"link","id":"5bOFdDIvZFR.296","type":"slide"}]},{"kind":"slideref","id":"5bOFdDIvZFR.296","type":"slide","assetIds":[1],"linksTo":[{"kind":"link","id":"6EEUL2gsfaf3.5mYqduNiKEj","type":"slide"}]},{"kind":"slideref","id":"5bOFdDIvZFR.343","type":"slide","assetIds":[2],"linksTo":[{"kind":"link","id":"5WdlbLzESRJ5.6WDOmTLj0qz","type":"slide"}]},{"kind":"slideref","id":"5bOFdDIvZFR.383","type":"slide","assetIds":[3],"linksTo":[{"kind":"link","id":"LastSlideViewed_6fwYVGThxhM11","type":"action"}]},{"kind":"slideref","id":"PromptScene.ResumePromptSlide","type":"slide","assetIds":[]},{"kind":"slideref","id":"PromptScene.ExternalInterfaceErrorSlide","type":"slide","assetIds":[]},{"kind":"slideref","id":"MsgScene_3.LockedWarningSlide","type":"slide","assetIds":[]},{"kind":"slideref","id":"6EEUL2gsfaf3.5mYqduNiKEj","type":"slide","assetIds":[4,5,6]},{"kind":"slideref","id":"6EEUL2gsfaf3.5WFIATwqhqm","type":"slide","assetIds":[],"linksTo":[{"kind":"link","id":"_player.6EEUL2gsfaf3.6iCaAYQVcGQ","type":"slide"}]},{"kind":"slideref","id":"6EEUL2gsfaf3.6iCaAYQVcGQ","type":"slide","assetIds":[],"linksTo":[{"kind":"link","id":"_player.6EEUL2gsfaf3.5WFIATwqhqm","type":"slide"},{"kind":"link","id":"_player.6EEUL2gsfaf3.5jznlH48vCP","type":"slide"}]},{"kind":"slideref","id":"6EEUL2gsfaf3.5jznlH48vCP","type":"slide","assetIds":[],"linksTo":[{"kind":"link","id":"_player.6EEUL2gsfaf3.6iCaAYQVcGQ","type":"slide"},{"kind":"link","id":"_player.6EEUL2gsfaf3.6OWXDXD1CNx","type":"slide"}]},{"kind":"slideref","id":"6EEUL2gsfaf3.6OWXDXD1CNx","type":"slide","assetIds":[7],"linksTo":[{"kind":"link","id":"_player.6EEUL2gsfaf3.5jznlH48vCP","type":"slide"},{"kind":"link","id":"_player.5bOFdDIvZFR.343","type":"slide"}]},{"kind":"slideref","id":"MsgScene_5.LockedWarningSlide","type":"slide","assetIds":[]},{"kind":"slideref","id":"5WdlbLzESRJ5.6WDOmTLj0qz","type":"slide","assetIds":[8,9,10]},{"kind":"slideref","id":"5WdlbLzESRJ5.5xPys86HifW","type":"slide","assetIds":[],"linksTo":[{"kind":"link","id":"_player.5WdlbLzESRJ5.6hE373lA8Lc","type":"slide"}]},{"kind":"slideref","id":"5WdlbLzESRJ5.6hE373lA8Lc","type":"slide","assetIds":[],"linksTo":[{"kind":"link","id":"_player.5WdlbLzESRJ5.5xPys86HifW","type":"slide"},{"kind":"link","id":"_player.5WdlbLzESRJ5.5ndLqHTfqR5","type":"slide"}]},{"kind":"slideref","id":"5WdlbLzESRJ5.5ndLqHTfqR5","type":"slide","assetIds":[],"linksTo":[{"kind":"link","id":"_player.5WdlbLzESRJ5.6hE373lA8Lc","type":"slide"},{"kind":"link","id":"_player.5WdlbLzESRJ5.6fqgR2UlDUj","type":"slide"}]},{"kind":"slideref","id":"5WdlbLzESRJ5.6fqgR2UlDUj","type":"slide","assetIds":[11],"linksTo":[{"kind":"link","id":"_player.5WdlbLzESRJ5.5ndLqHTfqR5","type":"slide"},{"kind":"link","id":"_player.5WdlbLzESRJ5.69tkv82yzur","type":"slide"}]},{"kind":"slideref","id":"5WdlbLzESRJ5.69tkv82yzur","type":"slide","assetIds":[],"linksTo":[{"kind":"link","id":"_player.5WdlbLzESRJ5.6fqgR2UlDUj","type":"slide"},{"kind":"link","id":"_player.5WdlbLzESRJ5.65f3NxzbfZl","type":"slide"}]},{"kind":"slideref","id":"5WdlbLzESRJ5.65f3NxzbfZl","type":"slide","assetIds":[],"linksTo":[{"kind":"link","id":"_player.5WdlbLzESRJ5.69tkv82yzur","type":"slide"},{"kind":"link","id":"_player.6Sqtxg7xDxZ6.6MUudkdrqA5","type":"slide"}]},{"kind":"slideref","id":"MsgScene_6.LockedWarningSlide","type":"slide","assetIds":[]},{"kind":"slideref","id":"6Sqtxg7xDxZ6.6MUudkdrqA5","type":"slide","assetIds":[12,13,14]},{"kind":"slideref","id":"6Sqtxg7xDxZ6.6EjuPV9LgDm","type":"slide","assetIds":[],"linksTo":[{"kind":"link","id":"_player.6Sqtxg7xDxZ6.6qIVbOkDEOA","type":"slide"}]},{"kind":"slideref","id":"6Sqtxg7xDxZ6.6qIVbOkDEOA","type":"slide","assetIds":[],"linksTo":[{"kind":"link","id":"_player.6Sqtxg7xDxZ6.6EjuPV9LgDm","type":"slide"},{"kind":"link","id":"_player.6Sqtxg7xDxZ6.5nfncEzZ8Vv","type":"slide"}]},{"kind":"slideref","id":"6Sqtxg7xDxZ6.5nfncEzZ8Vv","type":"slide","assetIds":[],"linksTo":[{"kind":"link","id":"_player.6Sqtxg7xDxZ6.6qIVbOkDEOA","type":"slide"},{"kind":"link","id":"_player.5hWGJrlGQyp7.6Dk5zwu4z1f","type":"slide"}]},{"kind":"slideref","id":"MsgScene_7.LockedWarningSlide","type":"slide","assetIds":[]},{"kind":"slideref","id":"5hWGJrlGQyp7.6Dk5zwu4z1f","type":"slide","assetIds":[15,16,17]},{"kind":"slideref","id":"5hWGJrlGQyp7.5l6cdZohlw4","type":"slide","assetIds":[],"linksTo":[{"kind":"link","id":"_player.5hWGJrlGQyp7.5jpOxqQEDND","type":"slide"}]},{"kind":"slideref","id":"5hWGJrlGQyp7.5jpOxqQEDND","type":"slide","assetIds":[18],"linksTo":[{"kind":"link","id":"_player.5hWGJrlGQyp7.5l6cdZohlw4","type":"slide"},{"kind":"link","id":"_player.5hWGJrlGQyp7.5sV9TlcDIb1","type":"slide"}]},{"kind":"slideref","id":"5hWGJrlGQyp7.5sV9TlcDIb1","type":"slide","assetIds":[19],"linksTo":[{"kind":"link","id":"_player.5hWGJrlGQyp7.5jpOxqQEDND","type":"slide"},{"kind":"link","id":"_player.5hWGJrlGQyp7.5pK8hDqVPnn","type":"slide"}]},{"kind":"slideref","id":"5hWGJrlGQyp7.5pK8hDqVPnn","type":"slide","assetIds":[20],"linksTo":[{"kind":"link","id":"_player.5hWGJrlGQyp7.5sV9TlcDIb1","type":"slide"},{"kind":"link","id":"_player.5hWGJrlGQyp7.620TM2A8lcY","type":"slide"}]},{"kind":"slideref","id":"5hWGJrlGQyp7.620TM2A8lcY","type":"slide","assetIds":[21],"linksTo":[{"kind":"link","id":"_player.5hWGJrlGQyp7.5pK8hDqVPnn","type":"slide"},{"kind":"link","id":"_player.6WjE62rrp0K8.6opxseLxK2u","type":"slide"}]},{"kind":"slideref","id":"MsgScene_8.LockedWarningSlide","type":"slide","assetIds":[]},{"kind":"slideref","id":"6WjE62rrp0K8.6opxseLxK2u","type":"slide","assetIds":[22,23,24]},{"kind":"slideref","id":"6WjE62rrp0K8.5fPP7viHH5t","type":"slide","assetIds":[],"linksTo":[{"kind":"link","id":"_player.6WjE62rrp0K8.5cSktpyPy6D","type":"slide"}]},{"kind":"slideref","id":"6WjE62rrp0K8.5cSktpyPy6D","type":"slide","assetIds":[25],"linksTo":[{"kind":"link","id":"_player.6WjE62rrp0K8.5fPP7viHH5t","type":"slide"},{"kind":"link","id":"_player.6WjE62rrp0K8.6ES9y8IYtow","type":"slide"}]},{"kind":"slideref","id":"6WjE62rrp0K8.6ES9y8IYtow","type":"slide","assetIds":[],"linksTo":[{"kind":"link","id":"_player.6WjE62rrp0K8.5cSktpyPy6D","type":"slide"},{"kind":"link","id":"_player.6Usrq6znE4Z9.65a13OWWx0s","type":"slide"}]},{"kind":"slideref","id":"MsgScene_9.LockedWarningSlide","type":"slide","assetIds":[]},{"kind":"slideref","id":"6Usrq6znE4Z9.65a13OWWx0s","type":"slide","assetIds":[26,27,28]},{"kind":"slideref","id":"6Usrq6znE4Z9.5yI53hjII2G","type":"slide","assetIds":[],"linksTo":[{"kind":"link","id":"_player.6Usrq6znE4Z9.6pyr75RMUPh","type":"slide"}]},{"kind":"slideref","id":"6Usrq6znE4Z9.6pyr75RMUPh","type":"slide","assetIds":[],"linksTo":[{"kind":"link","id":"_player.6Usrq6znE4Z9.5yI53hjII2G","type":"slide"},{"kind":"link","id":"_player.6Usrq6znE4Z9.5uutonCRSl8","type":"slide"}]},{"kind":"slideref","id":"6Usrq6znE4Z9.5uutonCRSl8","type":"slide","assetIds":[],"linksTo":[{"kind":"link","id":"_player.6Usrq6znE4Z9.6pyr75RMUPh","type":"slide"},{"kind":"link","id":"_player.6Usrq6znE4Z9.5tItiomFR3N","type":"slide"}]},{"kind":"slideref","id":"6Usrq6znE4Z9.5tItiomFR3N","type":"slide","assetIds":[],"linksTo":[{"kind":"link","id":"_player.6Usrq6znE4Z9.5uutonCRSl8","type":"slide"},{"kind":"link","id":"_player.6Usrq6znE4Z9.6KraMQSL7Xy","type":"slide"}]},{"kind":"slideref","id":"6Usrq6znE4Z9.6KraMQSL7Xy","type":"slide","assetIds":[],"linksTo":[{"kind":"link","id":"_player.6Usrq6znE4Z9.5tItiomFR3N","type":"slide"},{"kind":"link","id":"_player.6Usrq6znE4Z9.5mlbMFOGCkV","type":"slide"}]},{"kind":"slideref","id":"6Usrq6znE4Z9.5mlbMFOGCkV","type":"slide","assetIds":[],"linksTo":[{"kind":"link","id":"_player.6Usrq6znE4Z9.6KraMQSL7Xy","type":"slide"},{"kind":"link","id":"_player.5bOFdDIvZFR.383","type":"slide"}]},{"kind":"slideref","id":"MsgScene_6fwYVGThxhM11.LockedWarningSlide","type":"slide","assetIds":[]},{"kind":"slideref","id":"MsgScene_6fwYVGThxhM11.InvalidPromptSlide","type":"slide","assetIds":[]},{"kind":"slideref","id":"MsgScene_6fwYVGThxhM11.PrintPromptSlide_ShowQuizReview","type":"slide","assetIds":[]},{"kind":"slideref","id":"MsgScene_6fwYVGThxhM11.PrintPromptSlide_DoNotShowQuizReview","type":"slide","assetIds":[]},{"kind":"slideref","id":"MsgScene_6fwYVGThxhM11.ScrollPromptSlide","type":"slide","assetIds":[]},{"kind":"slideref","id":"6GSrj9ltCBN11.5V7gGQZlmyv11","type":"slidedraw","assetIds":[],"linksTo":[{"kind":"link","id":"5XKBTzIrdQL11","type":"slide"},{"kind":"link","id":"nextunsubmittedslide","type":"action","data":"_player.6Nfyv7CUA2k11"}]},{"kind":"slideref","id":"5XKBTzIrdQL11.6RvrJtrBibu11","type":"slide","assetIds":[],"linksTo":[{"kind":"link","id":"MsgScene_6fwYVGThxhM11.LockedWarningSlide","type":"slide"},{"kind":"link","id":"nextviewedslide","type":"action","data":"_player.6Nfyv7CUA2k11"}]},{"kind":"slideref","id":"6gsesPsZVDv11","type":"slidebank","assetIds":[],"linksTo":[{"kind":"link","id":"MsgScene_6fwYVGThxhM11.InvalidPromptSlide","type":"slide"},{"kind":"link","id":"MsgScene_6fwYVGThxhM11.ScrollPromptSlide","type":"slide"},{"kind":"link","id":"playnextdrawslide","type":"action","data":""},{"kind":"link","id":"MsgScene_6fwYVGThxhM11.LockedWarningSlide","type":"slide"}]},{"kind":"slideref","id":"6lj4MZEojYl11","type":"slidebank","assetIds":[],"linksTo":[{"kind":"link","id":"MsgScene_6fwYVGThxhM11.InvalidPromptSlide","type":"slide"},{"kind":"link","id":"MsgScene_6fwYVGThxhM11.ScrollPromptSlide","type":"slide"},{"kind":"link","id":"playnextdrawslide","type":"action","data":""},{"kind":"link","id":"MsgScene_6fwYVGThxhM11.LockedWarningSlide","type":"slide"}]},{"kind":"slideref","id":"5mr42sGOHvP11","type":"slidebank","assetIds":[],"linksTo":[{"kind":"link","id":"MsgScene_6fwYVGThxhM11.InvalidPromptSlide","type":"slide"},{"kind":"link","id":"MsgScene_6fwYVGThxhM11.ScrollPromptSlide","type":"slide"},{"kind":"link","id":"playnextdrawslide","type":"action","data":""},{"kind":"link","id":"MsgScene_6fwYVGThxhM11.LockedWarningSlide","type":"slide"}]},{"kind":"slideref","id":"6dEn58ke0oe11","type":"slidebank","assetIds":[],"linksTo":[{"kind":"link","id":"MsgScene_6fwYVGThxhM11.InvalidPromptSlide","type":"slide"},{"kind":"link","id":"MsgScene_6fwYVGThxhM11.ScrollPromptSlide","type":"slide"},{"kind":"link","id":"playnextdrawslide","type":"action","data":""},{"kind":"link","id":"MsgScene_6fwYVGThxhM11.LockedWarningSlide","type":"slide"}]},{"kind":"slideref","id":"689ACGcdrrn11","type":"slidebank","assetIds":[],"linksTo":[{"kind":"link","id":"MsgScene_6fwYVGThxhM11.InvalidPromptSlide","type":"slide"},{"kind":"link","id":"MsgScene_6fwYVGThxhM11.ScrollPromptSlide","type":"slide"},{"kind":"link","id":"playnextdrawslide","type":"action","data":""},{"kind":"link","id":"MsgScene_6fwYVGThxhM11.LockedWarningSlide","type":"slide"}]},{"kind":"slideref","id":"6TwHQvOAEnz11","type":"slidebank","assetIds":[],"linksTo":[{"kind":"link","id":"MsgScene_6fwYVGThxhM11.InvalidPromptSlide","type":"slide"},{"kind":"link","id":"MsgScene_6fwYVGThxhM11.ScrollPromptSlide","type":"slide"},{"kind":"link","id":"playnextdrawslide","type":"action","data":""},{"kind":"link","id":"MsgScene_6fwYVGThxhM11.LockedWarningSlide","type":"slide"}]},{"kind":"slideref","id":"638jJgM3ZQs11","type":"slidebank","assetIds":[],"linksTo":[{"kind":"link","id":"MsgScene_6fwYVGThxhM11.InvalidPromptSlide","type":"slide"},{"kind":"link","id":"MsgScene_6fwYVGThxhM11.ScrollPromptSlide","type":"slide"},{"kind":"link","id":"playnextdrawslide","type":"action","data":""},{"kind":"link","id":"MsgScene_6fwYVGThxhM11.LockedWarningSlide","type":"slide"}]}]},"display":{"frameData":"presentation_content/frame.xml","width":980,"height":634,"windows":[{"kind":"window","id":"MessageWnd","linkId":"StoryWindow","width":420,"height":210,"alignTo":"content","align":"center","valign":"center"},{"kind":"window","id":"LightboxWnd","linkId":"StoryPopup","width":620,"height":467,"alignTo":"player","align":"center","valign":"center"},{"kind":"window","id":"LightboxControlsWnd","linkId":"StoryPopupControls","width":624,"height":509,"alignTo":"player","align":"center","valign":"center"}]},"resume":{"id":"5pojT6e5zIq","window":"MessageWnd","slideId":"_player.PromptScene.ResumePromptSlide","lmsresume":true,"flashresume":true,"prompt":true,"everySlide":false},"string_table":[{"kind":"group","id":"chrome23","strings":[{"kind":"string","id":"title","Text":"Can\'t Play Course"},{"kind":"string","id":"description","Text":"For security reasons, Flash cannot access files on your computer\'s hard disk from your web browser."},{"kind":"string","id":"linkText","Text":"Learn More"},{"kind":"string","id":"linkUrl","Text":"https://ipc.articulate.com/prw/360/en/localplayback/"}]}],"errorMsgs":{"external_interface":{"kind":"error","window":"MessageWnd","slideId":"_player.PromptScene.ExternalInterfaceErrorSlide"}},"scenes":[{"kind":"scene","lmsId":"","isMessageScene":false,"startingSlide":"_player.5bOFdDIvZFR.326","slides":[{"kind":"slide","html5url":"html5/data/js/326.js","title":"An Evidence Based Approach to Obesity Management","trackViews":true,"showMenuResultIcon":false,"viewGroupId":"","historyGroupId":"ap","videoZoom":"","scrolling":false,"transition":"appear","transDuration":0,"transDir":1,"wipeTrans":false,"slideLock":false,"navIndex":0,"globalAudioId":"","thumbnailid":"","showAnimationId":"","lmsId":"","width":720,"height":540,"resume":false,"id":"326","slideLayers":[{"enableSeek":true,"enableReplay":true,"startTime":0,"elapsedTimeMode":"normal","useHandCursor":false,"resume":false,"kind":"slidelayer","isBaseLayer":true}]},{"kind":"slide","html5url":"html5/data/js/296.js","title":"Learning objectives. By the end of the session, learners shoUld be able to:","trackViews":true,"showMenuResultIcon":false,"viewGroupId":"","historyGroupId":"ap","videoZoom":"","scrolling":false,"transition":"appear","transDuration":0,"transDir":1,"wipeTrans":false,"slideLock":false,"navIndex":1,"globalAudioId":"","thumbnailid":"","showAnimationId":"","lmsId":"","width":720,"height":540,"resume":false,"id":"296","slideLayers":[{"enableSeek":true,"enableReplay":true,"startTime":5000,"elapsedTimeMode":"normal","useHandCursor":false,"resume":false,"kind":"slidelayer","isBaseLayer":true}]},{"kind":"slide","html5url":"html5/data/js/343.js","title":"1. Healthy lifestyle recommendations (Adults)","trackViews":true,"showMenuResultIcon":false,"viewGroupId":"","historyGroupId":"ap","videoZoom":"","scrolling":false,"transition":"appear","transDuration":0,"transDir":1,"wipeTrans":false,"slideLock":false,"navIndex":3,"globalAudioId":"","thumbnailid":"","showAnimationId":"","lmsId":"","width":720,"height":540,"resume":false,"id":"343","slideLayers":[{"enableSeek":true,"enableReplay":true,"startTime":30000,"elapsedTimeMode":"normal","useHandCursor":false,"resume":false,"kind":"slidelayer","isBaseLayer":true}]},{"kind":"slide","html5url":"html5/data/js/383.js","title":"Take home messages","trackViews":true,"showMenuResultIcon":false,"viewGroupId":"","historyGroupId":"ap","videoZoom":"","scrolling":false,"transition":"appear","transDuration":0,"transDir":1,"wipeTrans":false,"slideLock":false,"navIndex":9,"globalAudioId":"","thumbnailid":"","showAnimationId":"","lmsId":"","width":720,"height":540,"resume":false,"id":"383","slideLayers":[{"enableSeek":true,"enableReplay":true,"startTime":150000,"elapsedTimeMode":"normal","useHandCursor":false,"resume":false,"kind":"slidelayer","isBaseLayer":true}]}],"id":"5bOFdDIvZFR"},{"kind":"scene","lmsId":"","isMessageScene":true,"startingSlide":"_player.PromptScene.ResumePromptSlide","slides":[{"kind":"slide","title":"<p dir=\'ltr\' align=\'left\' style=\\"font-family: \'Open SansD6FFC9F9\';\\">Resume</p>","trackViews":false,"showMenuResultIcon":false,"viewGroupId":"","historyGroupId":"prompt","videoZoom":"","scrolling":false,"transition":"appear","transDuration":0,"transDir":1,"wipeTrans":false,"slideLock":false,"navIndex":-1,"globalAudioId":"","thumbnailid":"","showAnimationId":"","lmsId":"","width":420,"height":210,"resume":false,"id":"ResumePromptSlide","slideLayers":[{"enableSeek":true,"enableReplay":true,"timeline":{"duration":1000,"events":[{"kind":"ontimelinetick","time":0,"actions":[{"kind":"show","transition":"appear","objRef":{"type":"string","value":"6easLA4JsYE_ResumePromptSlide_btn0"}},{"kind":"show","transition":"appear","objRef":{"type":"string","value":"6easLA4JsYE_ResumePromptSlide_btn1"}},{"kind":"show","transition":"appear","objRef":{"type":"string","value":"ResumePromptSlide_Scroll.6easLA4JsYE_ResumePromptSlide_text"}},{"kind":"show","transition":"appear","objRef":{"type":"string","value":"ResumePromptSlide_Scroll"}}]}]},"objects":[{"kind":"scrollarea","contentwidth":387,"contentheight":52,"objects":[{"kind":"vectorshape","rotation":0,"accType":"text","cliptobounds":false,"defaultAction":"","textLib":[{"kind":"textdata","uniqueId":"6easLA4JsYE_ResumePromptSlide_text","id":"01","linkId":"6easLA4JsYE_ResumePromptSlide_text","type":"vectortext","xPos":0,"yPos":0,"width":0,"height":0,"shadowIndex":-1,"vectortext":{"left":0,"top":0,"right":387,"bottom":52,"pngfb":false,"pr":{"l":"common","i":1}}}],"shapemaskId":"","xPos":0,"yPos":0,"tabIndex":1,"tabEnabled":true,"xOffset":0,"yOffset":0,"rotateXPos":194,"rotateYPos":26,"scaleX":100,"scaleY":100,"alpha":100,"depth":1,"scrolling":true,"shuffleLock":false,"data":{"hotlinkId":"","accState":0,"vectorData":{"left":0,"top":0,"right":387,"bottom":52,"altText":"Would you like to resume where you left off?","pngfb":false,"pr":{"l":"common","i":0}},"html5data":{"xPos":0,"yPos":0,"width":387,"height":52,"strokewidth":0}},"width":388,"height":52,"resume":false,"useHandCursor":true,"id":"6easLA4JsYE_ResumePromptSlide_text"}],"shapemaskId":"","xPos":13,"yPos":16,"tabIndex":0,"tabEnabled":true,"xOffset":0,"yOffset":0,"rotateXPos":205.5,"rotateYPos":39,"scaleX":100,"scaleY":100,"alpha":100,"rotation":0,"depth":1,"scrolling":true,"shuffleLock":false,"width":411,"height":78,"resume":false,"useHandCursor":true,"id":"ResumePromptSlide_Scroll"},{"kind":"button","shapemaskId":"","xPos":107,"yPos":110,"tabIndex":2,"tabEnabled":true,"xOffset":0,"yOffset":0,"rotateXPos":50,"rotateYPos":15,"scaleX":100,"scaleY":100,"alpha":100,"rotation":0,"depth":2,"scrolling":true,"shuffleLock":false,"data":{"hotlinkId":"","accState":0,"textdata":{"uniqueId":"6easLA4JsYE_ResumePromptSlide_btn0","type":"vectortext","altText":"Yes","xPos":0,"yPos":0,"width":0,"height":0,"shadowIndex":-1,"vectortext":{"left":0,"top":0,"right":63,"bottom":26,"pngfb":false,"pr":{"l":"common","i":2}}}},"width":100,"height":30,"resume":false,"useHandCursor":true,"id":"6easLA4JsYE_ResumePromptSlide_btn0","events":[{"kind":"onrelease","actions":[{"kind":"resume_player","resume":true}]}]},{"kind":"button","shapemaskId":"","xPos":212,"yPos":110,"tabIndex":3,"tabEnabled":true,"xOffset":0,"yOffset":0,"rotateXPos":50,"rotateYPos":15,"scaleX":100,"scaleY":100,"alpha":100,"rotation":0,"depth":3,"scrolling":true,"shuffleLock":false,"data":{"hotlinkId":"","accState":0,"textdata":{"uniqueId":"6easLA4JsYE_ResumePromptSlide_btn1","type":"vectortext","altText":"No","xPos":0,"yPos":0,"width":0,"height":0,"shadowIndex":-1,"vectortext":{"left":0,"top":0,"right":61,"bottom":26,"pngfb":false,"pr":{"l":"common","i":3}}}},"width":100,"height":30,"resume":false,"useHandCursor":true,"id":"6easLA4JsYE_ResumePromptSlide_btn1","events":[{"kind":"onrelease","actions":[{"kind":"resume_player","resume":false}]}]}],"startTime":-1,"elapsedTimeMode":"normal","useHandCursor":false,"resume":false,"kind":"slidelayer","isBaseLayer":true}]},{"kind":"slide","title":"<p dir=\'ltr\' align=\'left\' style=\\"font-family: \'Open SansD6FFC9F9\';\\">Warning</p>","trackViews":false,"showMenuResultIcon":false,"viewGroupId":"","historyGroupId":"prompt","videoZoom":"","scrolling":false,"transition":"appear","transDuration":0,"transDir":1,"wipeTrans":false,"slideLock":false,"navIndex":-1,"globalAudioId":"","thumbnailid":"","showAnimationId":"","lmsId":"","width":415,"height":151,"resume":false,"id":"ExternalInterfaceErrorSlide","slideLayers":[{"enableSeek":true,"enableReplay":true,"timeline":{"duration":1000,"events":[{"kind":"ontimelinetick","time":0,"actions":[{"kind":"show","transition":"appear","objRef":{"type":"string","value":"Text"}},{"kind":"show","transition":"appear","objRef":{"type":"string","value":"buttonOK"}}]}]},"objects":[{"kind":"vectorshape","rotation":0,"accType":"text","cliptobounds":false,"defaultAction":"","textLib":[{"kind":"textdata","id":"01","linkId":"01","type":"vartext","xPos":0,"yPos":0,"width":383,"height":105,"device":true,"valign":"center","shadowIndex":-1,"vartext":"<html><p dir=\'ltr\' align=\'left\'><font face=\'Open Sans\' size=\'18pt\'color=\'#555555\'>The %_player.$LastErrorFeature% feature on this slide has been disabled while viewing locally because your browser does not support it.</font></p></html>"}],"shapemaskId":"","xPos":16,"yPos":0,"tabIndex":0,"tabEnabled":true,"xOffset":0,"yOffset":0,"rotateXPos":191.5,"rotateYPos":52.5,"scaleX":100,"scaleY":100,"alpha":100,"depth":1,"scrolling":true,"shuffleLock":false,"data":{"hotlinkId":"","accState":0,"vectorData":{"left":0,"top":0,"right":383,"bottom":105,"altText":"Warning Message","pngfb":false,"pr":{"l":"common","i":4}},"html5data":{"xPos":0,"yPos":0,"width":383,"height":105,"strokewidth":0}},"width":383,"height":105,"resume":false,"useHandCursor":true,"id":"Text"},{"kind":"button","shapemaskId":"","xPos":299,"yPos":105,"tabIndex":1,"tabEnabled":true,"xOffset":0,"yOffset":0,"rotateXPos":50,"rotateYPos":15,"scaleX":100,"scaleY":100,"alpha":100,"rotation":0,"depth":2,"scrolling":true,"shuffleLock":false,"data":{"hotlinkId":"","accState":0,"textdata":{"uniqueId":"buttonOK","type":"vectortext","altText":"OK","xPos":0,"yPos":0,"width":0,"height":0,"shadowIndex":-1,"vectortext":{"left":0,"top":0,"right":61,"bottom":26,"pngfb":false,"pr":{"l":"common","i":5}}}},"width":100,"height":30,"resume":false,"useHandCursor":true,"id":"buttonOK","events":[{"kind":"onrelease","actions":[{"kind":"close_window","id":"MessageWnd"}]}]}],"startTime":-1,"elapsedTimeMode":"normal","useHandCursor":false,"resume":false,"kind":"slidelayer","isBaseLayer":true}]}],"id":"PromptScene"},{"kind":"scene","lmsId":"","isMessageScene":true,"startingSlide":"_player.MsgScene_3.LockedWarningSlide","slides":[{"kind":"slide","title":"<p dir=\'ltr\' align=\'left\' style=\\"font-family: \'Open Sans\';\\">Notification</p>","trackViews":false,"showMenuResultIcon":false,"viewGroupId":"","historyGroupId":"prompt","videoZoom":"","scrolling":false,"transition":"appear","transDuration":0,"transDir":1,"wipeTrans":false,"slideLock":false,"navIndex":-1,"globalAudioId":"","thumbnailid":"","showAnimationId":"","lmsId":"","width":420,"height":210,"resume":false,"id":"LockedWarningSlide","slideLayers":[{"enableSeek":true,"enableReplay":true,"timeline":{"duration":1000,"events":[{"kind":"ontimelinetick","time":0,"actions":[{"kind":"show","transition":"appear","objRef":{"type":"string","value":"5m6T5ZbIhG2_LockedWarningSlide_btn0"}},{"kind":"show","transition":"appear","objRef":{"type":"string","value":"LockedWarningSlide_Scroll.5m6T5ZbIhG2_LockedWarningSlide_text"}},{"kind":"show","transition":"appear","objRef":{"type":"string","value":"LockedWarningSlide_Scroll"}}]}]},"objects":[{"kind":"scrollarea","contentwidth":387,"contentheight":52,"objects":[{"kind":"vectorshape","rotation":0,"accType":"text","cliptobounds":false,"defaultAction":"","textLib":[{"kind":"textdata","uniqueId":"5m6T5ZbIhG2_LockedWarningSlide_text","id":"01","linkId":"5m6T5ZbIhG2_LockedWarningSlide_text","type":"vectortext","xPos":0,"yPos":0,"width":0,"height":0,"shadowIndex":-1,"vectortext":{"left":0,"top":0,"right":387,"bottom":52,"pngfb":false,"pr":{"l":"common","i":6}}}],"shapemaskId":"","xPos":0,"yPos":0,"tabIndex":1,"tabEnabled":true,"xOffset":0,"yOffset":0,"rotateXPos":194,"rotateYPos":26,"scaleX":100,"scaleY":100,"alpha":100,"depth":1,"scrolling":true,"shuffleLock":false,"data":{"hotlinkId":"","accState":0,"vectorData":{"left":0,"top":0,"right":387,"bottom":52,"altText":"You must complete all the steps in order to continue.","pngfb":false,"pr":{"l":"Lib","i":22}},"html5data":{"xPos":0,"yPos":0,"width":387,"height":52,"strokewidth":0}},"width":388,"height":52,"resume":false,"useHandCursor":true,"id":"5m6T5ZbIhG2_LockedWarningSlide_text"}],"shapemaskId":"","xPos":13,"yPos":16,"tabIndex":0,"tabEnabled":true,"xOffset":0,"yOffset":0,"rotateXPos":205.5,"rotateYPos":39,"scaleX":100,"scaleY":100,"alpha":100,"rotation":0,"depth":1,"scrolling":true,"shuffleLock":false,"width":411,"height":78,"resume":false,"useHandCursor":true,"id":"LockedWarningSlide_Scroll"},{"kind":"button","shapemaskId":"","xPos":160,"yPos":110,"tabIndex":2,"tabEnabled":true,"xOffset":0,"yOffset":0,"rotateXPos":50,"rotateYPos":15,"scaleX":100,"scaleY":100,"alpha":100,"rotation":0,"depth":2,"scrolling":true,"shuffleLock":false,"data":{"hotlinkId":"","accState":0,"textdata":{"uniqueId":"5m6T5ZbIhG2_LockedWarningSlide_btn0","type":"vectortext","altText":"OK","xPos":0,"yPos":0,"width":0,"height":0,"shadowIndex":-1,"vectortext":{"left":0,"top":0,"right":61,"bottom":26,"pngfb":false,"pr":{"l":"common","i":5}}}},"width":100,"height":30,"resume":false,"useHandCursor":true,"id":"5m6T5ZbIhG2_LockedWarningSlide_btn0","events":[{"kind":"onrelease","actions":[{"kind":"close_window","id":"_current"}]}]}],"startTime":-1,"elapsedTimeMode":"normal","useHandCursor":false,"resume":false,"kind":"slidelayer","isBaseLayer":true}]}],"id":"MsgScene_3"},{"kind":"scene","lmsId":"","isMessageScene":false,"startingSlide":"_player.6EEUL2gsfaf3.5mYqduNiKEj","slides":[{"kind":"slide","html5url":"html5/data/js/35mYqduNiKEj.js","title":"Guidelines for obesity management","trackViews":false,"showMenuResultIcon":false,"viewGroupId":"6EEUL2gsfaf33","historyGroupId":"6EEUL2gsfaf33","videoZoom":"","scrolling":false,"transition":"appear","transDuration":0,"transDir":1,"wipeTrans":false,"slideLock":false,"navIndex":2,"globalAudioId":"","thumbnailid":"","showAnimationId":"","mergedInstanceId":"3","lmsId":"","width":720,"height":540,"resume":true,"id":"5mYqduNiKEj","slideLayers":[{"enableSeek":false,"enableReplay":false,"startTime":-1,"elapsedTimeMode":"ignore","useHandCursor":false,"resume":true,"kind":"slidelayer","isBaseLayer":true}]},{"kind":"slide","html5url":"html5/data/js/35WFIATwqhqm.js","title":"US Preventive Services Task Force guidelines","trackViews":true,"showMenuResultIcon":false,"viewGroupId":"6EEUL2gsfaf33","historyGroupId":"6EEUL2gsfaf33","videoZoom":"","scrolling":false,"transition":"appear","transDuration":0,"transDir":1,"wipeTrans":false,"slideLock":false,"navIndex":2,"globalAudioId":"","thumbnailid":"","showAnimationId":"","mergedInstanceId":"3","lmsId":"","width":502,"height":443,"resume":false,"id":"5WFIATwqhqm","slideLayers":[{"enableSeek":true,"enableReplay":true,"startTime":15000,"elapsedTimeMode":"normal","useHandCursor":false,"resume":false,"kind":"slidelayer","isBaseLayer":true}]},{"kind":"slide","html5url":"html5/data/js/36iCaAYQVcGQ.js","title":"AHA/ACC/TOS (2013) guidelines","trackViews":true,"showMenuResultIcon":false,"viewGroupId":"6EEUL2gsfaf33","historyGroupId":"6EEUL2gsfaf33","videoZoom":"","scrolling":false,"transition":"appear","transDuration":0,"transDir":1,"wipeTrans":false,"slideLock":false,"navIndex":2,"globalAudioId":"","thumbnailid":"","showAnimationId":"","mergedInstanceId":"3","lmsId":"","width":502,"height":443,"resume":false,"id":"6iCaAYQVcGQ","slideLayers":[{"enableSeek":true,"enableReplay":true,"startTime":20000,"elapsedTimeMode":"normal","useHandCursor":false,"resume":false,"kind":"slidelayer","isBaseLayer":true}]},{"kind":"slide","html5url":"html5/data/js/35jznlH48vCP.js","title":"AACE/ACE (2016) guidelines","trackViews":true,"showMenuResultIcon":false,"viewGroupId":"6EEUL2gsfaf33","historyGroupId":"6EEUL2gsfaf33","videoZoom":"","scrolling":false,"transition":"appear","transDuration":0,"transDir":1,"wipeTrans":false,"slideLock":false,"navIndex":2,"globalAudioId":"","thumbnailid":"","showAnimationId":"","mergedInstanceId":"3","lmsId":"","width":502,"height":443,"resume":false,"id":"5jznlH48vCP","slideLayers":[{"enableSeek":true,"enableReplay":true,"startTime":25000,"elapsedTimeMode":"normal","useHandCursor":false,"resume":false,"kind":"slidelayer","isBaseLayer":true}]},{"kind":"slide","html5url":"html5/data/js/36OWXDXD1CNx.js","title":"Summary of Guidelines","trackViews":true,"showMenuResultIcon":false,"viewGroupId":"6EEUL2gsfaf33","historyGroupId":"6EEUL2gsfaf33","videoZoom":"","scrolling":false,"transition":"appear","transDuration":0,"transDir":1,"wipeTrans":false,"slideLock":false,"navIndex":2,"globalAudioId":"","thumbnailid":"","showAnimationId":"","mergedInstanceId":"3","lmsId":"","width":502,"height":443,"resume":false,"id":"6OWXDXD1CNx","slideLayers":[{"enableSeek":true,"enableReplay":true,"startTime":30000,"elapsedTimeMode":"normal","useHandCursor":false,"resume":false,"kind":"slidelayer","isBaseLayer":true}]}],"id":"6EEUL2gsfaf3","variables":[{"kind":"variable","name":"PreviousStep","type":"number","value":0,"resume":true},{"kind":"variable","name":"CurrentStep","type":"number","value":0,"resume":true},{"kind":"variable","name":"NumSteps","type":"number","value":4,"resume":true},{"kind":"variable","name":"ContentTransitioning","type":"boolean","value":false,"resume":true}],"actionGroups":{"UpdatePrevNextButtonState":{"kind":"actiongroup","actions":[]}}},{"kind":"scene","lmsId":"","isMessageScene":true,"startingSlide":"_player.MsgScene_5.LockedWarningSlide","slides":[{"kind":"slide","title":"<p dir=\'ltr\' align=\'left\' style=\\"font-family: \'Open Sans\';\\">Notification</p>","trackViews":false,"showMenuResultIcon":false,"viewGroupId":"","historyGroupId":"prompt","videoZoom":"","scrolling":false,"transition":"appear","transDuration":0,"transDir":1,"wipeTrans":false,"slideLock":false,"navIndex":-1,"globalAudioId":"","thumbnailid":"","showAnimationId":"","lmsId":"","width":420,"height":210,"resume":false,"id":"LockedWarningSlide","slideLayers":[{"enableSeek":true,"enableReplay":true,"timeline":{"duration":1000,"events":[{"kind":"ontimelinetick","time":0,"actions":[{"kind":"show","transition":"appear","objRef":{"type":"string","value":"5cm6nB7UkU3_LockedWarningSlide_btn0"}},{"kind":"show","transition":"appear","objRef":{"type":"string","value":"LockedWarningSlide_Scroll.5cm6nB7UkU3_LockedWarningSlide_text"}},{"kind":"show","transition":"appear","objRef":{"type":"string","value":"LockedWarningSlide_Scroll"}}]}]},"objects":[{"kind":"scrollarea","contentwidth":387,"contentheight":52,"objects":[{"kind":"vectorshape","rotation":0,"accType":"text","cliptobounds":false,"defaultAction":"","textLib":[{"kind":"textdata","uniqueId":"5cm6nB7UkU3_LockedWarningSlide_text","id":"01","linkId":"5cm6nB7UkU3_LockedWarningSlide_text","type":"vectortext","xPos":0,"yPos":0,"width":0,"height":0,"shadowIndex":-1,"vectortext":{"left":0,"top":0,"right":387,"bottom":52,"pngfb":false,"pr":{"l":"common","i":6}}}],"shapemaskId":"","xPos":0,"yPos":0,"tabIndex":1,"tabEnabled":true,"xOffset":0,"yOffset":0,"rotateXPos":194,"rotateYPos":26,"scaleX":100,"scaleY":100,"alpha":100,"depth":1,"scrolling":true,"shuffleLock":false,"data":{"hotlinkId":"","accState":0,"vectorData":{"left":0,"top":0,"right":387,"bottom":52,"altText":"You must complete all the steps in order to continue.","pngfb":false,"pr":{"l":"Lib","i":22}},"html5data":{"xPos":0,"yPos":0,"width":387,"height":52,"strokewidth":0}},"width":388,"height":52,"resume":false,"useHandCursor":true,"id":"5cm6nB7UkU3_LockedWarningSlide_text"}],"shapemaskId":"","xPos":13,"yPos":16,"tabIndex":0,"tabEnabled":true,"xOffset":0,"yOffset":0,"rotateXPos":205.5,"rotateYPos":39,"scaleX":100,"scaleY":100,"alpha":100,"rotation":0,"depth":1,"scrolling":true,"shuffleLock":false,"width":411,"height":78,"resume":false,"useHandCursor":true,"id":"LockedWarningSlide_Scroll"},{"kind":"button","shapemaskId":"","xPos":160,"yPos":110,"tabIndex":2,"tabEnabled":true,"xOffset":0,"yOffset":0,"rotateXPos":50,"rotateYPos":15,"scaleX":100,"scaleY":100,"alpha":100,"rotation":0,"depth":2,"scrolling":true,"shuffleLock":false,"data":{"hotlinkId":"","accState":0,"textdata":{"uniqueId":"5cm6nB7UkU3_LockedWarningSlide_btn0","type":"vectortext","altText":"OK","xPos":0,"yPos":0,"width":0,"height":0,"shadowIndex":-1,"vectortext":{"left":0,"top":0,"right":61,"bottom":26,"pngfb":false,"pr":{"l":"common","i":5}}}},"width":100,"height":30,"resume":false,"useHandCursor":true,"id":"5cm6nB7UkU3_LockedWarningSlide_btn0","events":[{"kind":"onrelease","actions":[{"kind":"close_window","id":"_current"}]}]}],"startTime":-1,"elapsedTimeMode":"normal","useHandCursor":false,"resume":false,"kind":"slidelayer","isBaseLayer":true}]}],"id":"MsgScene_5"},{"kind":"scene","lmsId":"","isMessageScene":false,"startingSlide":"_player.5WdlbLzESRJ5.6WDOmTLj0qz","slides":[{"kind":"slide","html5url":"html5/data/js/56WDOmTLj0qz.js","title":"Comprehensive intensive lifestyle interventions","trackViews":false,"showMenuResultIcon":false,"viewGroupId":"5WdlbLzESRJ55","historyGroupId":"5WdlbLzESRJ55","videoZoom":"","scrolling":false,"transition":"appear","transDuration":0,"transDir":1,"wipeTrans":false,"slideLock":false,"navIndex":4,"globalAudioId":"","thumbnailid":"","showAnimationId":"","mergedInstanceId":"5","lmsId":"","width":720,"height":540,"resume":true,"id":"6WDOmTLj0qz","slideLayers":[{"enableSeek":false,"enableReplay":false,"startTime":-1,"elapsedTimeMode":"ignore","useHandCursor":false,"resume":true,"kind":"slidelayer","isBaseLayer":true}]},{"kind":"slide","html5url":"html5/data/js/55xPys86HifW.js","title":"Components","trackViews":true,"showMenuResultIcon":false,"viewGroupId":"5WdlbLzESRJ55","historyGroupId":"5WdlbLzESRJ55","videoZoom":"","scrolling":false,"transition":"appear","transDuration":0,"transDir":1,"wipeTrans":false,"slideLock":false,"navIndex":4,"globalAudioId":"","thumbnailid":"","showAnimationId":"","mergedInstanceId":"5","lmsId":"","width":422,"height":443,"resume":false,"id":"5xPys86HifW","slideLayers":[{"enableSeek":true,"enableReplay":true,"startTime":40000,"elapsedTimeMode":"normal","useHandCursor":false,"resume":false,"kind":"slidelayer","isBaseLayer":true}]},{"kind":"slide","html5url":"html5/data/js/56hE373lA8Lc.js","title":"Effectiveness - Evidence Based Data","trackViews":true,"showMenuResultIcon":false,"viewGroupId":"5WdlbLzESRJ55","historyGroupId":"5WdlbLzESRJ55","videoZoom":"","scrolling":false,"transition":"appear","transDuration":0,"transDir":1,"wipeTrans":false,"slideLock":false,"navIndex":4,"globalAudioId":"","thumbnailid":"","showAnimationId":"","mergedInstanceId":"5","lmsId":"","width":422,"height":443,"resume":false,"id":"6hE373lA8Lc","slideLayers":[{"enableSeek":true,"enableReplay":true,"startTime":45000,"elapsedTimeMode":"normal","useHandCursor":false,"resume":false,"kind":"slidelayer","isBaseLayer":true}]},{"kind":"slide","html5url":"html5/data/js/55ndLqHTfqR5.js","title":"Diet - EBM Recommendations","trackViews":true,"showMenuResultIcon":false,"viewGroupId":"5WdlbLzESRJ55","historyGroupId":"5WdlbLzESRJ55","videoZoom":"","scrolling":false,"transition":"appear","transDuration":0,"transDir":1,"wipeTrans":false,"slideLock":false,"navIndex":4,"globalAudioId":"","thumbnailid":"","showAnimationId":"","mergedInstanceId":"5","lmsId":"","width":422,"height":443,"resume":false,"id":"5ndLqHTfqR5","slideLayers":[{"enableSeek":true,"enableReplay":true,"startTime":50000,"elapsedTimeMode":"normal","useHandCursor":false,"resume":false,"kind":"slidelayer","isBaseLayer":true}]},{"kind":"slide","html5url":"html5/data/js/56fqgR2UlDUj.js","title":"Physical Activity - EBM Recommendations","trackViews":true,"showMenuResultIcon":false,"viewGroupId":"5WdlbLzESRJ55","historyGroupId":"5WdlbLzESRJ55","videoZoom":"","scrolling":false,"transition":"appear","transDuration":0,"transDir":1,"wipeTrans":false,"slideLock":false,"navIndex":4,"globalAudioId":"","thumbnailid":"","showAnimationId":"","mergedInstanceId":"5","lmsId":"","width":422,"height":443,"resume":false,"id":"6fqgR2UlDUj","slideLayers":[{"enableSeek":true,"enableReplay":true,"startTime":55000,"elapsedTimeMode":"normal","useHandCursor":false,"resume":false,"kind":"slidelayer","isBaseLayer":true}]},{"kind":"slide","html5url":"html5/data/js/569tkv82yzur.js","title":"Sleep - EBM","trackViews":true,"showMenuResultIcon":false,"viewGroupId":"5WdlbLzESRJ55","historyGroupId":"5WdlbLzESRJ55","videoZoom":"","scrolling":false,"transition":"appear","transDuration":0,"transDir":1,"wipeTrans":false,"slideLock":false,"navIndex":4,"globalAudioId":"","thumbnailid":"","showAnimationId":"","mergedInstanceId":"5","lmsId":"","width":422,"height":443,"resume":false,"id":"69tkv82yzur","slideLayers":[{"enableSeek":true,"enableReplay":true,"startTime":60000,"elapsedTimeMode":"normal","useHandCursor":false,"resume":false,"kind":"slidelayer","isBaseLayer":true}]},{"kind":"slide","html5url":"html5/data/js/565f3NxzbfZl.js","title":"Behavior Change - EBM Recommendations","trackViews":true,"showMenuResultIcon":false,"viewGroupId":"5WdlbLzESRJ55","historyGroupId":"5WdlbLzESRJ55","videoZoom":"","scrolling":false,"transition":"appear","transDuration":0,"transDir":1,"wipeTrans":false,"slideLock":false,"navIndex":4,"globalAudioId":"","thumbnailid":"","showAnimationId":"","mergedInstanceId":"5","lmsId":"","width":422,"height":443,"resume":false,"id":"65f3NxzbfZl","slideLayers":[{"enableSeek":true,"enableReplay":true,"startTime":65000,"elapsedTimeMode":"normal","useHandCursor":false,"resume":false,"kind":"slidelayer","isBaseLayer":true}]}],"id":"5WdlbLzESRJ5","variables":[{"kind":"variable","name":"PreviousStep","type":"number","value":0,"resume":true},{"kind":"variable","name":"CurrentStep","type":"number","value":0,"resume":true},{"kind":"variable","name":"NumSteps","type":"number","value":6,"resume":true},{"kind":"variable","name":"ContentTransitioning","type":"boolean","value":false,"resume":true}],"actionGroups":{"UpdatePrevNextButtonState":{"kind":"actiongroup","actions":[]}}},{"kind":"scene","lmsId":"","isMessageScene":true,"startingSlide":"_player.MsgScene_6.LockedWarningSlide","slides":[{"kind":"slide","title":"<p dir=\'ltr\' align=\'left\' style=\\"font-family: \'Open Sans\';\\">Notification</p>","trackViews":false,"showMenuResultIcon":false,"viewGroupId":"","historyGroupId":"prompt","videoZoom":"","scrolling":false,"transition":"appear","transDuration":0,"transDir":1,"wipeTrans":false,"slideLock":false,"navIndex":-1,"globalAudioId":"","thumbnailid":"","showAnimationId":"","lmsId":"","width":420,"height":210,"resume":false,"id":"LockedWarningSlide","slideLayers":[{"enableSeek":true,"enableReplay":true,"timeline":{"duration":1000,"events":[{"kind":"ontimelinetick","time":0,"actions":[{"kind":"show","transition":"appear","objRef":{"type":"string","value":"5twWrjXr27f_LockedWarningSlide_btn0"}},{"kind":"show","transition":"appear","objRef":{"type":"string","value":"LockedWarningSlide_Scroll.5twWrjXr27f_LockedWarningSlide_text"}},{"kind":"show","transition":"appear","objRef":{"type":"string","value":"LockedWarningSlide_Scroll"}}]}]},"objects":[{"kind":"scrollarea","contentwidth":387,"contentheight":52,"objects":[{"kind":"vectorshape","rotation":0,"accType":"text","cliptobounds":false,"defaultAction":"","textLib":[{"kind":"textdata","uniqueId":"5twWrjXr27f_LockedWarningSlide_text","id":"01","linkId":"5twWrjXr27f_LockedWarningSlide_text","type":"vectortext","xPos":0,"yPos":0,"width":0,"height":0,"shadowIndex":-1,"vectortext":{"left":0,"top":0,"right":387,"bottom":52,"pngfb":false,"pr":{"l":"common","i":6}}}],"shapemaskId":"","xPos":0,"yPos":0,"tabIndex":1,"tabEnabled":true,"xOffset":0,"yOffset":0,"rotateXPos":194,"rotateYPos":26,"scaleX":100,"scaleY":100,"alpha":100,"depth":1,"scrolling":true,"shuffleLock":false,"data":{"hotlinkId":"","accState":0,"vectorData":{"left":0,"top":0,"right":387,"bottom":52,"altText":"You must complete all the steps in order to continue.","pngfb":false,"pr":{"l":"Lib","i":22}},"html5data":{"xPos":0,"yPos":0,"width":387,"height":52,"strokewidth":0}},"width":388,"height":52,"resume":false,"useHandCursor":true,"id":"5twWrjXr27f_LockedWarningSlide_text"}],"shapemaskId":"","xPos":13,"yPos":16,"tabIndex":0,"tabEnabled":true,"xOffset":0,"yOffset":0,"rotateXPos":205.5,"rotateYPos":39,"scaleX":100,"scaleY":100,"alpha":100,"rotation":0,"depth":1,"scrolling":true,"shuffleLock":false,"width":411,"height":78,"resume":false,"useHandCursor":true,"id":"LockedWarningSlide_Scroll"},{"kind":"button","shapemaskId":"","xPos":160,"yPos":110,"tabIndex":2,"tabEnabled":true,"xOffset":0,"yOffset":0,"rotateXPos":50,"rotateYPos":15,"scaleX":100,"scaleY":100,"alpha":100,"rotation":0,"depth":2,"scrolling":true,"shuffleLock":false,"data":{"hotlinkId":"","accState":0,"textdata":{"uniqueId":"5twWrjXr27f_LockedWarningSlide_btn0","type":"vectortext","altText":"OK","xPos":0,"yPos":0,"width":0,"height":0,"shadowIndex":-1,"vectortext":{"left":0,"top":0,"right":61,"bottom":26,"pngfb":false,"pr":{"l":"common","i":5}}}},"width":100,"height":30,"resume":false,"useHandCursor":true,"id":"5twWrjXr27f_LockedWarningSlide_btn0","events":[{"kind":"onrelease","actions":[{"kind":"close_window","id":"_current"}]}]}],"startTime":-1,"elapsedTimeMode":"normal","useHandCursor":false,"resume":false,"kind":"slidelayer","isBaseLayer":true}]}],"id":"MsgScene_6"},{"kind":"scene","lmsId":"","isMessageScene":false,"startingSlide":"_player.6Sqtxg7xDxZ6.6MUudkdrqA5","slides":[{"kind":"slide","html5url":"html5/data/js/66MUudkdrqA5.js","title":"Myths Debunked","trackViews":false,"showMenuResultIcon":false,"viewGroupId":"6Sqtxg7xDxZ66","historyGroupId":"6Sqtxg7xDxZ66","videoZoom":"","scrolling":false,"transition":"appear","transDuration":0,"transDir":1,"wipeTrans":false,"slideLock":false,"navIndex":5,"globalAudioId":"","thumbnailid":"","showAnimationId":"","mergedInstanceId":"6","lmsId":"","width":720,"height":540,"resume":true,"id":"6MUudkdrqA5","slideLayers":[{"enableSeek":false,"enableReplay":false,"startTime":-1,"elapsedTimeMode":"ignore","useHandCursor":false,"resume":true,"kind":"slidelayer","isBaseLayer":true}]},{"kind":"slide","html5url":"html5/data/js/66EjuPV9LgDm.js","title":"Diet Myths","trackViews":true,"showMenuResultIcon":false,"viewGroupId":"6Sqtxg7xDxZ66","historyGroupId":"6Sqtxg7xDxZ66","videoZoom":"","scrolling":false,"transition":"appear","transDuration":0,"transDir":1,"wipeTrans":false,"slideLock":false,"navIndex":5,"globalAudioId":"","thumbnailid":"","showAnimationId":"","mergedInstanceId":"6","lmsId":"","width":460,"height":437,"resume":false,"id":"6EjuPV9LgDm","slideLayers":[{"enableSeek":true,"enableReplay":true,"startTime":70000,"elapsedTimeMode":"normal","useHandCursor":false,"resume":false,"kind":"slidelayer","isBaseLayer":true}]},{"kind":"slide","html5url":"html5/data/js/66qIVbOkDEOA.js","title":"Physical Activity Myths","trackViews":true,"showMenuResultIcon":false,"viewGroupId":"6Sqtxg7xDxZ66","historyGroupId":"6Sqtxg7xDxZ66","videoZoom":"","scrolling":false,"transition":"appear","transDuration":0,"transDir":1,"wipeTrans":false,"slideLock":false,"navIndex":5,"globalAudioId":"","thumbnailid":"","showAnimationId":"","mergedInstanceId":"6","lmsId":"","width":460,"height":437,"resume":false,"id":"6qIVbOkDEOA","slideLayers":[{"enableSeek":true,"enableReplay":true,"startTime":75000,"elapsedTimeMode":"normal","useHandCursor":false,"resume":false,"kind":"slidelayer","isBaseLayer":true}]},{"kind":"slide","html5url":"html5/data/js/65nfncEzZ8Vv.js","title":"Behavior Myths","trackViews":true,"showMenuResultIcon":false,"viewGroupId":"6Sqtxg7xDxZ66","historyGroupId":"6Sqtxg7xDxZ66","videoZoom":"","scrolling":false,"transition":"appear","transDuration":0,"transDir":1,"wipeTrans":false,"slideLock":false,"navIndex":5,"globalAudioId":"","thumbnailid":"","showAnimationId":"","mergedInstanceId":"6","lmsId":"","width":460,"height":437,"resume":false,"id":"5nfncEzZ8Vv","slideLayers":[{"enableSeek":true,"enableReplay":true,"startTime":80000,"elapsedTimeMode":"normal","useHandCursor":false,"resume":false,"kind":"slidelayer","isBaseLayer":true}]}],"id":"6Sqtxg7xDxZ6","variables":[{"kind":"variable","name":"PreviousStep","type":"number","value":0,"resume":true},{"kind":"variable","name":"CurrentStep","type":"number","value":0,"resume":true},{"kind":"variable","name":"NumSteps","type":"number","value":3,"resume":true},{"kind":"variable","name":"ContentTransitioning","type":"boolean","value":false,"resume":true}],"actionGroups":{"UpdatePrevNextButtonState":{"kind":"actiongroup","actions":[]}}},{"kind":"scene","lmsId":"","isMessageScene":true,"startingSlide":"_player.MsgScene_7.LockedWarningSlide","slides":[{"kind":"slide","title":"<p dir=\'ltr\' align=\'left\' style=\\"font-family: \'Open Sans\';\\">Notification</p>","trackViews":false,"showMenuResultIcon":false,"viewGroupId":"","historyGroupId":"prompt","videoZoom":"","scrolling":false,"transition":"appear","transDuration":0,"transDir":1,"wipeTrans":false,"slideLock":false,"navIndex":-1,"globalAudioId":"","thumbnailid":"","showAnimationId":"","lmsId":"","width":420,"height":210,"resume":false,"id":"LockedWarningSlide","slideLayers":[{"enableSeek":true,"enableReplay":true,"timeline":{"duration":1000,"events":[{"kind":"ontimelinetick","time":0,"actions":[{"kind":"show","transition":"appear","objRef":{"type":"string","value":"6gYx40145tz_LockedWarningSlide_btn0"}},{"kind":"show","transition":"appear","objRef":{"type":"string","value":"LockedWarningSlide_Scroll.6gYx40145tz_LockedWarningSlide_text"}},{"kind":"show","transition":"appear","objRef":{"type":"string","value":"LockedWarningSlide_Scroll"}}]}]},"objects":[{"kind":"scrollarea","contentwidth":387,"contentheight":52,"objects":[{"kind":"vectorshape","rotation":0,"accType":"text","cliptobounds":false,"defaultAction":"","textLib":[{"kind":"textdata","uniqueId":"6gYx40145tz_LockedWarningSlide_text","id":"01","linkId":"6gYx40145tz_LockedWarningSlide_text","type":"vectortext","xPos":0,"yPos":0,"width":0,"height":0,"shadowIndex":-1,"vectortext":{"left":0,"top":0,"right":387,"bottom":52,"pngfb":false,"pr":{"l":"common","i":6}}}],"shapemaskId":"","xPos":0,"yPos":0,"tabIndex":1,"tabEnabled":true,"xOffset":0,"yOffset":0,"rotateXPos":194,"rotateYPos":26,"scaleX":100,"scaleY":100,"alpha":100,"depth":1,"scrolling":true,"shuffleLock":false,"data":{"hotlinkId":"","accState":0,"vectorData":{"left":0,"top":0,"right":387,"bottom":52,"altText":"You must complete all the steps in order to continue.","pngfb":false,"pr":{"l":"Lib","i":22}},"html5data":{"xPos":0,"yPos":0,"width":387,"height":52,"strokewidth":0}},"width":388,"height":52,"resume":false,"useHandCursor":true,"id":"6gYx40145tz_LockedWarningSlide_text"}],"shapemaskId":"","xPos":13,"yPos":16,"tabIndex":0,"tabEnabled":true,"xOffset":0,"yOffset":0,"rotateXPos":205.5,"rotateYPos":39,"scaleX":100,"scaleY":100,"alpha":100,"rotation":0,"depth":1,"scrolling":true,"shuffleLock":false,"width":411,"height":78,"resume":false,"useHandCursor":true,"id":"LockedWarningSlide_Scroll"},{"kind":"button","shapemaskId":"","xPos":160,"yPos":110,"tabIndex":2,"tabEnabled":true,"xOffset":0,"yOffset":0,"rotateXPos":50,"rotateYPos":15,"scaleX":100,"scaleY":100,"alpha":100,"rotation":0,"depth":2,"scrolling":true,"shuffleLock":false,"data":{"hotlinkId":"","accState":0,"textdata":{"uniqueId":"6gYx40145tz_LockedWarningSlide_btn0","type":"vectortext","altText":"OK","xPos":0,"yPos":0,"width":0,"height":0,"shadowIndex":-1,"vectortext":{"left":0,"top":0,"right":61,"bottom":26,"pngfb":false,"pr":{"l":"common","i":5}}}},"width":100,"height":30,"resume":false,"useHandCursor":true,"id":"6gYx40145tz_LockedWarningSlide_btn0","events":[{"kind":"onrelease","actions":[{"kind":"close_window","id":"_current"}]}]}],"startTime":-1,"elapsedTimeMode":"normal","useHandCursor":false,"resume":false,"kind":"slidelayer","isBaseLayer":true}]}],"id":"MsgScene_7"},{"kind":"scene","lmsId":"","isMessageScene":false,"startingSlide":"_player.5hWGJrlGQyp7.6Dk5zwu4z1f","slides":[{"kind":"slide","html5url":"html5/data/js/76Dk5zwu4z1f.js","title":"Pharmacologic Therapy","trackViews":false,"showMenuResultIcon":false,"viewGroupId":"5hWGJrlGQyp77","historyGroupId":"5hWGJrlGQyp77","videoZoom":"","scrolling":false,"transition":"appear","transDuration":0,"transDir":1,"wipeTrans":false,"slideLock":false,"navIndex":6,"globalAudioId":"","thumbnailid":"","showAnimationId":"","mergedInstanceId":"7","lmsId":"","width":720,"height":540,"resume":true,"id":"6Dk5zwu4z1f","slideLayers":[{"enableSeek":false,"enableReplay":false,"startTime":-1,"elapsedTimeMode":"ignore","useHandCursor":false,"resume":true,"kind":"slidelayer","isBaseLayer":true}]},{"kind":"slide","html5url":"html5/data/js/75l6cdZohlw4.js","title":"Indications","trackViews":true,"showMenuResultIcon":false,"viewGroupId":"5hWGJrlGQyp77","historyGroupId":"5hWGJrlGQyp77","videoZoom":"","scrolling":false,"transition":"appear","transDuration":0,"transDir":1,"wipeTrans":false,"slideLock":false,"navIndex":6,"globalAudioId":"","thumbnailid":"","showAnimationId":"","mergedInstanceId":"7","lmsId":"","width":462,"height":443,"resume":false,"id":"5l6cdZohlw4","slideLayers":[{"enableSeek":true,"enableReplay":true,"startTime":85000,"elapsedTimeMode":"normal","useHandCursor":false,"resume":false,"kind":"slidelayer","isBaseLayer":true}]},{"kind":"slide","html5url":"html5/data/js/75jpOxqQEDND.js","title":"Effectiveness","trackViews":true,"showMenuResultIcon":false,"viewGroupId":"5hWGJrlGQyp77","historyGroupId":"5hWGJrlGQyp77","videoZoom":"","scrolling":false,"transition":"appear","transDuration":0,"transDir":1,"wipeTrans":false,"slideLock":false,"navIndex":6,"globalAudioId":"","thumbnailid":"","showAnimationId":"","mergedInstanceId":"7","lmsId":"","width":462,"height":443,"resume":false,"id":"5jpOxqQEDND","slideLayers":[{"enableSeek":true,"enableReplay":true,"startTime":90000,"elapsedTimeMode":"normal","useHandCursor":false,"resume":false,"kind":"slidelayer","isBaseLayer":true}]},{"kind":"slide","html5url":"html5/data/js/75sV9TlcDIb1.js","title":"Tips for Prescribers","trackViews":true,"showMenuResultIcon":false,"viewGroupId":"5hWGJrlGQyp77","historyGroupId":"5hWGJrlGQyp77","videoZoom":"","scrolling":false,"transition":"appear","transDuration":0,"transDir":1,"wipeTrans":false,"slideLock":false,"navIndex":6,"globalAudioId":"","thumbnailid":"","showAnimationId":"","mergedInstanceId":"7","lmsId":"","width":462,"height":443,"resume":false,"id":"5sV9TlcDIb1","slideLayers":[{"enableSeek":true,"enableReplay":true,"startTime":95000,"elapsedTimeMode":"normal","useHandCursor":false,"resume":false,"kind":"slidelayer","isBaseLayer":true}]},{"kind":"slide","html5url":"html5/data/js/75pK8hDqVPnn.js","title":"Mechanisms of Action, Dose, Side Effects, Safety, Monitoring","trackViews":true,"showMenuResultIcon":false,"viewGroupId":"5hWGJrlGQyp77","historyGroupId":"5hWGJrlGQyp77","videoZoom":"","scrolling":false,"transition":"appear","transDuration":0,"transDir":1,"wipeTrans":false,"slideLock":false,"navIndex":6,"globalAudioId":"","thumbnailid":"","showAnimationId":"","mergedInstanceId":"7","lmsId":"","width":462,"height":443,"resume":false,"id":"5pK8hDqVPnn","slideLayers":[{"enableSeek":true,"enableReplay":true,"startTime":100000,"elapsedTimeMode":"normal","useHandCursor":false,"resume":false,"kind":"slidelayer","isBaseLayer":true}]},{"kind":"slide","html5url":"html5/data/js/7620TM2A8lcY.js","title":"Monitor for...","trackViews":true,"showMenuResultIcon":false,"viewGroupId":"5hWGJrlGQyp77","historyGroupId":"5hWGJrlGQyp77","videoZoom":"","scrolling":false,"transition":"appear","transDuration":0,"transDir":1,"wipeTrans":false,"slideLock":false,"navIndex":6,"globalAudioId":"","thumbnailid":"","showAnimationId":"","mergedInstanceId":"7","lmsId":"","width":462,"height":443,"resume":false,"id":"620TM2A8lcY","slideLayers":[{"enableSeek":true,"enableReplay":true,"startTime":105000,"elapsedTimeMode":"normal","useHandCursor":false,"resume":false,"kind":"slidelayer","isBaseLayer":true}]}],"id":"5hWGJrlGQyp7","variables":[{"kind":"variable","name":"PreviousStep","type":"number","value":0,"resume":true},{"kind":"variable","name":"CurrentStep","type":"number","value":0,"resume":true},{"kind":"variable","name":"NumSteps","type":"number","value":5,"resume":true},{"kind":"variable","name":"ContentTransitioning","type":"boolean","value":false,"resume":true}],"actionGroups":{"UpdatePrevNextButtonState":{"kind":"actiongroup","actions":[]}}},{"kind":"scene","lmsId":"","isMessageScene":true,"startingSlide":"_player.MsgScene_8.LockedWarningSlide","slides":[{"kind":"slide","title":"<p dir=\'ltr\' align=\'left\' style=\\"font-family: \'Open Sans\';\\">Notification</p>","trackViews":false,"showMenuResultIcon":false,"viewGroupId":"","historyGroupId":"prompt","videoZoom":"","scrolling":false,"transition":"appear","transDuration":0,"transDir":1,"wipeTrans":false,"slideLock":false,"navIndex":-1,"globalAudioId":"","thumbnailid":"","showAnimationId":"","lmsId":"","width":420,"height":210,"resume":false,"id":"LockedWarningSlide","slideLayers":[{"enableSeek":true,"enableReplay":true,"timeline":{"duration":1000,"events":[{"kind":"ontimelinetick","time":0,"actions":[{"kind":"show","transition":"appear","objRef":{"type":"string","value":"61CHwN74GrN_LockedWarningSlide_btn0"}},{"kind":"show","transition":"appear","objRef":{"type":"string","value":"LockedWarningSlide_Scroll.61CHwN74GrN_LockedWarningSlide_text"}},{"kind":"show","transition":"appear","objRef":{"type":"string","value":"LockedWarningSlide_Scroll"}}]}]},"objects":[{"kind":"scrollarea","contentwidth":387,"contentheight":52,"objects":[{"kind":"vectorshape","rotation":0,"accType":"text","cliptobounds":false,"defaultAction":"","textLib":[{"kind":"textdata","uniqueId":"61CHwN74GrN_LockedWarningSlide_text","id":"01","linkId":"61CHwN74GrN_LockedWarningSlide_text","type":"vectortext","xPos":0,"yPos":0,"width":0,"height":0,"shadowIndex":-1,"vectortext":{"left":0,"top":0,"right":387,"bottom":52,"pngfb":false,"pr":{"l":"common","i":6}}}],"shapemaskId":"","xPos":0,"yPos":0,"tabIndex":1,"tabEnabled":true,"xOffset":0,"yOffset":0,"rotateXPos":194,"rotateYPos":26,"scaleX":100,"scaleY":100,"alpha":100,"depth":1,"scrolling":true,"shuffleLock":false,"data":{"hotlinkId":"","accState":0,"vectorData":{"left":0,"top":0,"right":387,"bottom":52,"altText":"You must complete all the steps in order to continue.","pngfb":false,"pr":{"l":"Lib","i":22}},"html5data":{"xPos":0,"yPos":0,"width":387,"height":52,"strokewidth":0}},"width":388,"height":52,"resume":false,"useHandCursor":true,"id":"61CHwN74GrN_LockedWarningSlide_text"}],"shapemaskId":"","xPos":13,"yPos":16,"tabIndex":0,"tabEnabled":true,"xOffset":0,"yOffset":0,"rotateXPos":205.5,"rotateYPos":39,"scaleX":100,"scaleY":100,"alpha":100,"rotation":0,"depth":1,"scrolling":true,"shuffleLock":false,"width":411,"height":78,"resume":false,"useHandCursor":true,"id":"LockedWarningSlide_Scroll"},{"kind":"button","shapemaskId":"","xPos":160,"yPos":110,"tabIndex":2,"tabEnabled":true,"xOffset":0,"yOffset":0,"rotateXPos":50,"rotateYPos":15,"scaleX":100,"scaleY":100,"alpha":100,"rotation":0,"depth":2,"scrolling":true,"shuffleLock":false,"data":{"hotlinkId":"","accState":0,"textdata":{"uniqueId":"61CHwN74GrN_LockedWarningSlide_btn0","type":"vectortext","altText":"OK","xPos":0,"yPos":0,"width":0,"height":0,"shadowIndex":-1,"vectortext":{"left":0,"top":0,"right":61,"bottom":26,"pngfb":false,"pr":{"l":"common","i":5}}}},"width":100,"height":30,"resume":false,"useHandCursor":true,"id":"61CHwN74GrN_LockedWarningSlide_btn0","events":[{"kind":"onrelease","actions":[{"kind":"close_window","id":"_current"}]}]}],"startTime":-1,"elapsedTimeMode":"normal","useHandCursor":false,"resume":false,"kind":"slidelayer","isBaseLayer":true}]}],"id":"MsgScene_8"},{"kind":"scene","lmsId":"","isMessageScene":false,"startingSlide":"_player.6WjE62rrp0K8.6opxseLxK2u","slides":[{"kind":"slide","html5url":"html5/data/js/86opxseLxK2u.js","title":"Bariatric Surgery ","trackViews":false,"showMenuResultIcon":false,"viewGroupId":"6WjE62rrp0K88","historyGroupId":"6WjE62rrp0K88","videoZoom":"","scrolling":false,"transition":"appear","transDuration":0,"transDir":1,"wipeTrans":false,"slideLock":false,"navIndex":7,"globalAudioId":"","thumbnailid":"","showAnimationId":"","mergedInstanceId":"8","lmsId":"","width":720,"height":540,"resume":true,"id":"6opxseLxK2u","slideLayers":[{"enableSeek":false,"enableReplay":false,"startTime":-1,"elapsedTimeMode":"ignore","useHandCursor":false,"resume":true,"kind":"slidelayer","isBaseLayer":true}]},{"kind":"slide","html5url":"html5/data/js/85fPP7viHH5t.js","title":"Guidelines from AACE, TOS, ASMBS (2013), ADA (2017) - Indications","trackViews":true,"showMenuResultIcon":false,"viewGroupId":"6WjE62rrp0K88","historyGroupId":"6WjE62rrp0K88","videoZoom":"","scrolling":false,"transition":"appear","transDuration":0,"transDir":1,"wipeTrans":false,"slideLock":false,"navIndex":7,"globalAudioId":"","thumbnailid":"","showAnimationId":"","mergedInstanceId":"8","lmsId":"","width":460,"height":437,"resume":false,"id":"5fPP7viHH5t","slideLayers":[{"enableSeek":true,"enableReplay":true,"startTime":110000,"elapsedTimeMode":"normal","useHandCursor":false,"resume":false,"kind":"slidelayer","isBaseLayer":true}]},{"kind":"slide","html5url":"html5/data/js/85cSktpyPy6D.js","title":"Effects and Risks","trackViews":true,"showMenuResultIcon":false,"viewGroupId":"6WjE62rrp0K88","historyGroupId":"6WjE62rrp0K88","videoZoom":"","scrolling":false,"transition":"appear","transDuration":0,"transDir":1,"wipeTrans":false,"slideLock":false,"navIndex":7,"globalAudioId":"","thumbnailid":"","showAnimationId":"","mergedInstanceId":"8","lmsId":"","width":460,"height":437,"resume":false,"id":"5cSktpyPy6D","slideLayers":[{"enableSeek":true,"enableReplay":true,"startTime":115000,"elapsedTimeMode":"normal","useHandCursor":false,"resume":false,"kind":"slidelayer","isBaseLayer":true}]},{"kind":"slide","html5url":"html5/data/js/86ES9y8IYtow.js","title":"Role of the primary care physician","trackViews":true,"showMenuResultIcon":false,"viewGroupId":"6WjE62rrp0K88","historyGroupId":"6WjE62rrp0K88","videoZoom":"","scrolling":false,"transition":"appear","transDuration":0,"transDir":1,"wipeTrans":false,"slideLock":false,"navIndex":7,"globalAudioId":"","thumbnailid":"","showAnimationId":"","mergedInstanceId":"8","lmsId":"","width":460,"height":437,"resume":false,"id":"6ES9y8IYtow","slideLayers":[{"enableSeek":true,"enableReplay":true,"startTime":120000,"elapsedTimeMode":"normal","useHandCursor":false,"resume":false,"kind":"slidelayer","isBaseLayer":true}]}],"id":"6WjE62rrp0K8","variables":[{"kind":"variable","name":"PreviousStep","type":"number","value":0,"resume":true},{"kind":"variable","name":"CurrentStep","type":"number","value":0,"resume":true},{"kind":"variable","name":"NumSteps","type":"number","value":3,"resume":true},{"kind":"variable","name":"ContentTransitioning","type":"boolean","value":false,"resume":true}],"actionGroups":{"UpdatePrevNextButtonState":{"kind":"actiongroup","actions":[]}}},{"kind":"scene","lmsId":"","isMessageScene":true,"startingSlide":"_player.MsgScene_9.LockedWarningSlide","slides":[{"kind":"slide","title":"<p dir=\'ltr\' align=\'left\' style=\\"font-family: \'Open Sans\';\\">Notification</p>","trackViews":false,"showMenuResultIcon":false,"viewGroupId":"","historyGroupId":"prompt","videoZoom":"","scrolling":false,"transition":"appear","transDuration":0,"transDir":1,"wipeTrans":false,"slideLock":false,"navIndex":-1,"globalAudioId":"","thumbnailid":"","showAnimationId":"","lmsId":"","width":420,"height":210,"resume":false,"id":"LockedWarningSlide","slideLayers":[{"enableSeek":true,"enableReplay":true,"timeline":{"duration":1000,"events":[{"kind":"ontimelinetick","time":0,"actions":[{"kind":"show","transition":"appear","objRef":{"type":"string","value":"64OnxdnQd6q_LockedWarningSlide_btn0"}},{"kind":"show","transition":"appear","objRef":{"type":"string","value":"LockedWarningSlide_Scroll.64OnxdnQd6q_LockedWarningSlide_text"}},{"kind":"show","transition":"appear","objRef":{"type":"string","value":"LockedWarningSlide_Scroll"}}]}]},"objects":[{"kind":"scrollarea","contentwidth":387,"contentheight":52,"objects":[{"kind":"vectorshape","rotation":0,"accType":"text","cliptobounds":false,"defaultAction":"","textLib":[{"kind":"textdata","uniqueId":"64OnxdnQd6q_LockedWarningSlide_text","id":"01","linkId":"64OnxdnQd6q_LockedWarningSlide_text","type":"vectortext","xPos":0,"yPos":0,"width":0,"height":0,"shadowIndex":-1,"vectortext":{"left":0,"top":0,"right":387,"bottom":52,"pngfb":false,"pr":{"l":"common","i":6}}}],"shapemaskId":"","xPos":0,"yPos":0,"tabIndex":1,"tabEnabled":true,"xOffset":0,"yOffset":0,"rotateXPos":194,"rotateYPos":26,"scaleX":100,"scaleY":100,"alpha":100,"depth":1,"scrolling":true,"shuffleLock":false,"data":{"hotlinkId":"","accState":0,"vectorData":{"left":0,"top":0,"right":387,"bottom":52,"altText":"You must complete all the steps in order to continue.","pngfb":false,"pr":{"l":"Lib","i":22}},"html5data":{"xPos":0,"yPos":0,"width":387,"height":52,"strokewidth":0}},"width":388,"height":52,"resume":false,"useHandCursor":true,"id":"64OnxdnQd6q_LockedWarningSlide_text"}],"shapemaskId":"","xPos":13,"yPos":16,"tabIndex":0,"tabEnabled":true,"xOffset":0,"yOffset":0,"rotateXPos":205.5,"rotateYPos":39,"scaleX":100,"scaleY":100,"alpha":100,"rotation":0,"depth":1,"scrolling":true,"shuffleLock":false,"width":411,"height":78,"resume":false,"useHandCursor":true,"id":"LockedWarningSlide_Scroll"},{"kind":"button","shapemaskId":"","xPos":160,"yPos":110,"tabIndex":2,"tabEnabled":true,"xOffset":0,"yOffset":0,"rotateXPos":50,"rotateYPos":15,"scaleX":100,"scaleY":100,"alpha":100,"rotation":0,"depth":2,"scrolling":true,"shuffleLock":false,"data":{"hotlinkId":"","accState":0,"textdata":{"uniqueId":"64OnxdnQd6q_LockedWarningSlide_btn0","type":"vectortext","altText":"OK","xPos":0,"yPos":0,"width":0,"height":0,"shadowIndex":-1,"vectortext":{"left":0,"top":0,"right":61,"bottom":26,"pngfb":false,"pr":{"l":"common","i":5}}}},"width":100,"height":30,"resume":false,"useHandCursor":true,"id":"64OnxdnQd6q_LockedWarningSlide_btn0","events":[{"kind":"onrelease","actions":[{"kind":"close_window","id":"_current"}]}]}],"startTime":-1,"elapsedTimeMode":"normal","useHandCursor":false,"resume":false,"kind":"slidelayer","isBaseLayer":true}]}],"id":"MsgScene_9"},{"kind":"scene","lmsId":"","isMessageScene":false,"startingSlide":"_player.6Usrq6znE4Z9.65a13OWWx0s","slides":[{"kind":"slide","html5url":"html5/data/js/965a13OWWx0s.js","title":"How to manage obesity in a 15 minute outpatient visit","trackViews":false,"showMenuResultIcon":false,"viewGroupId":"6Usrq6znE4Z99","historyGroupId":"6Usrq6znE4Z99","videoZoom":"","scrolling":false,"transition":"appear","transDuration":0,"transDir":1,"wipeTrans":false,"slideLock":false,"navIndex":8,"globalAudioId":"","thumbnailid":"","showAnimationId":"","mergedInstanceId":"9","lmsId":"","width":720,"height":540,"resume":true,"id":"65a13OWWx0s","slideLayers":[{"enableSeek":false,"enableReplay":false,"startTime":-1,"elapsedTimeMode":"ignore","useHandCursor":false,"resume":true,"kind":"slidelayer","isBaseLayer":true}]},{"kind":"slide","html5url":"html5/data/js/95yI53hjII2G.js","title":"Guidelines","trackViews":true,"showMenuResultIcon":false,"viewGroupId":"6Usrq6znE4Z99","historyGroupId":"6Usrq6znE4Z99","videoZoom":"","scrolling":false,"transition":"appear","transDuration":0,"transDir":1,"wipeTrans":false,"slideLock":false,"navIndex":8,"globalAudioId":"","thumbnailid":"","showAnimationId":"","mergedInstanceId":"9","lmsId":"","width":422,"height":443,"resume":false,"id":"5yI53hjII2G","slideLayers":[{"enableSeek":true,"enableReplay":true,"startTime":125000,"elapsedTimeMode":"normal","useHandCursor":false,"resume":false,"kind":"slidelayer","isBaseLayer":true}]},{"kind":"slide","html5url":"html5/data/js/96pyr75RMUPh.js","title":"5As approach","trackViews":true,"showMenuResultIcon":false,"viewGroupId":"6Usrq6znE4Z99","historyGroupId":"6Usrq6znE4Z99","videoZoom":"","scrolling":false,"transition":"appear","transDuration":0,"transDir":1,"wipeTrans":false,"slideLock":false,"navIndex":8,"globalAudioId":"","thumbnailid":"","showAnimationId":"","mergedInstanceId":"9","lmsId":"","width":422,"height":443,"resume":false,"id":"6pyr75RMUPh","slideLayers":[{"enableSeek":true,"enableReplay":true,"startTime":130000,"elapsedTimeMode":"normal","useHandCursor":false,"resume":false,"kind":"slidelayer","isBaseLayer":true}]},{"kind":"slide","html5url":"html5/data/js/95uutonCRSl8.js","title":"Motivational Interviewing","trackViews":true,"showMenuResultIcon":false,"viewGroupId":"6Usrq6znE4Z99","historyGroupId":"6Usrq6znE4Z99","videoZoom":"","scrolling":false,"transition":"appear","transDuration":0,"transDir":1,"wipeTrans":false,"slideLock":false,"navIndex":8,"globalAudioId":"","thumbnailid":"","showAnimationId":"","mergedInstanceId":"9","lmsId":"","width":422,"height":443,"resume":false,"id":"5uutonCRSl8","slideLayers":[{"enableSeek":true,"enableReplay":true,"startTime":135000,"elapsedTimeMode":"normal","useHandCursor":false,"resume":false,"kind":"slidelayer","isBaseLayer":true}]},{"kind":"slide","html5url":"html5/data/js/95tItiomFR3N.js","title":"SMARTER Goal Setting","trackViews":true,"showMenuResultIcon":false,"viewGroupId":"6Usrq6znE4Z99","historyGroupId":"6Usrq6znE4Z99","videoZoom":"","scrolling":false,"transition":"appear","transDuration":0,"transDir":1,"wipeTrans":false,"slideLock":false,"navIndex":8,"globalAudioId":"","thumbnailid":"","showAnimationId":"","mergedInstanceId":"9","lmsId":"","width":422,"height":443,"resume":false,"id":"5tItiomFR3N","slideLayers":[{"enableSeek":true,"enableReplay":true,"startTime":140000,"elapsedTimeMode":"normal","useHandCursor":false,"resume":false,"kind":"slidelayer","isBaseLayer":true}]},{"kind":"slide","html5url":"html5/data/js/96KraMQSL7Xy.js","title":"On-line free tools for lifestyle change","trackViews":true,"showMenuResultIcon":false,"viewGroupId":"6Usrq6znE4Z99","historyGroupId":"6Usrq6znE4Z99","videoZoom":"","scrolling":false,"transition":"appear","transDuration":0,"transDir":1,"wipeTrans":false,"slideLock":false,"navIndex":8,"globalAudioId":"","thumbnailid":"","showAnimationId":"","mergedInstanceId":"9","lmsId":"","width":422,"height":443,"resume":false,"id":"6KraMQSL7Xy","slideLayers":[{"enableSeek":true,"enableReplay":true,"startTime":145000,"elapsedTimeMode":"normal","useHandCursor":false,"resume":false,"kind":"slidelayer","isBaseLayer":true}]},{"kind":"slide","html5url":"html5/data/js/95mlbMFOGCkV.js","title":"Other Resources","trackViews":true,"showMenuResultIcon":false,"viewGroupId":"6Usrq6znE4Z99","historyGroupId":"6Usrq6znE4Z99","videoZoom":"","scrolling":false,"transition":"appear","transDuration":0,"transDir":1,"wipeTrans":false,"slideLock":false,"navIndex":8,"globalAudioId":"","thumbnailid":"","showAnimationId":"","mergedInstanceId":"9","lmsId":"","width":422,"height":443,"resume":false,"id":"5mlbMFOGCkV","slideLayers":[{"enableSeek":true,"enableReplay":true,"startTime":150000,"elapsedTimeMode":"normal","useHandCursor":false,"resume":false,"kind":"slidelayer","isBaseLayer":true}]}],"id":"6Usrq6znE4Z9","variables":[{"kind":"variable","name":"PreviousStep","type":"number","value":0,"resume":true},{"kind":"variable","name":"CurrentStep","type":"number","value":0,"resume":true},{"kind":"variable","name":"NumSteps","type":"number","value":6,"resume":true},{"kind":"variable","name":"ContentTransitioning","type":"boolean","value":false,"resume":true}],"actionGroups":{"UpdatePrevNextButtonState":{"kind":"actiongroup","actions":[]}}},{"kind":"scene","lmsId":"","isMessageScene":true,"startingSlide":"_player.MsgScene_6fwYVGThxhM11.LockedWarningSlide","slides":[{"kind":"slide","title":"<p dir=\'ltr\' align=\'left\' style=\\"font-family: \'Open Sans\';\\">Notification</p>","trackViews":false,"showMenuResultIcon":false,"viewGroupId":"","historyGroupId":"prompt","videoZoom":"","scrolling":false,"transition":"appear","transDuration":0,"transDir":1,"wipeTrans":false,"slideLock":false,"navIndex":-1,"globalAudioId":"","thumbnailid":"","showAnimationId":"","lmsId":"","width":420,"height":210,"resume":false,"id":"LockedWarningSlide","slideLayers":[{"enableSeek":true,"enableReplay":true,"timeline":{"duration":1000,"events":[{"kind":"ontimelinetick","time":0,"actions":[{"kind":"show","transition":"appear","objRef":{"type":"string","value":"6fwYVGThxhM_LockedWarningSlide_btn0"}},{"kind":"show","transition":"appear","objRef":{"type":"string","value":"LockedWarningSlide_Scroll.6fwYVGThxhM_LockedWarningSlide_text"}},{"kind":"show","transition":"appear","objRef":{"type":"string","value":"LockedWarningSlide_Scroll"}}]}]},"objects":[{"kind":"scrollarea","contentwidth":375,"contentheight":52,"objects":[{"kind":"vectorshape","rotation":0,"accType":"text","cliptobounds":false,"defaultAction":"","textLib":[{"kind":"textdata","uniqueId":"6fwYVGThxhM_LockedWarningSlide_text","id":"01","linkId":"6fwYVGThxhM_LockedWarningSlide_text","type":"vectortext","xPos":0,"yPos":0,"width":0,"height":0,"shadowIndex":-1,"vectortext":{"left":0,"top":0,"right":386,"bottom":52,"pngfb":false,"pr":{"l":"common","i":7}}}],"shapemaskId":"","xPos":0,"yPos":0,"tabIndex":1,"tabEnabled":true,"xOffset":0,"yOffset":0,"rotateXPos":194,"rotateYPos":26,"scaleX":100,"scaleY":100,"alpha":100,"depth":1,"scrolling":true,"shuffleLock":false,"data":{"hotlinkId":"","accState":0,"vectorData":{"left":0,"top":0,"right":386,"bottom":52,"altText":"You must progress through the quiz as it was designed.","pngfb":false,"pr":{"l":"Lib","i":22}},"html5data":{"xPos":0,"yPos":0,"width":386,"height":52,"strokewidth":0}},"width":388,"height":52,"resume":false,"useHandCursor":true,"id":"6fwYVGThxhM_LockedWarningSlide_text"}],"shapemaskId":"","xPos":13,"yPos":16,"tabIndex":0,"tabEnabled":true,"xOffset":0,"yOffset":0,"rotateXPos":205.5,"rotateYPos":39,"scaleX":100,"scaleY":100,"alpha":100,"rotation":0,"depth":1,"scrolling":true,"shuffleLock":false,"width":411,"height":78,"resume":false,"useHandCursor":true,"id":"LockedWarningSlide_Scroll"},{"kind":"button","shapemaskId":"","xPos":160,"yPos":110,"tabIndex":2,"tabEnabled":true,"xOffset":0,"yOffset":0,"rotateXPos":50,"rotateYPos":15,"scaleX":100,"scaleY":100,"alpha":100,"rotation":0,"depth":2,"scrolling":true,"shuffleLock":false,"data":{"hotlinkId":"","accState":0,"textdata":{"uniqueId":"6fwYVGThxhM_LockedWarningSlide_btn0","type":"vectortext","altText":"OK","xPos":0,"yPos":0,"width":0,"height":0,"shadowIndex":-1,"vectortext":{"left":0,"top":0,"right":61,"bottom":26,"pngfb":false,"pr":{"l":"common","i":5}}}},"width":100,"height":30,"resume":false,"useHandCursor":true,"id":"6fwYVGThxhM_LockedWarningSlide_btn0","events":[{"kind":"onrelease","actions":[{"kind":"close_window","id":"_current"}]}]}],"startTime":-1,"elapsedTimeMode":"normal","useHandCursor":false,"resume":false,"kind":"slidelayer","isBaseLayer":true}]},{"kind":"slide","title":"<p dir=\'ltr\' align=\'left\' style=\\"font-family: \'Open Sans\';\\">Invalid Answer</p>","trackViews":false,"showMenuResultIcon":false,"viewGroupId":"","historyGroupId":"prompt","videoZoom":"","scrolling":false,"transition":"appear","transDuration":0,"transDir":1,"wipeTrans":false,"slideLock":false,"navIndex":-1,"globalAudioId":"","thumbnailid":"","showAnimationId":"","lmsId":"","width":420,"height":210,"resume":false,"id":"InvalidPromptSlide","slideLayers":[{"enableSeek":true,"enableReplay":true,"timeline":{"duration":1000,"events":[{"kind":"ontimelinetick","time":0,"actions":[{"kind":"show","transition":"appear","objRef":{"type":"string","value":"6fwYVGThxhM_InvalidPromptSlide_btn0"}},{"kind":"show","transition":"appear","objRef":{"type":"string","value":"InvalidPromptSlide_Scroll.6fwYVGThxhM_InvalidPromptSlide_text"}},{"kind":"show","transition":"appear","objRef":{"type":"string","value":"InvalidPromptSlide_Scroll"}}]}]},"objects":[{"kind":"scrollarea","contentwidth":383,"contentheight":52,"objects":[{"kind":"vectorshape","rotation":0,"accType":"text","cliptobounds":false,"defaultAction":"","textLib":[{"kind":"textdata","uniqueId":"6fwYVGThxhM_InvalidPromptSlide_text","id":"01","linkId":"6fwYVGThxhM_InvalidPromptSlide_text","type":"vectortext","xPos":0,"yPos":0,"width":0,"height":0,"shadowIndex":-1,"vectortext":{"left":0,"top":0,"right":378,"bottom":52,"pngfb":false,"pr":{"l":"common","i":8}}}],"shapemaskId":"","xPos":0,"yPos":0,"tabIndex":1,"tabEnabled":true,"xOffset":0,"yOffset":0,"rotateXPos":194,"rotateYPos":26,"scaleX":100,"scaleY":100,"alpha":100,"depth":1,"scrolling":true,"shuffleLock":false,"data":{"hotlinkId":"","accState":0,"vectorData":{"left":0,"top":0,"right":378,"bottom":52,"altText":"You must complete the question before submitting.","pngfb":false,"pr":{"l":"Lib","i":22}},"html5data":{"xPos":0,"yPos":0,"width":378,"height":52,"strokewidth":0}},"width":388,"height":52,"resume":false,"useHandCursor":true,"id":"6fwYVGThxhM_InvalidPromptSlide_text"}],"shapemaskId":"","xPos":13,"yPos":16,"tabIndex":0,"tabEnabled":true,"xOffset":0,"yOffset":0,"rotateXPos":205.5,"rotateYPos":39,"scaleX":100,"scaleY":100,"alpha":100,"rotation":0,"depth":1,"scrolling":true,"shuffleLock":false,"width":411,"height":78,"resume":false,"useHandCursor":true,"id":"InvalidPromptSlide_Scroll"},{"kind":"button","shapemaskId":"","xPos":160,"yPos":110,"tabIndex":2,"tabEnabled":true,"xOffset":0,"yOffset":0,"rotateXPos":50,"rotateYPos":15,"scaleX":100,"scaleY":100,"alpha":100,"rotation":0,"depth":2,"scrolling":true,"shuffleLock":false,"data":{"hotlinkId":"","accState":0,"textdata":{"uniqueId":"6fwYVGThxhM_InvalidPromptSlide_btn0","type":"vectortext","altText":"OK","xPos":0,"yPos":0,"width":0,"height":0,"shadowIndex":-1,"vectortext":{"left":0,"top":0,"right":61,"bottom":26,"pngfb":false,"pr":{"l":"common","i":5}}}},"width":100,"height":30,"resume":false,"useHandCursor":true,"id":"6fwYVGThxhM_InvalidPromptSlide_btn0","events":[{"kind":"onrelease","actions":[{"kind":"close_window","id":"MessageWnd"}]}]}],"startTime":-1,"elapsedTimeMode":"normal","useHandCursor":false,"resume":false,"kind":"slidelayer","isBaseLayer":true}]},{"kind":"slide","title":"<p dir=\'ltr\' align=\'left\' style=\\"font-family: \'Open Sans\';\\">Enter name</p>","trackViews":false,"showMenuResultIcon":false,"viewGroupId":"","historyGroupId":"prompt","videoZoom":"","scrolling":false,"transition":"appear","transDuration":0,"transDir":1,"wipeTrans":false,"slideLock":false,"navIndex":-1,"globalAudioId":"","thumbnailid":"","showAnimationId":"","lmsId":"","width":420,"height":210,"resume":false,"id":"PrintPromptSlide_ShowQuizReview","actionGroups":{"PrintOkButtonClick":{"kind":"actiongroup","actions":[{"kind":"printresults","showuserscore":true,"showpassingscore":true,"showpassfail":true,"showquizreview":true,"displayusername":true,"usernamevar":"_player.PrintPromptUsername_8hunPrZ7HWn","quizid":"_player.PrintPromptWindowQuizVar_8hunPrZ7HWn","quizidtype":"var"},{"kind":"close_window","id":"MessageWnd"}]}},"slideLayers":[{"enableSeek":true,"enableReplay":true,"timeline":{"duration":1000,"events":[{"kind":"ontimelinetick","time":0,"actions":[{"kind":"show","transition":"appear","objRef":{"type":"string","value":"6fwYVGThxhM_PrintPromptSlide_ShowQuizReview_btn0"}},{"kind":"show","transition":"appear","objRef":{"type":"string","value":"PrintPromptSlide_ShowQuizReview_Scroll.6fwYVGThxhM_PrintPromptSlide_ShowQuizReview_text"}},{"kind":"show","transition":"appear","objRef":{"type":"string","value":"PrintPromptSlide_ShowQuizReview_Scroll"}},{"kind":"show","transition":"appear","objRef":{"type":"string","value":"PrintPromptSlide_ShowQuizReview_Input"}},{"kind":"setfocus","showrect":true,"value":{"type":"string","value":"PrintPromptSlide_ShowQuizReview_Input"}}]}]},"objects":[{"kind":"scrollarea","contentwidth":337,"contentheight":26,"objects":[{"kind":"vectorshape","rotation":0,"accType":"text","cliptobounds":false,"defaultAction":"","textLib":[{"kind":"textdata","uniqueId":"6fwYVGThxhM_PrintPromptSlide_ShowQuizReview_text","id":"01","linkId":"6fwYVGThxhM_PrintPromptSlide_ShowQuizReview_text","type":"vectortext","xPos":0,"yPos":0,"width":0,"height":0,"shadowIndex":-1,"vectortext":{"left":0,"top":0,"right":331,"bottom":26,"pngfb":false,"pr":{"l":"common","i":9}}}],"shapemaskId":"","xPos":0,"yPos":0,"tabIndex":1,"tabEnabled":true,"xOffset":0,"yOffset":0,"rotateXPos":194,"rotateYPos":13,"scaleX":100,"scaleY":100,"alpha":100,"depth":1,"scrolling":true,"shuffleLock":false,"data":{"hotlinkId":"","accState":0,"vectorData":{"left":0,"top":0,"right":331,"bottom":26,"altText":"Enter your name in the field below:","pngfb":false,"pr":{"l":"Lib","i":22}},"html5data":{"xPos":0,"yPos":0,"width":331,"height":26,"strokewidth":0}},"width":388,"height":26,"resume":false,"useHandCursor":true,"id":"6fwYVGThxhM_PrintPromptSlide_ShowQuizReview_text"}],"shapemaskId":"","xPos":13,"yPos":16,"tabIndex":0,"tabEnabled":true,"xOffset":0,"yOffset":0,"rotateXPos":205.5,"rotateYPos":39,"scaleX":100,"scaleY":100,"alpha":100,"rotation":0,"depth":1,"scrolling":true,"shuffleLock":false,"width":411,"height":78,"resume":false,"useHandCursor":true,"id":"PrintPromptSlide_ShowQuizReview_Scroll"},{"kind":"button","shapemaskId":"","xPos":160,"yPos":110,"tabIndex":3,"tabEnabled":true,"xOffset":0,"yOffset":0,"rotateXPos":50,"rotateYPos":15,"scaleX":100,"scaleY":100,"alpha":100,"rotation":0,"depth":2,"scrolling":true,"shuffleLock":false,"data":{"hotlinkId":"","accState":0,"textdata":{"uniqueId":"6fwYVGThxhM_PrintPromptSlide_ShowQuizReview_btn0","type":"vectortext","altText":"OK","xPos":0,"yPos":0,"width":0,"height":0,"shadowIndex":-1,"vectortext":{"left":0,"top":0,"right":61,"bottom":26,"pngfb":false,"pr":{"l":"common","i":5}}}},"width":100,"height":30,"resume":false,"useHandCursor":true,"id":"6fwYVGThxhM_PrintPromptSlide_ShowQuizReview_btn0","events":[{"kind":"onrelease","actions":[{"kind":"exe_actiongroup","id":"_parent.PrintOkButtonClick","params":[]}]}]},{"kind":"textinput","bindto":"","align":"left","rtl":false,"numeric":false,"multiline":false,"maxchars":0,"fontsize":14,"textcolor":"0x000000","bold":false,"font":"_sans","baseFontStyle":"","marginleft":2,"marginright":2,"margintop":2,"marginbottom":2,"shapemaskId":"","xPos":13,"yPos":66,"tabIndex":2,"tabEnabled":false,"xOffset":0,"yOffset":0,"rotateXPos":192.5,"rotateYPos":13.5,"scaleX":100,"scaleY":100,"alpha":100,"rotation":0,"depth":3,"scrolling":true,"shuffleLock":false,"width":385,"height":27,"resume":false,"useHandCursor":true,"id":"PrintPromptSlide_ShowQuizReview_Input","events":[{"kind":"onlosefocus","actions":[{"kind":"adjustvar","variable":"_player.PrintPromptUsername_8hunPrZ7HWn","operator":"set","value":{"type":"property","value":"$Text"}}]}]}],"startTime":-1,"elapsedTimeMode":"normal","useHandCursor":false,"resume":false,"kind":"slidelayer","isBaseLayer":true}]},{"kind":"slide","title":"<p dir=\'ltr\' align=\'left\' style=\\"font-family: \'Open Sans\';\\">Enter name</p>","trackViews":false,"showMenuResultIcon":false,"viewGroupId":"","historyGroupId":"prompt","videoZoom":"","scrolling":false,"transition":"appear","transDuration":0,"transDir":1,"wipeTrans":false,"slideLock":false,"navIndex":-1,"globalAudioId":"","thumbnailid":"","showAnimationId":"","lmsId":"","width":420,"height":210,"resume":false,"id":"PrintPromptSlide_DoNotShowQuizReview","actionGroups":{"PrintOkButtonClick":{"kind":"actiongroup","actions":[{"kind":"printresults","showuserscore":true,"showpassingscore":true,"showpassfail":true,"showquizreview":false,"displayusername":true,"usernamevar":"_player.PrintPromptUsername_8hunPrZ7HWn","quizid":"_player.PrintPromptWindowQuizVar_8hunPrZ7HWn","quizidtype":"var"},{"kind":"close_window","id":"MessageWnd"}]}},"slideLayers":[{"enableSeek":true,"enableReplay":true,"timeline":{"duration":1000,"events":[{"kind":"ontimelinetick","time":0,"actions":[{"kind":"show","transition":"appear","objRef":{"type":"string","value":"6fwYVGThxhM_PrintPromptSlide_DoNotShowQuizReview_btn0"}},{"kind":"show","transition":"appear","objRef":{"type":"string","value":"PrintPromptSlide_DoNotShowQuizReview_Scroll.6fwYVGThxhM_PrintPromptSlide_DoNotShowQuizReview_text"}},{"kind":"show","transition":"appear","objRef":{"type":"string","value":"PrintPromptSlide_DoNotShowQuizReview_Scroll"}},{"kind":"show","transition":"appear","objRef":{"type":"string","value":"PrintPromptSlide_DoNotShowQuizReview_Input"}},{"kind":"setfocus","showrect":true,"value":{"type":"string","value":"PrintPromptSlide_DoNotShowQuizReview_Input"}}]}]},"objects":[{"kind":"scrollarea","contentwidth":337,"contentheight":26,"objects":[{"kind":"vectorshape","rotation":0,"accType":"text","cliptobounds":false,"defaultAction":"","textLib":[{"kind":"textdata","uniqueId":"6fwYVGThxhM_PrintPromptSlide_DoNotShowQuizReview_text","id":"01","linkId":"6fwYVGThxhM_PrintPromptSlide_DoNotShowQuizReview_text","type":"vectortext","xPos":0,"yPos":0,"width":0,"height":0,"shadowIndex":-1,"vectortext":{"left":0,"top":0,"right":331,"bottom":26,"pngfb":false,"pr":{"l":"common","i":9}}}],"shapemaskId":"","xPos":0,"yPos":0,"tabIndex":1,"tabEnabled":true,"xOffset":0,"yOffset":0,"rotateXPos":194,"rotateYPos":13,"scaleX":100,"scaleY":100,"alpha":100,"depth":1,"scrolling":true,"shuffleLock":false,"data":{"hotlinkId":"","accState":0,"vectorData":{"left":0,"top":0,"right":331,"bottom":26,"altText":"Enter your name in the field below:","pngfb":false,"pr":{"l":"Lib","i":22}},"html5data":{"xPos":0,"yPos":0,"width":331,"height":26,"strokewidth":0}},"width":388,"height":26,"resume":false,"useHandCursor":true,"id":"6fwYVGThxhM_PrintPromptSlide_DoNotShowQuizReview_text"}],"shapemaskId":"","xPos":13,"yPos":16,"tabIndex":0,"tabEnabled":true,"xOffset":0,"yOffset":0,"rotateXPos":205.5,"rotateYPos":39,"scaleX":100,"scaleY":100,"alpha":100,"rotation":0,"depth":1,"scrolling":true,"shuffleLock":false,"width":411,"height":78,"resume":false,"useHandCursor":true,"id":"PrintPromptSlide_DoNotShowQuizReview_Scroll"},{"kind":"button","shapemaskId":"","xPos":160,"yPos":110,"tabIndex":3,"tabEnabled":true,"xOffset":0,"yOffset":0,"rotateXPos":50,"rotateYPos":15,"scaleX":100,"scaleY":100,"alpha":100,"rotation":0,"depth":2,"scrolling":true,"shuffleLock":false,"data":{"hotlinkId":"","accState":0,"textdata":{"uniqueId":"6fwYVGThxhM_PrintPromptSlide_DoNotShowQuizReview_btn0","type":"vectortext","altText":"OK","xPos":0,"yPos":0,"width":0,"height":0,"shadowIndex":-1,"vectortext":{"left":0,"top":0,"right":61,"bottom":26,"pngfb":false,"pr":{"l":"common","i":5}}}},"width":100,"height":30,"resume":false,"useHandCursor":true,"id":"6fwYVGThxhM_PrintPromptSlide_DoNotShowQuizReview_btn0","events":[{"kind":"onrelease","actions":[{"kind":"exe_actiongroup","id":"_parent.PrintOkButtonClick","params":[]}]}]},{"kind":"textinput","bindto":"","align":"left","rtl":false,"numeric":false,"multiline":false,"maxchars":0,"fontsize":14,"textcolor":"0x000000","bold":false,"font":"_sans","baseFontStyle":"","marginleft":2,"marginright":2,"margintop":2,"marginbottom":2,"shapemaskId":"","xPos":13,"yPos":66,"tabIndex":2,"tabEnabled":false,"xOffset":0,"yOffset":0,"rotateXPos":192.5,"rotateYPos":13.5,"scaleX":100,"scaleY":100,"alpha":100,"rotation":0,"depth":3,"scrolling":true,"shuffleLock":false,"width":385,"height":27,"resume":false,"useHandCursor":true,"id":"PrintPromptSlide_DoNotShowQuizReview_Input","events":[{"kind":"onlosefocus","actions":[{"kind":"adjustvar","variable":"_player.PrintPromptUsername_8hunPrZ7HWn","operator":"set","value":{"type":"property","value":"$Text"}}]}]}],"startTime":-1,"elapsedTimeMode":"normal","useHandCursor":false,"resume":false,"kind":"slidelayer","isBaseLayer":true}]},{"kind":"slide","title":"<p dir=\'ltr\' align=\'left\' style=\\"font-family: \'Open Sans\';\\">Scroll to Bottom</p>","trackViews":false,"showMenuResultIcon":false,"viewGroupId":"","historyGroupId":"prompt","videoZoom":"","scrolling":false,"transition":"appear","transDuration":0,"transDir":1,"wipeTrans":false,"slideLock":false,"navIndex":-1,"globalAudioId":"","thumbnailid":"","showAnimationId":"","lmsId":"","width":420,"height":210,"resume":false,"id":"ScrollPromptSlide","slideLayers":[{"enableSeek":true,"enableReplay":true,"timeline":{"duration":1000,"events":[{"kind":"ontimelinetick","time":0,"actions":[{"kind":"show","transition":"appear","objRef":{"type":"string","value":"6fwYVGThxhM_ScrollPromptSlide_btn0"}},{"kind":"show","transition":"appear","objRef":{"type":"string","value":"ScrollPromptSlide_Scroll.6fwYVGThxhM_ScrollPromptSlide_text"}},{"kind":"show","transition":"appear","objRef":{"type":"string","value":"ScrollPromptSlide_Scroll"}}]}]},"objects":[{"kind":"scrollarea","contentwidth":358,"contentheight":52,"objects":[{"kind":"vectorshape","rotation":0,"accType":"text","cliptobounds":false,"defaultAction":"","textLib":[{"kind":"textdata","uniqueId":"6fwYVGThxhM_ScrollPromptSlide_text","id":"01","linkId":"6fwYVGThxhM_ScrollPromptSlide_text","type":"vectortext","xPos":0,"yPos":0,"width":0,"height":0,"shadowIndex":-1,"vectortext":{"left":0,"top":0,"right":355,"bottom":52,"pngfb":false,"pr":{"l":"common","i":10}}}],"shapemaskId":"","xPos":0,"yPos":0,"tabIndex":1,"tabEnabled":true,"xOffset":0,"yOffset":0,"rotateXPos":194,"rotateYPos":26,"scaleX":100,"scaleY":100,"alpha":100,"depth":1,"scrolling":true,"shuffleLock":false,"data":{"hotlinkId":"","accState":0,"vectorData":{"left":0,"top":0,"right":355,"bottom":52,"altText":"You must scroll to the bottom before submitting.","pngfb":false,"pr":{"l":"Lib","i":22}},"html5data":{"xPos":0,"yPos":0,"width":355,"height":52,"strokewidth":0}},"width":388,"height":52,"resume":false,"useHandCursor":true,"id":"6fwYVGThxhM_ScrollPromptSlide_text"}],"shapemaskId":"","xPos":13,"yPos":16,"tabIndex":0,"tabEnabled":true,"xOffset":0,"yOffset":0,"rotateXPos":205.5,"rotateYPos":39,"scaleX":100,"scaleY":100,"alpha":100,"rotation":0,"depth":1,"scrolling":true,"shuffleLock":false,"width":411,"height":78,"resume":false,"useHandCursor":true,"id":"ScrollPromptSlide_Scroll"},{"kind":"button","shapemaskId":"","xPos":160,"yPos":110,"tabIndex":2,"tabEnabled":true,"xOffset":0,"yOffset":0,"rotateXPos":50,"rotateYPos":15,"scaleX":100,"scaleY":100,"alpha":100,"rotation":0,"depth":2,"scrolling":true,"shuffleLock":false,"data":{"hotlinkId":"","accState":0,"textdata":{"uniqueId":"6fwYVGThxhM_ScrollPromptSlide_btn0","type":"vectortext","altText":"OK","xPos":0,"yPos":0,"width":0,"height":0,"shadowIndex":-1,"vectortext":{"left":0,"top":0,"right":61,"bottom":26,"pngfb":false,"pr":{"l":"common","i":5}}}},"width":100,"height":30,"resume":false,"useHandCursor":true,"id":"6fwYVGThxhM_ScrollPromptSlide_btn0","events":[{"kind":"onrelease","actions":[{"kind":"close_window","id":"MessageWnd"}]}]}],"startTime":-1,"elapsedTimeMode":"normal","useHandCursor":false,"resume":false,"kind":"slidelayer","isBaseLayer":true}]}],"id":"MsgScene_6fwYVGThxhM11"},{"kind":"scene","lmsId":"Scene1","isMessageScene":false,"startingSlide":"_player.6GSrj9ltCBN11.5V7gGQZlmyv11","slidedraws":[{"kind":"slidedraw","lmsId":"QuestionDraw01","shuffle":false,"shufflecount":7,"navindex":10,"elapsedtimemode":"pause","exitaction":{"kind":"if_action","condition":{"statement":{"kind":"compare","operator":"eq","valuea":"_player.6Nfyv7CUA2k11.$AllQuestionsSubmitted","typea":"property","valueb":true,"typeb":"boolean"}},"thenActions":[{"kind":"exe_actiongroup","id":"_player.6Nfyv7CUA2k11.EvaluateQuiz","params":[]},{"kind":"gotoplay","window":"_current","wndtype":"normal","objRef":{"type":"string","value":"_parent._parent.5XKBTzIrdQL11"}}],"elseActions":[{"kind":"nextunsubmittedslide","objRef":{"type":"string","value":"_player.6Nfyv7CUA2k11"}}]},"sliderefs":[{"kind":"slideref","id":"6gsesPsZVDv11","shuffleinclude":false,"linknext":false,"linkprev":false,"skipreview":false,"showinmenu":true},{"kind":"slideref","id":"6lj4MZEojYl11","shuffleinclude":false,"linknext":false,"linkprev":false,"skipreview":false,"showinmenu":true},{"kind":"slideref","id":"5mr42sGOHvP11","shuffleinclude":false,"linknext":false,"linkprev":false,"skipreview":false,"showinmenu":true},{"kind":"slideref","id":"6dEn58ke0oe11","shuffleinclude":false,"linknext":false,"linkprev":false,"skipreview":false,"showinmenu":true},{"kind":"slideref","id":"689ACGcdrrn11","shuffleinclude":false,"linknext":false,"linkprev":false,"skipreview":false,"showinmenu":true},{"kind":"slideref","id":"6TwHQvOAEnz11","shuffleinclude":false,"linknext":false,"linkprev":false,"skipreview":false,"showinmenu":true},{"kind":"slideref","id":"638jJgM3ZQs11","shuffleinclude":false,"linknext":false,"linkprev":false,"skipreview":false,"showinmenu":true}],"id":"5V7gGQZlmyv11","actionGroups":{"SlideDrawExit":{"kind":"actiongroup","actions":[]}}}],"id":"6GSrj9ltCBN11"},{"kind":"scene","lmsId":"Scene2","isMessageScene":false,"startingSlide":"_player.5XKBTzIrdQL11.6RvrJtrBibu11","slides":[{"kind":"slide","html5url":"html5/data/js/6RvrJtrBibu11.js","title":"Results Slide","trackViews":true,"showMenuResultIcon":true,"viewGroupId":"6fwYVGThxhM11","historyGroupId":"6fwYVGThxhM11","videoZoom":"","scrolling":false,"transition":"appear","transDuration":0,"transDir":1,"wipeTrans":false,"slideLock":false,"navIndex":11,"globalAudioId":"","thumbnailid":"","showAnimationId":"","lmsId":"Slide1","width":960,"height":720,"resume":true,"id":"6RvrJtrBibu11","slideLayers":[{"enableSeek":true,"enableReplay":true,"startTime":155000,"elapsedTimeMode":"pause","useHandCursor":false,"resume":true,"kind":"slidelayer","isBaseLayer":true}]}],"id":"5XKBTzIrdQL11"}],"slideBank":{"slides":[{"kind":"slide","html5url":"html5/data/js/6gsesPsZVDv11.js","title":"A 32-year-old female is seen in a physician’s office with concern of “wants to lose weight”. She reports that she has always been on the heavy side, but now she wants to lose 20 lb in the next 3 months in order to get ready for her upcoming wedding. She has tried to lose weight in the past 6 months by eating less and exercising more, but it just not worked out for her. She wants to try something else that will be effective and she heard that there are some very effective weight loss drugs available. She is otherwise healthy and only takes oral contraceptives and a daily multivitamin. Her complete review of systems is negative. Complete physical examination is normal. Body Mass Index is 27 kg/m2, BP is 125/83 mmHg and heart rate is 65 beats/min.\\r\\nYou instruct her on lifestyle changes for weight loss using SMART approach. However the patient is very upset because lifestyle changes did not work for her before and she does not think they will work for her now.\\r\\nWhich of the following is the best next step at this time?","trackViews":true,"showMenuResultIcon":true,"viewGroupId":"6fwYVGThxhM11","historyGroupId":"6fwYVGThxhM11","videoZoom":"","scrolling":false,"transition":"appear","transDuration":0,"transDir":1,"wipeTrans":false,"slideLock":false,"navIndex":-1,"globalAudioId":"","thumbnailid":"","interactions":[{"kind":"interaction","id":"6914zF3EmoG","lmsId":"MultiChoice","lmstext":"A 32-year-old female is seen in a physician’s office with concern of “wants to lose weight”. She reports that she has always been on the heavy side, but now she wants to lose 20 lb in the next 3 months in order to get ready for her upcoming wedding. She has tried to lose weight in the past 6 months by eating less and exercising more, but it just not worked out for her. She wants to try something else that will be effective and she heard that there are some very effective weight loss drugs available. She is otherwise healthy and only takes oral contraceptives and a daily multivitamin. Her complete review of systems is negative. Complete physical examination is normal. Body Mass Index is 27 kg/m2, BP is 125/83 mmHg and heart rate is 65 beats/min.\\r\\nYou instruct her on lifestyle changes for weight loss using SMART approach. However the patient is very upset because lifestyle changes did not work for her before and she does not think they will work for her now.\\r\\nWhich of the following is the best next step at this time?","type":"multiplechoice","maxpoints":10,"aoinclude":true,"istracked":true,"issurvey":false,"skipenabled":false,"choices":[{"kind":"choice","id":"choice_5q4qpF5HpOe","lmstext":"Order HbA1c "},{"kind":"choice","id":"choice_6Xyp2qkyYLv","lmstext":"Prescribe the safest weight loss drug and f/u in 4 weeks"},{"kind":"choice","id":"choice_5aFAinV7Q0t","lmstext":"Instruct her to gain 10 more pounds, which will bring her to a BMI of 30 and then you can prescribe a weight loss drug "},{"kind":"choice","id":"choice_5dUtlYyFmrL","lmstext":"Stick to your recommendation of lifestyle changes and offer frequent counseling visits "},{"kind":"choice","id":"choice_5cfuz9PyAf4","lmstext":"Discontinue the contraceptives and multivitamins, as those can cause weight gain "}],"responseDefinition":{"actions":[{"kind":"if_action","condition":{"statement":{"kind":"compare","operator":"eq","valuea":"6fS1CAHNCOR11.5q4qpF5HpOe.#_checked","typea":"var","valueb":true,"typeb":"boolean"}},"thenActions":[{"kind":"addchoiceresponse","interactionId":"6914zF3EmoG","value":"choices.choice_5q4qpF5HpOe","type":"string"}]},{"kind":"if_action","condition":{"statement":{"kind":"compare","operator":"eq","valuea":"6fS1CAHNCOR11.6Xyp2qkyYLv.#_checked","typea":"var","valueb":true,"typeb":"boolean"}},"thenActions":[{"kind":"addchoiceresponse","interactionId":"6914zF3EmoG","value":"choices.choice_6Xyp2qkyYLv","type":"string"}]},{"kind":"if_action","condition":{"statement":{"kind":"compare","operator":"eq","valuea":"6fS1CAHNCOR11.5aFAinV7Q0t.#_checked","typea":"var","valueb":true,"typeb":"boolean"}},"thenActions":[{"kind":"addchoiceresponse","interactionId":"6914zF3EmoG","value":"choices.choice_5aFAinV7Q0t","type":"string"}]},{"kind":"if_action","condition":{"statement":{"kind":"compare","operator":"eq","valuea":"6fS1CAHNCOR11.5dUtlYyFmrL.#_checked","typea":"var","valueb":true,"typeb":"boolean"}},"thenActions":[{"kind":"addchoiceresponse","interactionId":"6914zF3EmoG","value":"choices.choice_5dUtlYyFmrL","type":"string"}]},{"kind":"if_action","condition":{"statement":{"kind":"compare","operator":"eq","valuea":"6fS1CAHNCOR11.5cfuz9PyAf4.#_checked","typea":"var","valueb":true,"typeb":"boolean"}},"thenActions":[{"kind":"addchoiceresponse","interactionId":"6914zF3EmoG","value":"choices.choice_5cfuz9PyAf4","type":"string"}]}]},"answers":[{"kind":"answer","id":"5q4qpF5HpOe","points":10,"status":"correct","evaluate":{"statements":[{"kind":"equals","choiceid":"choices.choice_5q4qpF5HpOe","ignorecase":false}]},"actions":[{"kind":"if_action","condition":{"statement":{"kind":"compare","operator":"lte","valuea":"6914zF3EmoG.$AttemptCount","typea":"property","valueb":1,"typeb":"number"}},"thenActions":[{"kind":"show_slidelayer","hideOthers":"oncomplete","transition":"appear","objRef":{"type":"string","value":"5qfrMe7vghL"}},{"kind":"exe_actiongroup","id":"DisableChoices_6fS1CAHNCOR11","params":[]}]}]},{"kind":"answer","id":"6Xyp2qkyYLv","points":0,"status":"incorrect","evaluate":{"statements":[{"kind":"equals","choiceid":"choices.choice_6Xyp2qkyYLv","ignorecase":false}]},"actions":[{"kind":"if_action","condition":{"statement":{"kind":"compare","operator":"gte","valuea":"6914zF3EmoG.$AttemptCount","typea":"property","valueb":1,"typeb":"number"}},"thenActions":[{"kind":"show_slidelayer","hideOthers":"oncomplete","transition":"appear","objRef":{"type":"string","value":"6b8U5rcA5gF"}},{"kind":"exe_actiongroup","id":"DisableChoices_6fS1CAHNCOR11","params":[]}]}]},{"kind":"answer","id":"5aFAinV7Q0t","points":0,"status":"incorrect","evaluate":{"statements":[{"kind":"equals","choiceid":"choices.choice_5aFAinV7Q0t","ignorecase":false}]},"actions":[{"kind":"if_action","condition":{"statement":{"kind":"compare","operator":"gte","valuea":"6914zF3EmoG.$AttemptCount","typea":"property","valueb":1,"typeb":"number"}},"thenActions":[{"kind":"show_slidelayer","hideOthers":"oncomplete","transition":"appear","objRef":{"type":"string","value":"6b8U5rcA5gF"}},{"kind":"exe_actiongroup","id":"DisableChoices_6fS1CAHNCOR11","params":[]}]}]},{"kind":"answer","id":"5dUtlYyFmrL","points":0,"status":"incorrect","evaluate":{"statements":[{"kind":"equals","choiceid":"choices.choice_5dUtlYyFmrL","ignorecase":false}]},"actions":[{"kind":"if_action","condition":{"statement":{"kind":"compare","operator":"gte","valuea":"6914zF3EmoG.$AttemptCount","typea":"property","valueb":1,"typeb":"number"}},"thenActions":[{"kind":"show_slidelayer","hideOthers":"oncomplete","transition":"appear","objRef":{"type":"string","value":"6b8U5rcA5gF"}},{"kind":"exe_actiongroup","id":"DisableChoices_6fS1CAHNCOR11","params":[]}]}]},{"kind":"answer","id":"5cfuz9PyAf4","points":0,"status":"incorrect","evaluate":{"statements":[{"kind":"equals","choiceid":"choices.choice_5cfuz9PyAf4","ignorecase":false}]},"actions":[{"kind":"if_action","condition":{"statement":{"kind":"compare","operator":"gte","valuea":"6914zF3EmoG.$AttemptCount","typea":"property","valueb":1,"typeb":"number"}},"thenActions":[{"kind":"show_slidelayer","hideOthers":"oncomplete","transition":"appear","objRef":{"type":"string","value":"6b8U5rcA5gF"}},{"kind":"exe_actiongroup","id":"DisableChoices_6fS1CAHNCOR11","params":[]}]}]},{"kind":"answer","id":"6WCJVznGqRM","points":0,"status":"incorrect","evaluate":{"statements":[{"kind":"other"}]},"actions":[{"kind":"if_action","condition":{"statement":{"kind":"compare","operator":"gte","valuea":"6914zF3EmoG.$AttemptCount","typea":"property","valueb":1,"typeb":"number"}},"thenActions":[{"kind":"show_slidelayer","hideOthers":"oncomplete","transition":"appear","objRef":{"type":"string","value":"6b8U5rcA5gF"}},{"kind":"exe_actiongroup","id":"DisableChoices_6fS1CAHNCOR11","params":[]}]}]}]}],"showAnimationId":"","lmsId":"Slide1","width":960,"height":720,"resume":true,"id":"6gsesPsZVDv11","slideLayers":[{"enableSeek":true,"enableReplay":true,"startTime":155000,"elapsedTimeMode":"pause","useHandCursor":false,"resume":true,"kind":"slidelayer","isBaseLayer":true}]},{"kind":"slide","html5url":"html5/data/js/6lj4MZEojYl11.js","title":"A 36-year-old Caucasian male with a BMI of 34 kg/m2 comes to see you for advice on weight loss. You discuss options with him, and decide together that he will start immediately with intensive lifestyle intervention and we will discuss additional methods for weight loss in 3 months.\\r\\nWhich of the following recommendations are best supported by evidence?","trackViews":true,"showMenuResultIcon":true,"viewGroupId":"6fwYVGThxhM11","historyGroupId":"6fwYVGThxhM11","videoZoom":"","scrolling":false,"transition":"appear","transDuration":0,"transDir":1,"wipeTrans":false,"slideLock":false,"navIndex":-1,"globalAudioId":"","thumbnailid":"","interactions":[{"kind":"interaction","id":"6SCMLeiAgnV","lmsId":"MultiChoice","lmstext":"A 36-year-old Caucasian male with a BMI of 34 kg/m2 comes to see you for advice on weight loss. You discuss options with him, and decide together that he will start immediately with intensive lifestyle intervention and we will discuss additional methods for weight loss in 3 months.\\r\\nWhich of the following recommendations are best supported by evidence?","type":"multiplechoice","maxpoints":10,"aoinclude":true,"istracked":true,"issurvey":false,"skipenabled":false,"choices":[{"kind":"choice","id":"choice_5vNYCxpmyjX","lmstext":"He should weigh himself only once per month, so that he will not get disappointed "},{"kind":"choice","id":"choice_6THTkJcdYru","lmstext":"Using a self monitoring app will not help with achieving his lifestyle change goal, only face-to-face intervention "},{"kind":"choice","id":"choice_6qhTwcH3427","lmstext":"Low carbohydrate diets and low fat diets produce similar weight loss, so he should stick to a low calorie diet that will require less effort for him to adhere to"},{"kind":"choice","id":"choice_5qX5oO1v98b","lmstext":"Since exercise causes only a modest weight loss, he should concentrate on reduced calorie diet only "}],"responseDefinition":{"actions":[{"kind":"if_action","condition":{"statement":{"kind":"compare","operator":"eq","valuea":"6XBHvRex5wm11.5vNYCxpmyjX.#_checked","typea":"var","valueb":true,"typeb":"boolean"}},"thenActions":[{"kind":"addchoiceresponse","interactionId":"6SCMLeiAgnV","value":"choices.choice_5vNYCxpmyjX","type":"string"}]},{"kind":"if_action","condition":{"statement":{"kind":"compare","operator":"eq","valuea":"6XBHvRex5wm11.6THTkJcdYru.#_checked","typea":"var","valueb":true,"typeb":"boolean"}},"thenActions":[{"kind":"addchoiceresponse","interactionId":"6SCMLeiAgnV","value":"choices.choice_6THTkJcdYru","type":"string"}]},{"kind":"if_action","condition":{"statement":{"kind":"compare","operator":"eq","valuea":"6XBHvRex5wm11.6qhTwcH3427.#_checked","typea":"var","valueb":true,"typeb":"boolean"}},"thenActions":[{"kind":"addchoiceresponse","interactionId":"6SCMLeiAgnV","value":"choices.choice_6qhTwcH3427","type":"string"}]},{"kind":"if_action","condition":{"statement":{"kind":"compare","operator":"eq","valuea":"6XBHvRex5wm11.5qX5oO1v98b.#_checked","typea":"var","valueb":true,"typeb":"boolean"}},"thenActions":[{"kind":"addchoiceresponse","interactionId":"6SCMLeiAgnV","value":"choices.choice_5qX5oO1v98b","type":"string"}]}]},"answers":[{"kind":"answer","id":"5vNYCxpmyjX","points":0,"status":"incorrect","evaluate":{"statements":[{"kind":"equals","choiceid":"choices.choice_5vNYCxpmyjX","ignorecase":false}]},"actions":[{"kind":"if_action","condition":{"statement":{"kind":"compare","operator":"gte","valuea":"6SCMLeiAgnV.$AttemptCount","typea":"property","valueb":1,"typeb":"number"}},"thenActions":[{"kind":"show_slidelayer","hideOthers":"oncomplete","transition":"appear","objRef":{"type":"string","value":"6IXD8xhAOY3"}},{"kind":"exe_actiongroup","id":"DisableChoices_6XBHvRex5wm11","params":[]}]}]},{"kind":"answer","id":"6THTkJcdYru","points":0,"status":"incorrect","evaluate":{"statements":[{"kind":"equals","choiceid":"choices.choice_6THTkJcdYru","ignorecase":false}]},"actions":[{"kind":"if_action","condition":{"statement":{"kind":"compare","operator":"gte","valuea":"6SCMLeiAgnV.$AttemptCount","typea":"property","valueb":1,"typeb":"number"}},"thenActions":[{"kind":"show_slidelayer","hideOthers":"oncomplete","transition":"appear","objRef":{"type":"string","value":"6IXD8xhAOY3"}},{"kind":"exe_actiongroup","id":"DisableChoices_6XBHvRex5wm11","params":[]}]}]},{"kind":"answer","id":"6qhTwcH3427","points":10,"status":"correct","evaluate":{"statements":[{"kind":"equals","choiceid":"choices.choice_6qhTwcH3427","ignorecase":false}]},"actions":[{"kind":"if_action","condition":{"statement":{"kind":"compare","operator":"lte","valuea":"6SCMLeiAgnV.$AttemptCount","typea":"property","valueb":1,"typeb":"number"}},"thenActions":[{"kind":"show_slidelayer","hideOthers":"oncomplete","transition":"appear","objRef":{"type":"string","value":"66NZG4YHpOn"}},{"kind":"exe_actiongroup","id":"DisableChoices_6XBHvRex5wm11","params":[]}]}]},{"kind":"answer","id":"5qX5oO1v98b","points":0,"status":"incorrect","evaluate":{"statements":[{"kind":"equals","choiceid":"choices.choice_5qX5oO1v98b","ignorecase":false}]},"actions":[{"kind":"if_action","condition":{"statement":{"kind":"compare","operator":"gte","valuea":"6SCMLeiAgnV.$AttemptCount","typea":"property","valueb":1,"typeb":"number"}},"thenActions":[{"kind":"show_slidelayer","hideOthers":"oncomplete","transition":"appear","objRef":{"type":"string","value":"6IXD8xhAOY3"}},{"kind":"exe_actiongroup","id":"DisableChoices_6XBHvRex5wm11","params":[]}]}]},{"kind":"answer","id":"6gnjbDimMNg","points":0,"status":"incorrect","evaluate":{"statements":[{"kind":"other"}]},"actions":[{"kind":"if_action","condition":{"statement":{"kind":"compare","operator":"gte","valuea":"6SCMLeiAgnV.$AttemptCount","typea":"property","valueb":1,"typeb":"number"}},"thenActions":[{"kind":"show_slidelayer","hideOthers":"oncomplete","transition":"appear","objRef":{"type":"string","value":"6IXD8xhAOY3"}},{"kind":"exe_actiongroup","id":"DisableChoices_6XBHvRex5wm11","params":[]}]}]}]}],"showAnimationId":"","lmsId":"Slide2","width":960,"height":720,"resume":true,"id":"6lj4MZEojYl11","slideLayers":[{"enableSeek":true,"enableReplay":true,"startTime":155000,"elapsedTimeMode":"pause","useHandCursor":false,"resume":true,"kind":"slidelayer","isBaseLayer":true}]},{"kind":"slide","html5url":"html5/data/js/5mr42sGOHvP11.js","title":"Motivational Interviewing is a very important aspect of obesity management, and crucial in a 15-minute visit for effective communication. In a conversation with a patient, which of the following statements/questions would be a good example of reflective listening?","trackViews":true,"showMenuResultIcon":true,"viewGroupId":"6fwYVGThxhM11","historyGroupId":"6fwYVGThxhM11","videoZoom":"","scrolling":false,"transition":"appear","transDuration":0,"transDir":1,"wipeTrans":false,"slideLock":false,"navIndex":-1,"globalAudioId":"","thumbnailid":"","interactions":[{"kind":"interaction","id":"5bUgt9gErOS","lmsId":"MultiChoice","lmstext":"Motivational Interviewing is a very important aspect of obesity management, and crucial in a 15-minute visit for effective communication. In a conversation with a patient, which of the following statements/questions would be a good example of reflective listening?","type":"multiplechoice","maxpoints":10,"aoinclude":true,"istracked":true,"issurvey":false,"skipenabled":false,"choices":[{"kind":"choice","id":"choice_5Wft9JyGHjq","lmstext":"“You seem to have a lot of bad habits. Surely there is at least one that you want to change.” "},{"kind":"choice","id":"choice_5qBuPps1ulB","lmstext":"“It sounds like the goal that you have set is to lose 15 pounds in 2 months. How did you come up with that?”"},{"kind":"choice","id":"choice_5vksgRz9g5U","lmstext":"“You lost 7 pounds since our last visit. This is okay, but do you think you could do better?”"},{"kind":"choice","id":"choice_5lEKfpKuFtR","lmstext":"“You really need to stop drinking so much soda. Do you know how much sugar is in them?”"},{"kind":"choice","id":"choice_6iD442006CG","lmstext":"“OK, from what you are telling me, you don’t have the time to cook your own meals, but you would like to eat healthier.”"}],"responseDefinition":{"actions":[{"kind":"if_action","condition":{"statement":{"kind":"compare","operator":"eq","valuea":"6JPnDnnoPO411.5Wft9JyGHjq.#_checked","typea":"var","valueb":true,"typeb":"boolean"}},"thenActions":[{"kind":"addchoiceresponse","interactionId":"5bUgt9gErOS","value":"choices.choice_5Wft9JyGHjq","type":"string"}]},{"kind":"if_action","condition":{"statement":{"kind":"compare","operator":"eq","valuea":"6JPnDnnoPO411.5qBuPps1ulB.#_checked","typea":"var","valueb":true,"typeb":"boolean"}},"thenActions":[{"kind":"addchoiceresponse","interactionId":"5bUgt9gErOS","value":"choices.choice_5qBuPps1ulB","type":"string"}]},{"kind":"if_action","condition":{"statement":{"kind":"compare","operator":"eq","valuea":"6JPnDnnoPO411.5vksgRz9g5U.#_checked","typea":"var","valueb":true,"typeb":"boolean"}},"thenActions":[{"kind":"addchoiceresponse","interactionId":"5bUgt9gErOS","value":"choices.choice_5vksgRz9g5U","type":"string"}]},{"kind":"if_action","condition":{"statement":{"kind":"compare","operator":"eq","valuea":"6JPnDnnoPO411.5lEKfpKuFtR.#_checked","typea":"var","valueb":true,"typeb":"boolean"}},"thenActions":[{"kind":"addchoiceresponse","interactionId":"5bUgt9gErOS","value":"choices.choice_5lEKfpKuFtR","type":"string"}]},{"kind":"if_action","condition":{"statement":{"kind":"compare","operator":"eq","valuea":"6JPnDnnoPO411.6iD442006CG.#_checked","typea":"var","valueb":true,"typeb":"boolean"}},"thenActions":[{"kind":"addchoiceresponse","interactionId":"5bUgt9gErOS","value":"choices.choice_6iD442006CG","type":"string"}]}]},"answers":[{"kind":"answer","id":"5Wft9JyGHjq","points":0,"status":"incorrect","evaluate":{"statements":[{"kind":"equals","choiceid":"choices.choice_5Wft9JyGHjq","ignorecase":false}]},"actions":[{"kind":"if_action","condition":{"statement":{"kind":"compare","operator":"gte","valuea":"5bUgt9gErOS.$AttemptCount","typea":"property","valueb":1,"typeb":"number"}},"thenActions":[{"kind":"show_slidelayer","hideOthers":"oncomplete","transition":"appear","objRef":{"type":"string","value":"6UhAIpppPgy"}},{"kind":"exe_actiongroup","id":"DisableChoices_6JPnDnnoPO411","params":[]}]}]},{"kind":"answer","id":"5qBuPps1ulB","points":10,"status":"correct","evaluate":{"statements":[{"kind":"equals","choiceid":"choices.choice_5qBuPps1ulB","ignorecase":false}]},"actions":[{"kind":"if_action","condition":{"statement":{"kind":"compare","operator":"lte","valuea":"5bUgt9gErOS.$AttemptCount","typea":"property","valueb":1,"typeb":"number"}},"thenActions":[{"kind":"show_slidelayer","hideOthers":"oncomplete","transition":"appear","objRef":{"type":"string","value":"63j3OF2EIVo"}},{"kind":"exe_actiongroup","id":"DisableChoices_6JPnDnnoPO411","params":[]}]}]},{"kind":"answer","id":"5vksgRz9g5U","points":0,"status":"incorrect","evaluate":{"statements":[{"kind":"equals","choiceid":"choices.choice_5vksgRz9g5U","ignorecase":false}]},"actions":[{"kind":"if_action","condition":{"statement":{"kind":"compare","operator":"gte","valuea":"5bUgt9gErOS.$AttemptCount","typea":"property","valueb":1,"typeb":"number"}},"thenActions":[{"kind":"show_slidelayer","hideOthers":"oncomplete","transition":"appear","objRef":{"type":"string","value":"6UhAIpppPgy"}},{"kind":"exe_actiongroup","id":"DisableChoices_6JPnDnnoPO411","params":[]}]}]},{"kind":"answer","id":"5lEKfpKuFtR","points":0,"status":"incorrect","evaluate":{"statements":[{"kind":"equals","choiceid":"choices.choice_5lEKfpKuFtR","ignorecase":false}]},"actions":[{"kind":"if_action","condition":{"statement":{"kind":"compare","operator":"gte","valuea":"5bUgt9gErOS.$AttemptCount","typea":"property","valueb":1,"typeb":"number"}},"thenActions":[{"kind":"show_slidelayer","hideOthers":"oncomplete","transition":"appear","objRef":{"type":"string","value":"6UhAIpppPgy"}},{"kind":"exe_actiongroup","id":"DisableChoices_6JPnDnnoPO411","params":[]}]}]},{"kind":"answer","id":"6iD442006CG","points":0,"status":"incorrect","evaluate":{"statements":[{"kind":"equals","choiceid":"choices.choice_6iD442006CG","ignorecase":false}]},"actions":[{"kind":"if_action","condition":{"statement":{"kind":"compare","operator":"gte","valuea":"5bUgt9gErOS.$AttemptCount","typea":"property","valueb":1,"typeb":"number"}},"thenActions":[{"kind":"show_slidelayer","hideOthers":"oncomplete","transition":"appear","objRef":{"type":"string","value":"6UhAIpppPgy"}},{"kind":"exe_actiongroup","id":"DisableChoices_6JPnDnnoPO411","params":[]}]}]},{"kind":"answer","id":"6SJWjnnBz09","points":0,"status":"incorrect","evaluate":{"statements":[{"kind":"other"}]},"actions":[{"kind":"if_action","condition":{"statement":{"kind":"compare","operator":"gte","valuea":"5bUgt9gErOS.$AttemptCount","typea":"property","valueb":1,"typeb":"number"}},"thenActions":[{"kind":"show_slidelayer","hideOthers":"oncomplete","transition":"appear","objRef":{"type":"string","value":"6UhAIpppPgy"}},{"kind":"exe_actiongroup","id":"DisableChoices_6JPnDnnoPO411","params":[]}]}]}]}],"showAnimationId":"","lmsId":"Slide3","width":960,"height":720,"resume":true,"id":"5mr42sGOHvP11","slideLayers":[{"enableSeek":true,"enableReplay":true,"startTime":155000,"elapsedTimeMode":"pause","useHandCursor":false,"resume":true,"kind":"slidelayer","isBaseLayer":true}]},{"kind":"slide","html5url":"html5/data/js/6dEn58ke0oe11.js","title":"Which of the following conditions will have a high rate of remission in patients undergoing bariatric surgery?","trackViews":true,"showMenuResultIcon":true,"viewGroupId":"6fwYVGThxhM11","historyGroupId":"6fwYVGThxhM11","videoZoom":"","scrolling":false,"transition":"appear","transDuration":0,"transDir":1,"wipeTrans":false,"slideLock":false,"navIndex":-1,"globalAudioId":"","thumbnailid":"","interactions":[{"kind":"interaction","id":"5sM5ZTLX7kO","lmsId":"MultiChoice","lmstext":"Which of the following conditions will have a high rate of remission in patients undergoing bariatric surgery?","type":"multiplechoice","maxpoints":10,"aoinclude":true,"istracked":true,"issurvey":false,"skipenabled":false,"choices":[{"kind":"choice","id":"choice_60otpnZ1CtB","lmstext":"Type 1 Diabetes Mellitus"},{"kind":"choice","id":"choice_6Ufuc7LI5Tw","lmstext":"Hypothyroidism"},{"kind":"choice","id":"choice_6E4i3469uIR","lmstext":"Type 2 Diabetes Mellitus"},{"kind":"choice","id":"choice_5nuVn52dox8","lmstext":"Depression"},{"kind":"choice","id":"choice_60Oqw7lpInB","lmstext":"Chronic kidney disease"}],"responseDefinition":{"actions":[{"kind":"if_action","condition":{"statement":{"kind":"compare","operator":"eq","valuea":"5ptkfcJdC8Z11.60otpnZ1CtB.#_checked","typea":"var","valueb":true,"typeb":"boolean"}},"thenActions":[{"kind":"addchoiceresponse","interactionId":"5sM5ZTLX7kO","value":"choices.choice_60otpnZ1CtB","type":"string"}]},{"kind":"if_action","condition":{"statement":{"kind":"compare","operator":"eq","valuea":"5ptkfcJdC8Z11.6Ufuc7LI5Tw.#_checked","typea":"var","valueb":true,"typeb":"boolean"}},"thenActions":[{"kind":"addchoiceresponse","interactionId":"5sM5ZTLX7kO","value":"choices.choice_6Ufuc7LI5Tw","type":"string"}]},{"kind":"if_action","condition":{"statement":{"kind":"compare","operator":"eq","valuea":"5ptkfcJdC8Z11.6E4i3469uIR.#_checked","typea":"var","valueb":true,"typeb":"boolean"}},"thenActions":[{"kind":"addchoiceresponse","interactionId":"5sM5ZTLX7kO","value":"choices.choice_6E4i3469uIR","type":"string"}]},{"kind":"if_action","condition":{"statement":{"kind":"compare","operator":"eq","valuea":"5ptkfcJdC8Z11.5nuVn52dox8.#_checked","typea":"var","valueb":true,"typeb":"boolean"}},"thenActions":[{"kind":"addchoiceresponse","interactionId":"5sM5ZTLX7kO","value":"choices.choice_5nuVn52dox8","type":"string"}]},{"kind":"if_action","condition":{"statement":{"kind":"compare","operator":"eq","valuea":"5ptkfcJdC8Z11.60Oqw7lpInB.#_checked","typea":"var","valueb":true,"typeb":"boolean"}},"thenActions":[{"kind":"addchoiceresponse","interactionId":"5sM5ZTLX7kO","value":"choices.choice_60Oqw7lpInB","type":"string"}]}]},"answers":[{"kind":"answer","id":"60otpnZ1CtB","points":0,"status":"incorrect","evaluate":{"statements":[{"kind":"equals","choiceid":"choices.choice_60otpnZ1CtB","ignorecase":false}]},"actions":[{"kind":"if_action","condition":{"statement":{"kind":"compare","operator":"gte","valuea":"5sM5ZTLX7kO.$AttemptCount","typea":"property","valueb":1,"typeb":"number"}},"thenActions":[{"kind":"show_slidelayer","hideOthers":"oncomplete","transition":"appear","objRef":{"type":"string","value":"6NXVqnPGKJP"}},{"kind":"exe_actiongroup","id":"DisableChoices_5ptkfcJdC8Z11","params":[]}]}]},{"kind":"answer","id":"6Ufuc7LI5Tw","points":0,"status":"incorrect","evaluate":{"statements":[{"kind":"equals","choiceid":"choices.choice_6Ufuc7LI5Tw","ignorecase":false}]},"actions":[{"kind":"if_action","condition":{"statement":{"kind":"compare","operator":"gte","valuea":"5sM5ZTLX7kO.$AttemptCount","typea":"property","valueb":1,"typeb":"number"}},"thenActions":[{"kind":"show_slidelayer","hideOthers":"oncomplete","transition":"appear","objRef":{"type":"string","value":"6NXVqnPGKJP"}},{"kind":"exe_actiongroup","id":"DisableChoices_5ptkfcJdC8Z11","params":[]}]}]},{"kind":"answer","id":"6E4i3469uIR","points":10,"status":"correct","evaluate":{"statements":[{"kind":"equals","choiceid":"choices.choice_6E4i3469uIR","ignorecase":false}]},"actions":[{"kind":"if_action","condition":{"statement":{"kind":"compare","operator":"lte","valuea":"5sM5ZTLX7kO.$AttemptCount","typea":"property","valueb":1,"typeb":"number"}},"thenActions":[{"kind":"show_slidelayer","hideOthers":"oncomplete","transition":"appear","objRef":{"type":"string","value":"63KhaoXOkTk"}},{"kind":"exe_actiongroup","id":"DisableChoices_5ptkfcJdC8Z11","params":[]}]}]},{"kind":"answer","id":"5nuVn52dox8","points":0,"status":"incorrect","evaluate":{"statements":[{"kind":"equals","choiceid":"choices.choice_5nuVn52dox8","ignorecase":false}]},"actions":[{"kind":"if_action","condition":{"statement":{"kind":"compare","operator":"gte","valuea":"5sM5ZTLX7kO.$AttemptCount","typea":"property","valueb":1,"typeb":"number"}},"thenActions":[{"kind":"show_slidelayer","hideOthers":"oncomplete","transition":"appear","objRef":{"type":"string","value":"6NXVqnPGKJP"}},{"kind":"exe_actiongroup","id":"DisableChoices_5ptkfcJdC8Z11","params":[]}]}]},{"kind":"answer","id":"60Oqw7lpInB","points":0,"status":"incorrect","evaluate":{"statements":[{"kind":"equals","choiceid":"choices.choice_60Oqw7lpInB","ignorecase":false}]},"actions":[{"kind":"if_action","condition":{"statement":{"kind":"compare","operator":"gte","valuea":"5sM5ZTLX7kO.$AttemptCount","typea":"property","valueb":1,"typeb":"number"}},"thenActions":[{"kind":"show_slidelayer","hideOthers":"oncomplete","transition":"appear","objRef":{"type":"string","value":"6NXVqnPGKJP"}},{"kind":"exe_actiongroup","id":"DisableChoices_5ptkfcJdC8Z11","params":[]}]}]},{"kind":"answer","id":"5Yql7YRQdPo","points":0,"status":"incorrect","evaluate":{"statements":[{"kind":"other"}]},"actions":[{"kind":"if_action","condition":{"statement":{"kind":"compare","operator":"gte","valuea":"5sM5ZTLX7kO.$AttemptCount","typea":"property","valueb":1,"typeb":"number"}},"thenActions":[{"kind":"show_slidelayer","hideOthers":"oncomplete","transition":"appear","objRef":{"type":"string","value":"6NXVqnPGKJP"}},{"kind":"exe_actiongroup","id":"DisableChoices_5ptkfcJdC8Z11","params":[]}]}]}]}],"showAnimationId":"","lmsId":"Slide4","width":960,"height":720,"resume":true,"id":"6dEn58ke0oe11","slideLayers":[{"enableSeek":true,"enableReplay":true,"startTime":155000,"elapsedTimeMode":"pause","useHandCursor":false,"resume":true,"kind":"slidelayer","isBaseLayer":true}]},{"kind":"slide","html5url":"html5/data/js/689ACGcdrrn11.js","title":"Phentermine/topiramate ER (Qsymia) was approved in 2012 as a pharmacological adjuvant to lifestyle therapy in obese individuals (BMI>30, or >27 with one comorbidity). This medication should be avoided in patients with which of the following medical conditions?","trackViews":true,"showMenuResultIcon":true,"viewGroupId":"6fwYVGThxhM11","historyGroupId":"6fwYVGThxhM11","videoZoom":"","scrolling":false,"transition":"appear","transDuration":0,"transDir":1,"wipeTrans":false,"slideLock":false,"navIndex":-1,"globalAudioId":"","thumbnailid":"","interactions":[{"kind":"interaction","id":"61btgPvsc6Q","lmsId":"MultiChoice","lmstext":"Phentermine/topiramate ER (Qsymia) was approved in 2012 as a pharmacological adjuvant to lifestyle therapy in obese individuals (BMI>30, or >27 with one comorbidity). This medication should be avoided in patients with which of the following medical conditions?","type":"multiplechoice","maxpoints":10,"aoinclude":true,"istracked":true,"issurvey":false,"skipenabled":false,"choices":[{"kind":"choice","id":"choice_6lfMul7lfVl","lmstext":"Hepatic impairment"},{"kind":"choice","id":"choice_5uso8hP4ZFe","lmstext":"Severe kidney disease"},{"kind":"choice","id":"choice_5rYRqG5WFmF","lmstext":"Pancreatitis"},{"kind":"choice","id":"choice_6BKdrTtUuvB","lmstext":"Calcium oxalate kidney stones"},{"kind":"choice","id":"choice_6bQZ5dfJrJd","lmstext":"Seizure disorder"}],"responseDefinition":{"actions":[{"kind":"if_action","condition":{"statement":{"kind":"compare","operator":"eq","valuea":"5YvGZIQi2lQ11.6lfMul7lfVl.#_checked","typea":"var","valueb":true,"typeb":"boolean"}},"thenActions":[{"kind":"addchoiceresponse","interactionId":"61btgPvsc6Q","value":"choices.choice_6lfMul7lfVl","type":"string"}]},{"kind":"if_action","condition":{"statement":{"kind":"compare","operator":"eq","valuea":"5YvGZIQi2lQ11.5uso8hP4ZFe.#_checked","typea":"var","valueb":true,"typeb":"boolean"}},"thenActions":[{"kind":"addchoiceresponse","interactionId":"61btgPvsc6Q","value":"choices.choice_5uso8hP4ZFe","type":"string"}]},{"kind":"if_action","condition":{"statement":{"kind":"compare","operator":"eq","valuea":"5YvGZIQi2lQ11.5rYRqG5WFmF.#_checked","typea":"var","valueb":true,"typeb":"boolean"}},"thenActions":[{"kind":"addchoiceresponse","interactionId":"61btgPvsc6Q","value":"choices.choice_5rYRqG5WFmF","type":"string"}]},{"kind":"if_action","condition":{"statement":{"kind":"compare","operator":"eq","valuea":"5YvGZIQi2lQ11.6BKdrTtUuvB.#_checked","typea":"var","valueb":true,"typeb":"boolean"}},"thenActions":[{"kind":"addchoiceresponse","interactionId":"61btgPvsc6Q","value":"choices.choice_6BKdrTtUuvB","type":"string"}]},{"kind":"if_action","condition":{"statement":{"kind":"compare","operator":"eq","valuea":"5YvGZIQi2lQ11.6bQZ5dfJrJd.#_checked","typea":"var","valueb":true,"typeb":"boolean"}},"thenActions":[{"kind":"addchoiceresponse","interactionId":"61btgPvsc6Q","value":"choices.choice_6bQZ5dfJrJd","type":"string"}]}]},"answers":[{"kind":"answer","id":"6lfMul7lfVl","points":0,"status":"incorrect","evaluate":{"statements":[{"kind":"equals","choiceid":"choices.choice_6lfMul7lfVl","ignorecase":false}]},"actions":[{"kind":"if_action","condition":{"statement":{"kind":"compare","operator":"gte","valuea":"61btgPvsc6Q.$AttemptCount","typea":"property","valueb":1,"typeb":"number"}},"thenActions":[{"kind":"show_slidelayer","hideOthers":"oncomplete","transition":"appear","objRef":{"type":"string","value":"6eHv5rLdvXI"}},{"kind":"exe_actiongroup","id":"DisableChoices_5YvGZIQi2lQ11","params":[]}]}]},{"kind":"answer","id":"5uso8hP4ZFe","points":10,"status":"correct","evaluate":{"statements":[{"kind":"equals","choiceid":"choices.choice_5uso8hP4ZFe","ignorecase":false}]},"actions":[{"kind":"if_action","condition":{"statement":{"kind":"compare","operator":"lte","valuea":"61btgPvsc6Q.$AttemptCount","typea":"property","valueb":1,"typeb":"number"}},"thenActions":[{"kind":"show_slidelayer","hideOthers":"oncomplete","transition":"appear","objRef":{"type":"string","value":"6WM1C6X1mHb"}},{"kind":"exe_actiongroup","id":"DisableChoices_5YvGZIQi2lQ11","params":[]}]}]},{"kind":"answer","id":"5rYRqG5WFmF","points":0,"status":"incorrect","evaluate":{"statements":[{"kind":"equals","choiceid":"choices.choice_5rYRqG5WFmF","ignorecase":false}]},"actions":[{"kind":"if_action","condition":{"statement":{"kind":"compare","operator":"gte","valuea":"61btgPvsc6Q.$AttemptCount","typea":"property","valueb":1,"typeb":"number"}},"thenActions":[{"kind":"show_slidelayer","hideOthers":"oncomplete","transition":"appear","objRef":{"type":"string","value":"6eHv5rLdvXI"}},{"kind":"exe_actiongroup","id":"DisableChoices_5YvGZIQi2lQ11","params":[]}]}]},{"kind":"answer","id":"6BKdrTtUuvB","points":0,"status":"incorrect","evaluate":{"statements":[{"kind":"equals","choiceid":"choices.choice_6BKdrTtUuvB","ignorecase":false}]},"actions":[{"kind":"if_action","condition":{"statement":{"kind":"compare","operator":"gte","valuea":"61btgPvsc6Q.$AttemptCount","typea":"property","valueb":1,"typeb":"number"}},"thenActions":[{"kind":"show_slidelayer","hideOthers":"oncomplete","transition":"appear","objRef":{"type":"string","value":"6eHv5rLdvXI"}},{"kind":"exe_actiongroup","id":"DisableChoices_5YvGZIQi2lQ11","params":[]}]}]},{"kind":"answer","id":"6bQZ5dfJrJd","points":0,"status":"incorrect","evaluate":{"statements":[{"kind":"equals","choiceid":"choices.choice_6bQZ5dfJrJd","ignorecase":false}]},"actions":[{"kind":"if_action","condition":{"statement":{"kind":"compare","operator":"gte","valuea":"61btgPvsc6Q.$AttemptCount","typea":"property","valueb":1,"typeb":"number"}},"thenActions":[{"kind":"show_slidelayer","hideOthers":"oncomplete","transition":"appear","objRef":{"type":"string","value":"6eHv5rLdvXI"}},{"kind":"exe_actiongroup","id":"DisableChoices_5YvGZIQi2lQ11","params":[]}]}]},{"kind":"answer","id":"6g6bP2ezsQi","points":0,"status":"incorrect","evaluate":{"statements":[{"kind":"other"}]},"actions":[{"kind":"if_action","condition":{"statement":{"kind":"compare","operator":"gte","valuea":"61btgPvsc6Q.$AttemptCount","typea":"property","valueb":1,"typeb":"number"}},"thenActions":[{"kind":"show_slidelayer","hideOthers":"oncomplete","transition":"appear","objRef":{"type":"string","value":"6eHv5rLdvXI"}},{"kind":"exe_actiongroup","id":"DisableChoices_5YvGZIQi2lQ11","params":[]}]}]}]}],"showAnimationId":"","lmsId":"Slide5","width":960,"height":720,"resume":true,"id":"689ACGcdrrn11","slideLayers":[{"enableSeek":true,"enableReplay":true,"startTime":155000,"elapsedTimeMode":"pause","useHandCursor":false,"resume":true,"kind":"slidelayer","isBaseLayer":true}]},{"kind":"slide","html5url":"html5/data/js/6TwHQvOAEnz11.js","title":"There are many myths regarding diet, physical activity and behavior regarding weight loss. Which of the following is one of those “myths”?","trackViews":true,"showMenuResultIcon":true,"viewGroupId":"6fwYVGThxhM11","historyGroupId":"6fwYVGThxhM11","videoZoom":"","scrolling":false,"transition":"appear","transDuration":0,"transDir":1,"wipeTrans":false,"slideLock":false,"navIndex":-1,"globalAudioId":"","thumbnailid":"","interactions":[{"kind":"interaction","id":"6RAKl1UJBax","lmsId":"MultiChoice","lmstext":"There are many myths regarding diet, physical activity and behavior regarding weight loss. Which of the following is one of those “myths”?","type":"multiplechoice","maxpoints":10,"aoinclude":true,"istracked":true,"issurvey":false,"skipenabled":false,"choices":[{"kind":"choice","id":"choice_5ax0Pxm7y0E","lmstext":"Mindfulness interventions are associated with a small amount of weight loss."},{"kind":"choice","id":"choice_6RIr5L1z0ej","lmstext":"Skipping breakfast will lead to significant weight gain over time."},{"kind":"choice","id":"choice_6ioyGKrD4AV","lmstext":"Exercise interventions lead to less weight loss than diet interventions."},{"kind":"choice","id":"choice_610eQzX42Do","lmstext":"Greater weight loss is seen when technology is combined with contact and personalized feedback."},{"kind":"choice","id":"choice_6ZOxJkcFFET","lmstext":"Very low calorie diets are effective for weight loss and are well tolerated with adequate medical supervision."}],"responseDefinition":{"actions":[{"kind":"if_action","condition":{"statement":{"kind":"compare","operator":"eq","valuea":"6XrzBo9CqUn11.5ax0Pxm7y0E.#_checked","typea":"var","valueb":true,"typeb":"boolean"}},"thenActions":[{"kind":"addchoiceresponse","interactionId":"6RAKl1UJBax","value":"choices.choice_5ax0Pxm7y0E","type":"string"}]},{"kind":"if_action","condition":{"statement":{"kind":"compare","operator":"eq","valuea":"6XrzBo9CqUn11.6RIr5L1z0ej.#_checked","typea":"var","valueb":true,"typeb":"boolean"}},"thenActions":[{"kind":"addchoiceresponse","interactionId":"6RAKl1UJBax","value":"choices.choice_6RIr5L1z0ej","type":"string"}]},{"kind":"if_action","condition":{"statement":{"kind":"compare","operator":"eq","valuea":"6XrzBo9CqUn11.6ioyGKrD4AV.#_checked","typea":"var","valueb":true,"typeb":"boolean"}},"thenActions":[{"kind":"addchoiceresponse","interactionId":"6RAKl1UJBax","value":"choices.choice_6ioyGKrD4AV","type":"string"}]},{"kind":"if_action","condition":{"statement":{"kind":"compare","operator":"eq","valuea":"6XrzBo9CqUn11.610eQzX42Do.#_checked","typea":"var","valueb":true,"typeb":"boolean"}},"thenActions":[{"kind":"addchoiceresponse","interactionId":"6RAKl1UJBax","value":"choices.choice_610eQzX42Do","type":"string"}]},{"kind":"if_action","condition":{"statement":{"kind":"compare","operator":"eq","valuea":"6XrzBo9CqUn11.6ZOxJkcFFET.#_checked","typea":"var","valueb":true,"typeb":"boolean"}},"thenActions":[{"kind":"addchoiceresponse","interactionId":"6RAKl1UJBax","value":"choices.choice_6ZOxJkcFFET","type":"string"}]}]},"answers":[{"kind":"answer","id":"5ax0Pxm7y0E","points":0,"status":"incorrect","evaluate":{"statements":[{"kind":"equals","choiceid":"choices.choice_5ax0Pxm7y0E","ignorecase":false}]},"actions":[{"kind":"if_action","condition":{"statement":{"kind":"compare","operator":"gte","valuea":"6RAKl1UJBax.$AttemptCount","typea":"property","valueb":1,"typeb":"number"}},"thenActions":[{"kind":"show_slidelayer","hideOthers":"oncomplete","transition":"appear","objRef":{"type":"string","value":"5x5LapQspzb"}},{"kind":"exe_actiongroup","id":"DisableChoices_6XrzBo9CqUn11","params":[]}]}]},{"kind":"answer","id":"6RIr5L1z0ej","points":10,"status":"correct","evaluate":{"statements":[{"kind":"equals","choiceid":"choices.choice_6RIr5L1z0ej","ignorecase":false}]},"actions":[{"kind":"if_action","condition":{"statement":{"kind":"compare","operator":"lte","valuea":"6RAKl1UJBax.$AttemptCount","typea":"property","valueb":1,"typeb":"number"}},"thenActions":[{"kind":"show_slidelayer","hideOthers":"oncomplete","transition":"appear","objRef":{"type":"string","value":"5oZrFPJfA16"}},{"kind":"exe_actiongroup","id":"DisableChoices_6XrzBo9CqUn11","params":[]}]}]},{"kind":"answer","id":"6ioyGKrD4AV","points":0,"status":"incorrect","evaluate":{"statements":[{"kind":"equals","choiceid":"choices.choice_6ioyGKrD4AV","ignorecase":false}]},"actions":[{"kind":"if_action","condition":{"statement":{"kind":"compare","operator":"gte","valuea":"6RAKl1UJBax.$AttemptCount","typea":"property","valueb":1,"typeb":"number"}},"thenActions":[{"kind":"show_slidelayer","hideOthers":"oncomplete","transition":"appear","objRef":{"type":"string","value":"5x5LapQspzb"}},{"kind":"exe_actiongroup","id":"DisableChoices_6XrzBo9CqUn11","params":[]}]}]},{"kind":"answer","id":"610eQzX42Do","points":0,"status":"incorrect","evaluate":{"statements":[{"kind":"equals","choiceid":"choices.choice_610eQzX42Do","ignorecase":false}]},"actions":[{"kind":"if_action","condition":{"statement":{"kind":"compare","operator":"gte","valuea":"6RAKl1UJBax.$AttemptCount","typea":"property","valueb":1,"typeb":"number"}},"thenActions":[{"kind":"show_slidelayer","hideOthers":"oncomplete","transition":"appear","objRef":{"type":"string","value":"5x5LapQspzb"}},{"kind":"exe_actiongroup","id":"DisableChoices_6XrzBo9CqUn11","params":[]}]}]},{"kind":"answer","id":"6ZOxJkcFFET","points":0,"status":"incorrect","evaluate":{"statements":[{"kind":"equals","choiceid":"choices.choice_6ZOxJkcFFET","ignorecase":false}]},"actions":[{"kind":"if_action","condition":{"statement":{"kind":"compare","operator":"gte","valuea":"6RAKl1UJBax.$AttemptCount","typea":"property","valueb":1,"typeb":"number"}},"thenActions":[{"kind":"show_slidelayer","hideOthers":"oncomplete","transition":"appear","objRef":{"type":"string","value":"5x5LapQspzb"}},{"kind":"exe_actiongroup","id":"DisableChoices_6XrzBo9CqUn11","params":[]}]}]},{"kind":"answer","id":"5xkzuw9DPRZ","points":0,"status":"incorrect","evaluate":{"statements":[{"kind":"other"}]},"actions":[{"kind":"if_action","condition":{"statement":{"kind":"compare","operator":"gte","valuea":"6RAKl1UJBax.$AttemptCount","typea":"property","valueb":1,"typeb":"number"}},"thenActions":[{"kind":"show_slidelayer","hideOthers":"oncomplete","transition":"appear","objRef":{"type":"string","value":"5x5LapQspzb"}},{"kind":"exe_actiongroup","id":"DisableChoices_6XrzBo9CqUn11","params":[]}]}]}]}],"showAnimationId":"","lmsId":"Slide6","width":960,"height":720,"resume":true,"id":"6TwHQvOAEnz11","slideLayers":[{"enableSeek":true,"enableReplay":true,"startTime":155000,"elapsedTimeMode":"pause","useHandCursor":false,"resume":true,"kind":"slidelayer","isBaseLayer":true}]},{"kind":"slide","html5url":"html5/data/js/638jJgM3ZQs11.js","title":"Which of the following is a component of the “Healthy Lifestyle Recommendations” guidelines?","trackViews":true,"showMenuResultIcon":true,"viewGroupId":"6fwYVGThxhM11","historyGroupId":"6fwYVGThxhM11","videoZoom":"","scrolling":false,"transition":"appear","transDuration":0,"transDir":1,"wipeTrans":false,"slideLock":false,"navIndex":-1,"globalAudioId":"","thumbnailid":"","interactions":[{"kind":"interaction","id":"66fjIIoVMGp","lmsId":"MultiChoice","lmstext":"Which of the following is a component of the “Healthy Lifestyle Recommendations” guidelines?","type":"multiplechoice","maxpoints":10,"aoinclude":true,"istracked":true,"issurvey":false,"skipenabled":false,"choices":[{"kind":"choice","id":"choice_5cMqcO0aNds","lmstext":"Get 5-7 hours of quality sleep per night."},{"kind":"choice","id":"choice_6MmhMAHpRsi","lmstext":"Drink no more than 2 alcoholic beverages per day for women."},{"kind":"choice","id":"choice_5kYUmRwsITA","lmstext":"Engage in at least 150 minutes of moderate aerobic exercise per week."},{"kind":"choice","id":"choice_6MU8zwmsG4E","lmstext":"Consume no more than 20% of calories per day in the form of saturated fats."},{"kind":"choice","id":"choice_64h25mNzSaL","lmstext":"Consume at least 2.3 grams of salt per day."}],"responseDefinition":{"actions":[{"kind":"if_action","condition":{"statement":{"kind":"compare","operator":"eq","valuea":"6pVWzauEBUV11.5cMqcO0aNds.#_checked","typea":"var","valueb":true,"typeb":"boolean"}},"thenActions":[{"kind":"addchoiceresponse","interactionId":"66fjIIoVMGp","value":"choices.choice_5cMqcO0aNds","type":"string"}]},{"kind":"if_action","condition":{"statement":{"kind":"compare","operator":"eq","valuea":"6pVWzauEBUV11.6MmhMAHpRsi.#_checked","typea":"var","valueb":true,"typeb":"boolean"}},"thenActions":[{"kind":"addchoiceresponse","interactionId":"66fjIIoVMGp","value":"choices.choice_6MmhMAHpRsi","type":"string"}]},{"kind":"if_action","condition":{"statement":{"kind":"compare","operator":"eq","valuea":"6pVWzauEBUV11.5kYUmRwsITA.#_checked","typea":"var","valueb":true,"typeb":"boolean"}},"thenActions":[{"kind":"addchoiceresponse","interactionId":"66fjIIoVMGp","value":"choices.choice_5kYUmRwsITA","type":"string"}]},{"kind":"if_action","condition":{"statement":{"kind":"compare","operator":"eq","valuea":"6pVWzauEBUV11.6MU8zwmsG4E.#_checked","typea":"var","valueb":true,"typeb":"boolean"}},"thenActions":[{"kind":"addchoiceresponse","interactionId":"66fjIIoVMGp","value":"choices.choice_6MU8zwmsG4E","type":"string"}]},{"kind":"if_action","condition":{"statement":{"kind":"compare","operator":"eq","valuea":"6pVWzauEBUV11.64h25mNzSaL.#_checked","typea":"var","valueb":true,"typeb":"boolean"}},"thenActions":[{"kind":"addchoiceresponse","interactionId":"66fjIIoVMGp","value":"choices.choice_64h25mNzSaL","type":"string"}]}]},"answers":[{"kind":"answer","id":"5cMqcO0aNds","points":0,"status":"incorrect","evaluate":{"statements":[{"kind":"equals","choiceid":"choices.choice_5cMqcO0aNds","ignorecase":false}]},"actions":[{"kind":"if_action","condition":{"statement":{"kind":"compare","operator":"gte","valuea":"66fjIIoVMGp.$AttemptCount","typea":"property","valueb":1,"typeb":"number"}},"thenActions":[{"kind":"show_slidelayer","hideOthers":"oncomplete","transition":"appear","objRef":{"type":"string","value":"5eLH6WSkSIY"}},{"kind":"exe_actiongroup","id":"DisableChoices_6pVWzauEBUV11","params":[]}]}]},{"kind":"answer","id":"6MmhMAHpRsi","points":0,"status":"incorrect","evaluate":{"statements":[{"kind":"equals","choiceid":"choices.choice_6MmhMAHpRsi","ignorecase":false}]},"actions":[{"kind":"if_action","condition":{"statement":{"kind":"compare","operator":"gte","valuea":"66fjIIoVMGp.$AttemptCount","typea":"property","valueb":1,"typeb":"number"}},"thenActions":[{"kind":"show_slidelayer","hideOthers":"oncomplete","transition":"appear","objRef":{"type":"string","value":"5eLH6WSkSIY"}},{"kind":"exe_actiongroup","id":"DisableChoices_6pVWzauEBUV11","params":[]}]}]},{"kind":"answer","id":"5kYUmRwsITA","points":10,"status":"correct","evaluate":{"statements":[{"kind":"equals","choiceid":"choices.choice_5kYUmRwsITA","ignorecase":false}]},"actions":[{"kind":"if_action","condition":{"statement":{"kind":"compare","operator":"lte","valuea":"66fjIIoVMGp.$AttemptCount","typea":"property","valueb":1,"typeb":"number"}},"thenActions":[{"kind":"show_slidelayer","hideOthers":"oncomplete","transition":"appear","objRef":{"type":"string","value":"5Z8Po8VOY6R"}},{"kind":"exe_actiongroup","id":"DisableChoices_6pVWzauEBUV11","params":[]}]}]},{"kind":"answer","id":"6MU8zwmsG4E","points":0,"status":"incorrect","evaluate":{"statements":[{"kind":"equals","choiceid":"choices.choice_6MU8zwmsG4E","ignorecase":false}]},"actions":[{"kind":"if_action","condition":{"statement":{"kind":"compare","operator":"gte","valuea":"66fjIIoVMGp.$AttemptCount","typea":"property","valueb":1,"typeb":"number"}},"thenActions":[{"kind":"show_slidelayer","hideOthers":"oncomplete","transition":"appear","objRef":{"type":"string","value":"5eLH6WSkSIY"}},{"kind":"exe_actiongroup","id":"DisableChoices_6pVWzauEBUV11","params":[]}]}]},{"kind":"answer","id":"64h25mNzSaL","points":0,"status":"incorrect","evaluate":{"statements":[{"kind":"equals","choiceid":"choices.choice_64h25mNzSaL","ignorecase":false}]},"actions":[{"kind":"if_action","condition":{"statement":{"kind":"compare","operator":"gte","valuea":"66fjIIoVMGp.$AttemptCount","typea":"property","valueb":1,"typeb":"number"}},"thenActions":[{"kind":"show_slidelayer","hideOthers":"oncomplete","transition":"appear","objRef":{"type":"string","value":"5eLH6WSkSIY"}},{"kind":"exe_actiongroup","id":"DisableChoices_6pVWzauEBUV11","params":[]}]}]},{"kind":"answer","id":"6cpve8YQGEF","points":0,"status":"incorrect","evaluate":{"statements":[{"kind":"other"}]},"actions":[{"kind":"if_action","condition":{"statement":{"kind":"compare","operator":"gte","valuea":"66fjIIoVMGp.$AttemptCount","typea":"property","valueb":1,"typeb":"number"}},"thenActions":[{"kind":"show_slidelayer","hideOthers":"oncomplete","transition":"appear","objRef":{"type":"string","value":"5eLH6WSkSIY"}},{"kind":"exe_actiongroup","id":"DisableChoices_6pVWzauEBUV11","params":[]}]}]}]}],"showAnimationId":"","lmsId":"Slide7","width":960,"height":720,"resume":true,"id":"638jJgM3ZQs11","slideLayers":[{"enableSeek":true,"enableReplay":true,"startTime":155000,"elapsedTimeMode":"pause","useHandCursor":false,"resume":true,"kind":"slidelayer","isBaseLayer":true}]}]},"quizzes":[{"kind":"quiz","lmstext":"Quiz","issurvey":false,"passPercent":80,"submitunanswered":"all","scoretype":"all","sliderefs":[{"kind":"slideref","id":"_player.6GSrj9ltCBN11.5V7gGQZlmyv11"}],"id":"6Nfyv7CUA2k11","actionGroups":{"EvaluateQuiz":{"kind":"actiongroup","actions":[{"kind":"eval_all_unanswered","objRef":{"type":"string","value":"_this"}},{"kind":"setquizcomplete","objRef":{"type":"string","value":"_this"}}]}}}],"assetLib":[{"kind":"asset","id":0,"imageType":"normal","width":209,"height":56,"mobiledx":0,"mobiledy":0,"url":"mobile/6Qgk7g4w30D_sl326shp5_DX314_DY314_CX209_CY56.png"},{"kind":"asset","id":1,"imageType":"normal","width":209,"height":56,"mobiledx":0,"mobiledy":0,"url":"mobile/6Qgk7g4w30D_sl296shp4_DX314_DY314_CX209_CY56.png"},{"kind":"asset","id":2,"imageType":"normal","width":209,"height":56,"mobiledx":0,"mobiledy":0,"url":"mobile/6Qgk7g4w30D_sl343shp5_DX314_DY314_CX209_CY56.png"},{"kind":"asset","id":3,"imageType":"normal","width":209,"height":56,"mobiledx":0,"mobiledy":0,"url":"mobile/6Qgk7g4w30D_sl383shp4_DX314_DY314_CX209_CY56.png"},{"kind":"asset","id":4,"width":0,"height":0,"duration":291,"url":"presentation_content/62eFcy3h83h.mp3"},{"kind":"asset","id":5,"width":0,"height":0,"duration":522,"url":"presentation_content/5fhEiuNFdGN.mp3"},{"kind":"asset","id":6,"width":0,"height":0,"duration":222,"url":"presentation_content/6HJQiV6z1Fd.mp3"},{"kind":"asset","id":7,"imageType":"normal","width":683,"height":326,"mobiledx":0,"mobiledy":0,"url":"mobile/65486RyrL7V_None_342163_DX684_DY684_CX342_CY163.png"},{"kind":"asset","id":8,"width":0,"height":0,"duration":291,"url":"presentation_content/6BIngLVQQXX.mp3"},{"kind":"asset","id":9,"width":0,"height":0,"duration":522,"url":"presentation_content/6pR6ZeRfOgF.mp3"},{"kind":"asset","id":10,"width":0,"height":0,"duration":222,"url":"presentation_content/5aWLD6FWgAF.mp3"},{"kind":"asset","id":11,"imageType":"normal","width":754,"height":271,"mobiledx":0,"mobiledy":0,"url":"mobile/6S3KU0V6fI9_None_377135_80_DX754_DY754_CX377_CY135.png"},{"kind":"asset","id":12,"width":0,"height":0,"duration":291,"url":"presentation_content/5vxaAQ4kij1.mp3"},{"kind":"asset","id":13,"width":0,"height":0,"duration":522,"url":"presentation_content/5lQ8gNG5fHi.mp3"},{"kind":"asset","id":14,"width":0,"height":0,"duration":222,"url":"presentation_content/68GlvugEggm.mp3"},{"kind":"asset","id":15,"width":0,"height":0,"duration":291,"url":"presentation_content/6lVZNAJgr0O.mp3"},{"kind":"asset","id":16,"width":0,"height":0,"duration":522,"url":"presentation_content/5fzRYKCVDLh.mp3"},{"kind":"asset","id":17,"width":0,"height":0,"duration":222,"url":"presentation_content/6M1pZZvrinn.mp3"},{"kind":"asset","id":18,"imageType":"normal","width":799,"height":326,"mobiledx":0,"mobiledy":0,"url":"mobile/683GD5j5ocU_None_400163_DX800_DY800_CX400_CY163.png"},{"kind":"asset","id":19,"imageType":"normal","width":630,"height":326,"mobiledx":0,"mobiledy":0,"url":"mobile/6f1jZuqYI3z_None_315163_DX630_DY630_CX315_CY163.png"},{"kind":"asset","id":20,"imageType":"normal","width":795,"height":326,"mobiledx":0,"mobiledy":0,"url":"mobile/6UJsIHSCdhB_None_398163_DX796_DY796_CX398_CY163.png"},{"kind":"asset","id":21,"imageType":"normal","width":674,"height":326,"mobiledx":0,"mobiledy":0,"url":"mobile/6ChqMYEDTZA_None_337163_DX674_DY674_CX337_CY163.png"},{"kind":"asset","id":22,"width":0,"height":0,"duration":291,"url":"presentation_content/62Cm9fAKFoq.mp3"},{"kind":"asset","id":23,"width":0,"height":0,"duration":522,"url":"presentation_content/6AuPkN3xp9z.mp3"},{"kind":"asset","id":24,"width":0,"height":0,"duration":222,"url":"presentation_content/6jfrhmWjkQo.mp3"},{"kind":"asset","id":25,"imageType":"normal","width":854,"height":223,"mobiledx":0,"mobiledy":0,"url":"mobile/67zW0XIACV6_None_427111_80_DX854_DY854_CX427_CY111.png"},{"kind":"asset","id":26,"width":0,"height":0,"duration":291,"url":"presentation_content/5y3F7HNb68G.mp3"},{"kind":"asset","id":27,"width":0,"height":0,"duration":522,"url":"presentation_content/5X5QsB6FezX.mp3"},{"kind":"asset","id":28,"width":0,"height":0,"duration":222,"url":"presentation_content/6pvB1hkkq2d.mp3"}],"id":"_player","variables":[{"kind":"variable","name":"QuizAdvanceModeWarningShown","type":"boolean","value":false,"resume":true},{"kind":"variable","name":"CurrentQuiz_5V7gGQZlmyv11","type":"string","value":"","resume":true},{"kind":"variable","name":"LastSlideViewed_6fwYVGThxhM11","type":"string","value":"_player.6GSrj9ltCBN11.5V7gGQZlmyv11","resume":true},{"kind":"variable","name":"ReviewMode_5V7gGQZlmyv11","type":"boolean","value":false,"resume":true},{"kind":"variable","name":"ReviewMode_6ZZhoyXBCIo11","type":"boolean","value":false,"resume":true},{"kind":"variable","name":"ReviewMode_6fS1CAHNCOR11","type":"boolean","value":false,"resume":true},{"kind":"variable","name":"ReviewMode_6XBHvRex5wm11","type":"boolean","value":false,"resume":true},{"kind":"variable","name":"ReviewMode_6JPnDnnoPO411","type":"boolean","value":false,"resume":true},{"kind":"variable","name":"ReviewMode_5ptkfcJdC8Z11","type":"boolean","value":false,"resume":true},{"kind":"variable","name":"ReviewMode_5YvGZIQi2lQ11","type":"boolean","value":false,"resume":true},{"kind":"variable","name":"ReviewMode_6XrzBo9CqUn11","type":"boolean","value":false,"resume":true},{"kind":"variable","name":"ReviewMode_6pVWzauEBUV11","type":"boolean","value":false,"resume":true},{"kind":"variable","name":"PrintPromptWindowQuizVar_8hunPrZ7HWn","type":"string","value":"","resume":true},{"kind":"variable","name":"PrintPromptUsername_8hunPrZ7HWn","type":"string","value":"","resume":true}],"actionGroups":{"ActGrpOnFirstButtonClick":{"kind":"actiongroup","actions":[{"kind":"gotoplay","window":"_current","wndtype":"normal","objRef":{"type":"string","value":"_player.5bOFdDIvZFR.326"}}]},"ActGrpOnLastButtonClick":{"kind":"actiongroup","actions":[{"kind":"gotoplay","window":"_current","wndtype":"normal","objRef":{"type":"string","value":"_player.6GSrj9ltCBN11.5V7gGQZlmyv11"}}]},"ActGrpOnPrevButtonClick":{"kind":"actiongroup","actions":[{"kind":"trigger_prev_slide"}]},"ActGrpOnNextButtonClick":{"kind":"actiongroup","actions":[{"kind":"trigger_next_slide"}]},"ActGrpOnFinishButtonClick":{"kind":"actiongroup","actions":[{"kind":"trigger_slide_finish"}]},"ActGrpOnSubmitButtonClick":{"kind":"actiongroup","actions":[{"kind":"trigger_submit_slide"}]},"ActGrpOnSubmitAllButtonClick":{"kind":"actiongroup","actions":[{"kind":"trigger_submitall_slide"}]},"_setstates":{"kind":"actiongroup","actions":[{"kind":"if_action","condition":{"statement":{"kind":"varexists","value":"_state","type":"string"}},"thenActions":[{"kind":"if_action","condition":{"statement":{"kind":"and","statements":[{"kind":"varexists","value":"_disabled","type":"string"},{"kind":"compare","operator":"eq","valuea":"#_disabled","typea":"var","valueb":true,"typeb":"boolean"}]}},"thenActions":[{"kind":"set_enabled","objRef":{"type":"string","value":"_this"},"enabled":{"type":"boolean","value":false}}],"elseActions":[{"kind":"set_enabled","objRef":{"type":"string","value":"_this"},"enabled":{"type":"boolean","value":true}}]},{"kind":"adjustvar","variable":"_stateName","operator":"set","value":{"type":"var","value":"#_state"}},{"kind":"foreach","iterables":[{"kind":"iterable","valueref":[{"kind":"valueref","name":"valueref1","type":"string","value":"_hover"},{"kind":"valueref","name":"valueref2","type":"var","value":"#_hover"},{"kind":"valueref","name":"valueref3","type":"string","value":"_Hover"}]},{"kind":"iterable","valueref":[{"kind":"valueref","name":"valueref1","type":"string","value":"_down"},{"kind":"valueref","name":"valueref2","type":"var","value":"#_down"},{"kind":"valueref","name":"valueref3","type":"string","value":"_Down"}]},{"kind":"iterable","valueref":[{"kind":"valueref","name":"valueref1","type":"string","value":"_visited"},{"kind":"valueref","name":"valueref2","type":"var","value":"#_visited"},{"kind":"valueref","name":"valueref3","type":"string","value":"_Visited"}]},{"kind":"iterable","valueref":[{"kind":"valueref","name":"valueref1","type":"string","value":"_checked"},{"kind":"valueref","name":"valueref2","type":"var","value":"#_checked"},{"kind":"valueref","name":"valueref3","type":"string","value":"_Selected"}]},{"kind":"iterable","valueref":[{"kind":"valueref","name":"valueref1","type":"string","value":"_disabled"},{"kind":"valueref","name":"valueref2","type":"var","value":"#_disabled"},{"kind":"valueref","name":"valueref3","type":"string","value":"_Disabled"}]},{"kind":"iterable","valueref":[{"kind":"valueref","name":"valueref1","type":"string","value":"_review"},{"kind":"valueref","name":"valueref2","type":"var","value":"#_review"},{"kind":"valueref","name":"valueref3","type":"string","value":"_Review"}]}],"actions":[{"kind":"if_action","condition":{"statement":{"kind":"and","statements":[{"kind":"varexists","value":"valueref1","type":"valueref"},{"kind":"compare","operator":"eq","valuea":"valueref2","typea":"valueref","valueb":true,"typeb":"boolean"}]}},"thenActions":[{"kind":"adjustvar","variable":"_tempStateName","operator":"set","value":{"type":"var","value":"#_stateName"}},{"kind":"adjustvar","variable":"_tempStateName","operator":"add","value":{"type":"valueref","value":"valueref3"}},{"kind":"if_action","condition":{"statement":{"kind":"stateexists","objRef":{"type":"string","value":"_this"},"stateRef":{"type":"var","value":"#_tempStateName"}}},"thenActions":[{"kind":"adjustvar","variable":"_stateName","operator":"set","value":{"type":"var","value":"#_tempStateName"}}],"elseActions":[]}]}]},{"kind":"setobjstate","stateRef":{"type":"var","value":"#_stateName"},"objRef":{"type":"string","value":"_this"}}]},{"kind":"if_action","condition":{"statement":{"kind":"and","statements":[{"kind":"actiongroupexists","value":"ActGrpSetStatesFinal","type":"string"}]}},"thenActions":[{"kind":"exe_actiongroup","id":"ActGrpSetStatesFinal","params":[]}]}]}},"events":[{"kind":"onobjectevent","eventname":"first_slide_triggered","actions":[{"kind":"exe_actiongroup","id":"ActGrpOnFirstButtonClick"}]},{"kind":"onobjectevent","eventname":"last_slide_triggered","actions":[{"kind":"exe_actiongroup","id":"ActGrpOnLastButtonClick"}]},{"kind":"onobjectevent","eventname":"prev_pressed","actions":[{"kind":"exe_actiongroup","id":"ActGrpOnPrevButtonClick"}]},{"kind":"onobjectevent","eventname":"next_pressed","actions":[{"kind":"exe_actiongroup","id":"ActGrpOnNextButtonClick"}]},{"kind":"onobjectevent","eventname":"finish_pressed","actions":[{"kind":"exe_actiongroup","id":"ActGrpOnFinishButtonClick"}]},{"kind":"onobjectevent","eventname":"submit_pressed","actions":[{"kind":"exe_actiongroup","id":"ActGrpOnSubmitButtonClick"}]},{"kind":"onobjectevent","eventname":"submitall_pressed","actions":[{"kind":"exe_actiongroup","id":"ActGrpOnSubmitAllButtonClick"}]}]}');
