# Supplementary material for: An Evidence-Based Approach to Teaching Obesity Management to Medical Students
Source: MedEdPORTAL. 2017 Dec 20;13:10662. doi: 10.15766/mep_2374-8265.10662 (PMC6338064; doi:10.15766/mep_2374-8265.10662)
Supplement: Supplementary file 1 — A. Learning Module folder B. Survey Instrument.docx [file mep-13-10662-s001.zip › A. Learning Module folder/html5/data/js/frame.js]

window.globalProvideData('frame', '{"default_layout":"pxabnsnfns01001000000","textdirection":"ltr","device":false,"fontscale":100,"kbshortcuts":true,"skip_nav_enabled":true,"outputtype":"ap","theme":"classic","layouts":{"pxabnsnfns01001000000":{"kind":"layout","font":"Open SansD6FFC9F9","controllayout":"pxabnsnfns01001000000","colorscheme":"pxabnsnfns01001000000","string_table":"pxabnsnfns01001000000"},"npnxnanbnsnfns01001000000":{"kind":"layout","font":"Open SansD6FFC9F9","controllayout":"npnxnanbnsnfns01001000000","colorscheme":"pxabnsnfns01001000000","string_table":"pxabnsnfns01001000000"},"pxnanbnsnfns01001000001":{"kind":"layout","font":"Open SansD6FFC9F9","controllayout":"pxnanbnsnfns01001000001","colorscheme":"pxabnsnfns01001000000","string_table":"pxabnsnfns01001000000"},"npnxnanbsnfns01001000001":{"kind":"layout","font":"Open SansD6FFC9F9","controllayout":"npnxnanbsnfns01001000001","colorscheme":"pxabnsnfns01001000000","string_table":"pxabnsnfns01001000000"},"pxabnsnfns01001000001":{"kind":"layout","font":"Open SansD6FFC9F9","controllayout":"pxabnsnfns01001000001","colorscheme":"pxabnsnfns01001000000","string_table":"pxabnsnfns01001000000"},"npxnabnsnfns01001000001":{"kind":"layout","font":"Open SansD6FFC9F9","controllayout":"npxnabnsnfns01001000001","colorscheme":"pxabnsnfns01001000000","string_table":"pxabnsnfns01001000000"},"npnxnanbnsnfns01001000001":{"kind":"layout","font":"Open SansD6FFC9F9","controllayout":"npnxnanbnsnfns01001000001","colorscheme":"pxabnsnfns01001000000","string_table":"pxabnsnfns01001000000"},"pxabnsnfs01001000000":{"kind":"layout","font":"Open SansD6FFC9F9","controllayout":"pxabnsnfs01001000000","colorscheme":"pxabnsnfns01001000000","string_table":"pxabnsnfns01001000000"},"npnxnanbnsfns01001000001":{"kind":"layout","font":"Open SansD6FFC9F9","controllayout":"npnxnanbnsfns01001000001","colorscheme":"pxabnsnfns01001000000","string_table":"pxabnsnfns01001000000"},"pxabnsnfs01001000001":{"kind":"layout","font":"Open SansD6FFC9F9","controllayout":"pxabnsnfs01001000001","colorscheme":"pxabnsnfns01001000000","string_table":"pxabnsnfns01001000000"}},"orientations":{"phone":["portrait","landscape"],"tablet":["portrait","landscape"]},"controlOptions":{"sidebarOptions":{"titleEnabled":true,"titleText":"An Evidence Based Approach to Obesity Management","logoEnabled":true,"logoUrl":"presentation_content/logo.swf","html5_logo_url":"mobile/6GyGJqQb87x.png","sidebarEnabled":true,"sidebarPos":"left","tabs":{"sidebar":[{"name":"outline","properties":{}}]},"timeEnabled":false,"timeFormat":"totalelapsed","info_enabled":false,"default":"default","videoEnabled":false,"height":135},"menuOptions":{"flow":"free","wrapListItems":false,"tooltips":true,"autocollapse":true,"autonumber":true,"levelbehavior":"reached","levelrestriction":"reached","enableResultsIcons":false},"controls":{"volume":false,"seekbar":false,"readonly":false,"search":false,"replay":false,"pauseplay":false,"enableKeyboardShortcuts":true,"elapsedandtotaltime":false,"use_fixed_output_size":true,"output_size_scale_percent":100,"closed_captions":false,"font":"Open SansD6FFC9F9"},"bottomBarOptions":{"bottomBarEnabled":true}},"controlLayouts":{"pxabnsnfns01001000000":{"volume":false,"seekbar":false,"replay":false,"pauseplay":false,"logo":true,"previous":true,"next":true,"swipeleft":true,"swiperight":true,"submit":false,"finish":false,"submitall":false,"resources":false,"glossary":false,"transcript":false,"outline":{"enabled":true,"search":false},"close_btn":false},"npnxnanbnsnfns01001000000":{"volume":false,"seekbar":false,"replay":false,"pauseplay":false,"logo":true,"previous":false,"next":false,"swipeleft":false,"swiperight":false,"submit":false,"finish":false,"submitall":false,"resources":false,"glossary":false,"transcript":false,"outline":{"enabled":true,"search":false},"close_btn":false},"pxnanbnsnfns01001000001":{"volume":false,"seekbar":false,"replay":false,"pauseplay":false,"logo":true,"previous":true,"next":true,"swipeleft":false,"swiperight":false,"submit":false,"finish":false,"submitall":false,"resources":false,"glossary":false,"transcript":false,"outline":{"enabled":true,"search":false},"close_btn":true},"npnxnanbsnfns01001000001":{"volume":false,"seekbar":false,"replay":false,"pauseplay":false,"logo":true,"previous":false,"next":false,"swipeleft":false,"swiperight":false,"submit":true,"finish":false,"submitall":false,"resources":false,"glossary":false,"transcript":false,"outline":{"enabled":true,"search":false},"close_btn":true},"pxabnsnfns01001000001":{"volume":false,"seekbar":false,"replay":false,"pauseplay":false,"logo":true,"previous":true,"next":true,"swipeleft":true,"swiperight":true,"submit":false,"finish":false,"submitall":false,"resources":false,"glossary":false,"transcript":false,"outline":{"enabled":true,"search":false},"close_btn":true},"npxnabnsnfns01001000001":{"volume":false,"seekbar":false,"replay":false,"pauseplay":false,"logo":true,"previous":false,"next":true,"swipeleft":false,"swiperight":true,"submit":false,"finish":false,"submitall":false,"resources":false,"glossary":false,"transcript":false,"outline":{"enabled":true,"search":false},"close_btn":true},"npnxnanbnsnfns01001000001":{"volume":false,"seekbar":false,"replay":false,"pauseplay":false,"logo":true,"previous":false,"next":false,"swipeleft":false,"swiperight":false,"submit":false,"finish":false,"submitall":false,"resources":false,"glossary":false,"transcript":false,"outline":{"enabled":true,"search":false},"close_btn":true},"pxabnsnfs01001000000":{"volume":false,"seekbar":false,"replay":false,"pauseplay":false,"logo":true,"previous":true,"next":true,"swipeleft":true,"swiperight":true,"submit":false,"finish":false,"submitall":true,"resources":false,"glossary":false,"transcript":false,"outline":{"enabled":true,"search":false},"close_btn":false},"npnxnanbnsfns01001000001":{"volume":false,"seekbar":false,"replay":false,"pauseplay":false,"logo":true,"previous":false,"next":false,"swipeleft":false,"swiperight":false,"submit":false,"finish":true,"submitall":false,"resources":false,"glossary":false,"transcript":false,"outline":{"enabled":true,"search":false},"close_btn":true},"pxabnsnfs01001000001":{"volume":false,"seekbar":false,"replay":false,"pauseplay":false,"logo":true,"previous":true,"next":true,"swipeleft":true,"swiperight":true,"submit":false,"finish":false,"submitall":true,"resources":false,"glossary":false,"transcript":false,"outline":{"enabled":true,"search":false},"close_btn":true}},"stringTables":{"pxabnsnfns01001000000":{"kind":"string_table","string":{"check_include":"Check to include","clear":"Clear and return to menu","close":"Close","acc_closed_captions":"Closed captions. Press the spacebar to toggle captions on and off.","continue":"Continue","continueresponsive":"Continue","exit":"Exit","filter":"Filter","finish":"FINISH","acc_finish":"finish","definition":"Definition","acc_definition":"definition","glossary":"Glossary","terms":"Terms","outline":"Menu","disabled_orientation":"Please rotate your device","next":"NEXT","acc_next":"next","transcript_chk":"Notes","transcript":"Notes","bio":"Bio","more_info":"More info","closed_captions":"Captions","acc_pause":"pause","acc_play":"play","send_an_email":"Send an email","prev":"PREV","acc_previous":"previous","question_list":"Question List","acc_replay":"replay","resources":"Resources","acc_resources":"resources","restart":"Restart","search":"Search...","acc_search_input":"search","search_in":"Search in:","search_results":"Search Results","acc_skipnavigation":"Skip navigation. Press enter to return to the slide.","slide_text_chk":"Slide Text","submitall":"SUBMIT ALL","acc_submitall":"submit all","submit":"SUBMIT","acc_submit":"submit","acc_volume":"volume"}}},"fonts":[{"name":"Open SansD6FFC9F9","files":[{"bold":false,"italic":false,"fileData":"data:application/font-woff;base64,d09GRgABAAAAADwwABMAAAAAcVwAAAAAAAAAAAAAAAAAAAAAAAAAAAAAAABEU0lHAAAuhAAADaoAABV0nhJEHUdERUYAACwoAAAAHgAAAB4AJgOvR1BPUwAALEgAAAA0AAAAOAs3DzdHU1VCAAAsfAAAAgYAAAPGDis9t09TLzIAAAIkAAAAXwAAAGChPpnQY21hcAAAA9gAAAB9AAAAmCeeKCRjdnQgAAAJ/AAAAFkAAACiD00YpGZwZ20AAARYAAAEqQAAB7R+YbYRZ2FzcAAALBgAAAAQAAAAEAAVACNnbHlmAAAKWAAAGsgAAChuBsNB62hlYWQAAAGoAAAANgAAADb3duKmaGhlYQAAAeAAAAAhAAAAJA3MCWhobXR4AAAChAAAAVQAAA6Ek3wj6Gtlcm4AACX8AAADUQAAB+B5ennwbG9jYQAAJSAAAADbAAAHVryAsuxtYXhwAAACBAAAACAAAAAgBS8IYm5hbWUAAClQAAACsgAABVhyuzWucG9zdAAALAQAAAATAAAAIP9pAGZwcmVwAAAJBAAAAPgAAAEJQ7eWpAABAAAAARmaQKiFx18PPPUACQgAAAAAAMk1MYsAAAAAyehMTPua/dUJoghiAAAACQACAAAAAAAAeNpjYGRg4Oj9u4KBgXPN71n/qjkXMQBFkAHzDACncAdGAAAAAAEAAAOqAEIAAwA6AAQAAgAQAC8AXAAAAQ4HtAADAAF42mNgZtnGOIGBlYGDdRarMQMDozyEZr7IkMb4kYOJiZuNjZmVhYmJ5QED03sHBoVoBgYGDSBmMHQMdmYACvxmYZP/J8LQwtHLFKHAwDgfJMfiwboNSCkwMAMA3CMPPAB42u2XMUvDQBiG316+JB0cRAJSSpFORaSIqEMp4uIvKB0lgxQphSIldJKOHZxEujg5iJNTJgcpBXHKUKSU/obiJiKu+l6oRbGIY4Z74OHuu9x3d4GQ45MhHkDEA5SHGGsXXSxA+ajQva849Y591UNV5XGpXuBJD8e0T2vUpxu0S9uzuE4bev73dfW4dYKs7tvLdBORvYSOPUEkAc0zHjOeIlK3qM7zCojcEiInTcvoyGjWvjKnhoY0scK8e3kE3DqycoW0nOJPuJ8vU4TWEwK2gXQQqDvk5AgFeUaoHFwr5+NCtuN+6LYQ6nGZxPNDnWMdMH/E9xxjjc9uRAFOCauyxTXSUNYAFRgMBoPBkFBSh8jM7/4hMtqkn1n6vKtpks/otpHTmi/MYDAkAauIHTljrfOGImvB9bheO2fNsqB+s5s//12seVq/asUyov/u/QkD5VbHeNpjYGBgZGAGYgYGHgYWhh4gLcEgABThYFBgUGLQZLBisGfwZIhkqFKQVJD9zfL/P1AFSEaDQYfBjsGRwYchESgj85vh////j2GQgQFEPnz38B0DA9hsGOCDs8SAWIVBlUGNQR1oliaDFoM28zTmXiYTJlOmWKY4AP6GH/oAAAB42nVVz1PbRhTeFQYMGCJTyjDVIatu7MJgl3SStkApbG3J2HXTYgwzK+hBIiZjeuKUQ6ad8a2MSP+XJ3IxOeXaQ/+HHNpbOSbX9L2VTSAz1Qhr3/d+7vfeLmr78CDQ+3vt3dbOTz8++qH5faO+XfO9auU7tbX57cY362urX3/15Rf3Vz4vlxY/KxbuyU/duwtzefvOzPTU5ER2fGw0M2JxVhLAQx9GCiJfi6Qvo3q5JPyFrlcu+bIWgogE4CdTlPW6gWQEIhRQxE90Aw5BoeWTDyxVaqmuLbktNtgGpZAC/vKk6PODlsb1H54MBFyZ9SOzzhSNMI2C66KHqYqqFT7UnnZjP8QaeTI1WZXV48lyiSWTU7icwhUsytOEL25ys7AW/fXEYtlpSos79aMO7LS07zmuG5RLDZiRnlGxqgkJY1UYNyHFCZXOzkVSehU/79vsKFzOdWQn+lnDSIS+8Ygfx79DfhmWpAdLz/5ewJ0fQ0l6PixT1ObudZ7m+5QcRgu2FPEbhtuRV//eRqIBMlaw3zBaglUFvqtdepwach3HNSlqcRhH/Xe9IylsGSe5XHzqI91sR2OI/ruX5w7Ungdgh12+Hgy2XtttwketQw1WoSa6ESL4bkl31XHz1zY7/6dmSAuSgwy7LtFw3lfsCAXotXQqC3bkXDC1shyAFZLm1VDz8T5pekPNtXsosbfNto4hU2h0pI+Mn0fQO8Lp+oUaI22Yeeu4Mp7Ni7WVwNgKrKrROREwWkSS0OumA84NucS2EWbepp8rBxMU87NiTWIYiuNLPxy8T7sLGEAg0fXldBD2NCgPFyoadMxP7q+gRxRiw04800xYkacwJyvX3aWy/JO2Ni4DN5irAgsfD7xgxTfnSvhx6KUlUCzZ0pfswbvXyUPhvHjAHrLAI+P5Kk5Z0Y915wncDZ0OnrsnQjsuqAA7HEh9HNDYIUNLrx0zHIGZlT3dbMtm60CvDgpJFRQuU/A/CCO1k4bBAYRsISu05YwEaGgjIGq4kJUN/IXxQhb/bCTcoDS4lQ2hucOG1lgGLAn/2BvYkXwr6CiNU7U+jDZGIsap1h03cNOnXLJQLQaJ0SNLpNaHKrymUJHF+azWDURcLtDQCy2PZSC7AtSOpr0RPYblARmG80Gv9m5JN8hCmpiL6qFAZEJt2blJLmwb+Vqsf6BuDNUizspmO6bgchCQYeUNYDTCajXvmLuADrTEu1fYeKTNgY4Tpegwd9cpiGx0YtnWG8Ya75PfnGeUa5Y1eXOvUi7h1VZJJD9rJYqftQ/0pc2YONvTFxa3qmElSO6hTl8KxpRBLUIJJEGQQJF2Ucgae+dSMdYz2owBjPy4z5nBskOMs8d9K8XsNFHRJFLMQk0m1aihdQaxbIr1DGaehBFlanJUZdWEylnTlpNwgi4QeckZm+DsRY5PcydBr10D93kvmVBOatFDC5VWeLb/PvX+gX6RY+hmfjFRhR4cl4UuNhv/rfiiQ4Pya9CNw4AOG5vH1uDLgctNbJPcxELGcjApjyswJSuEbxG+leJjhI/jiPJ5ju497P0OcJqAQ+3ikRSf/OnE9hV1KsBLJbb/Kf8HKfchKQAAAHjaTYu7TsNAEEV3vE6iVGOIsIjAHvNwmu1Y+kQpTMKCeJiR4kRKRU9hU0ODlCaIlq/wustf8CEUfIJxqDjF1T26uqPP7tEk4ghCpolkCgHDYViG8toM6MpoMklMg3OPY33K/V5NHbemtqzpcqpp2mw9vcstkOzq5i0B5VCWUl4kffpO4EQf86E+YF/v8Q4gexoZ8QYdwi90EGt02g4IBi34SbyIUvwI1xPw6kMLNvBRPaRKmU2nvje2e7uwsLJxus3R3dy2V1bwfDGrAN6zt/VajANjz9KZjYLM2MemeEHli3GW50ot8+JZbSlUXqj//On+8hdxO0EGeNpjE2EQZ/Bj3QYkS1m3sZ5lQAEsHgwiDBMZGP6/AfEQ5D8REAnUJfxnyv+3/1r/v/q3Eigi8W8PA1mAA0J1MzQy3GWYwdDP0Mcwk6GDoZGRn6ELAE09H/8AAAB42r1aeVzU5dZ/lt82+76BIMMwIKAhDDCiGaMSCGqYKTXkNTMzszQNzdJrpaZmmgsm7qblJSUq4yIuqbnlkqnZ4pKVb1l6LV/TNiuZx/f8fjPD4nLvP/fzygeEgTnPeb7nnO/5nuf3IIJ2IsSp+QZEkYhsGznKE46KCGVkZfhwhi/Dl9nR4ja5/fC5kxY3bhxOngnN4Bv+KhnOnUUETaPVZH3k3W0DOkRFjnKSSiAipSjfdyjLZMZ5eSafCexg6qFu+MT57R5NJempw1P5htAlYpQ/EcKoH9tK3GBLh9oEtCJSc4jTGzQpsqH8FmYsRrPfJxCb1ezwJJN+yypfmzf/lVmrFiwlmViFD7+9k2X9eonlbqvBe2WrXcGqNmqVU4NdpDeoKZfS2io2EtGTa87JJik+u5lol1WumvXK/HmvyWbZn6zz2q344KVf8eGd77BMsJrP/sAj0UUkIdMGHqnUPCB2SDGX2dHrEBRbfjzIEDMkZ1JsN91Fx1B25cnhOGsgvLc/PknyyRjAzLSBIJ6DlzJ8kfdacty2/vhHfHLxYnh58bUzeCb6GWmQM6ARENLqVLQ0qLKj/HT572W//dm5viy7zSp4EpMXd83r3K17nq/HiB533tmjW2G+vH8rQuSUEiHLRoI4nlJijm4dto09mJwKna6Wkf+rBP6OoGHXLnAd+EOwqgO1C1jNSCsgweVU2XoFVSI19ApSFziAnGEnmvHzJBKT0ezLMmPlq0l5hevw0+8Xfr/468Urjd9UraleuLB6TRX5ik1jL+Hn8JP4Wfwke5ZVsp3sK5yCu8CHl50Gr7eC1wfBGzVKChhVCEtYo+VUoohVAnaC++a8DHNeZHlY3e0xZfsFQUzBPnLwNcmW/dl9eOpszjxlrO222idxOlgcCnnu5Q8iF0oPOJxYtCCLHnMxsUZ1r6BRxM7eQdlwdFuOyLbc7hx8B8nJTvYkgvUw1ETENjfnbczHk9eP7jTn2ftfH3rfhxcP/7D8GNtBLs3FU+sWz7tn3MzbS8es/bRuFrv0MdsnyZEYBLjGggcpqEcgKRZZRBFRe6JOaJdKHXaHvVfQ4VB7vfG9gl5RbeoVVDejjPKcGcp/LTzDVkG02cEdzp2YnJJjt/sSTEa3J8eXldvkruwvvbhi3voa9jX7bezO+x84PhhPZIPmVb65f8Gzg2tG9i//ccrnF7hBs+viJXt95dFvPO1XZmTiVKyeu2j6YxOyC0cX3b0bQoHSAb0R/HaIhxndHog38ypCNCJFlKcWK+bNfO+gyiCazVQUaFN8fOkm5Iu47PNF3PaYPCYAFX5wQ8w8goi5ESdfDeWRhvUn2YtqqWMa8+O+bD3uO59+1ZiKz86tH5wfegrwmwb4xUFOxKDOgbYG6rJKVgfl2sQiAAshwWaDGNoEQdsrKNwAXTNsWZzNijyJCmIAldGdKKZY3DY3zSUdzmEVO82uTCn8+OH1u9nMB14t85PjoY3eCjrp+31nGCtd1cFXvQJnxflJ7RJW7JCRGQdeZUBU7SgJFQQ8MSaN2w3emGiyV6vRx/UJavR6K7U6egWtLir1CQK5tvQtrwVGUX5D7iyHDUJIqC+ScZ5ExEfjKtisdvs4XIp7junW56Ef/9BqR1384Myfn51hv+Mf56yonF9eFey7gIzB7+A3LXNd7BTbW3vxo+/YVTxg/z/Xza8umVL4SN1wOR8hpumApwDMbcQ8jwgVJUp6B6mA5BhGYYMqwG7gJYzjyKDGM/RQqIaPWzLtryPAKcNh96nK7hPRbahPINVhSLa2p3EqFRVMVoOQ0VEwpSakJvQKpqZqkTamT1DrQp4+QSTemNx5LWAIh0rmNdEeYbecbG8yfMmlVns4x1MEASfKaDhy5R9Jz/0/TF9QV8W++qERZ7309I/j31i0sHr5roXTcedJc556de74+fzBLWseryse8N7EhpOHtl6dfdeG0a9uu1r99PTZEx5cVBRYRh95eujAF7rf/tLAh8fLsR0Bu5M5w4G8qFsgMdaUqFYDaBDbFH08RNaq1xOr1QmhFYnYJ0hap505L71VYDHkGqQdUKPFI4R3BDxpN4c3AXuSd5HMeUPDxxb0HXbpN43W3/Dkru+ufbzw9NPMOnf5vAX3L7mv3wJa2FhtnRsDReq7595/ffwdlpawU7jjpjXz/lHyfOGjdcNkz5XOwQ0FDrfJHG6EskDI7tBbSoN6Y1MTiXK4yee7vpeYsn1Z13WVpya27C30vRkz5BaD0XD0M5fKnYQ8sgVUPIYmI0oCRRkZyu4hoTHOwTY8nBoaL9OdQJszcSEet5C5h7By2dfYa2doHqAci5JRXiDODRUtWiyojZ5LaYdQkjEpvjSYZDeqi4NGrhXArdGF1PDn5ramamgJUC82mt20L+zuOeTFoqkTS6se7LLt8PufpfR+9uFudU93zg/kZRfgBbnjFvWvGNtv2BPezBkPbX2z+ImHRpU9+YCbHX+xsHugKB+8hX+8kd8KCawHb+OJXiNhXtY/lBM5o0FPioMaXq+HRos4aLS+MBU2t0qTWcbELSsh7MMYUkmAtw5uCDXU15Luc0k+e7jG7bGn1uKjLIPf+lcBGYE/KJs0uIJ1gVUOQPpth5rVQ04moOJAsoWLUxtcLr2aE/XQCSSD0+AsCRoMeqR3lQT1ZuQoCcL7bt1JIqTjTuDkYrNxJivncVvcYbbxmEyR7w7gFSAVuPmzcB925SIjNdhZv3L9jr9w5rv/3Pge3/D21inrXOo8dmrPl7RgzPSJI0PzQ1/NrHzxebnzTYI6OqKwRHLASvVWlZ46nGZUHDRzGgHwsrRuvBDMRGQyIl+W3yZ4EpAp25zky3KIybTLZXYe6/5csmfxabaNrV6H80+cre1ZzfvY++w8+4bt8y/Mwy/iR7/F/Tf1r7xLzi5AjL8PEAOlJleCnlMhDpktvK4kyFNOXxKUo3SjmkFuULwJiMI3HpMvAWyw8WwuewzvwAPwhHpY6/srRzBwFDnPqthkvoFNZ2/geJx4dTTIDdgzrEv/gHU1crcS1GrMIQlzWp2gKg4CcRHCFwcJxZDV2HzLbiU7YYt80j8aj9KM0EQyKPQamcY3LGKpVaGzLVZSoaxADKhETCVM1ZrrFjKHGf2GFTzRFXBFTdQ8GA+dXxSJHN9VqU3YhVVyEaKPlbg2cSi2GHour9WaioNajncUB3nLrXuu2yS0iqP8vdzl/LCr3vjy2EsrWT2bsxHfd+6HD7vv3ch+Y59hN3Yuns82ExbK8ybjWXjod/jeDWVV/dkudpadYIc9eFd473xbBWVfwKXCGEkcxyNep5VocVCSeLVAQZ3IZeiDOmxRhU2bBznig68+vm1NI6upoaSGrA/1hcmkkoySEegPSVSmrOAPtOGxmoKWo5iCFOcEriQoUDX8VBIOIrRyZ/4NDR00pN+UAg1UNDlIWYjV1hJSWzvEw9V4hwzxXi3ztIghD71YT6HIQReBugKQI8kR8Tyzo2zUbTtQI6fAX98tDb9XGAPvtUD8nRLPC6A4dILOasNqExVApemRIEMgY+DIux4C7LHbZEkGZOQzyTLag2lfZpT0KzDCRyT8KavRS0zLG5d+1jiIb7hawsGcQN9+bftfP0fwz4e1jei2gE0FdIsNBqBGk1lDRYNEsRjF/oZ1PZGFYdlk4gf883c1fiMZV+ygcRLRk1e5gyfqG3fCgp1jsTefFsm1LGfj9ptNJsVBFUcNxUFquXkth/MtAbWcTPjtbAXbI9MIHowLYPIYcrUidPmXP678/EsIJpTVbBRk3XD8MJ7JRrNV7Dg7hLNwGkwpmexQmFe44UrVmVF2IEYNuAPOyGJVQ1ao1YIomkuCIhWuq7u85oYFyl0Rwwk4otk93HB2lJ2trcETSVJIs+TbD7cf2M5pv/4pBDiEYitXz5+joMDWKCgYoCqzAzDA2MEVqoaqpDpR5yoO6jjRAgUJI07+3qaSbFmPMOsCmYs3R+Xbw3jgFXbGf0tkzrHZ3VkVLiH/EZ8jgI8WFEjPgFeHMdGqTKJGrRZVhLM7VDoYyUuCOh2hFOJHqYYouXLLJqV4ruDF2Yw8+O+NwgbMhedjWIF9gV8+wFayI+fr17657SsyOLSKbzh8hH09LPQEGVw5d+785yFnZVVHgNOSZPTiLSCMnBae8yZr46ndDrxm56iqVSq1lKZK3DwJ0fEBBFuKokrDvKYoOZjl7Bxh/7rEGmeXfza8prbr3MqP3mFHv9iYs+HNGYs7TZt59i08beeJHmuS20+u6P1gv+zi/avX7e/7Su+xj/R+8O7Mfltl3jEDfuWAnwgTsBlhHlMqwfjNASdwUTZvIpowlQHFuMmsGpbJ9WSZfNtFCoNvgZpxgR0T8gZMRqwWYfQ1myTK6cBQZI++luVisso5kQM/hYW2iXexT9gf8HG6Zv+uzfv5hsa7/mLf4oRG+nZj4cY9H2yim2Ad+MftVib2mIAGGp1GAgFEqeyoLzKqg3EfllUPKHY/p90Yurw29Gs97ts5Malz+PSh8a7Xl762GqzFIiT2Bmsuef53qWNjbHo9r3KagGxVYUpROCV6bAJskiwLKdm6RbYeWcTi4z9Yy07asrG9I/t2LZtYf66jPTYHC/XY0tFtyTlbTz/tttf6wopGHyz+zPalG9+hzzQ+t2z3nI/oNBk9IHuuSmF/T8DMCbxGjQSdlkicChoL15LcHGE3wANZ1vkwV7UTFMPoenyWddmKH8OjNrAuZGpoEmkkW0LbSI9QbxRBbaKiThICBo4nvEhVasRjkfLNyEU0ERiF9Mc+0hVP38Sctcy1hZwipxonhw6QDDoDam7QtQv0EFcuo4aKAt5ESRMf73KZJQodlGjii4JEAwOBzVAYhAqKKQzydijO/H8/jrpTIsOK0etXxHXkXMFm8kJy5IjKPEr7uaV+r094fTOxbHliwsy3fHfvfHDPNqZf9m713ndGLn+keO0y3NsoFEye2P+59llv7whZx9UseUgUR1aUDwK/10NFjhOs0MHawgydqHY4DAZtHNXSBLcOaW1mk9oERA8OC3ZkLQxCt2lZmtBz86/rLjhCZ8kpHlHu71bRl+uIjlnyrPj2iZ8uH3vs3du1nvHVkjT2o5qqpTVLqqq4cnaS/Qwfn5f2e1mwsunPPbxm1u5z5/adPnrsEzleFYDwLG5gWMkagLlU1OkQdOCZEZnBM/v1SpaPKFk70APoHqWmQNWSYRdhIFf9Vrqyg88/JYvVvb5q5rxRVuzFWmzB7RMdL9vjWNmHJ7osyAN8YFXOD/iYAZ/uAXec4EB6vUkwJbjNNgO4hbVUpQJ4VEZqKQxS+63hUdDxeoToWZ3Dl5ICr3uUWGZHCIwuVVV8f/ynS8dOj9eJXPUMtrJmybKaymVLF7yBk7EBPtq/VtoHb//zwvjNhz3n95058smxiJdmwMaCYlCXQFun2qGhFCq2TaxDUxh0OJAgWBWg9K2AaqkWfS0hM9tsbnsYLoHCTOeGuD33CzuH+S8PXwrp+M1r333rvhXLX1ihJ11nW3E7LGIV7sQuf/3ozv0lryS76fe1i1e8IUctDtSVXmiLrPJ8adVqLYRAgVGbXQ2loAZyFfnCoEU0ULkafFEZFzldNMlUo4hY6NY5/hyjO0r1wLYr2fnqPXvwg/eOSx9cMKgcO+i+xjy6r9ftXfErnmltJ70EuoWiFGblMgGZNORH3dCowB3prk5ebduufKYFW3iSltimrdel7t6jjSHHkFMYlLoUBdWJUppBMkj2tDRSFEwztMsvCrYz2m8rCtpjI9A1hdgpj9p5eem36Jm26BFKilIAyigsHxrKA3Ny81dIBhytDw9szyL/kJMN33GZB9u0/3JHZvqIkvJdde+zL9m/jp9/fmxaXuDOAY+d2Ft2JzNVzT56YNTifWOeLZ8y9pffxz3L9XzU6RlTtHqH1GlAh/SquQ3vr6ocWhlj6Ztze3maZ+3j9butV1Fw4KTHgnc+Tm+veOrClWchTuuBDQsgz+2ymtdrJUmF7Cq7w6lXmc1cYdBsVCOkssmk26RpolUvM5UpnMCmaMWHaYqunDDlrVerqyV15oaxBw6QD6a/sPVYaDdUd+qATqX3v/9xKEdWVa9BogzjT0O0DMD1JvmcB2OjSSf2DOqIAcuZcbjlYYk8FtIWBya4rLq6vlNau86d26V14nri1Lyc3E6d/H6wfW0+syq2tciJ2gfsFo1GJ0muGLuxZ9AeUBkQZB+KRDWm1SKW8IFRrtyNjS1XS3+gy5097ipuXpFZXTOsA+7lGq8a2Vbxb9HFw5jGAaZGlAtaUa9WazSSwPESZzKD8jEaJYmKGhs1hLtNBqycH06hvAisWOmmsl6MAIv7p9+Hh3zACvCpA2zSpDVrJJLZ9SE8nnUIzSLC42yYYG3c568Ir43LYG2KYJtAU9DgkIJk9OmFDKIMHPyN8tfCQagSDyoMeGwmkxnC71GZPTTJ28Zus5ldnM4FTNvWZbQYQHXblJEmP3LIDEXg8113qNEiIZozwyHnRYIjmh2Cd/RTy16pHj1++fzqGbFSxpsjMC6VMreM37KZHJg6tW5zaLn8/3ufh3ZyPav6lm8pG/r+J3LGRLIV/LWizIATWeV0tarsNq3KaIRkNRrVhlsla+tcdbTM1NpVshu+TWP27pczdcsxZd27g8qiYY4dAmvKmQQTkAXpRCTGuNR24DEjNbYi/5YTEKQMyZFJFTXXOBT2EPbzxQXf/R1rL57FhsZta19/fd26f7xeTbzsV/bpS5i8Be0onR1mVz/58tSnR0/KLL8euGycsms3yg8kuDScKEptzZI50cNpkMFgKwwajCqDFIvaNNN8frOMbipYhemhQdtbgCB3bZnqWzRquUlrq2c4pEDNqC/+9/LFtVVkac2c1autpf0Gl7GuQnZVeV92jP0iN216ZstB77l9Zz88dErGCjz1K1iFVYUxzk5jYlxGV4I7JtZhiIuPt+ssFhGY36hDhUHdv2ub4b6ZletvapKOpg7qj8zNArmrejG/fF3lsiWTPrt46dg3z6icU6s1uorxdZ96z3545siRk7NgQNLApHJbTdWfH+HPhxa+Ec4jmgJ+GlFawKpTqdRqAvOzQYfUNoUZImrHnNfqeWW0CUXBI2uKOzsKsqdtq55pkbrWcgO1Sw0nVofquZ4HHxsbnnpoBaySBDzQJjz18JamqacwaDcKVNWUPxk3m3uE5scm2ckpt5Ebxx5a8d3hLyaUbug/ZfYTq5dMzv9i+7vruvxj+lNPdxg6Z/dMnL6k+s6l7W67Z0Dg/jvyBjzea/qynjMKSrq1v6NTTtE88LHttQtkLV8IWSPPtVarSqMyU87pUFuMlqKgPmA0iBAoMRKomEOtxGo4Pjb5pMkkN2q/zyafbFntxNy+nzP20TS2a8WKwsH4DrZr0Did+JzOhEvJ7L53/sAmhyY+NEKu6DVQXXlcT8jt7IALW0StVm1R2+xanc4oWQ1KVds1UcUsa3Nf64k+OjFBQkRVswn3hqJ+tXqmU+XbMHb/Pq5nKA8a0OckcHXTgrvLth8lh6JzAIGV5Se9aqzW6ngVNiji3BedndzKaOPLNVuAjVexwXUX+uolzbiP6thgMPrUdwU5uA/peFWexRzApB6w1ga6jVUVGxfvsOt1MPFxUowZ2o1kazlB+XxNUxSFchRE+WDabJZzCuYnZclcWJLLOGDJltrFH9nBPn97xBOSpMk0H6jf08kqcZ73a9lRMrXL0XceCD0Hs+dDrG+vvA05ZFxoVu24pCryJTgFXqXAHiVlj4kBk8gLoLvkB9pY0tg42GzrUSoyRWFlotrEpm7DbpzwHpuK529lh9iHW0kmcbCBeE3ofOgI3soKwD6BehfAvk2emGGb1O7gdEgHslwXK0FXz89qcRICvbV5b0I4s0Fq+kndpVKLpLvnbB1LLXzvxd4l/oI3i7sCwHOPPeC7Qv5+NWHzMtM07Y7lyo0FqNyRsKJKfqYsYQpczGFOreG5oiBvwFJRUO52N3umrDxPc9ORjd+TstARci5UR/42hpZNnty4Bey66E5coMz+5gYeSyqYClH+3ugMrVwvMPtxjny7YEJhAt9gl28X4LgTso6B95J65b0GmMS1HNapOKMJSTBNRS9kKPimwMbBkDslV75OIeIqQ6cJE+O76ELHtfYhnSZ299Kd9uNYqmCnH7SXY+0z7Epr60bZukqHeRASOt4oe+jb22Q94qO76SpE1FmSoncO7jQppruu2W37/ez3CUNx9t/QtWuyVufagFZPRsVQFCLqTRpQ9HVti9dLm18XPoXXU1AxASZtfh8/sun3u2/y+9LI77NhWz2UHVmvPY1QpMc6uIroKaNWMCMBOV3K/Ydkaujzn+8/tGyxjitfn/z9zy9O/Bnils15eeXKuS8vJRnsN7Yf52A9jFI57CC7/PG/fjj80YXzck51ABf83CCkhgnTpJxoI41W5CCxVMbI1Yc85dFaXvMJfrZfEJW7D/7VUo87qsrxc7NI5k+ze3Qc/SSWT5dTIU+Pw45cwAdO+eaDQ4/5yNWHZKcDOyKXH5oGn8iZ0k0uPwgi73DT44398PwVY9rPGn/f8oHlO37e+8WULWwzIdun4Yzxw+/pdu8jXUtGrl1bVfHe8+cE5e4DW8jFcmMhCkWBZMqFbz9w4dsP3HW3H5KV2w/ef/vM6r96/4GK//H+g4Ot5YYpUTHLE/iN9x/6BFVmvSF8BcJIk5quqICvN7kF4b3JLYhhJ9eGssj2TSfZdK06tYDlxbKXccUkurexAA/84uuygaGVMpLTAMk47oF/fwvCqNyC8P5XbkEMWhW9BUGSb34LAqoocguCCJBj4Xiv49LByxvvFhhRUqu7Bfj6uwVsXfh2AViN3C4Aq7FKZY6AvXshi27xPF7d/Dw+WXke7/3/eB6Pf/pPz+PDLMTvibAQ8BbgUqzsaEyTRk2TK0Nti6FpafHxSTaa3t6dUhhMcse2McQYnGYn6FSn0Qzyx9xKpzqVCSi6rRtlKi9nl6elVm0p40jvmkXcyjfnLVmET6k0o8+e/OmXT09P1DinXvjz54W9Pnlqzj/Gb/ww/duP/ufjoycfS3roDdwBq7GEM6srr665cKFwZdpt6yrDT4FwhXLHzNSAOB5TFL1iFn5edaBGPt5F/wep3J8leNpjYGCQh0NXJFjAMBsMdzKcY/jAyMnozVjCuJVJmCmUaQHTX2Z55j7m1yyKUOjIMgMIr7MasRawrmF9yMbPFs82ge0wGD5kl2cPY5/DfpNDh6OS4wzHB04VTm/Ofs79nM9QIZcT13SuS9yq3EXcm3jceFp4NvF84NXjdeWdy3udT4Ivl+8g3xd+N/42/sP8rwRMBVIF5gmcGoWjcBRSFb4AQUFxQQ+qwxDBBCrDAsGGUTgKqQA7BU8IfhIyFposdENYWVhb2E84THiz8H4IFFGCQ3PiIABic3agAHjaLZU9bttAFIRXMhwHq0ImkBMEMgmpMUATWHPFUj+0jAgSKcqWxBwidWqXvoAP4Uu4T6vGR3CdMsrslxT+8LB8b2aWu6aMMR1jLt5Np/PtkzGfO7/MuRmcfojODMUceliYL+Lk9CrOTk/iHJZwcXoTV3ANK9Zr6g11Q72Fj2LfxKcXcQRTmEGnDH1zezqKuWb7xsNCvNTTVxMxGzEbMRsxGzEbMRsxGzEbMTsw53o60OxRHMEUZtDxNJf+QFOBTHUvwnq3J16ZvtavTAQHmrrS1JuYnz5ED8esF6pjvGK8YrxivBJ0EnQSdBJ0EnQSdBJ0EnSG6n8SI/hVf0OmrrWjVoypRzCFGXTwVgrXUg61h4W8rrUvzWpfrUnJk5InRTklT0qelDwpeVLy3Jj+n99iBAd68zc8zdDJ0MnQydDJ0MnQyf53Bh3Hvpy5VL9jd47dOe6hY1+OfTn25diX43463cZWnNE5hyVcwJVSOd3GwIqVmnpD3VBvcXyk3qG8hwfYwu/KdqucRzGCAyXPtfIiRjBkzrX+KsY8HcEUZnCi2VxpA+ewhAueruAaVqzX1BvqhnoLH0WPu8fd4+5x97h73D3uHnePu8fd4+5x97h73D3uHnePu8fd4+5x97iPOZcx5zLmXMacS8FpFpxjQapCqUId83QEU/ivf6L8hVIFzmEJFzwN35OC70mhVGG9pt5QN9Rb7brge1LopI5mov+IDzPR3Q7siVNWppzvlPOdcr5TzneqKT2lf0r/TN+noZl1L2BPLFEoUShRKFEoUShRKFEoUbiTwk9zJ4XAnniPwj099/QsOYslZ7HkLJa8+SXvfEX/iv4V/WtW1qysWalYqUhVkaoiVUWqilQV/RX9Nf01/TX9Nf01/TX9Nf01/U34iovh5jSkbUjbkLbh5jRkbsjcaL/q134r88A7fOAdPvAOd6jt+D7s+D7suCE7pnZM7enZ07OnZ0/Pnp49PQeSHEhyIMmBDAcytCi0KLQotCi0KLRBQZW+LaK+IWIOPdRvnKjfOFG/ceIcllC/ceIKrmHFek29oW6ot1B3smvxsnhZvCxeFi+Ll8XL4mXxsnhZvCxeFi+Ll8XL4mXxssHr7DncurPncOtE3bq/eyWMfwAAAHjadVLPaxNBFH6b9Cdtg4gHEZE5ijSTTfGgRYS0DaUQWmilJxGmu+Nm2mR3mZkQ0qNXb/4NXnrzDxBP4tmT+Bf4d/jN7CRNbc0ys9+8973vffOyRPQoek0RVb+XWBWOaBWnCtdomT4GXKcn9CnghTnOIq3Tl4CXaIW+BrxMxzPOCj2g7wGv0WP6HfA68RneIB4tBdygZ9FzdIwWVnHS0buAI7of/Qy4Ro2aDbhOr2ofAl6Y4yzSw9q3gJfoXu1XwMv0ecZZoae1PwGv0Yt6I+B1ejvDG8DnATfoTf3HnsqUVZcyZamwgiVFOdEq61t2xbbidtzE1t5k+0WRDSTbLXRZaGFVkfOjUubsROSGKcMEs1qkcij0BSveT+kiT9lQTNiZZFpmylip0UflLJHaCrzPR1qZVCVO0PBjmY0GQndMIvNUatZk1z12RmqQsnYcn0ptwGZt3o5d2mVnFXP++taW263WeDzmIqQTZHlSDFt2UspUGpXlEON9Oxz0FCgG5kZex/Yl65QiwStkNtm08RaP57U9ixc6aw0qpmn1Dna7hyfdJpi0R4oyLIt1SZJSYlgCZwGUUEElTUh7Vh9RRldYWxRTG6sZUJs2Ed0HuwBvAB1Gu8Aa1W4XXr+gHF/hEWISiNEJ4jkZIOV319F6dgrGEG9NF4gV9P6Wuqt0Xh1rgveZj2rsmVezQDrcR/luiY+4e1Xncxr5exlwFLJThwYej73OCL2chw5iifeceg2Ge7M777GDGoUq19XNJ6ZTX2GCtotyn5lWT2tv97h7fu4/sIhuUwvP2D8c+ZvVSajlHg3BtJhS6echvZsM3MoZ95pDuO75OUjvp5rcaM6PBc/NuAMdAV51ulnjvoJ/b7yFDvF/fV9rce85Q3ZwQ9Mg0qMDzKNLh5hX13910PwLDCkNMwAAeNpjYGYAg/9pDGkMWAAAKe0BzwAAAQADAAgACgANAAf//wAPAAEAAAAMAAAAFgAAAAIAAQAAA6kAAQAEAAAAAQAAAAB42mNgZGBg4GIwYTBjYMxJLMlj4GAQYGDy9fdRYBAL8vdVYJBhYPj/H6gGhWRgAAD1gAqCeNqNk0toU1EQhv85k7T1qn3GWGOUWLQUkaJRu3AhIlhNSY10UYpgIAgW4TYtJKXgsq3vR1tfe93pypUrVy5EN65ciBsVFUREinThyva/k4NoKiLD/f5z75k5j5m5EAAByvIREpaqZTShFW6wkM+gZ6gwmMFhYHkZa6CcWUvfZrQhgY1I2fcAMTRwdh0ELWjHBnRis5+Jo5FcD8cVO5DEJqSxJTw7WsIj42Pjk7A8OYanxufGl+H46RCvjG/Goy/vjJ+NixMRfxh/RpRYpRRWJTC2G1OVyu490mXcacySWTlgPGTsJ/dK3jhkHKlGqxWNZ4xl3ld4u3o2rmLTLzqa/kWFmfqTzkb/r9FTT6mjY9YbVmnA7G9FN3rRh4Pox3EMo+ijTng95/Wh12dev3ldqqm0ek16zdZuJMesznFd0Jt6S2/rHdt7gAa8pQne0xw+0BSfaDG+9bKXduEG5jCPBXzBV+63iO9YkpMyKlNyT+67F+61HtGj9Ba9qw/sVikEOqOzel4v6EW9pJf1il7Va5EPey39m0+dh85aPTpoYLemuea0TrOujtXj2PKYqEXTJ0GfJLu9k92bYmen7RQz3Am1CHqIxfkIjv4V0YyYzum8ZGRb1BmyXXYweTkZsJP3WQ/F+TclGNeFHlfkWXMouFOmeb1Ov5zbTxbcPjJv582tAGpChLkAAHja1Zh5XBPXFsezEZawaQjIHiiKLIE7hEgQXCL4WASkBAFRkBBDCFtoEjZFhVBZpYKCCm5BkKIiYlleoSyKKEuLSJWiUlEUq0+syiJYUfsmCZtL+/y8z+f98TKfYbjnztx77j3n9713BoFAICWH+IogBMJXNYTkR/ABQoIXVt401Tl1UgkpixIJCQ6waRUKiYRwQB4rY6aMRmnJIAADq2CGRWKQQhsUEiOigy+B+TyLzgm9JB2EveRYjwhG8BFcRASChRDA50rxAQzmNYZRE35fl7T31svVpZFRVQRv2rKCges7RMIFAUCI3gaEqGARGoVEoVSpi/tev2KcOzae82hJzS/+vUBp1lWkDOwUXeIjegMGi0dtoEMagCAuKOCVfVg8Dp3DjjInukQxLSAzYCKuQOMNZyqI3pxIFpEuYERGc6LYRDqLF8thsvhEBxrQ01ACNmAZRAGSn7+GEmQFF62tyBRbiq0/2PyZnVoDK2mnZv+pU3Edi0ckEZ2sQPLx+YNEyiDQydkIkJyBSk5GtNaMehEa0lODTNRdN1muyw1Pyx2jePtRnvQsCwx29/rS+quW7SG6Ge13TFvDFCZsbh0S5E7sq6isiT0wcsqVudbJIhy3z2Od2Z5nfq5ZN2SHtMxfCU/73epaM0a6EDOQfabtG93CCDe5fL2B/ufsQV6LS8uxIPvB+03qxcx4jtr2syQUGk6i4uRWkHwRWGPl4OjLyMgikZilYAkwmikDZOqiUIEgermlJZfJj7aIhQfPhwdoweRGAkV4RnTxSOSfGBRAALK4pI8xB6ZgqWiJyCjVcPpBJi/ivecsBXw+icmwgO1AXfzQYnETikBhplO0HFAW21XEdgwahb0A9MTlBRg4PCV4sABSgadVEg2sN50Gkaw+SCW0EIlEeF5e126UdHdIyahlQOt8EaqoVEhSTCEk2ygIlc0r/TUYNTdl3qX3j+TmVvlorS4d3tdEta2MWSZYfmj9kE19QUZn/hrdyro2Ubbvvde9WzFrKB7IHvIJjXb308Zto4Opbiiqe0r8lTf0e8P3sGl3Sg4cC1Q8dP9kU7Nw96Wgwbtnl95sO7lu6+027U2N5bZyvVTDInKWZWbhcIOswSpHmrxsDUvHqMH5umPScFF3B6pardu7Tb04afMfCSsDeDvSNY6ZO5zopF/dsWLCdPn36/MQJyMVUgL+CKSPL6ryVYm+NPXybL5IWWOgVT0pqEPFLCoVMzI8Hm/cI3P5mfWmwDoXq1EyrL5W+CRNq8+pWTP/brbXPxwm+yOdlaCSD9WXnDVPCf40iADw4oIcXtGXxReweFFEB0Y0C1IDC8VmWTzOMYYXzIiK5UREsGbioQDHI5QRJ2BBukBbbMDh1aQGogOLJ+CEcJgMAYcbBekDXWn81KerxVriz0hpWrZkWKnWc7IVF8kzsv2fsEKINPxQrkKkCgK2K6DEGXWq87uSn7qI5xR2ZJSnxbyo9hi5e1Glmc1oLN6qc/uHPzrJZ74GGX479/SH31l2TKW552n8aFzpTq598/5zSvWh4xF5nY1epDPOK17W9gZs0UYdf20ZrlcyWVxYqtWOGtzl5vVAOejpap2ddUoDq9qq76Y1btkWBlmgC5LxZU7EqxBfyZfUFW9Nzl9YsLBuINTy9G8PWjL3mF7KMkgLaUzx8+XGNNufXpIW0KlKsD/+9RPviwpRre8uu96pk11w0DCxf6Vxj1780+NQx8hvhpr9rVVODoVaW0R6OUOBL58ljuw4E4zc+9IdN3DN0Kcsv6siPbbiWb3S2JD7LdFUqKhCza4q7eIP08ToB8k3/0tiLJwlhhzAwhcUEgFoUm4sB1SwTGQtskoFf8UNaa7MTxUHmoQieAlF/g4hSCzsoQQhcGaWaAKNmfxG4xVhhMCJRiVBJAr5Q5DAnHYN/+OJX4ujDpSRUGB2oFlYjvxFx62rMtMv6q6cSXFge+d+/COMl9JzJ2NLBLVyqGO/R+ENw2DC5Cobg/XRUNJIFjWt6vHjg4h33RsOeBj9fMrYY1vFPxm0MdOrjzpuBd75wWz3ypqjNbcGff9sqr6882W34rEXB9+ZXbfz0tamGk+ucgVCzBv4ZE3rmOW1ZPA7i0WDG1VMdpcbPtr8oY63fKYybABFqlALhwgGn08kEz1jgiM4TKInjxPJ4CW8r1giLUYQyuVxBAkSadoCihU0J01xEcxIM7n2Mz2YhgAOrz6nTV4MX0D0YAniuLxwyA7YSm+w8mbxIvlEbggxhs8iMgREcYbw4RSJi4t7P0V40QziUqYJsIW9s5DG13i29ZmBOnC3siTLtBgAVgDYkqw+R/5NbN3qoNOqLlwfjcSQjsBUpd6R8m+/SvkmK+NVOiaDgK0nfW2QP9RzxNNt6mfDxtuj31Hs9PZekp96g7fwb85IXGG3WG9izG/7kXFkzRWF75OuNhkLGGxj97CHT5MZfgnF9zRUFxKMKwfdrXeZOREd6wZCjEIyu9bX61+mtnvnDPImNENiwupcQrupCUqnQVm/eZDzsb7TashTKX3UXGCLP4Benrjau/bsPUvtlF/LFnitRFX1mb01qP12c7EK7lSpqqeytYX7t1c7Ahff2NMwFpVo0oAMeAOl+ffu2c32S9cUNVNePDErNniUM5HysOz3oPjA7UEpb31xATQlpnfQLw4Gz6XyFyL74Rnp+6SUo8U2IoYD2ICFxQWlOiNTX61FymqggQ9YOiNNFFJd5y/jx4zmA9PZO1FAT0vn72L9kcgjZ7GkiGGALUUBok1gI/AFG9Tl4axmsyzZnBB496oPZKf3rxi1vQ+va6WWZ38Tfqk7KeyG8yLz7ZoWYLH6F9MUiuCyue/3G8uX2MQt6UrBow7UZsGDmv0P/V9CEpICEd5GAXgbJTJMJf4VEKOZDLIEgCZSthkCYoke0IG0wCJp7i+QpDzZYRZwFKnLyhh1jNrBa+FlS6Lbi1bl6cuRWimHS4r0Rj/Bvyz0hTt5N2knGJxKQll8G7iSY79zzaRR7VAKXwOzC6N6pOj+62TL4Qudjo949zxrN6gSU6IO7Bsq/DKs2gb69SRpeA+iTXf9I3er+t2vPJpeszewXoQ1bevcStVSVY1fGwuNpW5DqwS1VAUcncgKiRVqbxxMedjocpLq83CAFqfspwKEMnh4HzM1zb+QBy/YCZ0E9UhPOjddUyvlo33M/yt+YK7CT9lY2c5/U6EC6ixXr70/MHHSSTZoSu5wuwxmKOycQMCf2YvJ4rG+3OAYXhQEZ4RkBtQI7tworiAhmkV0gbUg7l0yESuBvXScFEcOmyNgRBBdHGedJRHdOUwel88NERDp8J84Bo9F9GFEcLZK14VYK2iRZBePwampeIvbXh/N4knq+DM9o/+i5799PcpzFOVzEjcoXetXz7aiZLqRzwQSi9z6TNOofYdOrn6h6YIz1KOvb3Eo7cw65fM8yhlbJkOw1WPaGS3MqTvU3SlH2cF74OT7NuHHTNdHq6NJFOauiqTu1nM3pyY73mTc7CsR9cuPnhjd/rwr5uIky3Or4dHGHQ1nv1/3k99aZfeejW7uM7RLgWm3SzLvunjJe857yJFNAo5Sua4AcL6IbESUVPKMXPlMMkkaX9JH0nWgO8xUShTsKEWnpJX30Wn6megU4/ATGyE0iJlHITGaP49Cq2bvQn1yRAwO429GxOIBfbEvX2Dg7Ej6NGoWYOWl41wDOwbPJUYVTqS5rxDa0oUFAc/0p17vPH4zTLvLphE07v/8bKfy1ZaCX5iNL2r2PwzjBQ++/Nme+qxshdyWeqdk4ZZN61zGdYmvVfbLX9PV9HHUOJE+NpV9tGJSiTJgr1jumBe01vTwu8NcN7vz1uxo1dQ//W03+z+IEJ6hJLLWvT0UWUPIczmSHq3atOJ8cH51f/WN24+P0nJ2vttRV7JvOGrUMPNK3DL3TH8cXQa6brb0nNdg9rbwmjjHRsWz4wGLzR90ZYKV69BHEjpLPSpwLT8ZyeIu5gknVEfqc2oPF97cbI8feYLCLjJ2t8/gkjOvpw78y48cs2J4P+e+I9cDEdHdu/u2T2lh6aof3QxCc0aD6gcfYwNsDfBWv0NCNBvGIhOFRILkH/9vsfcJoM99WhJFA9V5GaEIifWnOZsL8mhIcf6HLJg2cyUcpAzm1xLAF3MPYiB4/XN+8KRfg7n3ynmCrzHxn6xxTXr+og94hElOWmvXcKP++W3t5mC7gYVPXbFfr/2K1oF6Z6GcP5Zx3mucNhxpZe7cbJLb8J1lwFYja4v6A9W1rvyD9yaO0yYnQ2tfJmHjaU30nAs747026ZxWNljza5P8EfL1f3jm2MkUqJpt5DzdfZPZQ7qEPWD9u1rxkdER79W9ThoiHEJ/T8jzgZXaRWL8CJHb55zHQkJkBGwKFYee/T95Ff7Ex7p5UQmAtxfzYoCb++KIhEMwWyMDqcBrGAQogAIto1Ag4P9RCLw15Mxwjc+0jJX1s9/Q949TfVRVPg6B7sW4jIrDXMMH4Q/X3vbIXf3i+HM7fWNXn/Llb8vywhInj1zctX1/kId2q5lvft6P6oOFbHKPmQm+/WlTw8bz6BKTgqe66QVGaXEqhzvVpm7ccHETKLevsOASO9Bdjx+qXDOwrfLR7J0qbyw/RW2s7FUsvsU8W5lfHep36X6fyZ+5JW0IxL8BnMn9MwAA"},{"bold":true,"italic":false,"fileData":"data:application/font-woff;base64,d09GRgABAAAAAD7sABMAAAAAdbQAAAAAAAAAAAAAAAAAAAAAAAAAAAAAAABEU0lHAAAxRAAADacAABV0khh0OkdERUYAAC7oAAAAHgAAAB4AJgOvR1BPUwAALwgAAAA0AAAAOAs3DzdHU1VCAAAvPAAAAgYAAAPGDis9t09TLzIAAAIkAAAAYAAAAGCidZwfY21hcAAAA+AAAACFAAAAqivTJXpjdnQgAAAKCAAAAF0AAACqEy0alGZwZ20AAARoAAAEtAAAB+C7c6R1Z2FzcAAALtwAAAAMAAAADAAIABtnbHlmAAAKaAAAHVoAACx2SVtrDWhlYWQAAAGoAAAANgAAADb34ccOaGhlYQAAAeAAAAAhAAAAJA4pCkdobXR4AAAChAAAAVwAAA6EuDYedGtlcm4AACioAAADYgAAB/J7d3s1bG9jYQAAJ8QAAADjAAAHVqXEm1htYXhwAAACBAAAACAAAAAgBSEIjG5hbWUAACwMAAACuQAABWE3KJSHcG9zdAAALsgAAAATAAAAIP9pAGZwcmVwAAAJHAAAAOsAAAD4yAn8awABAAAAARmak+Cq418PPPUACQgAAAAAAMlCF6AAAAAAyehKofsM/agKjQiNAAEACQACAAAAAAAAeNpjYGRg4Oj9u4KBgav3N8+/Sq5eBqAIMmCeAQCWHAaEAAAAAAEAAAOqAEEAAwA5AAQAAgAQAC8AXAAAAQAH4AADAAEAAwUPArwABQAIBZoFMwAAAR8FmgUzAAAD0QBmAfwIAgILCAYDBQQCAgTgAALvQAAgWwAAACgAAAAAMUFTQwAgACD7BAYf/hQAhAiNAlggAAGfAAAAAAReBbYAAAAgAAN42u2XL0gDURzHv977cyJDDAdyYRhMF0TEsHQIS8fCwsIwHMMwZHVBxhCDYUFERNZMj4VFozxkZckgBoNhGIwWg0EMIs7fO45TccF44X3gy+/33v3+heOOH7/FGAT3AMdDArtGDzNwLlEjhdm5hi2nj9CJsMeqWORnqJC6pGqqVVKTFJFKqS2b+J916W6b3UEaX1BnsQMtfHTEMzTfJzXpfIOOXIFmRcofTltJXg/aPYaWh6QGxcvURpTTQoMPEMgCLsQm4I6obp1yPr/70syFzK9MP5Ka96iLJSheREw25leImY+AeklRhnLa6Dvt6QF/S3zlPkCZe/6axCuTwwZQ7J1sF+v07JyfAHICjyssGJ89oQSLxWKxWHLK3Ah+9n88hW+U95nFEQKjPM84rxAY2TfMYrHkATbBGn/ELntBaHa0dH9bnrW/yY3f3y6z8/zZFYfQ/+39BXImVi142mNgYGBkYAZiBgYeBhaGeUBahkEAKMLDoMCgxKDJYMVgz+DFEMkQwxDPUKUgqSD7m+X/f6AqkKwGgw6DHYMjgw9YNhEoK/Ob4f///49hkIEBxnr47uE7BgawPTAgxIAMJIBYhUGVQY1BHWiuJoMWgzbzNAZd5l4mEyZTplimOADxOSWCAAAAeNqNVc9PG0cUnlkMGDBknaYR6h4y24ldEHZJlbQFSmFqex27blqMQZolPeyCQaannHKIWsk9FQ30f3mbXExOufbQ/yGH9laOyTV9b9YmJFKlrta78773c977dqzuP9wL9e5OZ7u99cP3D75rfdts3K8HtWrlG7W58fX6V2urK19+8flnd5Y/LZcWPikWbsuP/VvzN/LutbnZmemp7OTEeGbM4awkgEcBjBVEvh7LQMaNckkE871auRTIegQiFoCvTFE2GhaSMYhIQBFf8RU4AoWWR+9ZqtRSXVpyV6yzdUohBfxZk2LA99oa17/XZCjgwq4f2HWmaIVZFHwfPWxVVK0IoP64Z4IIa+TJzHRVVg+nyyWWTM/gcgZXsCAfJXxhg9uFsxCsJQ7LzlJa3GkQd2GrrYOa5/thudSEOVmzKla1IWGiCpM2pDim0tmpSEovzNnAZfvRUq4ru/GPGsZi9DVjgTG/QX4JFmUNFp/8NY87P4SSrAWwRFFb25d5Wm9TchgvuFKYVwy3Iy/+eReJh8hEwX3FaAlOFfi29uny6thrY+pS1E1k4sGb/r4UrjRJLmceBdhutqUxxODN81MP6mchuFGPr4XDrde3W/BB+6EGp1AXvRgRvDelv+L5+Uubrf9SM2wLNgc77PvUhtOBYvsoQL+tU1mwfe8pU8tLITgRaV6MNB/ukqY/0ly6RxJn2+poA5lCsysD7PhpDP19ZNdPNBjpwtxrz5fmel6sLofWVmBVze6xgPEiNgm9rjogb8jFuFaYe52+LjxMUMxfF6sSw1CcQAbR8H7cm8cAAhvdWEqJsKNB1XCh4uHEguTOMnrEEQ7suGaHCcvyEdyQlcvpUlnBcUdbl6Eb3KgCiw6GXrAc2O9KBIaY9n9H2cdR/noW9tYwjWzrc3b3zcvknvCe3WX3WFijwDeryMhiYHT3CG5FXhe/0SOhPR9UiCFCqQ9Doih2c/GlZ4kUWl7t6FZHttp7emVYdKqgcJlC8F4Yqb00DJIVsoWs0I43FqKhi4Co40JW1vEJk4Us/lwcjkWJ5JV1obnHRtZYBiyK4LA2tCP5naDjRL1qYxRtgkSMU214fuinV7nkoFoME6NHlgbQGKnwSENFFrlcbViI+j5PXRVaHspQ9gSoLU17o/bYiQybYecznOvOO9KVZmGbmI/qkUDNhPqSd7W5cN/Kl2LjPXVzpBYmK1sdQ8HlMCDDypvAiO5qJe/Zc4MYI/GcFi5yxjLGJEoRW4gcwshm18iOXrfWePb84j2hXNdZi7d2KuUSHoOVRPKTdqL4SWdPn7uMiZMd/dThTjWqhMlt1OlzwZiyqEMogSQIEijSNgpZa++dK8b6VpuxgJUPBpxZLDvCODsYOCnmpomKNpFiDmoyqUaNrDOIZVOsbzF7JYxapqbHVVZNqZwz63gJJ+gpIs85Y1OcPcvxWe4l6LVt4QHvJ1PKSy36aKHSCk9236be3dPPcgzd7BMTVehCusz3cNj4FxSILhHl57BnopA+NnYTR4M3By43cExyAwuZyMG0PKzAjKwQvkn4ZopPED6JFOU3Obr3cfZbwIkBD7WPn6T46A/PuBc0qRAPIOP+Xf4XIyMyv3jac+jmVPRQCFVgZA6V92AOlWP+Lx/gIybv75si7+eTIq9mIhCqaqwSKin8X56d5b88G1De10dOPsWH0ceNV17YWCiUFaiVxRionZmRn9meeT0zM5u322m3227MysZKoTLG0qFixqKhgoz8oQLG/KHr+c/zMxnwMzIaM4TmM9QzrGd4z8AiwMDYIMbIyriDccLGkGBtbe8d7P+DvDdwBkRvYOzYoBoMIh0CozawdWxgCI2KjtjIyNgX2drby+Ak673BKDhig4JspPeGFCBDQHajGINTZHGxNhCBQHFccQmIBhNwIBEHAOxMQAkAeNpjE2EQZ2Bg3QYkS1m3sZ5lQAEscUDxagaG/29APAT5TwREAnWJ/pny//W//v8P/u0Bigj9C2MgC3BAqKcM3xgZGLUZLjNsYmQCsoGY4S3DfYZNDAyMIQAKyCHTAAAAeNq1Wnl8VPW1/y13mf3euXNnyz6ZZEIEDMmQzCciZozIEkI2MTKAeYhhkUU2KQWkihSpVcSKUOpWypKmkSJiimh5WkBABKFq/fB8lKq1aFmKFtEiyfx453dnJhkU7R/vPYbJTO5kfr/zO8v3e865BxG0GyHBIu5AFMkoJ2oTqEgoMZkFKiNUUlYSdmq4stIZdoZLB7gCzkAEnrvpiO6XppKF8RXijks1U4VPECJoOW2j1cl1MqNWQUaUmiQiU4qqwm+VOTEscbisdACmQRqAJ366eF8x+U/4Ie6If05U/kQIoya2iyyEdewoL+qwWixUEJAsK9YCvlCVsUziP8ijapGwRNy65g2GSNNTj19a+djqn1xc/SQpxWZ8ZOtuVnbhSxZ5uQPv5ysPhpVbUyvDsrA4rOyAHQq+uTJWiRys0MoHkqKwRyOtTz1+ccUTj628xJdmX7Pr2nfig19dwEd2P89KYeUqdhEfQueQhNwvEYpEUaYiKtlvLLkHzlwo0aAWCeBDA+/9840F2HfsTXYGW85ymXA7aSYbQGvO38F3BLgEKseJ45UH3IOJH7dfugSX518+id/FlciKPFGLhJDNTEfHzC5U1Tf555GBFeEyj1uXgvmh+WObbxk3vmn0+FWjm8c01Y+L8fM7EKJDDAtlRW0Y5CRIECklGj99r5UxDmA6JP4BO0MC3L7wDYJqLp8Vhotvwe5e1Ceq2yQNDuvzm931MbNMlfoY9YMkyAfSpK2kkkA+cqpaoAxh1RMuq3CqoWC+JAzvYl1xdvkSFuKYxstvv3vGhDumz2whx9lS9hi+F8/Dy/Asdj97lH1x6iy2YPuZMyD/QpC/DqSxoGuiLrOAkAljq80ky1gQzBL2wTHAW/neIAIYUqusLB0QCDgjEUmWi3CY1rFDVByV074GH2O07uF1o3wrXsELYOU6iIEG8RDKRoOjOVkOLCMP9uTkemSZWDRLXUyTCc7CWXUxvgmcEFX6Ei/OVHhwx+GbleMbSPlAfki56AYC9uAGge3dAaGhm+BZG1v73dF46/rb2mc82j71oXfuGbZm1y6y5Bie9+uldw8a01w3/MD42uLWznsmvfDKlhcc3Gp1oPlqkC2ExkVL8r12l0umWVkIyXa5qE8gpyAHdO/z+rwNMZsP26nPZymQ7apFrY9ZuEmcKOyr0ipL/qPldkNifqHHRMbDUBPWJdnNhRUC+UVOD7cVP0aw3HhjHKciUCYI3ra1L+xgR9jfzu289XDrLx5v3zlrTsczfxy+ZtyqN7D7YywLsx76Q4Hkee5n756px3LfiqnzpjT/IzajbcCg9x7byXEiCLqeY1jRhYZG8xWZmgmxUnB+5HaJoi65sOgSG8C1XVSRJWqYFQ4Q5pKDdXFKakPpCeGDTkClchxwhgPlAysiQQlcYs429k78MbIUZ29j+RZqKhzILuAS9jYuOUa3dd918YazrqY6Nh003AoaLgeJMlFztK/P7fZSv647TA5qolnZusvssqkI1OlHSHK7fXUxtyTZ6mNSr8ODO3Dx4LXXIQwBNf4O5ONhiZKKzSsfGODq5GBKIxVk8p+62Dvs0wtr699pwZnsePn9fRZHqD/+VWZwMG07d/RLdrEeW68p//sJt62anGKX2EeyA/Q4HKRuEA8gHypAN0YDkmaz5eejLA1phSEltyGmKG7q9tfH3H5qAheRr5C2N0pBTK2SQykKlHnd3HElOZwAEgRAQsSEI+RLbt0zHM/Cdy8ZFrvtlwdbzfY7//v1v7CLpzf8cxlR75x2Z2vL8iVkJt6O25V/6RN2/bbjq/dPs8/W4rzXli+evnhR44JN3JsjRqR1AnhcG/UAihGMRSLKJpEC69TFKIAK2DsRW2mKLB0QBusG3PhjUhgvEfzxY8I2LOzp4pBmaKJGPAjIlI+uRbdEizXJ3Y9Sn9kXcruVnByzYi4ZIGlaIFBcbEO2zMaYzY+CjTGUrhNDE1cYryxlQm5AAcJYNuIjmF/AfSwUKh9YQPVkoBRJLkND3gr+G6l5B+N7f7ppFfvkk8/ZueWrl9yNBdcPp86bO+e+9/5af8eoSRPrWsWDr22Y/fzNY16b23n88O+X7Kmp75z+zJ6uXc0T7my8aX71RHK4ccj1/1F27YSqmxt43FQbpzyA/KgQVUXzskWXzRYMQhCFitS8hpiqUo8noz7mkampIR2N081tGJtzsMq9sZwLz6OFM0b5QARG1wqNYyQOJdSwJ9iqB24aPf6pN6aZbNetm/van7H1kw1fPBD/bMKMia0tDy6hQ1kDa3ZcdI/b+1xL7Zf/fQY717EPdv/43mn3Lm7gFicJ3hLmGcwRiro0CB6EfIp7dExReyjMEBWn2DedyZxXYzX+entjL7vRh/mbxtgY8LAx6JBQCWAiob5RjSAsInAvJElAeFQUgHFLwuEe6OtNbTAux248hmyJj6YfdefiV7AfD/6cqatYDT+FdPkkXQ8ozLU/JJqfl5EBcGCXZc2uhYoUhM0UoWAwe3Qs6FIs9TFFSB0K4Jdjb7pjJbiRO1FFIrYAWxNnlCVAGJx2Yqw3zbzrpgnNa/8w84NLR75ofWRCmB1LaQGfrJnwaMPIlutuHDLx+JL9m+9e3zqs5vrrWUcP5xME/8Tl4i5wdTu6KRogdmrCSBKtVpAXsirIghx2Uhuz26lVpIhCKhA20LZvCmeTIkMYJOgUcrcAJAiYgM9TITItfmYa204EvJhIcba60BR4Go9nm8Rdl4aQCfj9ewvuZzKPUYB+4QJgrALxnQc420/WdUHIyLFa89WMDEUJmFS/6h8Vs6nAYaqqICWjNqZoyFcbg2+n+3KKyHoFDCfilOeneUacJogsGMApFnM6jXeBnfgAjmD/4skPL2YfXIyfwBWdP5qzePnGN+9fxLrFHS/sXtbutOR2rHzjQzqvbuzoEfF9bNnESTvAqxZA9L0N9veg0qhPdrl81G736siJamNOQRYtYm3M4krRrcGxKfHA1PnErQbKIk4pmIecA7WCcJlXDoVo4fN/wLOePN75F7abbW3DkbffO9ba1CYcZF+fYd5RrHskZEHT/oZve2lKd9F1YEvQoTgfdGgCLUIOZkbIaRcEVbTVxkQq2GtjgpYeSqkcDEEKFMiDBCwQdIbzxPlsEruXTcSH8GT8CHuVTdi8HP8BeOXn7H5xB3uQbcbHuofDibnFCOxmRTdHC0yQbdkliwVjm2SujdkksBIPKQLnJhRbamNY+7aVei1k5EaA38mnQLp30Jr4WfwZcxIdtmWvMbYCJXalDHY1o4HRDBOlVuAIjC1807T9tBRH+NId9YpN8Cl2lA6Nn8EQw3yDFfGEFcUisGIGqo0WZfh8xGG3E+LKcplMmQ7VqoKzgduBmq2CzyN6YC8RjBruSaL69lpWSyVQnB4CTsmwrUGiMkQ0MUA04gyQj8mQlV8/wH7HNuI1eMpHb09Z/9uD5/e+ckcrO0PL45ZrC/FyPANPxI+MvdjAzv/tXJeOSxN6ECcb2o9Es8wYg/pNgiCKNhOtjdWasMkkWiSKxZ6AvULdKVWkHuJkdij+n+xNXEFuwuVkQfwhqLn2ksFc49UAE8eNncqiXhNCUHGJGFNqs5sFQaIWaqgblqwKpzLr9E3KI84iqFNkp5ccj0/Zvp38Yvv2bU10e9O2bU3ddU2ww+WprAmfM+quXKjoiAkyKwBl0DOAZtXrPSrlKMxTJB6qILRKcu+qa6iePAZXnGZNHkz0+1aIYy+1X0bsQtJThCpYVeSrCjLgmYQBwWDZpCcm9QGpg6GEnXD4RnFHV83l5Leld+HbOroumqUjs9VsoqID3MEjSm6NmIlklakDSfzohoL5sQFPEojorUy4NA5qbr44NrIToCpXEMpbtt7sgvquDY+VIGFqYx9Qm5mtEBazDfPjY0CCDULLpRrSWXo/1rtWJG190MDGiqjfgsxYstshtqkIqZhqpbLDRLGcMnRlQorKVOquGTVOryAEdCceZD+I/9gQYgVZLCvYKzSx40viDbD5yzj7B6QT0ITHwqdGRefmaOJEyGuTJI/ZVRuD4l+pjVHX1dEk4ecAKODieU4VklnxU7aObYPHOnwXboTHpK73XnkZz2OrXt5FTrA1bBF+EM+Ex1JAnie+vIj/gc99jRKIJnQYiObi8S6YzW7kcCiKbkeckxRVNdXGVKp8Z7z3ILwIhYtRBeQJ+NzkVY8uuG8l2cXeZ58vB69/F0pIN5XmzJg59c2zl+IXxR0n+e4LgKe4BhRg9epovgTpgUCoSbC4EcpULZYMKgPIgyCCDEoRZdDH/t58MSWG4QypngEwY/Bq+nnpBTyBzWMXvN+pJMY2NrIFePh3a0ocbmjKi+qiIZfXK1gEVbV43H6IWKvV5zLbkHkUYJfVZgOl2ajHarhMbwbYI7Pqe73M2ZtZp7GkoT/OoMgLFH+udfUjq9a2gAI78DU459EHcE0ra2cbaf+Jd00dE18YPyrueP/E0oOVzPUYKeVR1QIs6QV8LQLOyM/MyAiggKjbIMj6FOsBZAvYcszenNqYV6DmdP9KFk69+ViPaDzd7i1HQ0XXQnEN9Onh/JmoSTxej0fwso/Z6c4n3rp18swBt6968MEGLP997tE5rfN/UTOmJXTLU2+tw2v3/20MzquuqBvV96YbhlTd8+SUPX+pKP3ngFBTdfHgypqJ+7j8xeCPvPckQ6aqAfNQjE1mmQqAKkKKdVCqvZAOsuQse5PNExrg2YkJY7DWVoivFlhLQ4VRpxNj3WoyuTQzoAz4UvLoV2QJTl0SwHk49iUycKfY8jN27vfsE/YGLv/JM+sAtLvrNlx4AAe66Nbupb959pcddAnsxHO8sIHg10RdlJjNIlCmHZzZhkDRyZyuN2wS2IUDxgP0VxGhl3AlU9hWpuJK7PKWStZoovHT/eSot/qM/ySxh7wL9sjmNbvFrOguESOfT1SoLSsrOzvXZrXmZLlEK/UpCrYYqMkZI5y2bwI1e1slNESKAOF4OunihVPEBa/JN9Jw9sv91nJBGmDfx9azh3Hp70s9Ul/Xe7jwPcc1Vks/7RVcSlExxv0qPgvHIU/p/uuJDZWfVdNw91uRvzbWnRpOc1BSN82GboZE86wikI9sliWzRbJwSqWCzWoioiiYgUuFFMQ6E2IbWJ9yTOOigbQ49V9sZs+yLfDoxCfZdbgZD4ISoo6Vk+L4MXKevB4/TxzxvgkZBGbELuC7SZZFyGMQJ3OzBZIoEBDLlBN5Yu8UyUKh1uMasBt4BQ6Q+3ApbJHJDrNM3EDHk7Hdy+IHSAk1cieoq5Id2KyoDVEq8OI61d9LczRDfBJgZ+IfJPt7+HI320XrLg+H72pAqRi+WoCqUo1IHCgP0LrurbSJ7XqEo1EzxPkgYT7k8vmoJhrSbCYbyc/3+QqyTaagzT8yZrOJuq4MjenA4mLu0JjoAZap6kmPv4Hk/KgGjxWlatGKSIR3nZKFkRPzwkjnMUEnDzKN2rjsVy9/3bVn64O/m7T7zEefs7d/sPyBJ6bdt+6OkTs7tv/GLJV2NB6Z9PobcS+RBGHM2KWLJoHM60HmTkmHeMwFtA9kUxowq1aH12u15tmQ1W1WJSRlDItJHuQaFkNqOjj5ehSo9fQ2yzRIUQCdgjLnHV0OV3jzofRIFc/Usf/DTw/sm+0On8KlNtv02XOmkun3tMyaLcxjh9gX7Az746rFks7W3ryu7cLD6wOdT/928+bNYMXxl8/SE1AvuyGa3S4oMb2QonpE67CYqCIFJPN8g5a55sS8VO4JsOhUQQSoNiQyOf4VzsLmPU+OHX7vDefOjVk7subnOhmMs3H/2rPZhRDxO0vKWFdJAegH9hXmJPUTjQbMHpVarQ4HV1Se4rYhpxmKaK4f1dCP5+r6MfgQ5MknTlWDOicc4ngWBMMWgUw9nSRC9n108uC7syxeXHZ6kH3qtPkzxVlLJs+Zq+MyrGAXDm9aMhFP/vrszzZ/8ZONKeUkpZwI2pFQJiBRkGqC4Hc6szWLJcvn1qhWE6OctVFNzK7K7qEx2fPNRkgadSd0h8FsASjHDN4OlyG3O2AQTsQNGpx1x90mvIXMrWDn2R+x/+I/sCleIj72wKTOiQ076JOL58xZ3N0E7OjEfhxm58898cDj11x7tk9Rkk3ofCkXLHl9NEcnRIZg9HghtfOKWMcgm65Y1WExK6JGbHA+uLK+SHYKOMMEy0F5FeFEdSGBiNTCLrKj7e27jj67uG583Y3XYRNd2L2CLlzd1PTatpIPs0ddPxSiWWK6MBP0VYwqUBTdHx1izc4ePFgY4HSSYjlPCGJBqM645hqvNxIM3phhR3Zsl+wD5etGxsx5ApXl0MBiUhMrLg6FqkbGQqrevyamZ6b3NuBdCZQfXqOxDFVfskPbW5t7K3toB87ilo3ORlERj2ejzSEEEgEf6v3JCR7rPT3ofMmV/CWYL8x8fkDXB5H+Je2v7tzNXmZHTv/rR4tKhtYMHTPl3ImSpRorWjhz0yt3z3t29JxZt9za3NDWLrQ81X/k7Z0HqVjQr/rZX7z+XxtXT/pJtj4uHL21ONQ+96U3nEKXUDV8bF3VgHo6aty0aePeBNutB8xuh2hwo/JoBkC4VzHbTCaz2aMImiYMi2mqBWHIVoExrsgHtcqe6ot3zY2kHMAh2VIV2tnRzvvnsqO4VJbVyX/Zd5isPL91b/w8AMHewofGbvrTfvDx1eA8H8DeJkD0gqgTsmJI8exWxeIm8ogYQQn1V/X2y1wDw2VGv4i7yuq2tltuacM38E3E+9asGVbf5RVaIHYuL2G6sa4dgrck6tMgvIEPvap7RExFZoUXZRDYmakuRqojl9gi2S40shOJpjYcOn/00BGjhuHSI7ONbZnu/9zVPFro6CrevluezndHSW1+BTs70IhoUJBlE6FUEkXVYbHbTSaLRbEiftXkcFDJ4qZKDxfCsyq945/s+RuuFEnQsGyoWMb7lkPyMoYNwccgYXh1GT++SiZ04NEsM74C77uLbZL0eA1LSIPfBmkocr0EmZJAEHanKDKR0uG3+dfhTxJ/LVdDBAXRqGhId7mMfkRWVmZmod1stlgKXHa7M090guq8TtWqZGGL26gZq1I3LBIBrfUmEgn5uYeEki4S9oYreHAbPz38SuIj4SF2tPG2+dPY0VPFzv4dd3fFMvs/f/ere9mRxttmzyIrFy7csi9+XmhZNeq2TXXNe4/Fi/i19VtTOm8HuXXesQIP9hjiuu2ik8vKRU1Imu6/6d77DdkSztvcwr0XhAm/OHfvm3yz5/YbAjTe8u6BFD6vM7q9fl5VSjZbJnK5MjzmYTGPqtBhMcVzlaqyJ9ahVuKt6RAp53Tm0fDqmYsXTZ+xeNEMKrIP2eVfffVjnIMpvJDSto7f/LqtbfOv2Wfs8Eps2oY1POARdolLsR5QrxOkcAGX3RTN90GaaQFeyFZlNQ+QE9nt+jAgCJMiZ6LMXjKrStUiV9wfC3M6Kwp6UsoIA/PrRKIptgdVUWnfbFVlRy/2dUx/Z/+Hd+05YbD9W5P0VY942CCp5mdt7Aj7/EV28ad0tUH2uCnJZyDpHENfeTwr8dBsmpHh9+ebFSWQkelVcjw2TZM53tjQsJjtu1k3caepMEWyUEJ4kxzs8YYjRneCd/rJrHtmiLMWH5su7P/w5IFpz15vyoR65YjdXrrh+PK2ws6n2db2ts8gy1RBnQMbRq/6egd+b/D0xtEJj6ILQFaVVzREM/zJyWHJLoo8X4KiMilRMkLLvPQKL6LqDcXewvLHN7Kjn/ZXBr4gzDOzv1rWrogfEFp2tcxDyexnC+zB73HkSn4oHlFRrq6HkE3PteVasr3ZQ2NelVqGxqjnW+VjmjKMO5qQSgJqgYl6ascEg4JQ/F5NDqFbPju3aMvIW99rbOs3Y+zShZFP//Tma+NHP1674rbVyxZdh2u3dAbyuvtUTCjoXxmqGL/gtjUbx/y54NoRxdcPKh//Qy5vCcgbEWuBJwZHc2wmRXG5LCbiNDk9XoumaENjdpuiiGA6MSluePcVd2BTCVxhGaQbPPXlTB8Ju3kXE9KkBQ2z57a99OvH28fshRLtwIgPgh+HX36ZZC6dfPbcyfjJG2/gMjwJMbcBIF5HZVEfcTp13QO1plszK0R0iI5hvdm3ceM6XU9pOXdv2Rlw0p3FamnnvH1v4FIe8bh0Vd2t7+4n78fn8YAnjq4NydpKWAn7WlG/qG5Foki4R9ih6rCZMRwa9ixLLzy1VNeM13thXuZh3MGacdV/FZglsc8xXMWahZb4soUzJiwnSxJ7AARL+2CPbKgzCkTBAhiSjbxeaqFyZmZWVi4UBjle3rJUlExJQaKBaEZiV+n87tqT8hmUlBi87syh3D+5REKk+R75MNvJ9uABS3PzJCFX/SluWCY4VTuWzNdaHsR92at4BT7X/bDQwpzLT9duvpX44n/3NN9xe9bwrn74MxAcIwvoZq2hm9pogSTyG0SUQFUliFi0Qg1ot1itNqg64Ywmq1vAypW1pzO92EiShpGrgtBcbXCCAF7O1uGx7x/HY9kTeAnbfOYsayODSJA9jVvjJ+L78H1sKbcSIAy3kgckKbTquurxCALmuYxP5YkNXNIEj1vV7BpgYia/uQBmS6QAvfSVRsGJ4Hb2GpH7TyI7iERw3buZFsmadxQPY0U3/vNX9bWRGxsX5mtg14ebZk8ZR+Z3uZ7f6jxvv7M1krwfTDtAOjOPHyoLMohkNQHDylAfC1A4KgR+Mw2NcYq+YvKiJytIsmk5r1LdoJmO7pVEYn5azUzE0kl2n9ofb4Sd/HQ33gS1roS8UTMVQGpZAP1X9U7pYK8xpoPXOsp+dPzmXHGHZx/7BPd5i+M0fJsuMDpDCqCfarWZHFSAglFyygq1po04qXvK/lRmrFahRcJEDhQmX/FZz6Ty49VB9neWm3pHj43Drjnsy9Oe5GvaThLkacGoYrbINmOkyGGhNpFvtL8sKXFyn8RskZgcMdpkyA7VyEeJNz5xfeIUycNcvmx0uS5CXRJCI3hbB9VSP0LJ66fTrtf3Xjc5eq4XoRH8Ov+eVNLzObrK5/X8c9B8f7AxSfWnBIgMMyCE3WwyQfFh+d65HQcx5nYIn9uR+hf8fm1ycMfUN7COT+4QNBmwb6GwIjWXBPmGH2maz22uj7lDCq2PKf5/m28E85OVH1436Z65kybPmzuJfMQ+777EvsCuS//CChn03PPPP7el47nn2CfsEFSo2diDK9hhPr8FZ4sY/H2Vs6nfO5NkDCUFaIQdpaL9Ft/etfg8Bo99eJ0yxJmcS6rm9zjgdBnoxmierDt0iI4sP8aZOp9MclrqYs4Qgd/9V51M+naE9M4mVaTuOPPJpKpuimc/M7Zfw+jR68f86qEzK46dX/TiLgJBTGaObhgQjo4avn/B2G3rf/ji4vsSM0msXagGuUKoOdrfa4wj5btkuY8tP7+oZxjpXh9JjCPxEaWCkDGRVPj9t3IT+ef/5TgS7ft940gEeeEkC8F+FmCab0wjeXRRdEs6FnU+jaTrVJFVWvjvp5EKvzWNJMlUWLiNvR7/KVnDx5GCJsHkb84+lclW4nmH6SPdPz9edjx/wIOF7G2u3VaQqVyYC5VYQ7QPn0fSHZRmu/x+k65nQQViTCP1DCOpxjBS4TfaHCiVDyV1+r+dRCITv2MSCeI/OYlEJOQ34j3CdgkNwmxAsH5RtzHjI4om3v1IjPioqAB9u2jmIxhXTvjAKskZn+QeNeJBwvs+xjQM6xBqhOXGPMbQaDB9GsaWp14xEBMyBmIKr9IH+n8aiiHC9w7FJBBTejQNaROImV4NwCfRUFDweGzmnBzNRvsUFSpBXyAzALVAQM2EhDLTo+hDY5qSyW9Q85Ol1QVwMm9lz5339KJANCKKH7K8HA4Z7OnTRQJk1g+nSLw0IPPYp+z0l789dOqMKE5/5+CJkweP/MDkx+T4w+sLX3yGVwgn/vl19YVmpq3cjCuw1ejXrUrcyTTu9FLk3IEg1aEoNVuauAu7E1fwjvP/AC9tHfQAAHjaY2BgUIFDDyRYyrAIDPczXGH4yijMGMrYxHiByYKpkekOszlzIvMVFgOWDCiczPKe5T2rMetk1qtsPGzubGVsp9kZ2A3ZY4Cwmv0g+x8OO45ajsucapxtnGs4H3IJc+VzbeR6CoLczGAoBYQl3Cd4WHjCedbyvOft5j3J+5XPiK+SbwLfG351/iz+/QKiAu4C8wUeCsoK+guuFvwgZC9UMgpH4SikKpwMhieEflIbCrMKC1IZKgobjsJRSAUYLzxf+JyIlEi9yElRRVFN0WDRaNFdoscgUEwNDq2JgwAH057uAHjaLZXNTttAFIUnIEo1WQRLfYIq2E0khGQsDZ54mR8TpCix40AS9yG6Zt0lL8BDsO6eh8i2D4C67LLpma9d8OlqfO85ZzyDY4zpGHP+y3Q6yw/GfOz8NGemf/wmOjMQc+hhYT6J4+OrOD1+F2ewhPPjm7iEK1ixXlOvqRvqDXwUu+bK/DA9Ex9fxCFMYQadkvTM7fEg5lLoGQ8L8UJPX03EbMRsxGzEbMRsxGzEbMRsxGzfnOlpX7MHcQivOlZMqTPo6Mnl0tdsILMn52H9pCtemp7WL00E+5q61NSbmB/fRQ9HrBeqYxxjHGO8YrwSdBJ0EnQSdBJ0EnQSdBJ0vui9PelMesoz0FTgZ/0NmL3W7loxph7CFGbQwVvpXEs/1B4WcrzW7jSr3bUmJVVKqhTllFQpqVJSpaRKSXVjen9+ixHs6xRueJqhk6GToZOhk6GToZP97ww6jn05c6F+x+4cu3PcTMe+HPty7MuxL8eNdbqfrTilcwZLOIdLpXK6n4EVKzX1mrqh3uD4SL1FeQf3sIVfle1WOQ9iBPtKnmvlRYxgyJxr/VWMeTqEKczgWLO50gbOYAnnPF3CFaxYr6nX1A31Bj6KHnePu8fd4+5x97h73D3uHnePu8fd4+5x97h73D3uHnePu8fd4+5xH3EuI85lxLmMOJeC0yw4x4JUhVKFOubpEKbwX/9Y+QulCpzBEs55Gr4wBV+YQqnCek29pm6oN9p1wRem0EkdzFj/Ee9mrLsd2BUnrEw43wnnO+F8J5zvRFN6Sv+E/qm+WAMzPTmHXbFEoUShRKFEoUShRKFEoUThTgpP5k4KgV3xHoV7eu7pWXAWC85iwVksePML3vmS/iX9S/pXrKxYWbFSsVKRqiJVRaqKVBWpKvor+mv6a/pr+mv6a/pr+mv6a/qb8F0Xw81pSNuQtiFtw81pyNyQudF+1a/9VuaBd/jAO3zgHW5R2/J92PJ92HJDtkxtmdrRs6NnR8+Onh09O3r2JNmTZE+SPRn2ZGhRaFFoUWhRaFFog4IqfVtEfUPEHHqoXz1Rv3qifvXEGSyhfvXEJVzBivWaek3dUG+g7uSJxcviZfGyeFm8LF4WL4uXxcviZfGyeFm8LF4WL4uXxcsGr9PncOtOn8OtE3Xr/gKpyo7CAAB42nWSP28TMRjG37uktFX/DAgJVHWwxIJQc7lkATogJW2oKkWtRFEnFvfOvbhN7k62oyj9CoiVGSSWLnwAJGZGBsTEh+Ar8NjnpC0tOdn38+vnffz6zRHRRvCSAqp+LzAqDmgZq4pDqtNHzzV6TO8812mdPnheoFX64vkerdFXz4v0eu6zRA/ou+cV2qTfnlcpmvMaRcGy53V6GjzDiUF9GSsVcM8B3Q9+eg5pKfzkuUavwonnOm2G7z0v0KPwm+d7tBH+8rxIn+c+S/Qk/ON5hZ7XHnpepbdzXgNrz+v0pvZjV2bSyAuRspQbzpKinCqZDQy7ZO24FTcwtbbYXlFkQ8F2ClUWihtZ5NFhKXJ2xHPNpGacGcVTMeLqnBWnMznPUzbiU3YimBKZ1EYonCNzlghlON5nYyV1KhNrqKOOTkSeCsUa7Mq8WwxT1h1LzK04PhZKQ8taUSu2GitpWMk891qJA2PK7WZzMplE3G8n2I2SYtQ001KkQsssh2M0MKNhX0KiUd/Y+ZiBYJ2SJ3j5nS02O70dxde9nSoqVNYcVkrd7O/v9A6Oeg0oaZckZRgG44IEpcQwONYclFBBJU1JOdUAUUaXGG2KqYXR8NSiLUT3oC6gG8KH0Q5YIdvO3PkXlONDPERMgBgdIZ6TBkk32xONU6dQjPBWdI5YQae33G2mrdWqpnifuKjCnDk3A1L+PtKdlriIvVe1PqOxu5eGRmJ3VqFGjR3MiasydVkMN2V3Vt5FztCd0oWf9Gx7E9Oxy9Xe10YjtzPzmbk05i63z727i/afMIhuUxPPxD0R9m9mJz43cjSC0qBXpeuKcHVl0FY1Rs5zhCr6rhvCVVb1b3ytHgOd7XQHPhy6anUzx34L/969jRPi/9Z95RW5mjPsDm94akT6tI9+9OgAneu5bw+efwFTLA7bAAAAeNpjYGYAg/9pDGkMWAAAKe0BzwAAAQACAAgACv//AA8AAQAAAAwAAAAWAAAAAgABAAADqQABAAQAAAABAAAAAHjaY2BkYGDgYjBhMGNgzEksyWPgYBBgYPL191FgEAvy91VgkGFg+P8fqAaFZGAAAPWACoJ42o2TS2hTURCG/zmTtPWqfcZYY5RYtBSRolG7cCEiWE1JjXRRimAgCBbhNi0kpeCyre9HW1973enKlStXLkQ3rlyIGxUVRESKdOHK9r+Tg2gqIsP9/nPvmTmPmbkQAAHK8hESlqplNKEVbrCQz6BnqDCYwWFgeRlroJxZS99mtCGBjUjZ9wAxNHB2HQQtaMcGdGKzn4mjkVwPxxU7kMQmpLElPDtawiPjY+OTsDw5hqfG58aX4fjpEK+Mb8ajL++Mn42LExF/GH9GlFilFFYlMLYbU5XK7j3SZdxpzJJZOWA8ZOwn90reOGQcqUarFY1njGXeV3i7ejauYtMvOpr+RYWZ+pPORv+v0VNPqaNj1htWacDsb0U3etGHg+jHcQyj6KNOeD3n9aHXZ16/eV2qqbR6TXrN1m4kx6zOcV3Qm3pLb+sd23uABrylCd7THD7QFJ9oMb71spd24QbmMI8FfMFX7reI71iSkzIqU3JP7rsX7rUe0aP0Fr2rD+xWKQQ6o7N6Xi/oRb2kl/WKXtVrkQ97Lf2bT52Hzlo9Omhgt6a55rROs66O1ePY8pioRdMnQZ8ku72T3ZtiZ6ftFDPcCbUIeojF+QiO/hXRjJjO6bxkZFvUGbJddjB5ORmwk/dZD8X5NyUY14UeV+RZcyi4U6Z5vU6/nNtPFtw+Mm/nza0AakKEuQAAeNrVmHlUE8n2x9NJCPuiISCrDYOgQKCaEAkKIoIPkM1hHxQkxBDCFl4SVkFJGIOAjiDgKCoGQQZxH4GfMAKKKIij6LigMqIoDj5wVFDA3ddJAHGZ+XneOe+Pl5ymqVvpqlt17/fTtxuDwUDSr+SMIYWjZ02M9EMKAkKSH0HRXOQuGleF5LFiIckFNTlhIQhRBooEOQs1HFZXDgPoBCULAoSHhHZYCC/2B98Cy2kW/T2GWfoYB+nXFxOJ4WE4mDgME8NHj0WSLzCaNhheczY7qKjszPmjgjPuvw9aDq+oenoYFgtnhAEhLh0IsZFiHBbCYjVoc7pfvaAfLnteMGBadz30GlCdchWSQ53yl/qIC8QTiNhAf0QbkCQNJaJaEJPL9mezEixhjwSGFWIB5kk6cETjyQ44gB3PhP359PhEdgIL9mdyk9kMJg92cQaG2qrADsxHqED6CdVWRWzQpq0NhWpPtQ8FK79yUltgI5vU4v+bVNLH5MJk2M0GCHZPXyQkh8EJNmGAIBcrEGDa6kb8SCc2iCLmaS1bYe1ZGJtT+IwaEEIdvDw/PNLb71vbf7auiTLI7bht3hajNGZ3cxu/cGzLoSN1yVuH9y1jLHWzilXe4uNpsfFxyLL8q/L9upYvhDUhNy8seUY+mdS7aX/7DwalcV4KJYa9PU9YfdxWj9ayCIe+e81aFYxUtuaag2QsDk2iCkEbEJwCtgQFNPpycvIQhJ8LTIHJZBtAolnRfH7iAmtrDoOXaJWMLp6HLtCKwYkHKuiOGBAh6D0eCzCAImnNxlsCczBXbCo2ERlPXMjgxn10nTWfxyMz6FaoHWhJLpojGUIFKE1OilMAahK7usSOx2EJJ4GhpD0Dj4ankghmIOrotkqjQQjwd0bINp+kEk4IQZjlZzw7TLLu9KuatPbqHi3HllcJySrZJIGdklDN8kioNr3uhty7DT3DhYXHgnQXVw1taabZH0maz1+wzbffrnF7bmfJEoMjDe3iTcF3X11bjV9C9YEuU/Zod3jXmLWP9Im8sDTv7NSzb/zvDt0l5Nyu3FoWrrLt3t7mFuH60xF9dw7OvdG+13P1rXa9FU0H7BWu0YzLKfnWeaVDJ+SNnFydFeXrmPomJ9yvuGYNlXedw9ZqdgW0a1VkrXyZtiiMm7lBu8zSZU+n/8VMxzHzBcd9izF745Wyw16G+z+fdSxYPfH069GDJWI17d42rayIc+oWCSL88NDzVLPLcmce264Ib/CwGaGg6mtDD/KE+txadErubPL7h8t4T7y7KlL5qfoE+dOUEOqMkABR0lAgqgQzeXwmNwF2oScyEU0wU2KWJyq7JnEj6QnJ7Lg45mQ8lNB4RNNT+EzEAOhJDMpETZkBdmFy+ewoNoPOZ3MSkNnAQBY/rYluiZZ4k1KakC0FVartB9lKmpRJ2f5XWCGEjD+VqxBSx6B2Jawko/Z1/lz56wX4sFJm7oGcpKe1PsN3Tqm3sOhNFav1b/3yspOy/3uQG7J2Y0/s7fll6i2XH6WOpFSt5Ti0FB1WbYx+Hlfc2eRH3u/uOFp/LWyVHnb3K+tYw8rxitIq3Q5s3zovv/tqEY8W669tUO11aq+9k9O0Kj0GscJtFxCr3eCLCE81mHwh1ZZSMnP7zIbeaOuaP+635m00P51vlBPVlB0SzElqcagxzQnr1CA57P5+MOCUUkLbuzPLbjfIz/jROKNnkdllw9RHu5Fzw38Y6/S0HXNzKdVdJTYs6A8ffZwxnLk/Eto86q3ce8k4qLrkwqENyYceN6o+6/e+KX4dLT6kufBYzqlfJojRAwQ3/kNizJwihgIgoCcshAHOMm4sADQwX2wrthGBv+KGLFemp4qLs5QiRClF/g4hEAH1UIoQNDMrdYD2ZH7jiCooQtBEo5ERMpXyKUhQTi+LfTkY0uqqj+SmbbfY2iI8AF3X97pwJC8k4Y7CvIrwjs4i4gDeT/WJm5k1hnak/1yRT+lV40jSuJOdkW8ikjWcT8s59vDhj5h3XYFbfUx+22fmk37o/+jOz8wvDpy7GX77F4v1i+p21d3sC37fXHtm7WiXStnTH99ZXFnop6dHMxt3WgaE+DfowZzQMdPPtO9nq1l936nPW3/AeGDlpzpe9ZXKsANUmUKtXOLoPB5MgZcnRcaxGfByLjuezk37WLGwcxI/msNl89Ok0rQHVBvkgzQlTTApTUH9V3owAQFlotYHbXKTeHzYh8lP4XBjkYXAXvYDmwAmN54Hc6LgJB4TpvNhSYbw0BRJSUn5OEW4iXR4LmMesEe9s5LF12xq9MmFunBWM6W3aQkAbACwJ9t8jfybWQa1ETUaHpwg7Yyoc+Ei1WvDB376Z/YP+bkvNuBzSYRG8vdGJf2Xdy73ev2bcdOtkZ+pCw03n1Z8/YZoFdqSm+G4cI7h2LOQNTufQ3VnlY5nXWw249NZZt4xDx4J6CFpFXe1NWaSzI70eduus3CDXRt6o0yi8i74Ns4+Q+sIKOjjjulEJcU0eER30dJUa0B1j2WEe1l3jSa0L7ubVgjsiVtxCzIWB9QfvGutl/179Qy/Rdhj3RZvjep/WlmhrryvSmO5mq2V908Xz4XPubrxxLOEjHknoLA3SE7otY3rWSEbdMQt1KeDFhVGAwVj2Q+q/4xIDV8Tkf02WDnMWZUREHHdxeiJTP5CqAfdke4vSjlRYoPxbMACTIJyhMgdEr1YCslr40AQmDspTSykpf+X8WMk8oD51C+xwFBX/+9i/ZnI46ewpIKng1XlYeIV4DsQDAK1FNGsZjGtWewotHqdDeQn6le85uYHV3RFBzb9EHu6KyvmqvssyzU6VmCO1jcTFIrjsDgfz5vMk9okIxnIwKMFNKfAg536D/cfQhKRAREtowBaRomNRfBfATGRQadIAThPxjZjAFcaAn1EF8yS5f4MacpTXKYAR5W5rIbXwmv+eCm22jSxo9ypeLYCuY26o7LccOQL/MvHnbxdfMN5D519hFSd2g7OFjisXTJuUt+fzdPGr8Nr7Cy/90pgPXSy03WAe3d5faAGnJ2wdUt/6bcxtXbI73vJQxsx7Qa+A942jetf+DS/YgUyn8Y0p3eupulqaKQuTUaeidJx6hGtx8J2jeVHJQv1vuvLftDksZcW9KDXOUUtRB0I5YhoHfN6gn9R95+y0jpJWvHL/TkbdHSzP6tj/lfxg3IVvcrOxn76kwoN0Ka4eunjhUmSTlqgqXqj49IZ0ahzfD5vshaTJxKCOZFJ3AQEzQjpDmiSvDkJHH5aIhP2QLUgmV26EYuAg2ydVFc2i82nx8EerlPOkmFvNoPL4XGi+LA/+ieFzmXCQfQ49mrZfSHZBpklreLxyprqAZKxfROZXGkfb3Jm3F/M/LePR8Wu4hJ2RqDqpR6tTTbUPC/K/nC43KvbPIfWvW3v4qc6HsrGhv6+rS5Vnfn7gp4kuBOq5Uj2hoyFJjMLGrZ1dSpQM7n33YLfpp3PWzawOJFMZaw7lNXVdvjG6/Fzb3JvdFeKexRH9oyseXIh6dQ4c/lq411NmScOHvf8NWSpmvfl77y8J2mXjdJunXTfDYjS55yPkCOfBVxlcnUEaL6I7cRUEWVSrjwGhSyLL/kz6br4u0x2ShXsKkOndJSP0Wn+leiU4PALhRAOJE2jkATNX0chp6lfYb+4Ijqb/jcrYnLBbIkv3+DR7Mj6MmpmEBRl61yCOobuJV4DTaQPbyH0ZDcWDLrTX3q88/nDOOcOy5mkfe+3x2vVLrZuv85oelpX9CCGG9k3+psD7XG1o8KqRjeBcNUKT4/nBvAr9SLFSwY6Qa7aezY8e71p16FxVWqvg8oB1+KIpeY73u3geC08astK1BC9D7VfGXo/TrifmsH0fLstvo5U7LFzQ6JGs+PRyJLantqrtx7uci5Y+y6zoXLLUMKIcd7ZlPneeaHK/nLIFYu5h/36NqXH1qW4NqkcfB42x/L+hTywyBO3M62zyueQcuuvJvLKp4qFYxrDjQX1O0pvrHQgDg9iCbPMvB1yOZS8K6Lef4VQkhyHitj3XDk+mLiua+tvBVWVVjmd9zKKLhiJaOx7SAizNyLa/IkIcSwUiwwsBAHB+f9Z7H0B6B9eLYkTgca0jFBBJPrTmcoFRRyiMv1FFkqbDy1lRA1M7yWBbz5ciEfQ+99LO/ujC4j+6ZR29Vh3e5ViIH/R6xMe4QVZmbbDCSucN6eCldhIG+qKy8mKSlWeF90VeqjpsUVD/zKdcySSQioraa0NzLQu+7UQ5yPoyE9+nxtj+MfehvxduytesHP2KIgG7bqOBqlsnLt2MGdM5NofkNRVas2q8X0Lq4w+Mjo0vO93/VrfBTdOjC0KtGxeAL03jXP1rd+8PWUuTCqX4EcIrfngPAERQnGoKVoSetZ/5VH4Cy/rpkUlDC0vpsVA+cMbRwgNwVSPHKKO3sMQQAVUZD5aedBCPwvBcOXuor4C5Su3nNfEna/+s/BOwbOIz0NQUEjM1410fIh13VxyYPtF7Rr2jrNOjo0zr1VeD1Wp7N1lqGAWXCDsxi/pXP99U35pfBHHfJQXzksf7CY7PygZ6O4w/Qc+Va/u2hXh8djRoOdur6syx65n1I/MLFGIOO5cs4os97TmZcRS23HoW7UgjY62U3fXnYRt5E89kGP5s5J+2o3B/BsXu/99AA=="}]}],"sounds":{"enabled":true,"sound":[]},"navData":{"outline":{"links":[{"kind":"slidelink","slideid":"5bOFdDIvZFR.326","slidetitle":"","displaytext":"An Evidence Based Approach to Obesity Management","expand":true,"type":"slide"},{"kind":"slidelink","slideid":"5bOFdDIvZFR.296","slidetitle":"","displaytext":"Learning objectives. By the end of the session, learners shoUld be able to:","expand":true,"type":"slide"},{"kind":"slidelink","slideid":"_player.6EEUL2gsfaf3.5mYqduNiKEj","slidetitle":"","displaytext":"Guidelines for obesity management","expand":false,"type":"slide","links":[{"kind":"slidelink","slideid":"6EEUL2gsfaf3.5mYqduNiKEj.5WFIATwqhqm","slidetitle":"","displaytext":"US Preventive Services Task Force guidelines","expand":false,"type":"action"},{"kind":"slidelink","slideid":"6EEUL2gsfaf3.5mYqduNiKEj.6iCaAYQVcGQ","slidetitle":"","displaytext":"AHA/ACC/TOS (2013) guidelines","expand":false,"type":"action"},{"kind":"slidelink","slideid":"6EEUL2gsfaf3.5mYqduNiKEj.5jznlH48vCP","slidetitle":"","displaytext":"AACE/ACE (2016) guidelines","expand":false,"type":"action"},{"kind":"slidelink","slideid":"6EEUL2gsfaf3.5mYqduNiKEj.6OWXDXD1CNx","slidetitle":"","displaytext":"Summary of Guidelines","expand":false,"type":"action"}]},{"kind":"slidelink","slideid":"5bOFdDIvZFR.343","slidetitle":"","displaytext":"1. Healthy lifestyle recommendations (Adults)","expand":true,"type":"slide"},{"kind":"slidelink","slideid":"_player.5WdlbLzESRJ5.6WDOmTLj0qz","slidetitle":"","displaytext":"Comprehensive intensive lifestyle interventions","expand":false,"type":"slide","links":[{"kind":"slidelink","slideid":"5WdlbLzESRJ5.6WDOmTLj0qz.5xPys86HifW","slidetitle":"","displaytext":"Components","expand":false,"type":"action"},{"kind":"slidelink","slideid":"5WdlbLzESRJ5.6WDOmTLj0qz.6hE373lA8Lc","slidetitle":"","displaytext":"Effectiveness - Evidence Based Data","expand":false,"type":"action"},{"kind":"slidelink","slideid":"5WdlbLzESRJ5.6WDOmTLj0qz.5ndLqHTfqR5","slidetitle":"","displaytext":"Diet - EBM Recommendations","expand":false,"type":"action"},{"kind":"slidelink","slideid":"5WdlbLzESRJ5.6WDOmTLj0qz.6fqgR2UlDUj","slidetitle":"","displaytext":"Physical Activity - EBM Recommendations","expand":false,"type":"action"},{"kind":"slidelink","slideid":"5WdlbLzESRJ5.6WDOmTLj0qz.69tkv82yzur","slidetitle":"","displaytext":"Sleep - EBM","expand":false,"type":"action"},{"kind":"slidelink","slideid":"5WdlbLzESRJ5.6WDOmTLj0qz.65f3NxzbfZl","slidetitle":"","displaytext":"Behavior Change - EBM Recommendations","expand":false,"type":"action"}]},{"kind":"slidelink","slideid":"_player.6Sqtxg7xDxZ6.6MUudkdrqA5","slidetitle":"","displaytext":"Myths Debunked","expand":false,"type":"slide","links":[{"kind":"slidelink","slideid":"6Sqtxg7xDxZ6.6MUudkdrqA5.6EjuPV9LgDm","slidetitle":"","displaytext":"Diet Myths","expand":false,"type":"action"},{"kind":"slidelink","slideid":"6Sqtxg7xDxZ6.6MUudkdrqA5.6qIVbOkDEOA","slidetitle":"","displaytext":"Physical Activity Myths","expand":false,"type":"action"},{"kind":"slidelink","slideid":"6Sqtxg7xDxZ6.6MUudkdrqA5.5nfncEzZ8Vv","slidetitle":"","displaytext":"Behavior Myths","expand":false,"type":"action"}]},{"kind":"slidelink","slideid":"_player.5hWGJrlGQyp7.6Dk5zwu4z1f","slidetitle":"","displaytext":"Pharmacologic Therapy","expand":false,"type":"slide","links":[{"kind":"slidelink","slideid":"5hWGJrlGQyp7.6Dk5zwu4z1f.5l6cdZohlw4","slidetitle":"","displaytext":"Indications","expand":false,"type":"action"},{"kind":"slidelink","slideid":"5hWGJrlGQyp7.6Dk5zwu4z1f.5jpOxqQEDND","slidetitle":"","displaytext":"Effectiveness","expand":false,"type":"action"},{"kind":"slidelink","slideid":"5hWGJrlGQyp7.6Dk5zwu4z1f.5sV9TlcDIb1","slidetitle":"","displaytext":"Tips for Prescribers","expand":false,"type":"action"},{"kind":"slidelink","slideid":"5hWGJrlGQyp7.6Dk5zwu4z1f.5pK8hDqVPnn","slidetitle":"","displaytext":"Mechanisms of Action, Dose, Side Effects, Safety, Monitoring","expand":false,"type":"action"},{"kind":"slidelink","slideid":"5hWGJrlGQyp7.6Dk5zwu4z1f.620TM2A8lcY","slidetitle":"","displaytext":"Monitor for...","expand":false,"type":"action"}]},{"kind":"slidelink","slideid":"_player.6WjE62rrp0K8.6opxseLxK2u","slidetitle":"","displaytext":"Bariatric Surgery ","expand":false,"type":"slide","links":[{"kind":"slidelink","slideid":"6WjE62rrp0K8.6opxseLxK2u.5fPP7viHH5t","slidetitle":"","displaytext":"Guidelines from AACE, TOS, ASMBS (2013), ADA (2017) - Indications","expand":false,"type":"action"},{"kind":"slidelink","slideid":"6WjE62rrp0K8.6opxseLxK2u.5cSktpyPy6D","slidetitle":"","displaytext":"Effects and Risks","expand":false,"type":"action"},{"kind":"slidelink","slideid":"6WjE62rrp0K8.6opxseLxK2u.6ES9y8IYtow","slidetitle":"","displaytext":"Role of the primary care physician","expand":false,"type":"action"}]},{"kind":"slidelink","slideid":"_player.6Usrq6znE4Z9.65a13OWWx0s","slidetitle":"","displaytext":"How to manage obesity in a 15 minute outpatient visit","expand":false,"type":"slide","links":[{"kind":"slidelink","slideid":"6Usrq6znE4Z9.65a13OWWx0s.5yI53hjII2G","slidetitle":"","displaytext":"Guidelines","expand":false,"type":"action"},{"kind":"slidelink","slideid":"6Usrq6znE4Z9.65a13OWWx0s.6pyr75RMUPh","slidetitle":"","displaytext":"5As approach","expand":false,"type":"action"},{"kind":"slidelink","slideid":"6Usrq6znE4Z9.65a13OWWx0s.5uutonCRSl8","slidetitle":"","displaytext":"Motivational Interviewing","expand":false,"type":"action"},{"kind":"slidelink","slideid":"6Usrq6znE4Z9.65a13OWWx0s.5tItiomFR3N","slidetitle":"","displaytext":"SMARTER Goal Setting","expand":false,"type":"action"},{"kind":"slidelink","slideid":"6Usrq6znE4Z9.65a13OWWx0s.6KraMQSL7Xy","slidetitle":"","displaytext":"On-line free tools for lifestyle change","expand":false,"type":"action"},{"kind":"slidelink","slideid":"6Usrq6znE4Z9.65a13OWWx0s.5mlbMFOGCkV","slidetitle":"","displaytext":"Other Resources","expand":false,"type":"action"}]},{"kind":"slidelink","slideid":"5bOFdDIvZFR.383","slidetitle":"","displaytext":"Take home messages","expand":true,"type":"slide"},{"kind":"slidelink","slideid":"_player.6GSrj9ltCBN11.5V7gGQZlmyv11","slidetitle":"","displaytext":"Quiz","expand":false,"type":"slide","links":[{"kind":"slidedrawref","drawid":"6GSrj9ltCBN11.5V7gGQZlmyv11"}]}]}},"resourceData":{"description":""}}');
