# Supplementary material for: An Evidence-Based Approach to Teaching Obesity Management to Medical Students
Source: MedEdPORTAL. 2017 Dec 20;13:10662. doi: 10.15766/mep_2374-8265.10662 (PMC6338064; doi:10.15766/mep_2374-8265.10662)
Supplement: Supplementary file 1 — A. Learning Module folder B. Survey Instrument.docx [file mep-13-10662-s001.zip › A. Learning Module folder/html5/data/js/paths.js]

window.globalProvideData('paths', '{"Lib":{"commandset-0":{"nodeType":"g","children":[{"nodeType":"path","id":"path-1","fill":"#FFFFFF","fill-opacity":1,"d":"M0,0 L720,0 720,540 0,540Z"}]},"commandset-1":{"nodeType":"g","children":[{"nodeType":"path","id":"path-3","fill":"none","stroke":"#1CADE4","stroke-opacity":1,"stroke-width":1,"stroke-linecap":"flat","stroke-linejoin":"round","d":"M0,72 L0,0"}],"className":"eventable"},"commandset-2":{"nodeType":"g","children":[{"nodeType":"g","id":"shape-5","children":[{"nodeType":"path","id":"path-5","fill":"#FFFFFF","fill-opacity":0,"d":"M0,0 L663,0 663,194 0,194ZZ"}]},{"nodeType":"g","id":"shape-6","children":[{"nodeType":"use","transform":[{"type":"rotate","args":[0]}],"id":"text-7","data-reference-type":"text","data-reference-id":"01","data-shadow":false,"data-rotation":0,"x":0,"y":0}],"className":"uneventable"}],"className":"eventable"},"commandset-3":{"nodeType":"g","children":[{"nodeType":"text","font-family":"Tw Cen MT Charset0_ 6TgBD91584B","font-size":"32px","fill":"#1CADE4","fill-opacity":1,"children":[{"nodeType":"tspan","x":"130.809021","y":33.952,"children":[""]}]},{"nodeType":"text","font-family":"Tw Cen MT Charset0_ 6TgBD91584B","font-size":"32px","fill":"#000000","fill-opacity":1,"children":[{"nodeType":"tspan","x":"130.809021 155.489021 173.149021 190.809021 208.469021 226.129021 233.1490205 249.1490205 263.1690219 289.64902190000004 305.64902190000004 323.30902190000006 333.9690219000001 351.6290219000001 362.28902190000014 369.3090214000001 381.6290214000001 408.10902140000013 432.78902140000014 439.8090209000001 459.1290209000001 466.1490204000001 481.9890196000001 497.9890196000001 512.0090210000001 519.0290205000001 538.3490205000002 545.3690200000002","y":34.452,"children":["MagdalenaPasaricaM.D.,Ph.D."]}]},{"nodeType":"text","font-family":"Tw Cen MT Charset0_ 6TgBD91584B","font-size":"32px","fill":"#1CADE4","fill-opacity":1,"children":[{"nodeType":"tspan","x":"134.233978","y":72.352,"children":[""]}]},{"nodeType":"text","font-family":"Tw Cen MT Charset0_ 6TgBD91584B","font-size":"32px","fill":"#000000","fill-opacity":1,"children":[{"nodeType":"tspan","x":"134.233978 153.553978 164.213978 174.873978 190.873978 203.193978 210.2139775 227.8739775 236.5539775 261.3739775 277.3739775 288.03397750000005 304.03397750000005 314.6939775000001 330.6939775000001 341.3539775000001 352.0139775000001 368.0139775000001 387.49397750000014 403.49397750000014 422.97397750000016 447.65397750000017 463.65397750000017 481.3139775000002 488.3339770000002 500.65397700000017 507.67397650000015 521.6939779000002 537.6939779000002","y":72.852,"children":["AssociateProfessorofMedicine"]}]},{"nodeType":"text","font-family":"Tw Cen MT Charset0_ 6TgBD91584B","font-size":"32px","fill":"#1CADE4","fill-opacity":1,"children":[{"nodeType":"tspan","x":"22.6090145","y":110.752,"children":[""]}]},{"nodeType":"text","font-family":"Tw Cen MT Charset0_ 6TgBD91584B","font-size":"32px","fill":"#000000","fill-opacity":1,"children":[{"nodeType":"tspan","x":"22.6090126 41.9290126 55.949014 62.969013499999996 76.9890149 92.9890149 103.6490149 114.3090149 121.32901439999999 130.00901439999998 154.82901439999998 170.82901439999998 190.30901439999997 209.62901439999996 225.62901439999996 239.64901579999997 248.32901579999998 258.9890158 276.64901580000003 292.48901500000005 306.50901640000006 313.52901590000005 329.52901590000005 340.1890159000001 347.20901540000006 364.8690154000001 391.3490154000001 410.6690154000001 426.6690154000001 433.6890149000001 440.70901440000006 456.70901440000006 474.3690144000001 499.1890144000001 515.1890144000001 534.6690144000002 559.3490144000001 575.3490144000001 593.0090144000001 600.0290139000001 612.3490139000002 619.3690134000002 633.3890148000002 649.3890148000002","y":111.252,"children":["UniversityofCentralFloridaCollegeofMedicine"]}]}]},"commandset-4":{"nodeType":"g","children":[{"nodeType":"g","id":"shape-16","children":[{"nodeType":"path","id":"path-16","fill":"#FFFFFF","fill-opacity":0,"d":"M0,0 L574,0 574,216 0,216ZZ"}]},{"nodeType":"g","id":"shape-17","children":[{"nodeType":"use","transform":[{"type":"rotate","args":[0]}],"id":"text-18","data-reference-type":"text","data-reference-id":"01","data-shadow":false,"data-rotation":0,"x":0,"y":0}],"className":"uneventable"}],"className":"eventable"},"commandset-5":{"nodeType":"g","children":[{"nodeType":"text","font-family":"Tw Cen MT Condensed ChaCACAEB00","font-size":"72px","fill":"#1482AC","fill-opacity":1,"children":[{"nodeType":"tspan","x":"70.532486 100.547486","y":58.604,"children":["A"]}]},{"nodeType":"text","font-family":"Tw Cen MT Condensed ChaCACAEB00","font-size":"72px","fill":"#1482AC","fill-opacity":1,"children":[{"nodeType":"tspan","x":"101.532486 131.547486","y":58.604,"children":["N"]}]},{"nodeType":"text","font-family":"Tw Cen MT Condensed ChaCACAEB00","font-size":"72px","fill":"#1482AC","fill-opacity":1,"children":[{"nodeType":"tspan","x":"146.657532 169.922532","y":58.604,"children":["E"]}]},{"nodeType":"text","font-family":"Tw Cen MT Condensed ChaCACAEB00","font-size":"72px","fill":"#1482AC","fill-opacity":1,"children":[{"nodeType":"tspan","x":"170.907532 197.1875346","y":58.604,"children":["V"]}]},{"nodeType":"text","font-family":"Tw Cen MT Condensed ChaCACAEB00","font-size":"72px","fill":"#1482AC","fill-opacity":1,"children":[{"nodeType":"tspan","x":"198.157532 214.62753320000002","y":58.604,"children":["I"]}]},{"nodeType":"text","font-family":"Tw Cen MT Condensed ChaCACAEB00","font-size":"72px","fill":"#1482AC","fill-opacity":1,"children":[{"nodeType":"tspan","x":"215.657547 245.672547","y":58.604,"children":["D"]}]},{"nodeType":"text","font-family":"Tw Cen MT Condensed ChaCACAEB00","font-size":"72px","fill":"#1482AC","fill-opacity":1,"children":[{"nodeType":"tspan","x":"246.657532 269.922532","y":58.604,"children":["E"]}]},{"nodeType":"text","font-family":"Tw Cen MT Condensed ChaCACAEB00","font-size":"72px","fill":"#1482AC","fill-opacity":1,"children":[{"nodeType":"tspan","x":"270.907532 300.922532","y":58.604,"children":["N"]}]},{"nodeType":"text","font-family":"Tw Cen MT Condensed ChaCACAEB00","font-size":"72px","fill":"#1482AC","fill-opacity":1,"children":[{"nodeType":"tspan","x":"301.907532 328.1875346","y":58.604,"children":["C"]}]},{"nodeType":"text","font-family":"Tw Cen MT Condensed ChaCACAEB00","font-size":"72px","fill":"#1482AC","fill-opacity":1,"children":[{"nodeType":"tspan","x":"329.157562 352.42256199999997","y":58.604,"children":["E"]}]},{"nodeType":"text","font-family":"Tw Cen MT Condensed ChaCACAEB00","font-size":"72px","fill":"#1482AC","fill-opacity":1,"children":[{"nodeType":"tspan","x":"367.532471 393.8124736","y":58.604,"children":["B"]}]},{"nodeType":"text","font-family":"Tw Cen MT Condensed ChaCACAEB00","font-size":"72px","fill":"#1482AC","fill-opacity":1,"children":[{"nodeType":"tspan","x":"392.9875 423.0025","y":58.604,"children":["A"]}]},{"nodeType":"text","font-family":"Tw Cen MT Condensed ChaCACAEB00","font-size":"72px","fill":"#1482AC","fill-opacity":1,"children":[{"nodeType":"tspan","x":"423.9875 447.2525","y":58.604,"children":["S"]}]},{"nodeType":"text","font-family":"Tw Cen MT Condensed ChaCACAEB00","font-size":"72px","fill":"#1482AC","fill-opacity":1,"children":[{"nodeType":"tspan","x":"448.237518 471.502518","y":58.604,"children":["E"]}]},{"nodeType":"text","font-family":"Tw Cen MT Condensed ChaCACAEB00","font-size":"72px","fill":"#1482AC","fill-opacity":1,"children":[{"nodeType":"tspan","x":"472.4875 502.5025","y":58.604,"children":["D"]}]},{"nodeType":"text","font-family":"Tw Cen MT Condensed ChaCACAEB00","font-size":"72px","fill":"#1482AC","fill-opacity":1,"children":[{"nodeType":"tspan","x":"39.69249 69.70749","y":127.724,"children":["A"]}]},{"nodeType":"text","font-family":"Tw Cen MT Condensed ChaCACAEB00","font-size":"72px","fill":"#1482AC","fill-opacity":1,"children":[{"nodeType":"tspan","x":"70.6924744 96.972477","y":127.724,"children":["P"]}]},{"nodeType":"text","font-family":"Tw Cen MT Condensed ChaCACAEB00","font-size":"72px","fill":"#1482AC","fill-opacity":1,"children":[{"nodeType":"tspan","x":"97.9424744 124.222477","y":127.724,"children":["P"]}]},{"nodeType":"text","font-family":"Tw Cen MT Condensed ChaCACAEB00","font-size":"72px","fill":"#1482AC","fill-opacity":1,"children":[{"nodeType":"tspan","x":"125.192482 151.4724846","y":127.724,"children":["R"]}]},{"nodeType":"text","font-family":"Tw Cen MT Condensed ChaCACAEB00","font-size":"72px","fill":"#1482AC","fill-opacity":1,"children":[{"nodeType":"tspan","x":"151.807526 184.792526","y":127.724,"children":["O"]}]},{"nodeType":"text","font-family":"Tw Cen MT Condensed ChaCACAEB00","font-size":"72px","fill":"#1482AC","fill-opacity":1,"children":[{"nodeType":"tspan","x":"183.417526 213.432526","y":127.724,"children":["A"]}]},{"nodeType":"text","font-family":"Tw Cen MT Condensed ChaCACAEB00","font-size":"72px","fill":"#1482AC","fill-opacity":1,"children":[{"nodeType":"tspan","x":"212.622482 238.90248459999998","y":127.724,"children":["C"]}]},{"nodeType":"text","font-family":"Tw Cen MT Condensed ChaCACAEB00","font-size":"72px","fill":"#1482AC","fill-opacity":1,"children":[{"nodeType":"tspan","x":"239.872467 269.887467","y":127.724,"children":["H"]}]},{"nodeType":"text","font-family":"Tw Cen MT Condensed ChaCACAEB00","font-size":"72px","fill":"#1482AC","fill-opacity":1,"children":[{"nodeType":"tspan","x":"284.997528 308.262528","y":127.724,"children":["T"]}]},{"nodeType":"text","font-family":"Tw Cen MT Condensed ChaCACAEB00","font-size":"72px","fill":"#1482AC","fill-opacity":1,"children":[{"nodeType":"tspan","x":"307.452484 340.43748400000004","y":127.724,"children":["O"]}]},{"nodeType":"text","font-family":"Tw Cen MT Condensed ChaCACAEB00","font-size":"72px","fill":"#1482AC","fill-opacity":1,"children":[{"nodeType":"tspan","x":"355.5775 388.5625","y":127.724,"children":["O"]}]},{"nodeType":"text","font-family":"Tw Cen MT Condensed ChaCACAEB00","font-size":"72px","fill":"#1482AC","fill-opacity":1,"children":[{"nodeType":"tspan","x":"389.577484 415.8574866","y":127.724,"children":["B"]}]},{"nodeType":"text","font-family":"Tw Cen MT Condensed ChaCACAEB00","font-size":"72px","fill":"#1482AC","fill-opacity":1,"children":[{"nodeType":"tspan","x":"416.8275 440.0925","y":127.724,"children":["E"]}]},{"nodeType":"text","font-family":"Tw Cen MT Condensed ChaCACAEB00","font-size":"72px","fill":"#1482AC","fill-opacity":1,"children":[{"nodeType":"tspan","x":"441.077545 464.342545","y":127.724,"children":["S"]}]},{"nodeType":"text","font-family":"Tw Cen MT Condensed ChaCACAEB00","font-size":"72px","fill":"#1482AC","fill-opacity":1,"children":[{"nodeType":"tspan","x":"465.3275 481.7975012","y":127.724,"children":["I"]}]},{"nodeType":"text","font-family":"Tw Cen MT Condensed ChaCACAEB00","font-size":"72px","fill":"#1482AC","fill-opacity":1,"children":[{"nodeType":"tspan","x":"482.8275 506.0925","y":127.724,"children":["T"]}]},{"nodeType":"text","font-family":"Tw Cen MT Condensed ChaCACAEB00","font-size":"72px","fill":"#1482AC","fill-opacity":1,"children":[{"nodeType":"tspan","x":"507.077545 533.3575476","y":127.724,"children":["Y"]}]},{"nodeType":"text","font-family":"Tw Cen MT Condensed ChaCACAEB00","font-size":"72px","fill":"#1482AC","fill-opacity":1,"children":[{"nodeType":"tspan","x":"136.537537 173.25753699999999","y":196.844,"children":["M"]}]},{"nodeType":"text","font-family":"Tw Cen MT Condensed ChaCACAEB00","font-size":"72px","fill":"#1482AC","fill-opacity":1,"children":[{"nodeType":"tspan","x":"174.287521 204.302521","y":196.844,"children":["A"]}]},{"nodeType":"text","font-family":"Tw Cen MT Condensed ChaCACAEB00","font-size":"72px","fill":"#1482AC","fill-opacity":1,"children":[{"nodeType":"tspan","x":"205.2875 235.3025","y":196.844,"children":["N"]}]},{"nodeType":"text","font-family":"Tw Cen MT Condensed ChaCACAEB00","font-size":"72px","fill":"#1482AC","fill-opacity":1,"children":[{"nodeType":"tspan","x":"235.652481 265.667481","y":196.844,"children":["A"]}]},{"nodeType":"text","font-family":"Tw Cen MT Condensed ChaCACAEB00","font-size":"72px","fill":"#1482AC","fill-opacity":1,"children":[{"nodeType":"tspan","x":"264.857544 294.96254400000004","y":196.844,"children":["G"]}]},{"nodeType":"text","font-family":"Tw Cen MT Condensed ChaCACAEB00","font-size":"72px","fill":"#1482AC","fill-opacity":1,"children":[{"nodeType":"tspan","x":"295.982483 319.247483","y":196.844,"children":["E"]}]},{"nodeType":"text","font-family":"Tw Cen MT Condensed ChaCACAEB00","font-size":"72px","fill":"#1482AC","fill-opacity":1,"children":[{"nodeType":"tspan","x":"320.232483 356.95248300000003","y":196.844,"children":["M"]}]},{"nodeType":"text","font-family":"Tw Cen MT Condensed ChaCACAEB00","font-size":"72px","fill":"#1482AC","fill-opacity":1,"children":[{"nodeType":"tspan","x":"357.982483 381.247483","y":196.844,"children":["E"]}]},{"nodeType":"text","font-family":"Tw Cen MT Condensed ChaCACAEB00","font-size":"72px","fill":"#1482AC","fill-opacity":1,"children":[{"nodeType":"tspan","x":"382.2325 412.2475","y":196.844,"children":["N"]}]},{"nodeType":"text","font-family":"Tw Cen MT Condensed ChaCACAEB00","font-size":"72px","fill":"#1482AC","fill-opacity":1,"children":[{"nodeType":"tspan","x":"413.232483 436.497483","y":196.844,"children":["T"]}]}]},"commandset-6":{"nodeType":"g","children":[{"nodeType":"path","id":"path-63","fill":"#FFFFFF","fill-opacity":0,"d":"M-0.25,-0.25 L157,-0.25 157,42.25 -0.25,42.25Z"},{"nodeType":"image","transform":[{"type":"scale","args":[0.751,0.75]}],"id":"image-65","data-original-image":"01","x":0,"y":0,"opacity":1}],"className":"eventable"},"commandset-7":{"nodeType":"g","children":[{"nodeType":"g","id":"shape-67","children":[{"nodeType":"path","id":"path-67","fill":"#FFFFFF","fill-opacity":0,"d":"M0,0 L574,0 574,118 0,118ZZ"}]},{"nodeType":"g","id":"shape-68","children":[{"nodeType":"use","transform":[{"type":"rotate","args":[0]}],"id":"text-69","data-reference-type":"text","data-reference-id":"01","data-shadow":false,"data-rotation":0,"x":0,"y":0}],"className":"uneventable"}],"className":"eventable"},"commandset-8":{"nodeType":"g","children":[{"nodeType":"text","font-family":"Tw Cen MT Condensed ChaCACAEB00","font-size":"40px","fill":"#1482AC","fill-opacity":1,"children":[{"nodeType":"tspan","x":"7.199999 20.124999000000003","y":50.842,"children":["L"]}]},{"nodeType":"text","font-family":"Tw Cen MT Condensed ChaCACAEB00","font-size":"40px","fill":"#1482AC","fill-opacity":1,"children":[{"nodeType":"tspan","x":"21.0750389 34.0000389","y":50.842,"children":["E"]}]},{"nodeType":"text","font-family":"Tw Cen MT Condensed ChaCACAEB00","font-size":"40px","fill":"#1482AC","fill-opacity":1,"children":[{"nodeType":"tspan","x":"34.9499969 51.6249969","y":50.842,"children":["A"]}]},{"nodeType":"text","font-family":"Tw Cen MT Condensed ChaCACAEB00","font-size":"40px","fill":"#1482AC","fill-opacity":1,"children":[{"nodeType":"tspan","x":"52.57504 67.17504","y":50.842,"children":["R"]}]},{"nodeType":"text","font-family":"Tw Cen MT Condensed ChaCACAEB00","font-size":"40px","fill":"#1482AC","fill-opacity":1,"children":[{"nodeType":"tspan","x":"68.19999 84.87499","y":50.842,"children":["N"]}]},{"nodeType":"text","font-family":"Tw Cen MT Condensed ChaCACAEB00","font-size":"40px","fill":"#1482AC","fill-opacity":1,"children":[{"nodeType":"tspan","x":"85.8250351 94.9750361","y":50.842,"children":["I"]}]},{"nodeType":"text","font-family":"Tw Cen MT Condensed ChaCACAEB00","font-size":"40px","fill":"#1482AC","fill-opacity":1,"children":[{"nodeType":"tspan","x":"95.94999 112.62499","y":50.842,"children":["N"]}]},{"nodeType":"text","font-family":"Tw Cen MT Condensed ChaCACAEB00","font-size":"40px","fill":"#1482AC","fill-opacity":1,"children":[{"nodeType":"tspan","x":"113.575035 130.300035","y":50.842,"children":["G"]}]},{"nodeType":"text","font-family":"Tw Cen MT Condensed ChaCACAEB00","font-size":"40px","fill":"#1482AC","fill-opacity":1,"children":[{"nodeType":"tspan","x":"139.575043 157.90004299999998","y":50.842,"children":["O"]}]},{"nodeType":"text","font-family":"Tw Cen MT Condensed ChaCACAEB00","font-size":"40px","fill":"#1482AC","fill-opacity":1,"children":[{"nodeType":"tspan","x":"158.95 173.54999999999998","y":50.842,"children":["B"]}]},{"nodeType":"text","font-family":"Tw Cen MT Condensed ChaCACAEB00","font-size":"40px","fill":"#1482AC","fill-opacity":1,"children":[{"nodeType":"tspan","x":"174.575027 185.425027","y":50.842,"children":["J"]}]},{"nodeType":"text","font-family":"Tw Cen MT Condensed ChaCACAEB00","font-size":"40px","fill":"#1482AC","fill-opacity":1,"children":[{"nodeType":"tspan","x":"186.45 199.375","y":50.842,"children":["E"]}]},{"nodeType":"text","font-family":"Tw Cen MT Condensed ChaCACAEB00","font-size":"40px","fill":"#1482AC","fill-opacity":1,"children":[{"nodeType":"tspan","x":"200.325073 214.925073","y":50.842,"children":["C"]}]},{"nodeType":"text","font-family":"Tw Cen MT Condensed ChaCACAEB00","font-size":"40px","fill":"#1482AC","fill-opacity":1,"children":[{"nodeType":"tspan","x":"215.950012 228.875012","y":50.842,"children":["T"]}]},{"nodeType":"text","font-family":"Tw Cen MT Condensed ChaCACAEB00","font-size":"40px","fill":"#1482AC","fill-opacity":1,"children":[{"nodeType":"tspan","x":"229.825058 238.97505900000002","y":50.842,"children":["I"]}]},{"nodeType":"text","font-family":"Tw Cen MT Condensed ChaCACAEB00","font-size":"40px","fill":"#1482AC","fill-opacity":1,"children":[{"nodeType":"tspan","x":"239.950012 254.55001199999998","y":50.842,"children":["V"]}]},{"nodeType":"text","font-family":"Tw Cen MT Condensed ChaCACAEB00","font-size":"40px","fill":"#1482AC","fill-opacity":1,"children":[{"nodeType":"tspan","x":"255.575043 268.500043","y":50.842,"children":["E"]}]},{"nodeType":"text","font-family":"Tw Cen MT Condensed ChaCACAEB00","font-size":"40px","fill":"#1482AC","fill-opacity":1,"children":[{"nodeType":"tspan","x":"269.45 282.375","y":50.842,"children":["S"]}]},{"nodeType":"text","font-family":"Tw Cen MT Condensed ChaCACAEB00","font-size":"40px","fill":"#1482AC","fill-opacity":1,"children":[{"nodeType":"tspan","x":"282.330017 289.855017","y":50.842,"children":["."]}]},{"nodeType":"text","font-family":"Tw Cen MT Condensed ChaCACAEB00","font-size":"40px","fill":"#1482AC","fill-opacity":1,"children":[{"nodeType":"tspan","x":"299.08 313.68","y":50.842,"children":["B"]}]},{"nodeType":"text","font-family":"Tw Cen MT Condensed ChaCACAEB00","font-size":"40px","fill":"#1482AC","fill-opacity":1,"children":[{"nodeType":"tspan","x":"314.705017 329.305017","y":50.842,"children":["Y"]}]},{"nodeType":"text","font-family":"Tw Cen MT Condensed ChaCACAEB00","font-size":"40px","fill":"#1482AC","fill-opacity":1,"children":[{"nodeType":"tspan","x":"338.580017 351.505017","y":50.842,"children":["T"]}]},{"nodeType":"text","font-family":"Tw Cen MT Condensed ChaCACAEB00","font-size":"40px","fill":"#1482AC","fill-opacity":1,"children":[{"nodeType":"tspan","x":"352.455017 369.130017","y":50.842,"children":["H"]}]},{"nodeType":"text","font-family":"Tw Cen MT Condensed ChaCACAEB00","font-size":"40px","fill":"#1482AC","fill-opacity":1,"children":[{"nodeType":"tspan","x":"370.080017 383.005017","y":50.842,"children":["E"]}]},{"nodeType":"text","font-family":"Tw Cen MT Condensed ChaCACAEB00","font-size":"40px","fill":"#1482AC","fill-opacity":1,"children":[{"nodeType":"tspan","x":"392.205017 405.130017","y":50.842,"children":["E"]}]},{"nodeType":"text","font-family":"Tw Cen MT Condensed ChaCACAEB00","font-size":"40px","fill":"#1482AC","fill-opacity":1,"children":[{"nodeType":"tspan","x":"406.080017 422.755017","y":50.842,"children":["N"]}]},{"nodeType":"text","font-family":"Tw Cen MT Condensed ChaCACAEB00","font-size":"40px","fill":"#1482AC","fill-opacity":1,"children":[{"nodeType":"tspan","x":"423.705017 440.380017","y":50.842,"children":["D"]}]},{"nodeType":"text","font-family":"Tw Cen MT Condensed ChaCACAEB00","font-size":"40px","fill":"#1482AC","fill-opacity":1,"children":[{"nodeType":"tspan","x":"449.580017 467.905017","y":50.842,"children":["O"]}]},{"nodeType":"text","font-family":"Tw Cen MT Condensed ChaCACAEB00","font-size":"40px","fill":"#1482AC","fill-opacity":1,"children":[{"nodeType":"tspan","x":"468.955017 481.880017","y":50.842,"children":["F"]}]},{"nodeType":"text","font-family":"Tw Cen MT Condensed ChaCACAEB00","font-size":"40px","fill":"#1482AC","fill-opacity":1,"children":[{"nodeType":"tspan","x":"491.08 504.005","y":50.842,"children":["T"]}]},{"nodeType":"text","font-family":"Tw Cen MT Condensed ChaCACAEB00","font-size":"40px","fill":"#1482AC","fill-opacity":1,"children":[{"nodeType":"tspan","x":"504.955017 521.630017","y":50.842,"children":["H"]}]},{"nodeType":"text","font-family":"Tw Cen MT Condensed ChaCACAEB00","font-size":"40px","fill":"#1482AC","fill-opacity":1,"children":[{"nodeType":"tspan","x":"522.579956 535.504956","y":50.842,"children":["E"]}]},{"nodeType":"text","font-family":"Tw Cen MT Condensed ChaCACAEB00","font-size":"40px","fill":"#1482AC","fill-opacity":1,"children":[{"nodeType":"tspan","x":"7.199999 20.124999000000003","y":89.242,"children":["S"]}]},{"nodeType":"text","font-family":"Tw Cen MT Condensed ChaCACAEB00","font-size":"40px","fill":"#1482AC","fill-opacity":1,"children":[{"nodeType":"tspan","x":"21.0750389 34.0000389","y":89.242,"children":["E"]}]},{"nodeType":"text","font-family":"Tw Cen MT Condensed ChaCACAEB00","font-size":"40px","fill":"#1482AC","fill-opacity":1,"children":[{"nodeType":"tspan","x":"34.9499969 47.8749969","y":89.242,"children":["S"]}]},{"nodeType":"text","font-family":"Tw Cen MT Condensed ChaCACAEB00","font-size":"40px","fill":"#1482AC","fill-opacity":1,"children":[{"nodeType":"tspan","x":"48.82504 61.75004","y":89.242,"children":["S"]}]},{"nodeType":"text","font-family":"Tw Cen MT Condensed ChaCACAEB00","font-size":"40px","fill":"#1482AC","fill-opacity":1,"children":[{"nodeType":"tspan","x":"62.7000046 71.8500056","y":89.242,"children":["I"]}]},{"nodeType":"text","font-family":"Tw Cen MT Condensed ChaCACAEB00","font-size":"40px","fill":"#1482AC","fill-opacity":1,"children":[{"nodeType":"tspan","x":"72.82504 91.15004","y":89.242,"children":["O"]}]},{"nodeType":"text","font-family":"Tw Cen MT Condensed ChaCACAEB00","font-size":"40px","fill":"#1482AC","fill-opacity":1,"children":[{"nodeType":"tspan","x":"92.19999 108.87499","y":89.242,"children":["N"]}]},{"nodeType":"text","font-family":"Tw Cen MT Condensed ChaCACAEB00","font-size":"40px","fill":"#1482AC","fill-opacity":1,"children":[{"nodeType":"tspan","x":"107.46 114.985","y":89.242,"children":[","]}]},{"nodeType":"text","font-family":"Tw Cen MT Condensed ChaCACAEB00","font-size":"40px","fill":"#1482AC","fill-opacity":1,"children":[{"nodeType":"tspan","x":"124.210007 137.135007","y":89.242,"children":["L"]}]},{"nodeType":"text","font-family":"Tw Cen MT Condensed ChaCACAEB00","font-size":"40px","fill":"#1482AC","fill-opacity":1,"children":[{"nodeType":"tspan","x":"138.085037 151.010037","y":89.242,"children":["E"]}]},{"nodeType":"text","font-family":"Tw Cen MT Condensed ChaCACAEB00","font-size":"40px","fill":"#1482AC","fill-opacity":1,"children":[{"nodeType":"tspan","x":"151.959991 168.634991","y":89.242,"children":["A"]}]},{"nodeType":"text","font-family":"Tw Cen MT Condensed ChaCACAEB00","font-size":"40px","fill":"#1482AC","fill-opacity":1,"children":[{"nodeType":"tspan","x":"169.585037 184.185037","y":89.242,"children":["R"]}]},{"nodeType":"text","font-family":"Tw Cen MT Condensed ChaCACAEB00","font-size":"40px","fill":"#1482AC","fill-opacity":1,"children":[{"nodeType":"tspan","x":"185.21 201.88500000000002","y":89.242,"children":["N"]}]},{"nodeType":"text","font-family":"Tw Cen MT Condensed ChaCACAEB00","font-size":"40px","fill":"#1482AC","fill-opacity":1,"children":[{"nodeType":"tspan","x":"202.835037 215.760037","y":89.242,"children":["E"]}]},{"nodeType":"text","font-family":"Tw Cen MT Condensed ChaCACAEB00","font-size":"40px","fill":"#1482AC","fill-opacity":1,"children":[{"nodeType":"tspan","x":"216.709991 231.309991","y":89.242,"children":["R"]}]},{"nodeType":"text","font-family":"Tw Cen MT Condensed ChaCACAEB00","font-size":"40px","fill":"#1482AC","fill-opacity":1,"children":[{"nodeType":"tspan","x":"232.335022 245.26002200000002","y":89.242,"children":["S"]}]},{"nodeType":"text","font-family":"Tw Cen MT Condensed ChaCACAEB00","font-size":"40px","fill":"#1482AC","fill-opacity":1,"children":[{"nodeType":"tspan","x":"254.460022 267.385022","y":89.242,"children":["S"]}]},{"nodeType":"text","font-family":"Tw Cen MT Condensed ChaCACAEB00","font-size":"40px","fill":"#1482AC","fill-opacity":1,"children":[{"nodeType":"tspan","x":"268.335022 285.010022","y":89.242,"children":["H"]}]},{"nodeType":"text","font-family":"Tw Cen MT Condensed ChaCACAEB00","font-size":"40px","fill":"#1482AC","fill-opacity":1,"children":[{"nodeType":"tspan","x":"285.960022 304.28502199999997","y":89.242,"children":["O"]}]},{"nodeType":"text","font-family":"Tw Cen MT Condensed ChaCACAEB00","font-size":"40px","fill":"#1482AC","fill-opacity":1,"children":[{"nodeType":"tspan","x":"305.335052 322.01005200000003","y":89.242,"children":["U"]}]},{"nodeType":"text","font-family":"Tw Cen MT Condensed ChaCACAEB00","font-size":"40px","fill":"#1482AC","fill-opacity":1,"children":[{"nodeType":"tspan","x":"322.960022 335.885022","y":89.242,"children":["L"]}]},{"nodeType":"text","font-family":"Tw Cen MT Condensed ChaCACAEB00","font-size":"40px","fill":"#1482AC","fill-opacity":1,"children":[{"nodeType":"tspan","x":"336.835022 353.510022","y":89.242,"children":["D"]}]},{"nodeType":"text","font-family":"Tw Cen MT Condensed ChaCACAEB00","font-size":"40px","fill":"#1482AC","fill-opacity":1,"children":[{"nodeType":"tspan","x":"362.710022 377.310022","y":89.242,"children":["B"]}]},{"nodeType":"text","font-family":"Tw Cen MT Condensed ChaCACAEB00","font-size":"40px","fill":"#1482AC","fill-opacity":1,"children":[{"nodeType":"tspan","x":"378.335022 391.260022","y":89.242,"children":["E"]}]},{"nodeType":"text","font-family":"Tw Cen MT Condensed ChaCACAEB00","font-size":"40px","fill":"#1482AC","fill-opacity":1,"children":[{"nodeType":"tspan","x":"400.46 417.135","y":89.242,"children":["A"]}]},{"nodeType":"text","font-family":"Tw Cen MT Condensed ChaCACAEB00","font-size":"40px","fill":"#1482AC","fill-opacity":1,"children":[{"nodeType":"tspan","x":"418.085022 432.685022","y":89.242,"children":["B"]}]},{"nodeType":"text","font-family":"Tw Cen MT Condensed ChaCACAEB00","font-size":"40px","fill":"#1482AC","fill-opacity":1,"children":[{"nodeType":"tspan","x":"433.709961 446.63496100000003","y":89.242,"children":["L"]}]},{"nodeType":"text","font-family":"Tw Cen MT Condensed ChaCACAEB00","font-size":"40px","fill":"#1482AC","fill-opacity":1,"children":[{"nodeType":"tspan","x":"447.585022 460.510022","y":89.242,"children":["E"]}]},{"nodeType":"text","font-family":"Tw Cen MT Condensed ChaCACAEB00","font-size":"40px","fill":"#1482AC","fill-opacity":1,"children":[{"nodeType":"tspan","x":"469.709961 482.63496100000003","y":89.242,"children":["T"]}]},{"nodeType":"text","font-family":"Tw Cen MT Condensed ChaCACAEB00","font-size":"40px","fill":"#1482AC","fill-opacity":1,"children":[{"nodeType":"tspan","x":"482.589966 500.914966","y":89.242,"children":["O"]}]},{"nodeType":"text","font-family":"Tw Cen MT Condensed ChaCACAEB00","font-size":"40px","fill":"#1482AC","fill-opacity":1,"children":[{"nodeType":"tspan","x":"501.965057 509.490057","y":89.242,"children":[":"]}]}]},"commandset-9":{"nodeType":"g","children":[{"nodeType":"g","id":"shape-135","children":[{"nodeType":"path","id":"path-135","fill":"#FFFFFF","fill-opacity":0,"d":"M0,0 L574,0 574,317 0,317ZZ"}]},{"nodeType":"g","id":"shape-136","children":[{"nodeType":"use","transform":[{"type":"rotate","args":[0]}],"id":"text-137","data-reference-type":"text","data-reference-id":"01","data-shadow":false,"data-rotation":0,"x":0,"y":0}],"className":"uneventable"}],"className":"eventable"},"commandset-10":{"nodeType":"g","children":[{"nodeType":"text","font-family":"Wingdings Charset2_ 6qeB1E592FE","font-size":"28px","fill":"#1CADE4","fill-opacity":1,"children":[{"nodeType":"tspan","x":"3.6449976 28.5999976","y":71.961,"children":["q"]}]},{"nodeType":"text","font-family":"Tw Cen MT Charset0_ 6TgBD91584B","font-size":"28px","fill":"#000000","fill-opacity":1,"children":[{"nodeType":"tspan","x":"28.5999985 42.5999985 56.5999985 68.8674985 76.46249877 88.72999877 102.72999877 112.05749777 118.19999777 130.46749777 152.18499657 159.77999684000002 172.04749684000004 193.76499564000005 204.54499564000005 216.81249564000007 226.13999464000005 235.46749364000004 249.46749364000004 261.73499364 277.04749364 292.49999304000005 304.76749304000003 310.90999304 326.36249244000004 340.36249244000004 346.50499244 352.64749244 364.91499244 378.91499244 395.95999064 409.95999064 429.94499064 443.94499064 459.39749004000004 473.39749004000004 482.72498904 488.86748904 496.46248931 518.1799881100001","y":71.427,"children":["Synthesizethecurrentguidelinesonobesity"]}]},{"nodeType":"text","font-family":"Tw Cen MT Charset0_ 6TgBD91584B","font-size":"28px","fill":"#000000","fill-opacity":1,"children":[{"nodeType":"tspan","x":"10.7999954 29.4724954 44.9249948 57.1924948 72.6449942 88.0974936 102.0974936 120.7699936 134.76999360000002 147.03749360000003 162.34999360000003 168.49249360000005 188.47749360000006 211.64749180000007 222.42749180000007 228.56999180000008 234.7124918000001 246.9799918000001 253.12249180000012 263.9024918000001 279.35499120000014 285.4974912000001 291.6399912000001 313.3574900000001 322.6849890000001 336.6849890000001 342.82748900000007 356.82748900000007 369.09498900000006 384.5474884000001 396.81498840000006 412.12748840000006 421.45498740000005 436.9074868000001 446.23498580000006 458.50248580000004 464.64498580000003 478.64498580000003 490.9124858 497.0549858","y":103.227,"children":["managementinaclinicallyrelevantfashion."]}]},{"nodeType":"text","font-family":"Wingdings Charset2_ 6qeB1E592FE","font-size":"28px","fill":"#1CADE4","fill-opacity":1,"children":[{"nodeType":"tspan","x":"3.6449976 28.5999976","y":146.441,"children":["q"]}]},{"nodeType":"text","font-family":"Tw Cen MT Charset0_ 6TgBD91584B","font-size":"28px","fill":"#000000","fill-opacity":1,"children":[{"nodeType":"tspan","x":"28.5999985 45.5049973 54.8324963 76.5499951 88.8174951 102.8174951 132.1299951 139.72499537 161.44249416999997 176.89499356999997 190.89499356999997 206.34749296999996 218.61499296999997 230.88249297 250.86749297 266.31999237 280.31999237 295.77249177000004 308.03999177000003 314.18249177 329.63499117000003 346.67998937000004 365.35248937000006 379.35248937000006 386.9474896400001 399.21498964000006 416.25998784000006 425.58748684000005 439.58748684000005 445.72998684000004 461.18248624000006 468.7774865100001 482.7774865100001 505.9474847100001 513.54248498 535.2599837800001","y":145.907,"children":["UseEBMtodebunkpopularmythsrelatedto"]}]},{"nodeType":"text","font-family":"Tw Cen MT Charset0_ 6TgBD91584B","font-size":"28px","fill":"#000000","fill-opacity":1,"children":[{"nodeType":"tspan","x":"10.7999954 26.2524948 32.3949948 46.3949948 53.98999507 67.84999377 83.30249316999999 94.08249316999999 101.67749343999999 107.81999343999999 120.08749343999999 126.22999343999999 133.82499371 155.54249251 170.99499190999998 183.26249191 206.43249011 221.88498951 235.88498951 248.15248951 263.60498891000003 275.87248891 282.01498891 296.01498891 313.05998711 328.51248651000003 345.55748471000004 353.15248498000005 365.41998498000004 379.41998498000004 401.13748378 410.46498278 424.46498278 430.60748278 446.05998218 453.65498245000003 475.37248125 482.96748152000004 504.68498032 512.27998059 524.5474805900001 546.2649793900001","y":176.147,"children":["diet,activityandbehaviorastheyrelatetothe"]}]},{"nodeType":"text","font-family":"Tw Cen MT Charset0_ 6TgBD91584B","font-size":"28px","fill":"#000000","fill-opacity":1,"children":[{"nodeType":"tspan","x":"10.7999954 18.39499567 27.72249467 41.72249467 57.174994070000004 64.76999434000001 83.44249434000001 97.44249434000001 109.70999434000001 125.02249434000001 139.02249434 156.06749254000002 170.06749254000002 185.51999194 199.51999194 208.84749094 214.98999094 222.58499121 236.58499121 242.72749121","y":207.947,"children":["treatmentofobesity."]}]}]},"commandset-11":{"nodeType":"g","children":[{"nodeType":"g","id":"shape-147","children":[{"nodeType":"path","id":"path-147","fill":"#FFFFFF","fill-opacity":0,"d":"M0,0 L618,0 618,101 0,101ZZ"}]},{"nodeType":"g","id":"shape-148","children":[{"nodeType":"use","transform":[{"type":"rotate","args":[0]}],"id":"text-149","data-reference-type":"text","data-reference-id":"01","data-shadow":false,"data-rotation":0,"x":0,"y":0}],"className":"uneventable"}],"className":"eventable"},"commandset-12":{"nodeType":"g","children":[{"nodeType":"text","font-family":"Tw Cen MT Condensed ChaCACAEB00","font-size":"44px","fill":"#1482AC","fill-opacity":1,"children":[{"nodeType":"tspan","x":"7.199993 23.2599944","y":40.586,"children":["1"]}]},{"nodeType":"text","font-family":"Tw Cen MT Condensed ChaCACAEB00","font-size":"44px","fill":"#1482AC","fill-opacity":1,"children":[{"nodeType":"tspan","x":"24.3250465 32.6025465","y":40.586,"children":["."]}]},{"nodeType":"text","font-family":"Tw Cen MT Condensed ChaCACAEB00","font-size":"44px","fill":"#1482AC","fill-opacity":1,"children":[{"nodeType":"tspan","x":"42.5750427 60.9175427","y":40.586,"children":["H"]}]},{"nodeType":"text","font-family":"Tw Cen MT Condensed ChaCACAEB00","font-size":"44px","fill":"#1482AC","fill-opacity":1,"children":[{"nodeType":"tspan","x":"61.9499931 76.1674938","y":40.586,"children":["E"]}]},{"nodeType":"text","font-family":"Tw Cen MT Condensed ChaCACAEB00","font-size":"44px","fill":"#1482AC","fill-opacity":1,"children":[{"nodeType":"tspan","x":"77.2 95.5425","y":40.586,"children":["A"]}]},{"nodeType":"text","font-family":"Tw Cen MT Condensed ChaCACAEB00","font-size":"44px","fill":"#1482AC","fill-opacity":1,"children":[{"nodeType":"tspan","x":"96.57504 110.7925407","y":40.586,"children":["L"]}]},{"nodeType":"text","font-family":"Tw Cen MT Condensed ChaCACAEB00","font-size":"44px","fill":"#1482AC","fill-opacity":1,"children":[{"nodeType":"tspan","x":"109.975044 124.1925447","y":40.586,"children":["T"]}]},{"nodeType":"text","font-family":"Tw Cen MT Condensed ChaCACAEB00","font-size":"44px","fill":"#1482AC","fill-opacity":1,"children":[{"nodeType":"tspan","x":"125.225029 143.567529","y":40.586,"children":["H"]}]},{"nodeType":"text","font-family":"Tw Cen MT Condensed ChaCACAEB00","font-size":"44px","fill":"#1482AC","fill-opacity":1,"children":[{"nodeType":"tspan","x":"144.6 160.6600014","y":40.586,"children":["Y"]}]},{"nodeType":"text","font-family":"Tw Cen MT Condensed ChaCACAEB00","font-size":"44px","fill":"#1482AC","fill-opacity":1,"children":[{"nodeType":"tspan","x":"170.725037 184.94253769999997","y":40.586,"children":["L"]}]},{"nodeType":"text","font-family":"Tw Cen MT Condensed ChaCACAEB00","font-size":"44px","fill":"#1482AC","fill-opacity":1,"children":[{"nodeType":"tspan","x":"185.975037 196.04003749999998","y":40.586,"children":["I"]}]},{"nodeType":"text","font-family":"Tw Cen MT Condensed ChaCACAEB00","font-size":"44px","fill":"#1482AC","fill-opacity":1,"children":[{"nodeType":"tspan","x":"197.1 211.31750069999998","y":40.586,"children":["F"]}]},{"nodeType":"text","font-family":"Tw Cen MT Condensed ChaCACAEB00","font-size":"44px","fill":"#1482AC","fill-opacity":1,"children":[{"nodeType":"tspan","x":"212.35 226.56750069999998","y":40.586,"children":["E"]}]},{"nodeType":"text","font-family":"Tw Cen MT Condensed ChaCACAEB00","font-size":"44px","fill":"#1482AC","fill-opacity":1,"children":[{"nodeType":"tspan","x":"227.6 241.81750069999998","y":40.586,"children":["S"]}]},{"nodeType":"text","font-family":"Tw Cen MT Condensed ChaCACAEB00","font-size":"44px","fill":"#1482AC","fill-opacity":1,"children":[{"nodeType":"tspan","x":"242.85 257.0675007","y":40.586,"children":["T"]}]},{"nodeType":"text","font-family":"Tw Cen MT Condensed ChaCACAEB00","font-size":"44px","fill":"#1482AC","fill-opacity":1,"children":[{"nodeType":"tspan","x":"258.1 274.1600014","y":40.586,"children":["Y"]}]},{"nodeType":"text","font-family":"Tw Cen MT Condensed ChaCACAEB00","font-size":"44px","fill":"#1482AC","fill-opacity":1,"children":[{"nodeType":"tspan","x":"275.225037 289.4425377","y":40.586,"children":["L"]}]},{"nodeType":"text","font-family":"Tw Cen MT Condensed ChaCACAEB00","font-size":"44px","fill":"#1482AC","fill-opacity":1,"children":[{"nodeType":"tspan","x":"290.475037 304.6925377","y":40.586,"children":["E"]}]},{"nodeType":"text","font-family":"Tw Cen MT Condensed ChaCACAEB00","font-size":"44px","fill":"#1482AC","fill-opacity":1,"children":[{"nodeType":"tspan","x":"314.725037 330.78503839999996","y":40.586,"children":["R"]}]},{"nodeType":"text","font-family":"Tw Cen MT Condensed ChaCACAEB00","font-size":"44px","fill":"#1482AC","fill-opacity":1,"children":[{"nodeType":"tspan","x":"331.85 346.06750070000004","y":40.586,"children":["E"]}]},{"nodeType":"text","font-family":"Tw Cen MT Condensed ChaCACAEB00","font-size":"44px","fill":"#1482AC","fill-opacity":1,"children":[{"nodeType":"tspan","x":"347.099976 363.1599774","y":40.586,"children":["C"]}]},{"nodeType":"text","font-family":"Tw Cen MT Condensed ChaCACAEB00","font-size":"44px","fill":"#1482AC","fill-opacity":1,"children":[{"nodeType":"tspan","x":"364.225037 384.38253699999996","y":40.586,"children":["O"]}]},{"nodeType":"text","font-family":"Tw Cen MT Condensed ChaCACAEB00","font-size":"44px","fill":"#1482AC","fill-opacity":1,"children":[{"nodeType":"tspan","x":"385.349976 407.78997460000005","y":40.586,"children":["M"]}]},{"nodeType":"text","font-family":"Tw Cen MT Condensed ChaCACAEB00","font-size":"44px","fill":"#1482AC","fill-opacity":1,"children":[{"nodeType":"tspan","x":"408.725037 431.1650356","y":40.586,"children":["M"]}]},{"nodeType":"text","font-family":"Tw Cen MT Condensed ChaCACAEB00","font-size":"44px","fill":"#1482AC","fill-opacity":1,"children":[{"nodeType":"tspan","x":"432.099976 446.31747670000004","y":40.586,"children":["E"]}]},{"nodeType":"text","font-family":"Tw Cen MT Condensed ChaCACAEB00","font-size":"44px","fill":"#1482AC","fill-opacity":1,"children":[{"nodeType":"tspan","x":"447.349976 465.69247600000006","y":40.586,"children":["N"]}]},{"nodeType":"text","font-family":"Tw Cen MT Condensed ChaCACAEB00","font-size":"44px","fill":"#1482AC","fill-opacity":1,"children":[{"nodeType":"tspan","x":"466.725037 485.067537","y":40.586,"children":["D"]}]},{"nodeType":"text","font-family":"Tw Cen MT Condensed ChaCACAEB00","font-size":"44px","fill":"#1482AC","fill-opacity":1,"children":[{"nodeType":"tspan","x":"484.25 502.5925","y":40.586,"children":["A"]}]},{"nodeType":"text","font-family":"Tw Cen MT Condensed ChaCACAEB00","font-size":"44px","fill":"#1482AC","fill-opacity":1,"children":[{"nodeType":"tspan","x":"501.775024 515.9925247","y":40.586,"children":["T"]}]},{"nodeType":"text","font-family":"Tw Cen MT Condensed ChaCACAEB00","font-size":"44px","fill":"#1482AC","fill-opacity":1,"children":[{"nodeType":"tspan","x":"517.025 527.0900005","y":40.586,"children":["I"]}]},{"nodeType":"text","font-family":"Tw Cen MT Condensed ChaCACAEB00","font-size":"44px","fill":"#1482AC","fill-opacity":1,"children":[{"nodeType":"tspan","x":"528.15 548.3075","y":40.586,"children":["O"]}]},{"nodeType":"text","font-family":"Tw Cen MT Condensed ChaCACAEB00","font-size":"44px","fill":"#1482AC","fill-opacity":1,"children":[{"nodeType":"tspan","x":"549.275 567.6175","y":40.586,"children":["N"]}]},{"nodeType":"text","font-family":"Tw Cen MT Condensed ChaCACAEB00","font-size":"44px","fill":"#1482AC","fill-opacity":1,"children":[{"nodeType":"tspan","x":"568.65 582.8675006999999","y":40.586,"children":["S"]}]},{"nodeType":"text","font-family":"Tw Cen MT Condensed ChaCACAEB00","font-size":"44px","fill":"#1482AC","fill-opacity":1,"children":[{"nodeType":"tspan","x":"7.199993 15.477492999999999","y":82.826,"children":["("]}]},{"nodeType":"text","font-family":"Tw Cen MT Condensed ChaCACAEB00","font-size":"44px","fill":"#1482AC","fill-opacity":1,"children":[{"nodeType":"tspan","x":"16.45 34.792500000000004","y":82.826,"children":["A"]}]},{"nodeType":"text","font-family":"Tw Cen MT Condensed ChaCACAEB00","font-size":"44px","fill":"#1482AC","fill-opacity":1,"children":[{"nodeType":"tspan","x":"35.8250427 54.1675427","y":82.826,"children":["D"]}]},{"nodeType":"text","font-family":"Tw Cen MT Condensed ChaCACAEB00","font-size":"44px","fill":"#1482AC","fill-opacity":1,"children":[{"nodeType":"tspan","x":"55.1999931 73.5424931","y":82.826,"children":["U"]}]},{"nodeType":"text","font-family":"Tw Cen MT Condensed ChaCACAEB00","font-size":"44px","fill":"#1482AC","fill-opacity":1,"children":[{"nodeType":"tspan","x":"74.57504 88.7925407","y":82.826,"children":["L"]}]},{"nodeType":"text","font-family":"Tw Cen MT Condensed ChaCACAEB00","font-size":"44px","fill":"#1482AC","fill-opacity":1,"children":[{"nodeType":"tspan","x":"87.97504 102.19254070000001","y":82.826,"children":["T"]}]},{"nodeType":"text","font-family":"Tw Cen MT Condensed ChaCACAEB00","font-size":"44px","fill":"#1482AC","fill-opacity":1,"children":[{"nodeType":"tspan","x":"103.225044 117.4425447","y":82.826,"children":["S"]}]},{"nodeType":"text","font-family":"Tw Cen MT Condensed ChaCACAEB00","font-size":"44px","fill":"#1482AC","fill-opacity":1,"children":[{"nodeType":"tspan","x":"118.475029 126.75252900000001","y":82.826,"children":[")"]}]}]},"commandset-13":{"nodeType":"g","children":[{"nodeType":"g","id":"shape-193","children":[{"nodeType":"path","id":"path-193","fill":"#FFFFFF","fill-opacity":0,"d":"M0,0 L636,0 636,308 0,308ZZ"}]},{"nodeType":"g","id":"shape-194","children":[{"nodeType":"use","transform":[{"type":"rotate","args":[0]}],"id":"text-195","data-reference-type":"text","data-reference-id":"01","data-shadow":false,"data-rotation":0,"x":0,"y":0}],"className":"uneventable"}],"className":"eventable"},"commandset-14":{"nodeType":"g","children":[{"nodeType":"text","font-family":"Wingdings Charset2_ 6qeB1E592FE","font-size":"24px","fill":"#1CADE4","fill-opacity":1,"children":[{"nodeType":"tspan","x":"3.83700943 22.782243729999998","y":27.235,"children":[""]}]},{"nodeType":"text","font-family":"Tw Cen MT Charset0_ 6TgBD91584B","font-size":"24px","fill":"#000000","fill-opacity":1,"children":[{"nodeType":"tspan","x":"22.7822418 41.247850400000004 54.437570400000006 59.71345840000001 70.2652343 76.74018795 89.92990795 95.20579595 105.75757184999999 112.2325255 122.78430139999999 134.77495629999999 147.96467629999998 153.2405643 159.71551795 169.78766725 181.77832215 188.49308865 204.08093925 216.07159415 221.34748215000002 234.53720215 245.08897805 251.5639317","y":27.516,"children":["Maintain healthy weight"]}]},{"nodeType":"text","font-family":"Wingdings Charset2_ 6qeB1E592FE","font-size":"24px","fill":"#1CADE4","fill-opacity":1,"children":[{"nodeType":"tspan","x":"3.83700943 22.782243729999998","y":58.89,"children":[""]}]},{"nodeType":"text","font-family":"Tw Cen MT Charset0_ 6TgBD91584B","font-size":"24px","fill":"#000000","fill-opacity":1,"children":[{"nodeType":"tspan","x":"22.7822418 35.4923353 48.6820553 56.5958873 61.8717753 73.8624302 80.33738385000001 92.32803875 99.28261875000001 112.47233875 123.02411465 136.21383465 142.6887883 158.7562665 170.74692140000002 183.9366414 195.92729630000002 203.6013153 216.7910353 223.26598895 228.54187695000002 240.53253185000003 251.08430775000002 257.79907425000005 263.07496225000006 273.62673815000005 280.1016918 287.53589733 299.52655223 311.51720713 324.70692713 331.42169363 336.69758163 347.24935753 353.72431118 366.91403118 376.98618048 388.97683537999995","y":59.171,"children":["Variety and moderation in food intake"]}]},{"nodeType":"text","font-family":"Wingdings Charset2_ 6qeB1E592FE","font-size":"24px","fill":"#1CADE4","fill-opacity":1,"children":[{"nodeType":"tspan","x":"3.83700943 22.782243729999998","y":90.546,"children":[""]}]},{"nodeType":"text","font-family":"Tw Cen MT Charset0_ 6TgBD91584B","font-size":"24px","fill":"#000000","fill-opacity":1,"children":[{"nodeType":"tspan","x":"22.7822418 41.247850400000004 54.437570400000006 66.42822530000001 71.7041133 87.7715915 93.0474795 103.59925539999999 115.58991029999999 122.06486394999999 138.13234215 148.68411805 160.67477295 165.95066095 177.94131585000002 184.41626950000003 192.33010150000004 200.72355850000005 211.27533440000005 216.55122240000006 223.02617605000006 229.74094255000006 242.93066255000005 253.48243845000005 266.67215845000004 273.38692495000004 283.45907425 295.44972915 308.15982265 320.15047755 326.6254312 339.8151512 353.0048712 358.28075920000003 370.2714141 376.9861806 382.2620686 392.8138445 399.28879815 412.47851815 422.55066745 434.54132235","y":90.826,"children":["Maximize whole fruit and vegetable intake"]}]},{"nodeType":"text","font-family":"Wingdings Charset2_ 6qeB1E592FE","font-size":"24px","fill":"#1CADE4","fill-opacity":1,"children":[{"nodeType":"tspan","x":"3.83700943 22.782243729999998","y":122.201,"children":[""]}]},{"nodeType":"text","font-family":"Tw Cen MT Charset0_ 6TgBD91584B","font-size":"24px","fill":"#000000","fill-opacity":1,"children":[{"nodeType":"tspan","x":"22.7822418 37.1710262 50.3607462 63.5504662 75.5411211 88.73084109999999 95.68542109999999 103.59925309999998 114.15102899999998 126.86112249999998 140.0508425 147.9646745 154.679441 170.7469192 183.9366392 197.1263592 217.0308449 223.50579855 230.22056505 238.13439705000002 251.32411705 257.7990707 268.3508466 276.0248656 289.2145856 295.68953925 307.68019415 320.86991415 327.82449415 335.73832615000003 348.92804615000006 355.40299980000003 362.1177663 378.1852445 391.37496450000003 404.56468450000006 424.46917020000006 430.94412385000004 437.65889035000004 445.57272235000005 458.7624423500001 464.0383303500001 470.51328400000006 477.22805050000005 493.29552870000003 506.48524870000006 511.76113670000007 524.9508567 538.1405767 550.1312316 563.3209516 576.0310450999999 588.0216999999999","y":122.482,"children":["Added sugar <10%; saturated fat <10%; salt <2.3g/day"]}]},{"nodeType":"text","font-family":"Wingdings Charset2_ 6qeB1E592FE","font-size":"24px","fill":"#1CADE4","fill-opacity":1,"children":[{"nodeType":"tspan","x":"3.83700943 22.782243729999998","y":153.856,"children":[""]}]},{"nodeType":"text","font-family":"Tw Cen MT Charset0_ 6TgBD91584B","font-size":"24px","fill":"#000000","fill-opacity":1,"children":[{"nodeType":"tspan","x":"22.7822418 37.1710262 42.4469142 51.5598122 63.550467100000006 74.102243 86.0928979 91.36878589999999 98.08355239999999 114.15103059999998 120.62598424999999 133.81570424999998 140.53047074999998 153.72019074999997 161.63402274999999 166.90991075 177.46168665 188.01346254999999 200.00411745 213.19383745 225.90393095 237.89458585 244.60935235 252.04355787999998 264.03421277999996 271.94804478 278.66281127999997 294.25066188 306.24131678 322.30879497999996 334.29944987999994 344.85122577999994 351.3261794299999 357.8011330799999 373.86861127999987 380.34356492999984 393.53328492999987 400.24805142999986 413.4377714299999 421.3516034299999 426.6274914299999 437.1792673299999 447.7310432299999 455.6448752299999 467.6355301299999 480.8252501299999 493.53534362999994 505.5259985299999 512.2407650299999 519.6749705599999 531.6656254599999 539.5794574599998 546.5340374599998 562.6015156599998 574.5921705599998 585.1439464599998","y":154.137,"children":["Alcohol ≤ 1 drink/day for women; ≤ 2 drinks/day for men"]}]},{"nodeType":"text","font-family":"Wingdings Charset2_ 6qeB1E592FE","font-size":"24px","fill":"#1CADE4","fill-opacity":1,"children":[{"nodeType":"tspan","x":"3.83700943 22.782243729999998","y":185.512,"children":[""]}]},{"nodeType":"text","font-family":"Tw Cen MT Charset0_ 6TgBD91584B","font-size":"24px","fill":"#000000","fill-opacity":1,"children":[{"nodeType":"tspan","x":"22.7822418 37.1710262 49.161681099999996 56.595886629999995 68.58654152999999 81.77626152999999 87.05214952999998 96.16504752999998 103.11962752999997 114.39084292999998 125.90187122999998 137.89252613 145.80635813 154.91925613 160.19514413000002 168.10897613000003 180.09963103000004 187.05421103000003 203.12168923000004 216.31140923000004 229.50112923000003 242.69084923000003 249.40561573000002 265.47309393 270.74898193 281.30075783 293.29141273 308.87926333 320.86991823 332.86057313 343.41234903 349.64748935 356.122443 361.398331 370.03160199999996 376.74636849999996 392.81384669999994 404.8045015999999 417.99422159999995 429.9848764999999 437.6588954999999 450.84861549999994 457.3235691499999 469.3142240499999 475.78917769999987 482.50394419999986 494.49459909999985 502.40843109999986 509.12319759999986 525.1906757999999 531.6656294499999 544.8553494499998 558.0450694499998 564.7598359499998","y":185.792,"children":["Aerobic exercise ≥150 min/week (if moderate) or ≥ 75 "]}]},{"nodeType":"text","font-family":"Tw Cen MT Charset0_ 6TgBD91584B","font-size":"24px","fill":"#000000","fill-opacity":1,"children":[{"nodeType":"tspan","x":"11.0314026 27.0988808 32.3747688 42.9265447 54.917199600000004 70.5050502 82.4957051 94.48635999999999 105.03813589999999 111.27327621999999 117.74822986999999 123.02411786999998 131.65738886999998 138.37215536999997 148.92393126999997 154.19981926999998 167.38953926999997 179.38019416999998 186.81439969999997 198.80505459999998 209.35683049999997 217.2706625 223.74561615 230.46038264999999 246.52786085 253.0028145 269.5499184 280.1016943 288.01552630000003 297.1284243 302.4043123 314.3949672 321.1097337 329.0235657 335.49851935 343.41235135 355.40300625 365.95478214999997 379.14450215 385.61945579999997 396.17123169999996 408.16188659999995 418.71366249999994 423.98955049999995 434.54132639999995 447.73104639999997 454.44581289999996 465.7170283 477.2280566 489.2187115 497.1325435 506.24544149999997 511.5213295 519.4351614999999 531.4258163999999 539.3396483999999 546.2942283999998 562.3617065999998 568.8366602499998","y":217.448,"children":["min/week (if vigorous) + muscle strengthening exercises ≥ "]}]},{"nodeType":"text","font-family":"Tw Cen MT Charset0_ 6TgBD91584B","font-size":"24px","fill":"#000000","fill-opacity":1,"children":[{"nodeType":"tspan","x":"11.0314026 17.50635625 33.57383445 38.84972245 47.96262045 59.95327535 71.94393025 87.53178084999999 99.52243574999999 111.51309064999998 122.06486654999998","y":249.103,"children":["twice/week"]}]},{"nodeType":"text","font-family":"Wingdings Charset2_ 6qeB1E592FE","font-size":"24px","fill":"#1CADE4","fill-opacity":1,"children":[{"nodeType":"tspan","x":"3.83700943 22.782243729999998","y":280.478,"children":[""]}]},{"nodeType":"text","font-family":"Tw Cen MT Charset0_ 6TgBD91584B","font-size":"24px","fill":"#000000","fill-opacity":1,"children":[{"nodeType":"tspan","x":"22.7822418 37.1710262 50.3607462 62.351401100000004 75.5411211 86.092897 99.28261699999999 105.75757064999999 117.74822554999999 124.46299204999998 132.37682404999998 137.65271205 149.64336695 161.63402185 174.82374185 181.77832185 188.2532755 201.4429955 211.9947714 225.18449139999998 230.4603794 235.7362674 242.21122105 254.20187595000002 260.6768296 276.7443078 283.21926145 296.40898145 306.96075735 320.15047735 330.70225325 337.1772069 342.4530949 348.92804854999997 360.91870344999995 367.3936570999999 374.1084235999999","y":280.758,"children":["Adequate sleep (quality & quantity) "]}]},{"nodeType":"text","font-family":"Tw Cen MT Charset0_ 6TgBD91584B","font-size":"24px","fill":"#000000","fill-opacity":1,"children":[{"nodeType":"tspan","x":"374.1084 386.0990549","y":280.758,"children":["–"]}]},{"nodeType":"text","font-family":"Tw Cen MT Charset0_ 6TgBD91584B","font-size":"24px","fill":"#000000","fill-opacity":1,"children":[{"nodeType":"tspan","x":"392.813843 406.00356300000004","y":280.758,"children":["7"]}]},{"nodeType":"text","font-family":"Tw Cen MT Charset0_ 6TgBD91584B","font-size":"24px","fill":"#000000","fill-opacity":1,"children":[{"nodeType":"tspan","x":"406.00354 413.917372","y":280.758,"children":["-"]}]},{"nodeType":"text","font-family":"Tw Cen MT Charset0_ 6TgBD91584B","font-size":"24px","fill":"#000000","fill-opacity":1,"children":[{"nodeType":"tspan","x":"413.917358 427.107078 433.8218445 444.3736204 456.3642753 466.91605119999997 474.8298832 482.7437152 494.7343701 507.9240901 520.6341836 532.6248385","y":280.758,"children":["9 hours/day"]}]}]},"commandset-15":{"nodeType":"g","children":[{"nodeType":"g","id":"shape-218","children":[{"nodeType":"path","id":"path-218","fill":"#FFFFFF","fill-opacity":0,"d":"M0,0 L676,0 676,56 0,56ZZ"}]},{"nodeType":"g","id":"shape-219","children":[{"nodeType":"use","transform":[{"type":"rotate","args":[0]}],"id":"text-220","data-reference-type":"text","data-reference-id":"01","data-shadow":false,"data-rotation":0,"x":0,"y":0}],"className":"uneventable"}],"className":"eventable"},"commandset-16":{"nodeType":"g","children":[{"nodeType":"text","font-family":"Tw Cen MT Charset0_ 6TgBD91584B","font-size":"10px","fill":"#000000","fill-opacity":1,"children":[{"nodeType":"tspan","x":"278.449982 284.487482 286.681232 291.681232 294.393732 299.912482 303.243732 310.99998200000005 316.51873200000006 320.89998238000004 323.09373238000006 328.6124823800001 333.6124823800001 335.8062323800001 337.9999823800001 342.3812327600001 347.3812327600001 353.4687327600001 356.7999827600001 361.7999827600001 367.88748276000007 373.9249827600001 380.5937327600001 385.5937327600001 388.9249827600001 391.1187327600001 394.96873276000014 400.48748276000015 407.62498276000014 413.14373276000015 418.66248276000016 424.18123276000017 429.6999827600002 433.0312327600002 438.5499827600002 444.0687327600002 449.5874827600002 457.8624827600002 463.3812327600002 466.0937327600002 473.2312327600002 478.2312327600002 483.7499827600002 485.9437327600002 488.6562327600002 490.8499827600002 495.8499827600002 500.2312331400002 505.1812331400002 511.2187331400002 516.2187331400003 522.2562331400003 531.0499831400003","y":13.76,"children":["DietaryguidelinesforAmerican2015-20208thedition.USDA"]}]},{"nodeType":"text","font-family":"Tw Cen MT Charset0_ 6TgBD91584B","font-size":"10px","fill":"#6B9F25","fill-opacity":1,"children":[{"nodeType":"tspan","x":"531.3251 537.9938500000001 544.6626000000001 551.3313500000002 553.5251000000002 557.9063503800002 562.9063503800002 568.4251003800001 570.6188503800001 573.3313503800001 577.7126007600001 579.9063507600001 585.4251007600001 590.4251007600001 594.8063511400001 599.8063511400001 605.32510114 607.51885114 612.51885114 615.23135114 620.75010114 624.0813511399999 629.0813511399999 634.6001011399999 638.9813515199999 641.1751015199999 646.6938515199998 651.6938515199998 653.8876015199999 656.0813515199999 660.4626018999999 665.4626018999999 668.7938518999998","y":13.76,"children":["www.health.gov/dietaryguidelines"]}]},{"nodeType":"text","font-family":"Tw Cen MT Charset0_ 6TgBD91584B","font-size":"10px","fill":"#000000","fill-opacity":1,"children":[{"nodeType":"tspan","x":"137.075043 143.112543 145.30629299999998 150.30629299999998 155.25629299999997 161.29379299999997 166.29379299999997 171.81254299999998 177.331293 180.662543 183.375043 190.043793 195.043793 199.42504338 204.89379338 209.89379338 215.98129338 222.01879338 227.01879338 232.53754338000002 234.73129338 237.44379338000002 244.58129338 250.10004338000002 254.48129376000003 262.75629376 268.79379376 273.17504414 279.84379414 285.36254414 292.50004414 297.50004414 302.50004414 305.83129414 310.21254452 312.40629452 316.25629452000004 321.25629452000004 324.58754452000005 329.53754452000004","y":25.76,"children":["U.S.DepartmentofHealthandHumanServices."]}]},{"nodeType":"text","font-family":"Tw Cen MTItalic CItalic14B32C17","font-size":"10px","fill":"#000000","fill-opacity":1,"children":[{"nodeType":"tspan","x":"329.699982 335.218732 340.737482 346.256232 354.531232 359.531232 363.893732 368.27498238 371.60623238 373.79998238 377.64998238000004 382.64998238000004 387.59998238000003 393.63748238000005 397.4874823800001 400.19998238000005 402.3937323800001 406.77498276000006 408.9687327600001 411.68123276000006 418.81873276000005 425.48748276000003 429.86873314 432.06248314000004 437.06248314000004 441.44373352 443.63748352000005 445.83123352000007 450.1937335200001 454.57498390000006 460.66248390000004 463.99373390000005 468.99373390000005 475.08123390000003 481.11873390000005 487.7812339000001 492.16248428000006 495.49373428000007 497.6874842800001 501.5374842800001 506.5374842800001 510.8999842800001 514.2312342800001","y":25.76,"children":["2008PhysicalActivityGuidelinesforAmericans"]}]},{"nodeType":"text","font-family":"Tw Cen MT Charset0_ 6TgBD91584B","font-size":"10px","fill":"#000000","fill-opacity":1,"children":[{"nodeType":"tspan","x":"514.8251 519.7751000000001","y":25.76,"children":["."]}]},{"nodeType":"text","font-family":"Tw Cen MT Charset0_ 6TgBD91584B","font-size":"10px","fill":"#6B9F25","fill-opacity":1,"children":[{"nodeType":"tspan","x":"519.825 524.20625038 526.91875038 529.63125038 535.1500003799999 537.34375038 542.34375038 547.34375038 554.01250038 560.68125038 567.3500003800001 569.5437503800001 573.9250007600001 578.9250007600001 584.4437507600001 586.6375007600001 589.3500007600001 593.73125114 595.9250011400001 601.44375114 606.44375114 610.82500152 615.82500152 621.34375152 626.8625015199999 632.3812515199999 636.7625018999998 638.9562518999999 644.4750018999998 649.4750018999998 651.6687518999998 653.8625018999999 658.2437522799999 663.2437522799999 666.5750022799998","y":25.76,"children":["http://www.health.gov/paguidelines"]}]},{"nodeType":"text","font-family":"Tw Cen MT Charset0_ 6TgBD91584B","font-size":"10px","fill":"#000000","fill-opacity":1,"children":[{"nodeType":"tspan","x":"666.825 669.0187500000001","y":25.76,"children":["."]}]},{"nodeType":"text","font-family":"Tw Cen MT Charset0_ 6TgBD91584B","font-size":"10px","fill":"#000000","fill-opacity":1,"children":[{"nodeType":"tspan","x":"174.325043 180.99379299999998 186.512543 189.225043 191.418793 196.418793 200.80004338 206.31879338000002 211.26879338 213.46254338 217.84379376 221.17504376000002 223.88754376000003 226.08129376000002 228.79379376000003 233.17504414000004 235.88754414000005 243.64379414000004 248.64379414000004 254.73129414000005 260.76879414000007 265.76879414000007 271.2875441400001 273.4812941400001 276.1937941400001 280.57504452000006 285.52504452000005 290.52504452000005 295.52504452000005 298.23754452000003 302.6187949 304.81254490000003 309.19379528 313.57504566 315.76879566 320.15004604 328.42504604 333.94379604 337.27504604 339.46879604000003 343.85004642 348.2312968 350.4250468 354.80629718 360.32504718 365.27504718","y":37.76,"children":["NationalInstituteofHealth:Rethinkingdrinking."]}]},{"nodeType":"text","font-family":"Tw Cen MT Charset0_ 6TgBD91584B","font-size":"10px","fill":"#6B9F25","fill-opacity":1,"children":[{"nodeType":"tspan","x":"365.949951 370.33120138 373.04370137999996 375.75620137999994 381.27495137999995 383.46870137999997 388.46870137999997 393.46870137999997 396.79995138 401.79995138 404.51245137999996 408.89370175999994 411.08745175999996 415.46870213999995 419.84995251999993 422.04370251999995 426.42495289999994 431.94370289999995 437.46245289999996 440.79370289999997 442.9874529 447.36870328 451.74995365999996 453.94370366 458.32495403999997 463.84370404 466.03745404 470.41870442 472.61245442 478.13120442 483.64995442000003 489.16870442000004 491.36245442000006 495.74370480000005 497.93745480000007 502.31870518000005 504.5124551800001 510.0312051800001 515.0312051800001 519.4124555600001 524.4124555600001 528.7937059400001 533.7937059400001 538.7937059400001 540.9874559400001 544.3187059400001 549.3187059400001 554.3187059400001 557.64995594 562.64995594 567.03120632 570.36245632 574.21245632 579.21245632 582.54370632 587.54370632 593.58120632 599.0999563199999 601.29370632 605.14370632 609.5249567 611.7187067 617.2374566999999 619.9499566999999 624.9499566999999 628.2812066999999 631.6124566999998 639.3249566999998 644.8437066999998 647.0374566999998 651.4187070799998 653.6124570799998 659.1312070799997 662.4624570799997 667.9812070799996","y":37.76,"children":["http://rethinkingdrinking.niaaa.nih.gov/ToolsResources/CalculatorsMain.asp"]}]},{"nodeType":"text","font-family":"Tw Cen MT Charset0_ 6TgBD91584B","font-size":"10px","fill":"#000000","fill-opacity":1,"children":[{"nodeType":"tspan","x":"63.07504 69.11254 76.86878999999999 82.90628999999998 87.90628999999998 93.42503999999998 98.94378999999998 102.27503999999998 104.98753999999998 111.65628999999998 116.65628999999998 121.03754037999998 126.50629037999998 131.50629038 137.59379038 143.63129038 148.63129038 154.15004038 156.34379038 159.05629038 166.19379038 171.71254038 176.09379076000002 184.36879076000002 190.40629076000002 194.78754114000003 201.45629114000002 206.97504114000003 214.11254114000002 219.11254114000002 224.11254114000002 227.44379114000003 231.82504152000004 234.01879152000004 237.86879152000003 242.86879152000003 246.20004152000004 251.15004152000003 256.66879152 261.66879152 266.0500419 272.1375419 277.6562919 282.03754227999997 284.23129228 289.75004228 297.50629228 300.21879228 307.97504228 312.35629266 317.35629266 322.87504266 325.06879266000004 327.78129266 332.16254304 339.91879304 343.25004304000004 345.44379304000006 350.44379304000006 355.44379304000006 363.71879304000004 369.23754304000005 374.75629304000006 380.27504304000007 385.7937930400001 390.74379304000007","y":49.76,"children":["USDepartmentofHealthandHumanServices.Yourguidetohealthysleep2011."]}]},{"nodeType":"text","font-family":"Tw Cen MT Charset0_ 6TgBD91584B","font-size":"10px","fill":"#6B9F25","fill-opacity":1,"children":[{"nodeType":"tspan","x":"390.95 395.33125038 398.04375037999995 400.7562503799999 406.27500037999994 409.60625037999995 411.80000038 416.80000038 421.80000038 428.46875037999996 435.13750037999995 441.80625037999994 444.00000037999996 448.38125075999994 452.7625011399999 454.95625113999995 460.47500113999996 462.66875114 464.86250114 469.24375152 471.43750152 475.8187519 478.0125019 483.53125190000003 488.53125190000003 492.91250228 497.91250228 501.24375228 503.43750228000005 505.63125228000007 510.63125228000007 513.9625022800001 518.9625022800001 524.48125228 529.48125228 533.3312522800001 536.66250228 541.66250228 547.18125228 551.56250266 557.0812526599999 559.2750026599999 561.46875266 565.31875266 570.31875266 573.6500026599999 575.84375266 580.84375266 585.84375266 591.3625026599999 596.3625026599999 600.7437530399999 605.7437530399999 611.2625030399998 613.4562530399999 616.1687530399998 620.5500034199998 625.5500034199998 630.5500034199998 633.8812534199998 636.0750034199998 641.0750034199998 646.0750034199998 651.5937534199998 653.7875034199998 659.3062534199997 664.8250034199997 668.1562534199996","y":49.76,"children":["https://www.nhlbi.nih.gov/files/docs/public/sleep/healthy_sleep.pdf"]}]},{"nodeType":"path","id":"path-233","fill":"#6B9F25","fill-opacity":1,"d":"M531,15 L669,15 669,16 531,16Z"},{"nodeType":"path","id":"path-234","fill":"#6B9F25","fill-opacity":1,"d":"M520,27 L667,27 667,28 520,28Z"},{"nodeType":"path","id":"path-235","fill":"#6B9F25","fill-opacity":1,"d":"M366,39 L669,39 669,40 366,40Z"},{"nodeType":"path","id":"path-236","fill":"#6B9F25","fill-opacity":1,"d":"M391,51 L669,51 669,52 391,52Z"}]},"commandset-17":{"nodeType":"g","children":[{"nodeType":"text","font-family":"Tw Cen MT Condensed ChaCACAEB00","font-size":"44px","fill":"#1482AC","fill-opacity":1,"children":[{"nodeType":"tspan","x":"7.199999 21.4174997","y":70.317,"children":["T"]}]},{"nodeType":"text","font-family":"Tw Cen MT Condensed ChaCACAEB00","font-size":"44px","fill":"#1482AC","fill-opacity":1,"children":[{"nodeType":"tspan","x":"20.9900036 39.3325036","y":70.317,"children":["A"]}]},{"nodeType":"text","font-family":"Tw Cen MT Condensed ChaCACAEB00","font-size":"44px","fill":"#1482AC","fill-opacity":1,"children":[{"nodeType":"tspan","x":"40.36504 58.70754","y":70.317,"children":["K"]}]},{"nodeType":"text","font-family":"Tw Cen MT Condensed ChaCACAEB00","font-size":"44px","fill":"#1482AC","fill-opacity":1,"children":[{"nodeType":"tspan","x":"59.74 73.9575007","y":70.317,"children":["E"]}]},{"nodeType":"text","font-family":"Tw Cen MT Condensed ChaCACAEB00","font-size":"44px","fill":"#1482AC","fill-opacity":1,"children":[{"nodeType":"tspan","x":"83.99 102.3325","y":70.317,"children":["H"]}]},{"nodeType":"text","font-family":"Tw Cen MT Condensed ChaCACAEB00","font-size":"44px","fill":"#1482AC","fill-opacity":1,"children":[{"nodeType":"tspan","x":"103.365051 123.52255099999999","y":70.317,"children":["O"]}]},{"nodeType":"text","font-family":"Tw Cen MT Condensed ChaCACAEB00","font-size":"44px","fill":"#1482AC","fill-opacity":1,"children":[{"nodeType":"tspan","x":"124.49 146.9299986","y":70.317,"children":["M"]}]},{"nodeType":"text","font-family":"Tw Cen MT Condensed ChaCACAEB00","font-size":"44px","fill":"#1482AC","fill-opacity":1,"children":[{"nodeType":"tspan","x":"147.865051 162.08255169999998","y":70.317,"children":["E"]}]},{"nodeType":"text","font-family":"Tw Cen MT Condensed ChaCACAEB00","font-size":"44px","fill":"#1482AC","fill-opacity":1,"children":[{"nodeType":"tspan","x":"172.115051 194.5550496","y":70.317,"children":["M"]}]},{"nodeType":"text","font-family":"Tw Cen MT Condensed ChaCACAEB00","font-size":"44px","fill":"#1482AC","fill-opacity":1,"children":[{"nodeType":"tspan","x":"195.48999 209.7074907","y":70.317,"children":["E"]}]},{"nodeType":"text","font-family":"Tw Cen MT Condensed ChaCACAEB00","font-size":"44px","fill":"#1482AC","fill-opacity":1,"children":[{"nodeType":"tspan","x":"210.740021 224.9575217","y":70.317,"children":["S"]}]},{"nodeType":"text","font-family":"Tw Cen MT Condensed ChaCACAEB00","font-size":"44px","fill":"#1482AC","fill-opacity":1,"children":[{"nodeType":"tspan","x":"225.99 240.2075007","y":70.317,"children":["S"]}]},{"nodeType":"text","font-family":"Tw Cen MT Condensed ChaCACAEB00","font-size":"44px","fill":"#1482AC","fill-opacity":1,"children":[{"nodeType":"tspan","x":"241.23999 259.58249","y":70.317,"children":["A"]}]},{"nodeType":"text","font-family":"Tw Cen MT Condensed ChaCACAEB00","font-size":"44px","fill":"#1482AC","fill-opacity":1,"children":[{"nodeType":"tspan","x":"259.52002 277.91752099999997","y":70.317,"children":["G"]}]},{"nodeType":"text","font-family":"Tw Cen MT Condensed ChaCACAEB00","font-size":"44px","fill":"#1482AC","fill-opacity":1,"children":[{"nodeType":"tspan","x":"278.89502 293.1125207","y":70.317,"children":["E"]}]},{"nodeType":"text","font-family":"Tw Cen MT Condensed ChaCACAEB00","font-size":"44px","fill":"#1482AC","fill-opacity":1,"children":[{"nodeType":"tspan","x":"294.14502 308.3625207","y":70.317,"children":["S"]}]}]},"commandset-18":{"nodeType":"g","children":[{"nodeType":"text","font-family":"Wingdings Charset2_ 6qeB1E592FE","font-size":"28px","fill":"#1CADE4","fill-opacity":1,"children":[{"nodeType":"tspan","x":"3.6449976 28.5999976","y":73.961,"children":["q"]}]},{"nodeType":"text","font-family":"Tw Cen MT Charset0_ 6TgBD91584B","font-size":"28px","fill":"#000000","fill-opacity":1,"children":[{"nodeType":"tspan","x":"28.5999985 56.5999985 68.8674985 84.3199979 99.6324979 115.0849973 124.4124963 146.1299951 153.72499537 165.99249537 187.70999417000002 198.48999417000002 210.75749417000003 220.08499317000002 229.41249217 243.41249217 255.67999217000002 270.99249217 286.44499157 298.71249157 304.85499157 320.30749097 334.30749097 340.44999097 346.59249097 358.85999096999996 372.85999096999996 389.90498916999996 405.35748857 417.62498856999997 440.79498677 454.79498677 467.06248676999996 473.20498676999995 488.65748616999997 502.65748616999997 514.92498617 525.70498617 539.70498617 550.48498617","y":73.427,"children":["Whatarethecurrentguidelinesandevidence?"]}]},{"nodeType":"text","font-family":"Wingdings Charset2_ 6qeB1E592FE","font-size":"20px","fill":"#1CADE4","fill-opacity":1,"children":[{"nodeType":"tspan","x":"28.1500473 45.9750473","y":98.528,"children":["q"]}]},{"nodeType":"text","font-family":"Tw Cen MT Charset0_ 6TgBD91584B","font-size":"20px","fill":"#000000","fill-opacity":1,"children":[{"nodeType":"tspan","x":"51.48755 59.18755 69.18755 82.52505000000001 93.56255 100.22505 110.22505 118.987551 128.987551 137.75005199999998 144.41255199999998 148.80005199999997 157.56255299999998 173.07505299999997 177.46255299999996 181.85005299999995 188.51255299999994 198.51255299999994 205.17505299999993 210.60005299999995 220.60005299999995 224.98755299999993 240.50005299999992 253.83755299999993 264.8750529999999 273.6375539999999 284.67505399999993 295.71255399999995 305.71255399999995 319.05005399999993 329.05005399999993 337.8125549999999 343.23755499999993 353.1375549999999 358.5625549999999 368.5625549999999 379.60005499999994 398.45005499999996 409.487555 420.525055 431.56255500000003 438.22505500000005 448.22505500000005 459.2625550000001 466.96255500000007 475.72505600000005 485.62505600000003 492.28755600000005 502.28755600000005 506.67505600000004 513.3375560000001 520.0000560000001","y":98.578,"children":["comprehensivelifestylemanagement,teamapproach,self-"]}]},{"nodeType":"text","font-family":"Tw Cen MT Charset0_ 6TgBD91584B","font-size":"20px","fill":"#000000","fill-opacity":1,"children":[{"nodeType":"tspan","x":"38.9 52.2375 62.2375 71.000001 75.387501 80.812501 90.812501 97.47500099999999 101.862501 110.625002 121.66250199999999 131.562502 142.600002 153.63750199999998 164.67500199999998 169.06250199999997 174.48750199999998 178.87500199999997 188.87500199999997 197.63750299999998 208.67500299999998 218.57500299999998 222.96250299999997 231.72500399999996 237.15000399999997 247.15000399999997 253.81250399999996 262.575005 272.575005 281.33750599999996 286.762506 291.15000599999996 301.15000599999996 309.91250699999995 322.08750699999996","y":120.178,"children":["monitoring,additionalinterventions"]}]},{"nodeType":"text","font-family":"Wingdings Charset2_ 6qeB1E592FE","font-size":"28px","fill":"#1CADE4","fill-opacity":1,"children":[{"nodeType":"tspan","x":"3.6449976 28.5999976","y":167.401,"children":["q"]}]},{"nodeType":"text","font-family":"Tw Cen MT Charset0_ 6TgBD91584B","font-size":"28px","fill":"#000000","fill-opacity":1,"children":[{"nodeType":"tspan","x":"28.5999985 45.5049973 59.5049973 85.8949973 101.3474967 123.0649955 136.9249942 155.59749419999997 171.04999359999996 183.31749359999998 198.76999299999997 214.22249239999996 235.93999119999995 249.93999119999995 265.3924906 279.3924906 288.71998959999996 294.86248959999995 302.45748986999996 324.17498866999995 330.31748866999993 350.30248866999995 373.47248686999995 388.92498627 412.09498447 430.76748447 436.90998447 449.17748446999997 461.44498446999995 469.03998473999997 490.75748353999995 503.02498353999994 509.1674835399999 518.4949825399999 524.63748254 532.23248281 543.0124828099999","y":166.867,"children":["HowdoImanageobesityina15minutevisit?"]}]},{"nodeType":"text","font-family":"Wingdings Charset2_ 6qeB1E592FE","font-size":"20px","fill":"#1CADE4","fill-opacity":1,"children":[{"nodeType":"tspan","x":"28.1500473 45.9750473","y":191.968,"children":["q"]}]},{"nodeType":"text","font-family":"Tw Cen MT Charset0_ 6TgBD91584B","font-size":"20px","fill":"#000000","fill-opacity":1,"children":[{"nodeType":"tspan","x":"45.9750481 54.7375491 64.7375491 75.77504909999999 89.1125491 102.4500491 112.4500491 119.1125491 127.8750501 137.7750501 143.2000501 153.2000501 160.9000501 169.66255109999997 178.42505209999996 188.42505209999996 192.81255209999995 202.81255209999995 213.85005209999994 223.85005209999994 233.75005209999995 243.75005209999995 252.51255309999993 256.9000530999999 267.93755309999995 277.93755309999995 286.70005409999993 294.4000540999999 309.9125540999999 320.95005409999993 331.98755409999995 338.6500541 348.6500541 365.2000541 378.53755409999997 388.53755409999997 393.9625541 402.72505509999996 412.72505509999996 423.7625551 430.4250551","y":192.018,"children":["Teamwork,technology,evidencebasedmethods"]}]}]},"commandset-19":{"nodeType":"g","children":[{"nodeType":"defs","children":[{"nodeType":"linearGradient","gradientTransform":[{"type":"rotate","args":[90,0.5,0.5]}],"id":"gradient-fill-265","children":[{"nodeType":"stop","offset":"0%","stop-color":"#CFE1F1","stop-opacity":1},{"nodeType":"stop","offset":"0%","stop-color":"#CFE1F1","stop-opacity":1},{"nodeType":"stop","offset":"100%","stop-color":"#DFEBF6","stop-opacity":1},{"nodeType":"stop","offset":"100%","stop-color":"#DFEBF6","stop-opacity":1}]},{"nodeType":"filter","id":"filter-267","children":[{"nodeType":"feGaussianBlur","stdDeviation":[14,14]},{"nodeType":"feOffset"},{"nodeType":"feComposite","in2":"SourceAlpha","result":"shadowDiff","operator":"arithmetic","k2":-1,"k3":1},{"nodeType":"feFlood","result":"floodOut","flood-color":"#AFCFE9","flood-opacity":0.09},{"nodeType":"feComposite","in2":"shadowDiff","operator":"in"},{"nodeType":"feComposite","in2":"SourceGraphic","operator":"over"}],"filterUnits":"userSpaceOnUse","x":-90,"y":-90,"width":900,"height":720}]},{"nodeType":"g","id":"pathwrap-19","children":[{"nodeType":"path","id":"path-265","fill":"url(#gradient-fill-265)","d":"M0,0 L720,0 720,540 0,540Z"}],"className":"uneventable"},{"nodeType":"use","xlink:href":"#pathwrap-19","filter":"url(#filter-267)","data-adornment-type":"inner-shadow","data-angle":90,"data-distance":0,"data-width":720,"data-height":540,"data-scale":1}]},"commandset-20":{"nodeType":"g","children":[{"nodeType":"path","id":"path-268","fill":"#FFFFFF","fill-opacity":1,"stroke":"#8FBCE0","stroke-opacity":1,"stroke-width":1,"stroke-linecap":"round","stroke-linejoin":"miter","d":"M-0.0000001,5.000003 C-0.00000177724189,2.23858 2.238572,0.00000261647483 4.99999475,-0.0000003 L4.99999475,-0.0000003 L10,0 677,0 681.999939,0.0000003 C684.7614,-0.00000459308148 686.999939,2.238568 686.999939,4.999998 C686.999939,4.999999 686.999939,5.00000048 686.999939,5.00000143 L686.999939,5.00000143 L687,10 687,498 686.999939,502.999969 C686.999939,505.7614 684.7614,507.999969 682,507.999969 L682,507.999969 L677,508 10,508 5.00000143,507.999969 C2.23857832,508 0.00000162561639,505.7614 0.0000003,503 L0.0000003,503 L0,498 0,10Z"}]},"commandset-21":{"nodeType":"g","children":[{"nodeType":"defs","children":[{"nodeType":"linearGradient","gradientTransform":[{"type":"translate","args":[0,0]},{"type":"translate","args":[2.586960531881143e-9,1.1777130612991782e-7]},{"type":"scale","args":[1.0015,1.0256]},{"type":"rotate","args":[89.99999999999994,0.5,0.5]}],"id":"gradient-fill-270","children":[{"nodeType":"stop","offset":"0%","stop-color":"#484848","stop-opacity":1},{"nodeType":"stop","offset":"0%","stop-color":"#484848","stop-opacity":1},{"nodeType":"stop","offset":"100%","stop-color":"#2F2F2F","stop-opacity":1},{"nodeType":"stop","offset":"100%","stop-color":"#2F2F2F","stop-opacity":1}]},{"nodeType":"filter","id":"filter-272","children":[{"nodeType":"feGaussianBlur","stdDeviation":[0,0]},{"nodeType":"feOffset"},{"nodeType":"feComposite","in2":"SourceAlpha","result":"shadowDiff","operator":"arithmetic","k2":-1,"k3":1},{"nodeType":"feFlood","result":"floodOut","flood-color":"#FFFFFF","flood-opacity":0.2},{"nodeType":"feComposite","in2":"shadowDiff","operator":"in"},{"nodeType":"feComposite","in2":"SourceGraphic","operator":"over"}],"filterUnits":"userSpaceOnUse","x":0,"y":0,"width":686.999939,"height":39}]},{"nodeType":"g","id":"shape-270","children":[{"nodeType":"path","id":"path-270","fill":"url(#gradient-fill-270)","d":"M-0.0000001,5.000003 C-0.00000177724189,2.23858 2.238572,0.00000261647483 4.99999475,-0.0000003 L4.99999475,-0.0000003 L10,0 677,0 681.999939,0.0000003 C684.7614,-0.00000459308148 686.999939,2.238568 686.999939,4.999998 C686.999939,4.999999 686.999939,5.00000048 686.999939,5.00000143 L686.999939,5.00000143 L687,10 687,39 0,39 0,10Z"}],"className":"uneventable"},{"nodeType":"g","id":"shape-271","children":[{"nodeType":"path","id":"path-271","fill":"none","stroke":"#2A2A2A","stroke-opacity":1,"stroke-width":1,"stroke-linecap":"round","stroke-linejoin":"miter","d":"M-0.0000001,5.000003 C-0.00000177724189,2.23858 2.238572,0.00000261647483 4.99999475,-0.0000003 L4.99999475,-0.0000003 L10,0 677,0 681.999939,0.0000003 C684.7614,-0.00000459308148 686.999939,2.238568 686.999939,4.999998 C686.999939,4.999999 686.999939,5.00000048 686.999939,5.00000143 L686.999939,5.00000143 L687,10 687,39 0,39 0,10Z"}],"className":"uneventable"},{"nodeType":"use","xlink:href":"#shape-271","filter":"url(#filter-272)","data-adornment-type":"inner-shadow","data-angle":90,"data-distance":2,"data-width":686.999939,"data-height":39,"data-scale":1}]},"commandset-22":{"nodeType":"g","children":[{"nodeType":"use","transform":[{"type":"rotate","args":[0]}],"id":"text-275","data-reference-type":"text","data-reference-id":"01","data-shadow":false,"data-rotation":0,"x":0,"y":0}]},"commandset-23":{"nodeType":"g","children":[{"nodeType":"text","font-family":"Open SansBold CharsBoldD1A978D6","font-size":"19px","fill":"#FFFFFF","fill-opacity":1,"children":[{"nodeType":"tspan","x":"0 14 26 32 44 55 61 67 79 90 99 104 111 123 132 137 149 161 172 181 187 195 206 211 230 241 253 264 275 286 305 316 328 336","y":27,"children":["Guidelines or obesity management"]}]}]},"commandset-24":{"nodeType":"g","children":[{"nodeType":"defs","children":[{"nodeType":"linearGradient","gradientTransform":[{"type":"translate","args":[0,0]},{"type":"translate","args":[3.808728590229978e-8,8.168848239906073e-9]},{"type":"scale","args":[1.0294,1.0023]},{"type":"rotate","args":[90,0.5,0.5]}],"id":"gradient-fill-279","children":[{"nodeType":"stop","offset":"0%","stop-color":"#54A8E4","stop-opacity":1},{"nodeType":"stop","offset":"0%","stop-color":"#54A8E4","stop-opacity":1},{"nodeType":"stop","offset":"100%","stop-color":"#387CD6","stop-opacity":1},{"nodeType":"stop","offset":"100%","stop-color":"#387CD6","stop-opacity":1}]},{"nodeType":"filter","id":"filter-281","children":[{"nodeType":"feGaussianBlur","stdDeviation":[0,0]},{"nodeType":"feOffset"},{"nodeType":"feComposite","in2":"SourceAlpha","result":"shadowDiff","operator":"arithmetic","k2":-1,"k3":1},{"nodeType":"feFlood","result":"floodOut","flood-color":"#FFFFFF","flood-opacity":0.35},{"nodeType":"feComposite","in2":"shadowDiff","operator":"in"},{"nodeType":"feComposite","in2":"SourceGraphic","operator":"over"}],"filterUnits":"userSpaceOnUse","x":0,"y":0,"width":33.9999962,"height":436.999969}]},{"nodeType":"g","id":"shape-279","children":[{"nodeType":"path","id":"path-279","fill":"url(#gradient-fill-279)","d":"M-0.0000000,4.00000238 C-0.00000129496777,1.79086411 1.79085767,0.00000224314567 3.999996,-0.0000000 L3.999996,-0.0000000 L8,0 26,0 29.9999924,0.0000003 C32.20913,-0.00000356978671 33.9999962,1.79085457 33.9999962,3.99999881 C33.9999962,3.99999952 33.9999962,4 33.9999962,4.000001 L33.9999962,4.000001 L34,8 34,429 33.9999962,432.999969 C33.9999962,435.209137 32.209137,436.999969 30,436.999969 L30,436.999969 L26,437 8,437 4.00000143,436.999969 C1.7908628,437 0.00000140517136,435.209137 0.0000003,433 L0.0000003,433 L0,429 0,8Z"}]},{"nodeType":"g","id":"shape-280","children":[{"nodeType":"path","id":"path-280","fill":"none","stroke":"#2476C7","stroke-opacity":1,"stroke-width":1,"stroke-linecap":"round","stroke-linejoin":"miter","d":"M-0.0000000,4.00000238 C-0.00000129496777,1.79086411 1.79085767,0.00000224314567 3.999996,-0.0000000 L3.999996,-0.0000000 L8,0 26,0 29.9999924,0.0000003 C32.20913,-0.00000356978671 33.9999962,1.79085457 33.9999962,3.99999881 C33.9999962,3.99999952 33.9999962,4 33.9999962,4.000001 L33.9999962,4.000001 L34,8 34,429 33.9999962,432.999969 C33.9999962,435.209137 32.209137,436.999969 30,436.999969 L30,436.999969 L26,437 8,437 4.00000143,436.999969 C1.7908628,437 0.00000140517136,435.209137 0.0000003,433 L0.0000003,433 L0,429 0,8Z"}],"className":"uneventable"},{"nodeType":"use","xlink:href":"#shape-280","filter":"url(#filter-281)","data-adornment-type":"inner-shadow","data-angle":90,"data-distance":2,"data-width":33.9999962,"data-height":436.999969,"data-scale":1},{"nodeType":"g","id":"shape-282","children":[{"nodeType":"use","transform":[{"type":"rotate","args":[270]}],"id":"text-283","data-reference-type":"text","data-reference-id":"01","data-shadow":false,"data-rotation":270,"x":0,"y":443}],"className":"uneventable"}],"className":"eventable"},"commandset-25":{"nodeType":"g","children":[{"nodeType":"defs","children":[{"nodeType":"linearGradient","gradientTransform":[{"type":"translate","args":[-0.2647,-0.2517]},{"type":"translate","args":[3.808728590229978e-8,8.168848239906073e-9]},{"type":"scale","args":[1.5294,1.5034]},{"type":"rotate","args":[90,0.5,0.5]}],"id":"gradient-fill-285","children":[{"nodeType":"stop","offset":"0%","stop-color":"#2581C4","stop-opacity":1},{"nodeType":"stop","offset":"0%","stop-color":"#2581C4","stop-opacity":1},{"nodeType":"stop","offset":"100%","stop-color":"#1956A6","stop-opacity":1},{"nodeType":"stop","offset":"100%","stop-color":"#1956A6","stop-opacity":1}]},{"nodeType":"filter","id":"filter-287","children":[{"nodeType":"feGaussianBlur","stdDeviation":[0,0]},{"nodeType":"feOffset"},{"nodeType":"feComposite","in2":"SourceAlpha","result":"shadowDiff","operator":"arithmetic","k2":-1,"k3":1},{"nodeType":"feFlood","result":"floodOut","flood-color":"#FFFFFF","flood-opacity":0.35},{"nodeType":"feComposite","in2":"shadowDiff","operator":"in"},{"nodeType":"feComposite","in2":"SourceGraphic","operator":"over"}],"filterUnits":"userSpaceOnUse","x":0,"y":0,"width":33.9999962,"height":436.999969}]},{"nodeType":"g","id":"shape-285","children":[{"nodeType":"path","id":"path-285","fill":"url(#gradient-fill-285)","d":"M-0.0000000,4.00000238 C-0.00000129496777,1.79086411 1.79085767,0.00000224314567 3.999996,-0.0000000 L3.999996,-0.0000000 L8,0 26,0 29.9999924,0.0000003 C32.20913,-0.00000356978671 33.9999962,1.79085457 33.9999962,3.99999881 C33.9999962,3.99999952 33.9999962,4 33.9999962,4.000001 L33.9999962,4.000001 L34,8 34,429 33.9999962,432.999969 C33.9999962,435.209137 32.209137,436.999969 30,436.999969 L30,436.999969 L26,437 8,437 4.00000143,436.999969 C1.7908628,437 0.00000140517136,435.209137 0.0000003,433 L0.0000003,433 L0,429 0,8Z"}]},{"nodeType":"g","id":"shape-286","children":[{"nodeType":"path","id":"path-286","fill":"none","stroke":"#1A5692","stroke-opacity":1,"stroke-width":1,"stroke-linecap":"round","stroke-linejoin":"miter","d":"M-0.0000000,4.00000238 C-0.00000129496777,1.79086411 1.79085767,0.00000224314567 3.999996,-0.0000000 L3.999996,-0.0000000 L8,0 26,0 29.9999924,0.0000003 C32.20913,-0.00000356978671 33.9999962,1.79085457 33.9999962,3.99999881 C33.9999962,3.99999952 33.9999962,4 33.9999962,4.000001 L33.9999962,4.000001 L34,8 34,429 33.9999962,432.999969 C33.9999962,435.209137 32.209137,436.999969 30,436.999969 L30,436.999969 L26,437 8,437 4.00000143,436.999969 C1.7908628,437 0.00000140517136,435.209137 0.0000003,433 L0.0000003,433 L0,429 0,8Z"}],"className":"uneventable"},{"nodeType":"use","xlink:href":"#shape-286","filter":"url(#filter-287)","data-adornment-type":"inner-shadow","data-angle":90,"data-distance":2,"data-width":33.9999962,"data-height":436.999969,"data-scale":1},{"nodeType":"g","id":"shape-288","children":[{"nodeType":"use","transform":[{"type":"rotate","args":[270]}],"id":"text-289","data-reference-type":"text","data-reference-id":"01","data-shadow":false,"data-rotation":270,"x":0,"y":443}],"className":"uneventable"}],"className":"eventable"},"commandset-26":{"nodeType":"g","children":[{"nodeType":"defs","children":[{"nodeType":"linearGradient","gradientTransform":[{"type":"translate","args":[0,0]},{"type":"translate","args":[3.808728590229978e-8,8.168848239906073e-9]},{"type":"scale","args":[1.0294,1.0023]},{"type":"rotate","args":[90,0.5,0.5]}],"id":"gradient-fill-291","children":[{"nodeType":"stop","offset":"0%","stop-color":"#2581C4","stop-opacity":1},{"nodeType":"stop","offset":"0%","stop-color":"#2581C4","stop-opacity":1},{"nodeType":"stop","offset":"100%","stop-color":"#1956A6","stop-opacity":1},{"nodeType":"stop","offset":"100%","stop-color":"#1956A6","stop-opacity":1}]},{"nodeType":"filter","id":"filter-293","children":[{"nodeType":"feGaussianBlur","stdDeviation":[1.75,1.75]},{"nodeType":"feOffset"},{"nodeType":"feComposite","in2":"SourceAlpha","result":"shadowDiff","operator":"arithmetic","k2":-1,"k3":1},{"nodeType":"feFlood","result":"floodOut","flood-color":"#000000","flood-opacity":0.28},{"nodeType":"feComposite","in2":"shadowDiff","operator":"in"},{"nodeType":"feComposite","in2":"SourceGraphic","operator":"over"}],"filterUnits":"userSpaceOnUse","x":-11.25,"y":-11.25,"width":56.4999962,"height":459.499969}]},{"nodeType":"g","id":"shape-291","children":[{"nodeType":"path","id":"path-291","fill":"url(#gradient-fill-291)","d":"M-0.0000000,4.00000238 C-0.00000129496777,1.79086411 1.79085767,0.00000224314567 3.999996,-0.0000000 L3.999996,-0.0000000 L8,0 26,0 29.9999924,0.0000003 C32.20913,-0.00000356978671 33.9999962,1.79085457 33.9999962,3.99999881 C33.9999962,3.99999952 33.9999962,4 33.9999962,4.000001 L33.9999962,4.000001 L34,8 34,429 33.9999962,432.999969 C33.9999962,435.209137 32.209137,436.999969 30,436.999969 L30,436.999969 L26,437 8,437 4.00000143,436.999969 C1.7908628,437 0.00000140517136,435.209137 0.0000003,433 L0.0000003,433 L0,429 0,8Z"}]},{"nodeType":"g","id":"shape-292","children":[{"nodeType":"path","id":"path-292","fill":"none","stroke":"#1A5692","stroke-opacity":1,"stroke-width":1,"stroke-linecap":"round","stroke-linejoin":"miter","d":"M-0.0000000,4.00000238 C-0.00000129496777,1.79086411 1.79085767,0.00000224314567 3.999996,-0.0000000 L3.999996,-0.0000000 L8,0 26,0 29.9999924,0.0000003 C32.20913,-0.00000356978671 33.9999962,1.79085457 33.9999962,3.99999881 C33.9999962,3.99999952 33.9999962,4 33.9999962,4.000001 L33.9999962,4.000001 L34,8 34,429 33.9999962,432.999969 C33.9999962,435.209137 32.209137,436.999969 30,436.999969 L30,436.999969 L26,437 8,437 4.00000143,436.999969 C1.7908628,437 0.00000140517136,435.209137 0.0000003,433 L0.0000003,433 L0,429 0,8Z"}],"className":"uneventable"},{"nodeType":"use","xlink:href":"#shape-292","filter":"url(#filter-293)","data-adornment-type":"inner-shadow","data-angle":0,"data-distance":0,"data-width":33.9999962,"data-height":436.999969,"data-scale":1},{"nodeType":"g","id":"shape-294","children":[{"nodeType":"use","transform":[{"type":"rotate","args":[270]}],"id":"text-295","data-reference-type":"text","data-reference-id":"01","data-shadow":false,"data-rotation":270,"x":0,"y":443}],"className":"uneventable"}],"className":"eventable"},"commandset-27":{"nodeType":"g","children":[{"nodeType":"defs","children":[{"nodeType":"linearGradient","gradientTransform":[{"type":"translate","args":[0,0]},{"type":"translate","args":[3.808728590229978e-8,8.168848239906073e-9]},{"type":"scale","args":[1.0294,1.0023]},{"type":"rotate","args":[90,0.5,0.5]}],"id":"gradient-fill-297","children":[{"nodeType":"stop","offset":"0%","stop-color":"#FFC943","stop-opacity":1},{"nodeType":"stop","offset":"0%","stop-color":"#FFC943","stop-opacity":1},{"nodeType":"stop","offset":"100%","stop-color":"#FFAE2D","stop-opacity":1},{"nodeType":"stop","offset":"100%","stop-color":"#FFAE2D","stop-opacity":1}]},{"nodeType":"filter","id":"filter-299","children":[{"nodeType":"feGaussianBlur","stdDeviation":[0,0]},{"nodeType":"feOffset"},{"nodeType":"feComposite","in2":"SourceAlpha","result":"shadowDiff","operator":"arithmetic","k2":-1,"k3":1},{"nodeType":"feFlood","result":"floodOut","flood-color":"#FFFFFF","flood-opacity":0.35},{"nodeType":"feComposite","in2":"shadowDiff","operator":"in"},{"nodeType":"feComposite","in2":"SourceGraphic","operator":"over"}],"filterUnits":"userSpaceOnUse","x":0,"y":0,"width":33.9999962,"height":436.999969}]},{"nodeType":"g","id":"shape-297","children":[{"nodeType":"path","id":"path-297","fill":"url(#gradient-fill-297)","d":"M-0.0000000,4.00000238 C-0.00000129496777,1.79086411 1.79085767,0.00000224314567 3.999996,-0.0000000 L3.999996,-0.0000000 L8,0 26,0 29.9999924,0.0000003 C32.20913,-0.00000356978671 33.9999962,1.79085457 33.9999962,3.99999881 C33.9999962,3.99999952 33.9999962,4 33.9999962,4.000001 L33.9999962,4.000001 L34,8 34,429 33.9999962,432.999969 C33.9999962,435.209137 32.209137,436.999969 30,436.999969 L30,436.999969 L26,437 8,437 4.00000143,436.999969 C1.7908628,437 0.00000140517136,435.209137 0.0000003,433 L0.0000003,433 L0,429 0,8Z"}]},{"nodeType":"g","id":"shape-298","children":[{"nodeType":"path","id":"path-298","fill":"none","stroke":"#FAA500","stroke-opacity":1,"stroke-width":1,"stroke-linecap":"round","stroke-linejoin":"miter","d":"M-0.0000000,4.00000238 C-0.00000129496777,1.79086411 1.79085767,0.00000224314567 3.999996,-0.0000000 L3.999996,-0.0000000 L8,0 26,0 29.9999924,0.0000003 C32.20913,-0.00000356978671 33.9999962,1.79085457 33.9999962,3.99999881 C33.9999962,3.99999952 33.9999962,4 33.9999962,4.000001 L33.9999962,4.000001 L34,8 34,429 33.9999962,432.999969 C33.9999962,435.209137 32.209137,436.999969 30,436.999969 L30,436.999969 L26,437 8,437 4.00000143,436.999969 C1.7908628,437 0.00000140517136,435.209137 0.0000003,433 L0.0000003,433 L0,429 0,8Z"}],"className":"uneventable"},{"nodeType":"use","xlink:href":"#shape-298","filter":"url(#filter-299)","data-adornment-type":"inner-shadow","data-angle":90,"data-distance":2,"data-width":33.9999962,"data-height":436.999969,"data-scale":1},{"nodeType":"g","id":"shape-300","children":[{"nodeType":"use","transform":[{"type":"rotate","args":[270]}],"id":"text-301","data-reference-type":"text","data-reference-id":"01","data-shadow":false,"data-rotation":270,"x":0,"y":443}],"className":"uneventable"}],"className":"eventable"},"commandset-28":{"nodeType":"g","children":[{"nodeType":"text","font-family":"Open Sans Charset1_ 69j0C17EB7C","font-size":"16px","fill":"#FFFFFF","fill-opacity":1,"children":[{"nodeType":"tspan","x":"95 107 116 120 130 137 146 154 163 173 179 183 191 200 204 213 222 229 237 241 249 258 266 270 279 288 296 304 308 316 326 333 341 350 354 363 373 377 387 396 400 404 414 423 431","y":22,"children":["US Preventive Services Task Force guidelines"]}]}]},"commandset-29":{"nodeType":"g","children":[{"nodeType":"text","font-family":"Open Sans Charset1_ 69j0C17EB7C","font-size":"16px","fill":"#FFFFFF","fill-opacity":1,"children":[{"nodeType":"tspan","x":"196 206 218 228 234 244 254 264 270 279 291 300 304 309 318 327 336 345 350 354 363 373 377 387 396 400 404 414 423 431","y":22,"children":["AHA/ACC/TOS (2013) guidelines"]}]}]},"commandset-30":{"nodeType":"g","children":[{"nodeType":"text","font-family":"Open Sans Charset1_ 69j0C17EB7C","font-size":"16px","fill":"#FFFFFF","fill-opacity":1,"children":[{"nodeType":"tspan","x":"226 236 246 256 265 271 281 291 300 304 309 318 327 336 345 350 354 363 373 377 387 396 400 404 414 423 431","y":22,"children":["AACE/ACE (2016) guidelines"]}]}]},"commandset-31":{"nodeType":"g","children":[{"nodeType":"text","font-family":"Open Sans Charset1_ 69j0C17EB7C","font-size":"16px","fill":"#FFFFFF","fill-opacity":1,"children":[{"nodeType":"tspan","x":"255 264 274 289 304 313 320 328 332 342 347 351 363 373 377 387 396 400 404 414 423 431","y":22,"children":["Summary o Guidelines"]}]}]},"commandset-32":{"nodeType":"g","children":[{"nodeType":"path","id":"path-311","fill":"#FFFFFF","fill-opacity":1,"stroke":"#000000","stroke-opacity":0.27,"stroke-width":1,"stroke-linecap":"round","stroke-linejoin":"miter","d":"M-0.0000001,5.000003 C-0.00000177724189,2.23858 2.238572,0.00000261647483 4.99999475,-0.0000003 L4.99999475,-0.0000003 L10,0 486,0 490.999969,0.0000003 C493.7614,-0.00000459308148 495.999969,2.238568 495.999969,4.999998 C495.999969,4.999999 495.999969,5.00000048 495.999969,5.00000143 L495.999969,5.00000143 L496,10 496,427 495.999969,431.999969 C495.999969,434.7614 493.7614,436.999969 491,436.999969 L491,436.999969 L486,437 10,437 5.00000143,436.999969 C2.23857832,437 0.00000162561639,434.7614 0.0000003,432 L0.0000003,432 L0,427 0,10Z"}]},"commandset-33":{"nodeType":"g","children":[{"nodeType":"text","font-family":"Open Sans Charset1_ 69j0C17EB7C","font-size":"19px","fill":"#000000","fill-opacity":1,"children":[{"nodeType":"tspan","x":"0 14 24 29 40 48 59 69 80 92 99 104 114 125 130 140 151 159 169 174 183 194 203 208 219 230 239 249 254 264 275 283 292 303 308 318 330 335 347 358 363 368 380 391 400","y":18.5,"children":["US Preventive Services Task Force guidelines"]}]}]},"commandset-34":{"nodeType":"g","children":[{"nodeType":"text","font-family":"Arial Charset1_ 5p40cBeE6A9CC7C","font-size":"16px","fill":"#000000","fill-opacity":1,"children":[{"nodeType":"tspan","x":"0 6 12","y":17,"children":["•\\t"]}]},{"nodeType":"text","font-family":"Open Sans Charset1_ 69j0C17EB7C","font-size":"16px","fill":"#000000","fill-opacity":1,"children":[{"nodeType":"tspan","x":"12 21 29 36 45 54 64 68 78 87 91 95 99 107 116 120 128 138 142 151 157 166 170 180 190 200 208 212 227 236 244 252 256 260 270 280 289 297 301 306 316 330 334 339 343 348 358 365 369 378 382 386 390 399 409 419 423 429 437","y":17,"children":["Screening:  calculate body mass index (BMI) or all adults"]}]},{"nodeType":"text","font-family":"Arial Charset1_ 5p40cBeE6A9CC7C","font-size":"16px","fill":"#000000","fill-opacity":1,"children":[{"nodeType":"tspan","x":"0 6 12","y":39,"children":["•\\t"]}]},{"nodeType":"text","font-family":"Open Sans Charset1_ 69j0C17EB7C","font-size":"16px","fill":"#000000","fill-opacity":1,"children":[{"nodeType":"tspan","x":"12 16 21 25 35 49 53 62 71 80 84 92 101 107 122","y":39,"children":["I BMI≥30 kg/m"]}]},{"nodeType":"text","font-family":"Open Sans Charset1_ 69j0C17EB7C","font-size":"9px","fill":"#000000","fill-opacity":1,"children":[{"nodeType":"tspan","x":"122 127","y":33,"children":["2"]}]},{"nodeType":"text","font-family":"Open Sans Charset1_ 69j0C17EB7C","font-size":"16px","fill":"#000000","fill-opacity":1,"children":[{"nodeType":"tspan","x":"127 131 137 147 156 166 170","y":39,"children":[" then "]}]},{"nodeType":"text","font-family":"Open SansBold CharsBoldD1A978D6","font-size":"16px","fill":"#000000","fill-opacity":1,"children":[{"nodeType":"tspan","x":"170 175 186 193 202 213 221 226 235 244","y":39,"children":["intensive"]}]},{"nodeType":"text","font-family":"Open Sans Charset1_ 69j0C17EB7C","font-size":"16px","fill":"#000000","fill-opacity":1,"children":[{"nodeType":"tspan","x":"244 248 258 267 277 286 294 298 308 315 324 328 332 336 346 352 361 368 376 385 395 401 405 415 425","y":39,"children":[" behavioral intervention"]}]},{"nodeType":"text","font-family":"Arial Charset1_ 5p40cBeE6A9CC7C","font-size":"16px","fill":"#000000","fill-opacity":1,"children":[{"nodeType":"tspan","x":"48 54 60","y":61,"children":["•\\t"]}]},{"nodeType":"text","font-family":"Open Sans Charset1_ 69j0C17EB7C","font-size":"16px","fill":"#000000","fill-opacity":1,"children":[{"nodeType":"tspan","x":"60 69 78 83 92 101 105 114 121 131 141 151 157 161 171 181 185 193 197 207 217 226 230 234 242 251 259 267 271 281 291 299 303 313 322 329 333 341 350 359 366","y":61,"children":["12-26 group/individual sessions per year"]}]},{"nodeType":"text","font-family":"Arial Charset1_ 5p40cBeE6A9CC7C","font-size":"16px","fill":"#000000","fill-opacity":1,"children":[{"nodeType":"tspan","x":"48 54 60","y":83,"children":["•\\t"]}]},{"nodeType":"text","font-family":"Open Sans Charset1_ 69j0C17EB7C","font-size":"16px","fill":"#000000","fill-opacity":1,"children":[{"nodeType":"tspan","x":"60 68 77 83 89 93 103 112 116","y":83,"children":["setting "]}]},{"nodeType":"text","font-family":"Open SansBold CharsBoldD1A978D6","font-size":"16px","fill":"#000000","fill-opacity":1,"children":[{"nodeType":"tspan","x":"116 130 139 144 153 164 171 176 181 191 199 207 211 220 230 240 245 253 257","y":83,"children":["weight-loss goals "]}]},{"nodeType":"text","font-family":"Open Sans Charset1_ 69j0C17EB7C","font-size":"16px","fill":"#000000","fill-opacity":1,"children":[{"nodeType":"tspan","x":"257 267 272 276 280 295 305 312 322 330 334 344 353 357 367 371 380 386 390 394 404 414 420 427 431 437 441 451 461 465","y":83,"children":["o improving diet, nutrition "]}]},{"nodeType":"text","font-family":"Open Sans Charset1_ 69j0C17EB7C","font-size":"16px","fill":"#000000","fill-opacity":1,"children":[{"nodeType":"tspan","x":"60 69 79 89 93 103 113 121 129 133 141 150 154 158 167 175 181 185 193 197 203 211 215","y":105,"children":["and physical activity "]}]},{"nodeType":"text","font-family":"Arial Charset1_ 5p40cBeE6A9CC7C","font-size":"16px","fill":"#000000","fill-opacity":1,"children":[{"nodeType":"tspan","x":"48 54 60","y":127,"children":["•\\t"]}]},{"nodeType":"text","font-family":"Open Sans Charset1_ 69j0C17EB7C","font-size":"16px","fill":"#000000","fill-opacity":1,"children":[{"nodeType":"tspan","x":"60 69 79 89 96 105 113 121 125 135 144 148","y":127,"children":["addressing "]}]},{"nodeType":"text","font-family":"Open SansBold CharsBoldD1A978D6","font-size":"16px","fill":"#000000","fill-opacity":1,"children":[{"nodeType":"tspan","x":"148 158 168 175 182 187 196 203 211 215 222 232 236 244 255 265 276 285 294","y":127,"children":["barriers to change"]}]},{"nodeType":"text","font-family":"Arial Charset1_ 5p40cBeE6A9CC7C","font-size":"16px","fill":"#000000","fill-opacity":1,"children":[{"nodeType":"tspan","x":"48 54 60","y":149,"children":["•\\t"]}]},{"nodeType":"text","font-family":"Open Sans Charset1_ 69j0C17EB7C","font-size":"16px","fill":"#000000","fill-opacity":1,"children":[{"nodeType":"tspan","x":"60 69 77 83 87 95 104 108 118 126 135 139 149 154 158","y":149,"children":["active use o "]}]},{"nodeType":"text","font-family":"Open SansBold CharsBoldD1A978D6","font-size":"16px","fill":"#000000","fill-opacity":1,"children":[{"nodeType":"tspan","x":"158 166 175 180 186 191 207 217 228 233 240 250 257 262 273 282","y":149,"children":["sel-monitoring"]}]},{"nodeType":"text","font-family":"Arial Charset1_ 5p40cBeE6A9CC7C","font-size":"16px","fill":"#000000","fill-opacity":1,"children":[{"nodeType":"tspan","x":"48 54 60","y":171,"children":["•\\t"]}]},{"nodeType":"text","font-family":"Open Sans Charset1_ 69j0C17EB7C","font-size":"16px","fill":"#000000","fill-opacity":1,"children":[{"nodeType":"tspan","x":"60 68 74 81 90 96 105 114 118 125 129 139 148 152 157 167 174 178","y":171,"children":["strategizing or "]}]},{"nodeType":"text","font-family":"Open SansBold CharsBoldD1A978D6","font-size":"16px","fill":"#000000","fill-opacity":1,"children":[{"nodeType":"tspan","x":"178 194 204 209 220 227 237 242 253 258 269 278 282 287 292 298 307 315 322 331 336 345 349","y":171,"children":["maintaining liestyle "]}]},{"nodeType":"text","font-family":"Open Sans Charset1_ 69j0C17EB7C","font-size":"16px","fill":"#000000","fill-opacity":1,"children":[{"nodeType":"tspan","x":"349 357 367 376 386 395 404 412","y":171,"children":["changes"]}]},{"nodeType":"text","font-family":"Symbol Charset1_ 5ePjQV39942880","font-size":"16px","fill":"#000000","fill-opacity":1,"children":[{"nodeType":"tspan","x":"48 62","y":191,"children":["\\t"]}]},{"nodeType":"text","font-family":"Articulate Charset1_ 5m93FFFC7B","font-size":"13px","fill":"#000000","fill-opacity":1,"children":[{"nodeType":"tspan","x":"67 76 80 87 91 95 102 109 116 123 127 131 139 146 152 160 172 184 191 199 207 214 219 223 231 239 244 248 253 261 266 270 277 282 286 298 305 310 317 321 329 336 341 348 352 359 364 371 377 382 386 392 399 403 407 417 425 432 437 441 446 453 457 461 469 473","y":208,"children":["U.S. PTFS: Recommendations for Primary Care Practice. Obesity in "]}]},{"nodeType":"text","font-family":"Articulate Charset1_ 5m93FFFC7B","font-size":"13px","fill":"#000000","fill-opacity":1,"children":[{"nodeType":"tspan","x":"430 439 447 455 459 464 469 473","y":224,"children":["Adults "]}]},{"nodeType":"text","font-family":"Articulate Charset1_ 5m93FFFC7B","font-size":"13px","fill":"#0000FF","fill-opacity":1,"children":[{"nodeType":"tspan","x":"52 60 65 70 78 83 87 91 95 106 117 128 132 140 145 153 158 165 172 179 187 192 196 203 210 215 222 227 234 238 244 251 256 261 268 273 280 285 293 298 304 311 315 323 328 336 340 347 354 362 369 373 382 390 396 404 416 423 431 436 440 448 455 461 469","y":240,"children":["https://www.uspreventiveservicestaskforce.org/Page/Document/Reco"]}]},{"nodeType":"text","font-family":"Articulate Charset1_ 5m93FFFC7B","font-size":"13px","fill":"#0000FF","fill-opacity":1,"children":[{"nodeType":"tspan","x":"99 111 123 130 138 146 153 158 162 170 178 185 190 197 202 209 221 228 236 241 248 252 260 267 271 275 283 291 298 303 307 312 319 323 327 335 339 346 354 362 366 371 376 380 385 391 396 403 410 418 422 430 438 442 449 457 465 469","y":256,"children":["mmendationStatementFinal/obesity-in-adults-screening-and-"]}]},{"nodeType":"text","font-family":"Articulate Charset1_ 5m93FFFC7B","font-size":"13px","fill":"#0000FF","fill-opacity":1,"children":[{"nodeType":"tspan","x":"388 400 407 415 422 430 437 449 456 464 469 473","y":272,"children":["management "]}]},{"nodeType":"path","id":"path-346","fill":"#0000FF","fill-opacity":1,"d":"M52,241 L83,241 83,242 52,242Z"},{"nodeType":"path","id":"path-347","fill":"#0000FF","fill-opacity":1,"d":"M83,241 L95,241 95,242 83,242Z"},{"nodeType":"path","id":"path-348","fill":"#0000FF","fill-opacity":1,"d":"M95,241 L128,241 128,242 95,242Z"},{"nodeType":"path","id":"path-349","fill":"#0000FF","fill-opacity":1,"d":"M128,241 L132,241 132,242 128,242Z"},{"nodeType":"path","id":"path-350","fill":"#0000FF","fill-opacity":1,"d":"M132,241 L311,241 311,242 132,242Z"},{"nodeType":"path","id":"path-351","fill":"#0000FF","fill-opacity":1,"d":"M311,241 L315,241 315,242 311,242Z"},{"nodeType":"path","id":"path-352","fill":"#0000FF","fill-opacity":1,"d":"M315,241 L336,241 336,242 315,242Z"},{"nodeType":"path","id":"path-353","fill":"#0000FF","fill-opacity":1,"d":"M336,241 L340,241 340,242 336,242Z"},{"nodeType":"path","id":"path-354","fill":"#0000FF","fill-opacity":1,"d":"M340,241 L369,241 369,242 340,242Z"},{"nodeType":"path","id":"path-355","fill":"#0000FF","fill-opacity":1,"d":"M369,241 L373,241 373,242 369,242Z"},{"nodeType":"path","id":"path-356","fill":"#0000FF","fill-opacity":1,"d":"M373,241 L436,241 436,242 373,242Z"},{"nodeType":"path","id":"path-357","fill":"#0000FF","fill-opacity":1,"d":"M436,241 L440,241 440,242 436,242Z"},{"nodeType":"path","id":"path-358","fill":"#0000FF","fill-opacity":1,"d":"M440,241 L469,241 469,242 440,242Z"},{"nodeType":"path","id":"path-359","fill":"#0000FF","fill-opacity":1,"d":"M99,257 L271,257 271,258 99,258Z"},{"nodeType":"path","id":"path-360","fill":"#0000FF","fill-opacity":1,"d":"M271,257 L275,257 275,258 271,258Z"},{"nodeType":"path","id":"path-361","fill":"#0000FF","fill-opacity":1,"d":"M275,257 L319,257 319,258 275,258Z"},{"nodeType":"path","id":"path-362","fill":"#0000FF","fill-opacity":1,"d":"M319,257 L323,257 323,258 319,258Z"},{"nodeType":"path","id":"path-363","fill":"#0000FF","fill-opacity":1,"d":"M323,257 L335,257 335,258 323,258Z"},{"nodeType":"path","id":"path-364","fill":"#0000FF","fill-opacity":1,"d":"M335,257 L339,257 339,258 335,258Z"},{"nodeType":"path","id":"path-365","fill":"#0000FF","fill-opacity":1,"d":"M339,257 L376,257 376,258 339,258Z"},{"nodeType":"path","id":"path-366","fill":"#0000FF","fill-opacity":1,"d":"M376,257 L380,257 380,258 376,258Z"},{"nodeType":"path","id":"path-367","fill":"#0000FF","fill-opacity":1,"d":"M380,257 L438,257 438,258 380,258Z"},{"nodeType":"path","id":"path-368","fill":"#0000FF","fill-opacity":1,"d":"M438,257 L442,257 442,258 438,258Z"},{"nodeType":"path","id":"path-369","fill":"#0000FF","fill-opacity":1,"d":"M442,257 L465,257 465,258 442,258Z"},{"nodeType":"path","id":"path-370","fill":"#0000FF","fill-opacity":1,"d":"M465,257 L469,257 469,258 465,258Z"},{"nodeType":"path","id":"path-371","fill":"#0000FF","fill-opacity":1,"d":"M388,273 L469,273 469,274 388,274Z"},{"nodeType":"path","id":"path-372","fill":"#0000FF","fill-opacity":1,"d":"M469,273 L473,273 473,274 469,274Z"}]},"commandset-35":{"nodeType":"g","children":[{"nodeType":"text","font-family":"Open Sans Charset1_ 69j0C17EB7C","font-size":"19px","fill":"#000000","fill-opacity":1,"children":[{"nodeType":"tspan","x":"0 12 26 38 45 57 69 81 88 99 114 124 129 135 146 157 168 179 185 190 200 212 217 229 240 245 250 262 273 282","y":18.5,"children":["AHA/ACC/TOS (2013) guidelines"]}]}]},"commandset-36":{"nodeType":"g","children":[{"nodeType":"text","font-family":"Open Sans Charset1_ 69j0C17EB7C","font-size":"16px","fill":"#000000","fill-opacity":1,"children":[{"nodeType":"tspan","x":"0 10 25 34 41 45 53 62 72 76 88 97 106 113 119 123 133 141 149 159 167 171 180 186 190 200 210 216 226 241 250 257 261 269 278 288 292 302 312 316 320 329 338 347 351 361 366 370","y":17,"children":["American Heart Association/American College o "]}]},{"nodeType":"text","font-family":"Open Sans Charset1_ 69j0C17EB7C","font-size":"16px","fill":"#000000","fill-opacity":1,"children":[{"nodeType":"tspan","x":"0 10 19 26 36 40 50 54 64 73 81 87 96 106 115 119 131 141 150 158 162 168 176 180 189 199 207 211 220 226 234","y":39,"children":["Cardiology/The Obesity Society"]}]},{"nodeType":"text","font-family":"Arial Charset1_ 5p40cBeE6A9CC7C","font-size":"16px","fill":"#000000","fill-opacity":1,"children":[{"nodeType":"tspan","x":"0 12","y":61,"children":["\\t"]}]},{"nodeType":"text","font-family":"Arial Charset1_ 5p40cBeE6A9CC7C","font-size":"16px","fill":"#000000","fill-opacity":1,"children":[{"nodeType":"tspan","x":"0 6 12","y":83,"children":["•\\t"]}]},{"nodeType":"text","font-family":"Open Sans Charset1_ 69j0C17EB7C","font-size":"16px","fill":"#000000","fill-opacity":1,"children":[{"nodeType":"tspan","x":"12 24 35 44 51 55 64 68 76 86 93 103 113 117 125 129 139 143 151 160 169 177 186 190 205 214 224 233 242 251 266 275 285 291 295 310 320 330 339 343 347 352 362 369 373 383 390 394 409 418 425 433 437","y":83,"children":["Oer a chronic disease management model or primary "]}]},{"nodeType":"text","font-family":"Open Sans Charset1_ 69j0C17EB7C","font-size":"16px","fill":"#000000","fill-opacity":1,"children":[{"nodeType":"tspan","x":"12 20 29 36 45 49 59 64 68 78 87 93 97 106 116 122 130 134 146 150 156 166 170 180 188 197 204 216 225 229 238 248 254 258 267 277 287 291 301 311 320 328 332 338 346","y":105,"children":["care o patients with overweight and obesity"]}]},{"nodeType":"text","font-family":"Arial Charset1_ 5p40cBeE6A9CC7C","font-size":"16px","fill":"#000000","fill-opacity":1,"children":[{"nodeType":"tspan","x":"0 6 12","y":127,"children":["•\\t"]}]},{"nodeType":"text","font-family":"Open Sans Charset1_ 69j0C17EB7C","font-size":"16px","fill":"#000000","fill-opacity":1,"children":[{"nodeType":"tspan","x":"12 26 35 44 52 62 69 78 82 92 106 110 114 119 129 136 140 149 153 157 161 171 180 186 190 199 209 215 223","y":127,"children":["Measure BMI or all patients"]}]},{"nodeType":"text","font-family":"Arial Charset1_ 5p40cBeE6A9CC7C","font-size":"16px","fill":"#000000","fill-opacity":1,"children":[{"nodeType":"tspan","x":"0 6 12","y":149,"children":["•\\t"]}]},{"nodeType":"text","font-family":"Open Sans Charset1_ 69j0C17EB7C","font-size":"16px","fill":"#000000","fill-opacity":1,"children":[{"nodeType":"tspan","x":"12 22 31 37 41 50 60 66 74 78 90 94 100 110 114 124 134 141 156 165 169 173 183 197 201 205 213 223 233 243 247 257 261 270 279 285 289 298 308 316 320 328 337 341 351 361 365 377 386 390 399 409 415 419","y":149,"children":["Patients with normal BMI should get advice on weight "]}]},{"nodeType":"text","font-family":"Open Sans Charset1_ 69j0C17EB7C","font-size":"16px","fill":"#000000","fill-opacity":1,"children":[{"nodeType":"tspan","x":"12 27 36 40 50 56 65 75 84 94 102 111","y":171,"children":["maintenance"]}]},{"nodeType":"text","font-family":"Arial Charset1_ 5p40cBeE6A9CC7C","font-size":"16px","fill":"#000000","fill-opacity":1,"children":[{"nodeType":"tspan","x":"0 6 12","y":193,"children":["•\\t"]}]},{"nodeType":"text","font-family":"Open Sans Charset1_ 69j0C17EB7C","font-size":"16px","fill":"#000000","fill-opacity":1,"children":[{"nodeType":"tspan","x":"12 22 31 37 41 50 60 66 70 82 86 92 102 106 116 130 134 138 142 152 156 162 172 181 185 195 203 212 219 231 240 244 253 263 269 273 283 290 294 304 314 323 331 340 344 352 361 367 376 385 395 402 410 414 422 432 442 452 456 466 470","y":193,"children":["Patient with BMI in the overweight or obese category should "]}]},{"nodeType":"text","font-family":"Open Sans Charset1_ 69j0C17EB7C","font-size":"16px","fill":"#000000","fill-opacity":1,"children":[{"nodeType":"tspan","x":"12 21 30 36 40 49 57 65 74 82 90 105 114 124 130 134 144 149 153 162 170 178 188 196 200 209 215 224 234 238 245 249 257 265 269 274 283 291 297 307 314 322 326 330 339 343 351 361 376 386 393 402 412 421 431 439 443 451 460 464","y":215,"children":["get assessment o associated risk actors, a comprehensive "]}]},{"nodeType":"text","font-family":"Open Sans Charset1_ 69j0C17EB7C","font-size":"16px","fill":"#000000","fill-opacity":1,"children":[{"nodeType":"tspan","x":"12 16 20 25 34 42 48 56 60 69 73 83 87 95 101 111 118 126 130 139 149 159 163 175 184 188 197 207 213 217 221 231 239 247 253 257 272 281 285 295 301 310 320 329 339 347 356 360 364 374 380 389 396 404 413 423 429 433 443 453 461","y":237,"children":["liestyle history and weight loss/ maintenance interventions"]}]},{"nodeType":"text","font-family":"Symbol Charset1_ 5ePjQV39942880","font-size":"16px","fill":"#000000","fill-opacity":1,"children":[{"nodeType":"tspan","x":"0 24","y":259,"children":["\\t"]}]},{"nodeType":"text","font-family":"Open Sans Charset1_ 69j0C17EB7C","font-size":"12px","fill":"#000000","fill-opacity":1,"children":[{"nodeType":"tspan","x":"285 288 295 302 308 315 322 325 336 345 348 355 359 362 369 372 375 378 386 389 394 400 407 410 417 421 424 431 438 441 448 455 462 469 472","y":277,"children":["Jensen MD et al, Circulation 2014 "]}]},{"nodeType":"text","font-family":"Open Sans Charset1_ 69j0C17EB7C","font-size":"12px","fill":"#0000FF","fill-opacity":1,"children":[{"nodeType":"tspan","x":"179 186 190 194 201 207 210 214 218 225 232 235 238 245 250 257 261 268 275 278 285 292 299 306 310 317 324 327 333 336 341 344 351 358 365 372 379 386 393 400 407 414 417 424 431 438 445 452 455 462 469","y":294,"children":["https://doi.org/10.1161/01.cir.0000437739.71477.ee"]}]},{"nodeType":"path","id":"path-394","fill":"#0000FF","fill-opacity":1,"d":"M179,295 L207,295 207,296 179,296Z"},{"nodeType":"path","id":"path-395","fill":"#0000FF","fill-opacity":1,"d":"M207,295 L218,295 218,296 207,296Z"},{"nodeType":"path","id":"path-396","fill":"#0000FF","fill-opacity":1,"d":"M218,295 L235,295 235,296 218,296Z"},{"nodeType":"path","id":"path-397","fill":"#0000FF","fill-opacity":1,"d":"M235,295 L238,295 238,296 235,296Z"},{"nodeType":"path","id":"path-398","fill":"#0000FF","fill-opacity":1,"d":"M238,295 L257,295 257,296 238,296Z"},{"nodeType":"path","id":"path-399","fill":"#0000FF","fill-opacity":1,"d":"M257,295 L261,295 261,296 257,296Z"},{"nodeType":"path","id":"path-400","fill":"#0000FF","fill-opacity":1,"d":"M261,295 L275,295 275,296 261,296Z"},{"nodeType":"path","id":"path-401","fill":"#0000FF","fill-opacity":1,"d":"M275,295 L278,295 278,296 275,296Z"},{"nodeType":"path","id":"path-402","fill":"#0000FF","fill-opacity":1,"d":"M278,295 L306,295 306,296 278,296Z"},{"nodeType":"path","id":"path-403","fill":"#0000FF","fill-opacity":1,"d":"M306,295 L310,295 310,296 306,296Z"},{"nodeType":"path","id":"path-404","fill":"#0000FF","fill-opacity":1,"d":"M310,295 L324,295 324,296 310,296Z"},{"nodeType":"path","id":"path-405","fill":"#0000FF","fill-opacity":1,"d":"M324,295 L327,295 327,296 324,296Z"},{"nodeType":"path","id":"path-406","fill":"#0000FF","fill-opacity":1,"d":"M327,295 L341,295 341,296 327,296Z"},{"nodeType":"path","id":"path-407","fill":"#0000FF","fill-opacity":1,"d":"M341,295 L344,295 344,296 341,296Z"},{"nodeType":"path","id":"path-408","fill":"#0000FF","fill-opacity":1,"d":"M344,295 L414,295 414,296 344,296Z"},{"nodeType":"path","id":"path-409","fill":"#0000FF","fill-opacity":1,"d":"M414,295 L417,295 417,296 414,296Z"},{"nodeType":"path","id":"path-410","fill":"#0000FF","fill-opacity":1,"d":"M417,295 L452,295 452,296 417,296Z"},{"nodeType":"path","id":"path-411","fill":"#0000FF","fill-opacity":1,"d":"M452,295 L455,295 455,296 452,296Z"},{"nodeType":"path","id":"path-412","fill":"#0000FF","fill-opacity":1,"d":"M455,295 L469,295 469,296 455,296Z"}]},"commandset-37":{"nodeType":"g","children":[{"nodeType":"text","font-family":"Open Sans Charset1_ 69j0C17EB7C","font-size":"19px","fill":"#000000","fill-opacity":1,"children":[{"nodeType":"tspan","x":"0 12 24 36 47 54 66 78 89 94 100 111 122 133 144 150 155 165 177 182 194 205 210 215 227 238 247","y":18.5,"children":["AACE/ACE (2016) guidelines"]}]}]},"commandset-38":{"nodeType":"g","children":[{"nodeType":"text","font-family":"Open Sans Charset1_ 69j0C17EB7C","font-size":"16px","fill":"#000000","fill-opacity":1,"children":[{"nodeType":"tspan","x":"0 10 25 34 41 45 53 62 72 76 86 94 102 112 120 124 133 139 143 153 163 167 177 182 186 196 200 204 214 218 226 235 239 243","y":17,"children":["American Association o Clinical "]}]},{"nodeType":"text","font-family":"Open Sans Charset1_ 69j0C17EB7C","font-size":"16px","fill":"#000000","fill-opacity":1,"children":[{"nodeType":"tspan","x":"0 9 19 29 39 47 54 58 68 78 82 92 101 105 113 119 127 133 143 158 167 174 178 186 195 205 209 219 229 233 237 246 255 264 268 278 283 287 296 306 316 326 334 341 345 355 365 369 379 388 396","y":39,"children":["Endocrinologists/American College o Endocrinology"]}]},{"nodeType":"text","font-family":"Arial Charset1_ 5p40cBeE6A9CC7C","font-size":"16px","fill":"#000000","fill-opacity":1,"children":[{"nodeType":"tspan","x":"0 12","y":61,"children":["\\t"]}]},{"nodeType":"text","font-family":"Arial Charset1_ 5p40cBeE6A9CC7C","font-size":"16px","fill":"#000000","fill-opacity":1,"children":[{"nodeType":"tspan","x":"0 6 12","y":83,"children":["•\\t"]}]},{"nodeType":"text","font-family":"Open Sans Charset1_ 69j0C17EB7C","font-size":"16px","fill":"#000000","fill-opacity":1,"children":[{"nodeType":"tspan","x":"12 22 32 42 50 54 64 73 80 84 99 109 113 119 123 133 137 146 150 158 168 183 193 203 213 222 232 238 246 250","y":83,"children":["Consider multiple components:"]}]},{"nodeType":"text","font-family":"Arial Charset1_ 5p40cBeE6A9CC7C","font-size":"16px","fill":"#000000","fill-opacity":1,"children":[{"nodeType":"tspan","x":"48 54 60","y":105,"children":["•\\t"]}]},{"nodeType":"text","font-family":"Open Sans Charset1_ 69j0C17EB7C","font-size":"16px","fill":"#000000","fill-opacity":1,"children":[{"nodeType":"tspan","x":"60 70 80 86 96 103 113 123 133 148 157 163 170 174 182 186 191 201 215 219 224 228","y":105,"children":["Anthropometric (BMI) "]}]},{"nodeType":"text","font-family":"Arial Charset1_ 5p40cBeE6A9CC7C","font-size":"16px","fill":"#000000","fill-opacity":1,"children":[{"nodeType":"tspan","x":"48 54 60","y":127,"children":["•\\t"]}]},{"nodeType":"text","font-family":"Open Sans Charset1_ 69j0C17EB7C","font-size":"16px","fill":"#000000","fill-opacity":1,"children":[{"nodeType":"tspan","x":"60 70 74 78 88 92 100 109 113 117 122 131 141 145 155 165 173 177 183 191 195 202 211 215 224 230 239 249 253 261 271 286 296 300 304 312 321 327 331 341 351 359 364","y":127,"children":["Clinical (adiposity related complications)"]}]},{"nodeType":"text","font-family":"Arial Charset1_ 5p40cBeE6A9CC7C","font-size":"16px","fill":"#000000","fill-opacity":1,"children":[{"nodeType":"tspan","x":"48 54 60","y":149,"children":["•\\t"]}]},{"nodeType":"text","font-family":"Open Sans Charset1_ 69j0C17EB7C","font-size":"16px","fill":"#000000","fill-opacity":1,"children":[{"nodeType":"tspan","x":"60 72 76 84 93 102 110 119 123 131 137 146 155 164 168 173 183 193 197 207 217 226 234 238 244 252 256 266 273 277 287 297 306 314 318 324 332 336 348 352 358 368 374 386 390 396 406 416 426 432 436","y":149,"children":["Disease stage (no obesity or obesity with/without "]}]},{"nodeType":"text","font-family":"Open Sans Charset1_ 69j0C17EB7C","font-size":"16px","fill":"#000000","fill-opacity":1,"children":[{"nodeType":"tspan","x":"60 68 78 93 103 110 120 124 134 138 144 148 157 165 170","y":171,"children":["comorbidities)"]}]},{"nodeType":"text","font-family":"Arial Charset1_ 5p40cBeE6A9CC7C","font-size":"16px","fill":"#000000","fill-opacity":1,"children":[{"nodeType":"tspan","x":"48 54 60","y":193,"children":["•\\t"]}]},{"nodeType":"text","font-family":"Open Sans Charset1_ 69j0C17EB7C","font-size":"16px","fill":"#000000","fill-opacity":1,"children":[{"nodeType":"tspan","x":"60 70 80 87 97 107 111 119 123 133 137 145 154 163 171 180 184 194 204 213 221 230 234 244 251 260 268 277 287 293 297 307 317 321 326 336 343 347 362 371 378 386 390 394","y":193,"children":["Chronic disease phase prevention (primary, "]}]},{"nodeType":"text","font-family":"Open Sans Charset1_ 69j0C17EB7C","font-size":"16px","fill":"#000000","fill-opacity":1,"children":[{"nodeType":"tspan","x":"60 68 77 85 95 105 115 124 131 139 143 147 153 162 169 175 179 188 195 203 208 212","y":215,"children":["secondary, tertiary) "]}]},{"nodeType":"text","font-family":"Arial Charset1_ 5p40cBeE6A9CC7C","font-size":"16px","fill":"#000000","fill-opacity":1,"children":[{"nodeType":"tspan","x":"0 6 12","y":237,"children":["•\\t"]}]},{"nodeType":"text","font-family":"Open Sans Charset1_ 69j0C17EB7C","font-size":"16px","fill":"#000000","fill-opacity":1,"children":[{"nodeType":"tspan","x":"12 22 31 39 49 64 79 88 98 108 116 120 130 137 141 156 165 172 180 184 194 201 210 218 227 237 243 247 257 267 271 276 286 295 304 308 314 324 332 336 340 344 349 358 366 372 380 384 393 397 406 414 418","y":237,"children":["Recommends primary prevention (healthy liestyle as "]}]},{"nodeType":"text","font-family":"Open Sans Charset1_ 69j0C17EB7C","font-size":"16px","fill":"#000000","fill-opacity":1,"children":[{"nodeType":"tspan","x":"12 22 31 40 44 50 60 68 72 76 80 85 94 102 108 116 120 129 134 138 143 153 160 164 174 184 191 206 215 219 223 235 244 248 257 267 273 277 286 296 306 310 320 330 334 343 353 357 367 377 385 389 395 403 407","y":259,"children":["healthy liestyle) or normal weight and no adiposity "]}]},{"nodeType":"text","font-family":"Open Sans Charset1_ 69j0C17EB7C","font-size":"16px","fill":"#000000","fill-opacity":1,"children":[{"nodeType":"tspan","x":"12 20 30 45 55 59 63 71 80 86 90 100 110 118","y":281,"children":["complications"]}]},{"nodeType":"text","font-family":"Arial Charset1_ 5p40cBeE6A9CC7C","font-size":"16px","fill":"#000000","fill-opacity":1,"children":[{"nodeType":"tspan","x":"0 6 12","y":303,"children":["•\\t"]}]},{"nodeType":"text","font-family":"Open Sans Charset1_ 69j0C17EB7C","font-size":"16px","fill":"#000000","fill-opacity":1,"children":[{"nodeType":"tspan","x":"12 22 31 39 49 64 79 88 98 108 116 120 128 137 145 155 165 175 184 191 199 203 213 220 229 237 246 256 262 266 276 286 290 295 305 312 316 326 334 343 350 362 371 375 384 394 400 404 414 421 425","y":303,"children":["Recommends secondary prevention or overweight or "]}]},{"nodeType":"text","font-family":"Open Sans Charset1_ 69j0C17EB7C","font-size":"16px","fill":"#000000","fill-opacity":1,"children":[{"nodeType":"tspan","x":"12 22 32 41 49 53 59 67 71 79 85 94 103 112 116 125 129","y":325,"children":["obesity stage 0 "]}]},{"nodeType":"text","font-family":"Arial Charset1_ 5p40cBeE6A9CC7C","font-size":"16px","fill":"#000000","fill-opacity":1,"children":[{"nodeType":"tspan","x":"0 6 12","y":347,"children":["•\\t"]}]},{"nodeType":"text","font-family":"Open Sans Charset1_ 69j0C17EB7C","font-size":"16px","fill":"#000000","fill-opacity":1,"children":[{"nodeType":"tspan","x":"12 22 31 39 49 64 79 88 98 108 116 120 126 135 142 148 152 161 168 176 180 190 197 206 214 223 233 239 243 253 263 267 272 282 289 293 303 313 322 330 334 340 348 352 360 366 375 384 393 397 406 410","y":347,"children":["Recommends tertiary prevention or obesity stage 1 "]}]},{"nodeType":"text","font-family":"Open Sans Charset1_ 69j0C17EB7C","font-size":"16px","fill":"#000000","fill-opacity":1,"children":[{"nodeType":"tspan","x":"12 21 31 41 45 54","y":369,"children":["and 2"]}]},{"nodeType":"text","font-family":"Open Sans Charset1_ 69j0C17EB7C","font-size":"12px","fill":"#000000","fill-opacity":1,"children":[{"nodeType":"tspan","x":"214 223 230 235 241 248 254 257 268 275 278 285 289 292 299 302 305 308 315 322 329 336 342 347 350 357 362 369 375 379 382 389 396 403 410 413","y":409,"children":["Garvey WT et al, Endocr Pract 2016 "]}]},{"nodeType":"text","font-family":"Open SansBold CharsBoldD1A978D6","font-size":"12px","fill":"#000000","fill-opacity":1,"children":[{"nodeType":"tspan","x":"413 421 428 432 435","y":409,"children":["doi:"]}]},{"nodeType":"text","font-family":"Open Sans Charset1_ 69j0C17EB7C","font-size":"12px","fill":"#000000","fill-opacity":1,"children":[{"nodeType":"tspan","x":"435 438","y":409,"children":[" "]}]},{"nodeType":"text","font-family":"Open Sans Charset1_ 69j0C17EB7C","font-size":"12px","fill":"#0000FF","fill-opacity":1,"children":[{"nodeType":"tspan","x":"220 227 231 235 242 245 249 253 260 266 269 276 283 286 289 296 301 308 312 319 326 329 336 343 350 357 361 368 375 382 389 396 403 410 417 420 429 435 438 441 444","y":426,"children":["http://dx.doi.org/10.4158/EP161365.GL   "]}]},{"nodeType":"path","id":"path-445","fill":"#0000FF","fill-opacity":1,"d":"M220,427 L242,427 242,428 220,428Z"},{"nodeType":"path","id":"path-446","fill":"#0000FF","fill-opacity":1,"d":"M242,427 L253,427 253,428 242,428Z"},{"nodeType":"path","id":"path-447","fill":"#0000FF","fill-opacity":1,"d":"M253,427 L266,427 266,428 253,428Z"},{"nodeType":"path","id":"path-448","fill":"#0000FF","fill-opacity":1,"d":"M266,427 L269,427 269,428 266,428Z"},{"nodeType":"path","id":"path-449","fill":"#0000FF","fill-opacity":1,"d":"M269,427 L286,427 286,428 269,428Z"},{"nodeType":"path","id":"path-450","fill":"#0000FF","fill-opacity":1,"d":"M286,427 L289,427 289,428 286,428Z"},{"nodeType":"path","id":"path-451","fill":"#0000FF","fill-opacity":1,"d":"M289,427 L308,427 308,428 289,428Z"},{"nodeType":"path","id":"path-452","fill":"#0000FF","fill-opacity":1,"d":"M308,427 L312,427 312,428 308,428Z"},{"nodeType":"path","id":"path-453","fill":"#0000FF","fill-opacity":1,"d":"M312,427 L326,427 326,428 312,428Z"},{"nodeType":"path","id":"path-454","fill":"#0000FF","fill-opacity":1,"d":"M326,427 L329,427 329,428 326,428Z"},{"nodeType":"path","id":"path-455","fill":"#0000FF","fill-opacity":1,"d":"M329,427 L357,427 357,428 329,428Z"},{"nodeType":"path","id":"path-456","fill":"#0000FF","fill-opacity":1,"d":"M357,427 L361,427 361,428 357,428Z"},{"nodeType":"path","id":"path-457","fill":"#0000FF","fill-opacity":1,"d":"M361,427 L375,427 375,428 361,428Z"},{"nodeType":"path","id":"path-458","fill":"#0000FF","fill-opacity":1,"d":"M375,427 L417,427 417,428 375,428Z"},{"nodeType":"path","id":"path-459","fill":"#0000FF","fill-opacity":1,"d":"M417,427 L420,427 420,428 417,428Z"},{"nodeType":"path","id":"path-460","fill":"#0000FF","fill-opacity":1,"d":"M420,427 L435,427 435,428 420,428Z"},{"nodeType":"path","id":"path-461","fill":"#0000FF","fill-opacity":1,"d":"M435,427 L444,427 444,428 435,428Z"}]},"commandset-39":{"nodeType":"g","children":[{"nodeType":"text","font-family":"Open Sans Charset1_ 69j0C17EB7C","font-size":"19px","fill":"#000000","fill-opacity":1,"children":[{"nodeType":"tspan","x":"0 10 22 40 58 69 77 87 92 103 109 114 128 140 145 157 168 173 178 190 201 210","y":18.5,"children":["Summary o Guidelines"]}]}]},"commandset-40":{"nodeType":"g","children":[{"nodeType":"path","id":"path-465","fill":"#FFFFFF","fill-opacity":1,"d":"M0,0 L342,0 342,163 0,163Z"}]},"commandset-41":{"nodeType":"g","children":[{"nodeType":"image","transform":[{"type":"scale","args":[0.501,0.5]}],"id":"image-468","data-original-image":"01","x":0,"y":0,"opacity":1}]},"commandset-42":{"nodeType":"g","children":[{"nodeType":"text","font-family":"Open Sans Charset1_ 69j0C17EB7C","font-size":"13px","fill":"#000000","fill-opacity":1,"children":[{"nodeType":"tspan","x":"277 280 287 295 301 308 316 319 331 340 343 350 355 358 365 368 371 374 382 385 390 396 404 407 414 419 422 430 438 441 448 455 462 469 472","y":54,"children":["Jensen MD et al, Circulation 2014 "]}]},{"nodeType":"text","font-family":"Open Sans Charset1_ 69j0C17EB7C","font-size":"13px","fill":"#0000FF","fill-opacity":1,"children":[{"nodeType":"tspan","x":"168 176 181 186 194 200 203 208 213 221 229 232 235 243 248 255 260 267 274 277 284 291 298 305 310 317 324 327 333 336 341 344 351 358 365 372 379 386 393 400 407 414 417 424 431 438 445 452 455 462 469","y":72,"children":["https://doi.org/10.1161/01.cir.0000437739.71477.ee"]}]},{"nodeType":"text","font-family":"Open Sans Charset1_ 69j0C17EB7C","font-size":"13px","fill":"#000000","fill-opacity":1,"children":[{"nodeType":"tspan","x":"6 15 22 27 34 41 48 51 63 70 73 80 85 88 95 98 101 104 111 119 127 135 141 146 149 157 162 169 175 180 183 190 197 204 211 214 222 230 233 236 239","y":90,"children":["Garvey WT et al, Endocr Pract 2016 doi: "]}]},{"nodeType":"text","font-family":"Open Sans Charset1_ 69j0C17EB7C","font-size":"13px","fill":"#0000FF","fill-opacity":1,"children":[{"nodeType":"tspan","x":"239 247 252 257 265 268 273 278 286 293 296 304 312 315 318 326 331 338 343 350 357 360 367 374 381 388 393 400 408 415 422 429 436 443 450 453 462 469","y":90,"children":["http://dx.doi.org/10.4158/EP161365.GL"]}]},{"nodeType":"text","font-family":"Open Sans Charset1_ 69j0C17EB7C","font-size":"13px","fill":"#000000","fill-opacity":1,"children":[{"nodeType":"tspan","x":"469 472 475 478","y":90,"children":["   "]}]},{"nodeType":"path","id":"path-475","fill":"#0000FF","fill-opacity":1,"d":"M168,73 L200,73 200,74 168,74Z"},{"nodeType":"path","id":"path-476","fill":"#0000FF","fill-opacity":1,"d":"M200,73 L213,73 213,74 200,74Z"},{"nodeType":"path","id":"path-477","fill":"#0000FF","fill-opacity":1,"d":"M213,73 L232,73 232,74 213,74Z"},{"nodeType":"path","id":"path-478","fill":"#0000FF","fill-opacity":1,"d":"M232,73 L235,73 235,74 232,74Z"},{"nodeType":"path","id":"path-479","fill":"#0000FF","fill-opacity":1,"d":"M235,73 L255,73 255,74 235,74Z"},{"nodeType":"path","id":"path-480","fill":"#0000FF","fill-opacity":1,"d":"M255,73 L260,73 260,74 255,74Z"},{"nodeType":"path","id":"path-481","fill":"#0000FF","fill-opacity":1,"d":"M260,73 L324,73 324,74 260,74Z"},{"nodeType":"path","id":"path-482","fill":"#0000FF","fill-opacity":1,"d":"M324,73 L327,73 327,74 324,74Z"},{"nodeType":"path","id":"path-483","fill":"#0000FF","fill-opacity":1,"d":"M327,73 L341,73 341,74 327,74Z"},{"nodeType":"path","id":"path-484","fill":"#0000FF","fill-opacity":1,"d":"M341,73 L344,73 344,74 341,74Z"},{"nodeType":"path","id":"path-485","fill":"#0000FF","fill-opacity":1,"d":"M344,73 L452,73 452,74 344,74Z"},{"nodeType":"path","id":"path-486","fill":"#0000FF","fill-opacity":1,"d":"M452,73 L455,73 455,74 452,74Z"},{"nodeType":"path","id":"path-487","fill":"#0000FF","fill-opacity":1,"d":"M455,73 L469,73 469,74 455,74Z"},{"nodeType":"path","id":"path-488","fill":"#0000FF","fill-opacity":1,"d":"M239,91 L265,91 265,92 239,92Z"},{"nodeType":"path","id":"path-489","fill":"#0000FF","fill-opacity":1,"d":"M265,91 L278,91 278,92 265,92Z"},{"nodeType":"path","id":"path-490","fill":"#0000FF","fill-opacity":1,"d":"M278,91 L293,91 293,92 278,92Z"},{"nodeType":"path","id":"path-491","fill":"#0000FF","fill-opacity":1,"d":"M293,91 L296,91 296,92 293,92Z"},{"nodeType":"path","id":"path-492","fill":"#0000FF","fill-opacity":1,"d":"M296,91 L315,91 315,92 296,92Z"},{"nodeType":"path","id":"path-493","fill":"#0000FF","fill-opacity":1,"d":"M315,91 L318,91 318,92 315,92Z"},{"nodeType":"path","id":"path-494","fill":"#0000FF","fill-opacity":1,"d":"M318,91 L338,91 338,92 318,92Z"},{"nodeType":"path","id":"path-495","fill":"#0000FF","fill-opacity":1,"d":"M338,91 L343,91 343,92 338,92Z"},{"nodeType":"path","id":"path-496","fill":"#0000FF","fill-opacity":1,"d":"M343,91 L357,91 357,92 343,92Z"},{"nodeType":"path","id":"path-497","fill":"#0000FF","fill-opacity":1,"d":"M357,91 L360,91 360,92 357,92Z"},{"nodeType":"path","id":"path-498","fill":"#0000FF","fill-opacity":1,"d":"M360,91 L388,91 388,92 360,92Z"},{"nodeType":"path","id":"path-499","fill":"#0000FF","fill-opacity":1,"d":"M388,91 L393,91 393,92 388,92Z"},{"nodeType":"path","id":"path-500","fill":"#0000FF","fill-opacity":1,"d":"M393,91 L408,91 408,92 393,92Z"},{"nodeType":"path","id":"path-501","fill":"#0000FF","fill-opacity":1,"d":"M408,91 L450,91 450,92 408,92Z"},{"nodeType":"path","id":"path-502","fill":"#0000FF","fill-opacity":1,"d":"M450,91 L453,91 453,92 450,92Z"},{"nodeType":"path","id":"path-503","fill":"#0000FF","fill-opacity":1,"d":"M453,91 L469,91 469,92 453,92Z"}]},"commandset-43":{"nodeType":"g","children":[{"nodeType":"text","font-family":"Open SansBold CharsBoldD1A978D6","font-size":"19px","fill":"#FFFFFF","fill-opacity":1,"children":[{"nodeType":"tspan","x":"0 12 24 43 55 64 75 87 98 110 119 125 136 147 152 158 170 178 189 201 210 216 227 238 243 249 255 262 273 282 290 301 307 318 323 329 341 349 360 369 380 391 403 411 417 429 441 450","y":27,"children":["Comprehensive intensive liestyle interventions"]}]}]},"commandset-44":{"nodeType":"g","children":[{"nodeType":"text","font-family":"Open Sans Charset1_ 69j0C17EB7C","font-size":"16px","fill":"#FFFFFF","fill-opacity":1,"children":[{"nodeType":"tspan","x":"333 343 353 368 378 388 398 407 417 423 431","y":22,"children":["Components"]}]}]},"commandset-45":{"nodeType":"g","children":[{"nodeType":"text","font-family":"Open Sans Charset1_ 69j0C17EB7C","font-size":"16px","fill":"#FFFFFF","fill-opacity":1,"children":[{"nodeType":"tspan","x":"162 171 182 191 199 205 209 217 226 236 245 253 261 265 270 274 283 291 295 305 314 324 332 341 345 355 364 372 381 391 395 407 416 422 431","y":22,"children":["Eectiveness - Evidence Based Data"]}]}]},"commandset-46":{"nodeType":"g","children":[{"nodeType":"text","font-family":"Open Sans Charset1_ 69j0C17EB7C","font-size":"16px","fill":"#FFFFFF","fill-opacity":1,"children":[{"nodeType":"tspan","x":"207 219 223 232 238 242 247 251 260 270 284 288 298 307 315 325 340 355 364 374 384 393 399 403 413 423 431","y":22,"children":["Diet - EBM Recommendations"]}]}]},"commandset-47":{"nodeType":"g","children":[{"nodeType":"text","font-family":"Open Sans Charset1_ 69j0C17EB7C","font-size":"16px","fill":"#FFFFFF","fill-opacity":1,"children":[{"nodeType":"tspan","x":"119 129 139 147 155 159 167 176 180 184 194 202 208 212 220 224 230 238 242 247 251 260 270 284 288 298 307 315 325 340 355 364 374 384 393 399 403 413 423 431","y":22,"children":["Physical Activity - EBM Recommendations"]}]}]},"commandset-48":{"nodeType":"g","children":[{"nodeType":"text","font-family":"Open Sans Charset1_ 69j0C17EB7C","font-size":"16px","fill":"#FFFFFF","fill-opacity":1,"children":[{"nodeType":"tspan","x":"344 353 357 366 375 385 389 394 398 407 417 431","y":22,"children":["Sleep - EBM"]}]}]},"commandset-49":{"nodeType":"g","children":[{"nodeType":"text","font-family":"Open Sans Charset1_ 69j0C17EB7C","font-size":"16px","fill":"#FFFFFF","fill-opacity":1,"children":[{"nodeType":"tspan","x":"110 120 129 139 148 156 160 170 177 181 191 201 210 220 229 238 242 247 251 260 270 284 288 298 307 315 325 340 355 364 374 384 393 399 403 413 423 431","y":22,"children":["Behavior Change - EBM Recommendations"]}]}]},"commandset-50":{"nodeType":"g","children":[{"nodeType":"path","id":"path-519","fill":"#FFFFFF","fill-opacity":1,"stroke":"#000000","stroke-opacity":0.27,"stroke-width":1,"stroke-linecap":"round","stroke-linejoin":"miter","d":"M-0.0000001,5.000003 C-0.00000177724189,2.23858 2.238572,0.00000261647483 4.99999475,-0.0000003 L4.99999475,-0.0000003 L10,0 406,0 410.999969,0.0000003 C413.7614,-0.00000459308148 415.999969,2.238568 415.999969,4.999998 C415.999969,4.999999 415.999969,5.00000048 415.999969,5.00000143 L415.999969,5.00000143 L416,10 416,427 415.999969,431.999969 C415.999969,434.7614 413.7614,436.999969 411,436.999969 L411,436.999969 L406,437 10,437 5.00000143,436.999969 C2.23857832,437 0.00000162561639,434.7614 0.0000003,432 L0.0000003,432 L0,427 0,10Z"}]},"commandset-51":{"nodeType":"g","children":[{"nodeType":"text","font-family":"Open Sans Charset1_ 69j0C17EB7C","font-size":"19px","fill":"#000000","fill-opacity":1,"children":[{"nodeType":"tspan","x":"0 12 23 41 53 64 76 87 99 106 115","y":18.5,"children":["Components"]}]}]},"commandset-52":{"nodeType":"g","children":[{"nodeType":"text","font-family":"Arial Charset1_ 5p40cBeE6A9CC7C","font-size":"16px","fill":"#000000","fill-opacity":1,"children":[{"nodeType":"tspan","x":"0 6 12","y":17,"children":["•\\t"]}]},{"nodeType":"text","font-family":"Open Sans Charset1_ 69j0C17EB7C","font-size":"16px","fill":"#000000","fill-opacity":1,"children":[{"nodeType":"tspan","x":"12 24 28 37 43 47 56 60 69 77 86 93 101 105 113 122 126 135 139 149 158 168 177 185 189 199 206 210 225 235 245 249 258 266 275 281 285 295 305","y":17,"children":["Diet + exercise + behavior modication"]}]},{"nodeType":"text","font-family":"Arial Charset1_ 5p40cBeE6A9CC7C","font-size":"16px","fill":"#000000","fill-opacity":1,"children":[{"nodeType":"tspan","x":"0 6 12","y":39,"children":["•\\t"]}]},{"nodeType":"text","font-family":"Open Sans Charset1_ 69j0C17EB7C","font-size":"16px","fill":"#000000","fill-opacity":1,"children":[{"nodeType":"tspan","x":"12 26 36 40 46 50 60 64 72 80 84 94 98 102 112 121 128 136","y":39,"children":["Multidisciplinary"]}]},{"nodeType":"text","font-family":"Arial Charset1_ 5p40cBeE6A9CC7C","font-size":"16px","fill":"#000000","fill-opacity":1,"children":[{"nodeType":"tspan","x":"0 6 12","y":61,"children":["•\\t"]}]},{"nodeType":"text","font-family":"Open Sans Charset1_ 69j0C17EB7C","font-size":"16px","fill":"#000000","fill-opacity":1,"children":[{"nodeType":"tspan","x":"12 20 29 37 46 51 57 67 72 77 86 94 103 107 117 126 132 138 147 154 158 164 174 183 193 197 207 217 227 237 246 252 261 265 274 282 288 295 305 315 319 327 336 340 344 352 356","y":61,"children":["Face-to-ace better than phone/electronically "]}]},{"nodeType":"text","font-family":"Open Sans Charset1_ 69j0C17EB7C","font-size":"16px","fill":"#000000","fill-opacity":1,"children":[{"nodeType":"tspan","x":"12 22 31 35 39 47 56 63 72 82","y":83,"children":["delivered"]}]},{"nodeType":"text","font-family":"Arial Charset1_ 5p40cBeE6A9CC7C","font-size":"16px","fill":"#000000","fill-opacity":1,"children":[{"nodeType":"tspan","x":"0 6 12","y":105,"children":["•\\t"]}]},{"nodeType":"text","font-family":"Open Sans Charset1_ 69j0C17EB7C","font-size":"16px","fill":"#000000","fill-opacity":1,"children":[{"nodeType":"tspan","x":"12 20 27 36 46 56 65 75 81 85 90 105 115 122 131 135 141 151 160 170 174 183 192 196 204 213 221 229 233 243 253 261 267 271 280 284 299 309 319 325 335 343 348","y":105,"children":["Frequent (more than 14 sessions/ 6 months)"]}]},{"nodeType":"text","font-family":"Arial Charset1_ 5p40cBeE6A9CC7C","font-size":"16px","fill":"#000000","fill-opacity":1,"children":[{"nodeType":"tspan","x":"0 6 12","y":127,"children":["•\\t"]}]},{"nodeType":"text","font-family":"Open Sans Charset1_ 69j0C17EB7C","font-size":"16px","fill":"#000000","fill-opacity":1,"children":[{"nodeType":"tspan","x":"12 22 28 32 36 45 54 62 68 72 81 85 100 110 120 126 136 144","y":127,"children":["At least 6 months"]}]},{"nodeType":"text","font-family":"Arial Charset1_ 5p40cBeE6A9CC7C","font-size":"16px","fill":"#000000","fill-opacity":1,"children":[{"nodeType":"tspan","x":"0 6 12","y":149,"children":["•\\t"]}]},{"nodeType":"text","font-family":"Open Sans Charset1_ 69j0C17EB7C","font-size":"16px","fill":"#000000","fill-opacity":1,"children":[{"nodeType":"tspan","x":"12 20 30 34 38 48 60 69 79 83 93 101 105 117 126 130 139 149 155 159 174 183 187 197 203 212 222 231 241 249 258 262 266 276 282 291 298 306 315 325 331 335 345 355 359 364 374 381 385","y":149,"children":["Followed by weight maintenance intervention or "]}]},{"nodeType":"text","font-family":"Open Sans Charset1_ 69j0C17EB7C","font-size":"16px","fill":"#000000","fill-opacity":1,"children":[{"nodeType":"tspan","x":"12 21 27 31 35 44 53 61 67 71 80 84 92 101 110 117","y":171,"children":["at least 1 year"]}]},{"nodeType":"text","font-family":"Symbol Charset1_ 5ePjQV39942880","font-size":"21px","fill":"#000000","fill-opacity":1,"children":[{"nodeType":"tspan","x":"0 9","y":198,"children":["\\t"]}]},{"nodeType":"text","font-family":"Open Sans Charset1_ 69j0C17EB7C","font-size":"13px","fill":"#000000","fill-opacity":1,"children":[{"nodeType":"tspan","x":"184 193 200 205 212 219 226 229 241 248 251 258 263 266 273 276 279 282 289 297 305 313 319 324 327 335 340 347 353 358 361 368 375 382 389 392 395","y":218,"children":["Garvey WT et al, Endocr Pract 2016  "]}]},{"nodeType":"text","font-family":"Open Sans Charset1_ 69j0C17EB7C","font-size":"13px","fill":"#0000FF","fill-opacity":1,"children":[{"nodeType":"tspan","x":"159 167 172 177 185 188 193 198 206 213 216 224 232 235 238 246 251 258 263 270 277 280 287 294 301 308 313 320 328 335 342 349 356 363 370 373 382 389","y":236,"children":["http://dx.doi.org/10.4158/EP161365.GL"]}]},{"nodeType":"text","font-family":"Open Sans Charset1_ 69j0C17EB7C","font-size":"13px","fill":"#000000","fill-opacity":1,"children":[{"nodeType":"tspan","x":"197 200 207 215 221 228 236 239 251 260 263 270 275 278 285 288 291 294 302 305 310 316 324 327 334 339 342 350 358 361 368 375 382 389 392 395","y":254,"children":["Jensen MD et al, Circulation 2014  "]}]},{"nodeType":"text","font-family":"Open Sans Charset1_ 69j0C17EB7C","font-size":"13px","fill":"#0000FF","fill-opacity":1,"children":[{"nodeType":"tspan","x":"88 96 101 106 114 120 123 128 133 141 149 152 155 163 168 175 180 187 194 197 204 211 218 225 230 237 244 247 253 256 261 264 271 278 285 292 299 306 313 320 327 334 337 344 351 358 365 372 375 382 389","y":272,"children":["https://doi.org/10.1161/01.cir.0000437739.71477.ee"]}]},{"nodeType":"path","id":"path-542","fill":"#0000FF","fill-opacity":1,"d":"M159,237 L185,237 185,238 159,238Z"},{"nodeType":"path","id":"path-543","fill":"#0000FF","fill-opacity":1,"d":"M185,237 L198,237 198,238 185,238Z"},{"nodeType":"path","id":"path-544","fill":"#0000FF","fill-opacity":1,"d":"M198,237 L213,237 213,238 198,238Z"},{"nodeType":"path","id":"path-545","fill":"#0000FF","fill-opacity":1,"d":"M213,237 L216,237 216,238 213,238Z"},{"nodeType":"path","id":"path-546","fill":"#0000FF","fill-opacity":1,"d":"M216,237 L235,237 235,238 216,238Z"},{"nodeType":"path","id":"path-547","fill":"#0000FF","fill-opacity":1,"d":"M235,237 L238,237 238,238 235,238Z"},{"nodeType":"path","id":"path-548","fill":"#0000FF","fill-opacity":1,"d":"M238,237 L258,237 258,238 238,238Z"},{"nodeType":"path","id":"path-549","fill":"#0000FF","fill-opacity":1,"d":"M258,237 L263,237 263,238 258,238Z"},{"nodeType":"path","id":"path-550","fill":"#0000FF","fill-opacity":1,"d":"M263,237 L308,237 308,238 263,238Z"},{"nodeType":"path","id":"path-551","fill":"#0000FF","fill-opacity":1,"d":"M308,237 L313,237 313,238 308,238Z"},{"nodeType":"path","id":"path-552","fill":"#0000FF","fill-opacity":1,"d":"M313,237 L328,237 328,238 313,238Z"},{"nodeType":"path","id":"path-553","fill":"#0000FF","fill-opacity":1,"d":"M328,237 L370,237 370,238 328,238Z"},{"nodeType":"path","id":"path-554","fill":"#0000FF","fill-opacity":1,"d":"M370,237 L373,237 373,238 370,238Z"},{"nodeType":"path","id":"path-555","fill":"#0000FF","fill-opacity":1,"d":"M373,237 L389,237 389,238 373,238Z"},{"nodeType":"path","id":"path-556","fill":"#0000FF","fill-opacity":1,"d":"M88,273 L120,273 120,274 88,274Z"},{"nodeType":"path","id":"path-557","fill":"#0000FF","fill-opacity":1,"d":"M120,273 L133,273 133,274 120,274Z"},{"nodeType":"path","id":"path-558","fill":"#0000FF","fill-opacity":1,"d":"M133,273 L152,273 152,274 133,274Z"},{"nodeType":"path","id":"path-559","fill":"#0000FF","fill-opacity":1,"d":"M152,273 L155,273 155,274 152,274Z"},{"nodeType":"path","id":"path-560","fill":"#0000FF","fill-opacity":1,"d":"M155,273 L175,273 175,274 155,274Z"},{"nodeType":"path","id":"path-561","fill":"#0000FF","fill-opacity":1,"d":"M175,273 L180,273 180,274 175,274Z"},{"nodeType":"path","id":"path-562","fill":"#0000FF","fill-opacity":1,"d":"M180,273 L194,273 194,274 180,274Z"},{"nodeType":"path","id":"path-563","fill":"#0000FF","fill-opacity":1,"d":"M194,273 L197,273 197,274 194,274Z"},{"nodeType":"path","id":"path-564","fill":"#0000FF","fill-opacity":1,"d":"M197,273 L225,273 225,274 197,274Z"},{"nodeType":"path","id":"path-565","fill":"#0000FF","fill-opacity":1,"d":"M225,273 L230,273 230,274 225,274Z"},{"nodeType":"path","id":"path-566","fill":"#0000FF","fill-opacity":1,"d":"M230,273 L244,273 244,274 230,274Z"},{"nodeType":"path","id":"path-567","fill":"#0000FF","fill-opacity":1,"d":"M244,273 L247,273 247,274 244,274Z"},{"nodeType":"path","id":"path-568","fill":"#0000FF","fill-opacity":1,"d":"M247,273 L261,273 261,274 247,274Z"},{"nodeType":"path","id":"path-569","fill":"#0000FF","fill-opacity":1,"d":"M261,273 L264,273 264,274 261,274Z"},{"nodeType":"path","id":"path-570","fill":"#0000FF","fill-opacity":1,"d":"M264,273 L334,273 334,274 264,274Z"},{"nodeType":"path","id":"path-571","fill":"#0000FF","fill-opacity":1,"d":"M334,273 L337,273 337,274 334,274Z"},{"nodeType":"path","id":"path-572","fill":"#0000FF","fill-opacity":1,"d":"M337,273 L372,273 372,274 337,274Z"},{"nodeType":"path","id":"path-573","fill":"#0000FF","fill-opacity":1,"d":"M372,273 L375,273 375,274 372,274Z"},{"nodeType":"path","id":"path-574","fill":"#0000FF","fill-opacity":1,"d":"M375,273 L389,273 389,274 375,274Z"}]},"commandset-53":{"nodeType":"g","children":[{"nodeType":"text","font-family":"Open Sans Charset1_ 69j0C17EB7C","font-size":"19px","fill":"#000000","fill-opacity":1,"children":[{"nodeType":"tspan","x":"0 11 24 35 44 51 56 66 77 89 100 109 118 123 129 134 145 155 160 172 183 195 204 215 220 232 243 252 263 275 280 294 305 312 323","y":18.5,"children":["Eectiveness - Evidence Based Data"]}]}]},"commandset-54":{"nodeType":"g","children":[{"nodeType":"text","font-family":"Open Sans Charset1_ 69j0C17EB7C","font-size":"16px","fill":"#000000","fill-opacity":1,"children":[{"nodeType":"tspan","x":"0 12 16 25 35 39 43 53 59 68 78 86 90 96 104 108 112 116 121 130 138 144 152 156 165 169 173 183 189 198 205 213 222 232 238 242 252 262 270 274 286 296 300 308 318 322 329 338 346 356 360 366 375 385 389","y":17,"children":["High intensity liestyle interventions which resulted "]}]},{"nodeType":"text","font-family":"Open Sans Charset1_ 69j0C17EB7C","font-size":"16px","fill":"#000000","fill-opacity":1,"children":[{"nodeType":"tspan","x":"0 4 14 18 27 36 41 50 59 72 76 86 91 95 105 114 120 129 139 145 153 157 163 173 177 181 191 199 208 212 227 237 244 253 257 263 273 282 292 296 305 314 327 331 341 346 350 356 366 375 379 386 390","y":39,"children":["in 30-35% o patents to lose more than 10% o their "]}]},{"nodeType":"text","font-family":"Open Sans Charset1_ 69j0C17EB7C","font-size":"16px","fill":"#000000","fill-opacity":1,"children":[{"nodeType":"tspan","x":"0 4 14 18 24 28 37 41 45 55 65 75 83 87 99 108 112 121 131 137","y":61,"children":["initial body weight"]}]},{"nodeType":"text","font-family":"Arial Charset1_ 5p40cBeE6A9CC7C","font-size":"16px","fill":"#000000","fill-opacity":1,"children":[{"nodeType":"tspan","x":"24 30 36","y":83,"children":["•\\t"]}]},{"nodeType":"text","font-family":"Open Sans Charset1_ 69j0C17EB7C","font-size":"16px","fill":"#000000","fill-opacity":1,"children":[{"nodeType":"tspan","x":"36 44 54 64 72 76 86 98 107 117 129 133 143 150 160 169 176 185 200 204","y":83,"children":["Look AHEAD program "]}]},{"nodeType":"text","font-family":"Arial Charset1_ 5p40cBeE6A9CC7C","font-size":"16px","fill":"#000000","fill-opacity":1,"children":[{"nodeType":"tspan","x":"24 30 36","y":105,"children":["•\\t"]}]},{"nodeType":"text","font-family":"Open Sans Charset1_ 69j0C17EB7C","font-size":"16px","fill":"#000000","fill-opacity":1,"children":[{"nodeType":"tspan","x":"36 48 52 61 71 80 86 95 103 107 117 124 133 141 150 160 166 170 180 190 194 204 211 221 230 237 246 261","y":105,"children":["Diabetes Prevention Program"]}]},{"nodeType":"text","font-family":"Open Sans Charset1_ 69j0C17EB7C","font-size":"13px","fill":"#002060","fill-opacity":1,"children":[{"nodeType":"tspan","x":"28 38 45 52 64 70 78 85 88 96 99 106 114 117 124 129 132 139 142 145 148 158 165 168 180 183 186 193 200 207 214 217 226 236 240 243 246","y":146,"children":["Heymseld SB et al, NEJM, 2017 DOI: "]}]},{"nodeType":"text","font-family":"Open Sans Charset1_ 69j0C17EB7C","font-size":"13px","fill":"#0000FF","fill-opacity":1,"children":[{"nodeType":"tspan","x":"246 253 260 263 270 277 284 291 296 306 313 316 328 333 340 347 354 361 368 375 382 389","y":146,"children":["10.1056/NEJMra1514009"]}]},{"nodeType":"text","font-family":"Open Sans Charset1_ 69j0C17EB7C","font-size":"13px","fill":"#002060","fill-opacity":1,"children":[{"nodeType":"tspan","x":"14 23 31 39 45 53 61 68 71 79 87 90 97 102 105 112 115 118 121 129 137 145 148 152 160 165 172 177 185 188 200 207 215 218 221 228 235 242 249 252 261 271 275 278 281","y":164,"children":["Gudzune KA et al, Ann Intern Med, 2015 DOI: "]}]},{"nodeType":"text","font-family":"Open Sans Charset1_ 69j0C17EB7C","font-size":"13px","fill":"#0000FF","fill-opacity":1,"children":[{"nodeType":"tspan","x":"281 288 295 298 305 312 319 326 331 343 350 357 361 368 375 382 389","y":164,"children":["10.7326/M14-2238"]}]},{"nodeType":"path","id":"path-589","fill":"#0000FF","fill-opacity":1,"d":"M246,147 L291,147 291,148 246,148Z"},{"nodeType":"path","id":"path-590","fill":"#0000FF","fill-opacity":1,"d":"M291,147 L296,147 296,148 291,148Z"},{"nodeType":"path","id":"path-591","fill":"#0000FF","fill-opacity":1,"d":"M296,147 L340,147 340,148 296,148Z"},{"nodeType":"path","id":"path-592","fill":"#0000FF","fill-opacity":1,"d":"M340,147 L389,147 389,148 340,148Z"},{"nodeType":"path","id":"path-593","fill":"#0000FF","fill-opacity":1,"d":"M281,165 L295,165 295,166 281,166Z"},{"nodeType":"path","id":"path-594","fill":"#0000FF","fill-opacity":1,"d":"M295,165 L298,165 298,166 295,166Z"},{"nodeType":"path","id":"path-595","fill":"#0000FF","fill-opacity":1,"d":"M298,165 L326,165 326,166 298,166Z"},{"nodeType":"path","id":"path-596","fill":"#0000FF","fill-opacity":1,"d":"M326,165 L331,165 331,166 326,166Z"},{"nodeType":"path","id":"path-597","fill":"#0000FF","fill-opacity":1,"d":"M331,165 L343,165 343,166 331,166Z"},{"nodeType":"path","id":"path-598","fill":"#0000FF","fill-opacity":1,"d":"M343,165 L357,165 357,166 343,166Z"},{"nodeType":"path","id":"path-599","fill":"#0000FF","fill-opacity":1,"d":"M357,165 L361,165 361,166 357,166Z"},{"nodeType":"path","id":"path-600","fill":"#0000FF","fill-opacity":1,"d":"M361,165 L389,165 389,166 361,166Z"}]},"commandset-55":{"nodeType":"g","children":[{"nodeType":"text","font-family":"Open Sans Charset1_ 69j0C17EB7C","font-size":"19px","fill":"#000000","fill-opacity":1,"children":[{"nodeType":"tspan","x":"0 14 19 30 37 42 48 53 64 76 93 98 110 121 130 141 159 177 188 200 212 223 230 235 246 258 267","y":18.5,"children":["Diet - EBM Recommendations"]}]}]},"commandset-56":{"nodeType":"g","children":[{"nodeType":"text","font-family":"Open SansBold CharsBoldD1A978D6","font-size":"16px","fill":"#000000","fill-opacity":1,"children":[{"nodeType":"tspan","x":"0 11 20 30 41 49 58 68 73 81 91 96 106 113 118 127 131","y":17,"children":["Reduced-calorie "]}]},{"nodeType":"text","font-family":"Open Sans Charset1_ 69j0C17EB7C","font-size":"16px","fill":"#000000","fill-opacity":1,"children":[{"nodeType":"tspan","x":"131 141 145 154 160 168 172 184 188 194 204 208 216 225 232 236 246 256 264 268 276 286 301 311 321 329 333 339 343 353 363 367 371","y":17,"children":["diets with various composition :"]}]},{"nodeType":"text","font-family":"Arial Charset1_ 5p40cBeE6A9CC7C","font-size":"16px","fill":"#000000","fill-opacity":1,"children":[{"nodeType":"tspan","x":"8 14 20","y":39,"children":["•\\t"]}]},{"nodeType":"text","font-family":"Open Sans Charset1_ 69j0C17EB7C","font-size":"16px","fill":"#000000","fill-opacity":1,"children":[{"nodeType":"tspan","x":"20 32 36 45 55 59 69 76 86 92 101 105 115","y":39,"children":["High protein"]}]},{"nodeType":"text","font-family":"Arial Charset1_ 5p40cBeE6A9CC7C","font-size":"16px","fill":"#000000","fill-opacity":1,"children":[{"nodeType":"tspan","x":"8 14 20","y":61,"children":["•\\t"]}]},{"nodeType":"text","font-family":"Open Sans Charset1_ 69j0C17EB7C","font-size":"16px","fill":"#000000","fill-opacity":1,"children":[{"nodeType":"tspan","x":"20 28 38 50 54 62 71 78 88 98 108 116 126 133 142 148 157","y":61,"children":["Low carbohydrate"]}]},{"nodeType":"text","font-family":"Arial Charset1_ 5p40cBeE6A9CC7C","font-size":"16px","fill":"#000000","fill-opacity":1,"children":[{"nodeType":"tspan","x":"8 14 20","y":83,"children":["•\\t"]}]},{"nodeType":"text","font-family":"Open Sans Charset1_ 69j0C17EB7C","font-size":"16px","fill":"#000000","fill-opacity":1,"children":[{"nodeType":"tspan","x":"20 28 38 50 54 63 67 75 83 92 107 111 119 123 127 137 146 156","y":83,"children":["Low glycemic load"]}]},{"nodeType":"text","font-family":"Arial Charset1_ 5p40cBeE6A9CC7C","font-size":"16px","fill":"#000000","fill-opacity":1,"children":[{"nodeType":"tspan","x":"8 14 20","y":105,"children":["•\\t"]}]},{"nodeType":"text","font-family":"Open Sans Charset1_ 69j0C17EB7C","font-size":"16px","fill":"#000000","fill-opacity":1,"children":[{"nodeType":"tspan","x":"20 28 38 50 54 59 68 74 78 90 94 100 110 114 124 128 137 147 151 161 170 174 181 189","y":105,"children":["Low at with high dairy"]}]},{"nodeType":"text","font-family":"Arial Charset1_ 5p40cBeE6A9CC7C","font-size":"16px","fill":"#000000","fill-opacity":1,"children":[{"nodeType":"tspan","x":"8 14 20","y":127,"children":["•\\t"]}]},{"nodeType":"text","font-family":"Open Sans Charset1_ 69j0C17EB7C","font-size":"16px","fill":"#000000","fill-opacity":1,"children":[{"nodeType":"tspan","x":"20 28 38 50 54 59 68 74 78 90 94 100 110 114 124 128 137 147 151 161 168 178 184 193 197 207","y":127,"children":["Low at with high protein"]}]},{"nodeType":"text","font-family":"Arial Charset1_ 5p40cBeE6A9CC7C","font-size":"16px","fill":"#000000","fill-opacity":1,"children":[{"nodeType":"tspan","x":"8 14 20","y":149,"children":["•\\t"]}]},{"nodeType":"text","font-family":"Open Sans Charset1_ 69j0C17EB7C","font-size":"16px","fill":"#000000","fill-opacity":1,"children":[{"nodeType":"tspan","x":"20 34 43 53 57 63 72 79 86 95 105 114 123 133 137 147 151 160 166","y":149,"children":["Mediterranean diet"]}]},{"nodeType":"text","font-family":"Arial Charset1_ 5p40cBeE6A9CC7C","font-size":"16px","fill":"#000000","fill-opacity":1,"children":[{"nodeType":"tspan","x":"8 14 20","y":171,"children":["•\\t"]}]},{"nodeType":"text","font-family":"Open Sans Charset1_ 69j0C17EB7C","font-size":"16px","fill":"#000000","fill-opacity":1,"children":[{"nodeType":"tspan","x":"20 30 45 54 61 65 73 82 92 96 108 117 126 133 139 143 153 161 169 179 187 191 200 206 210 220 230 234 244 248 257 263","y":171,"children":["American Heart Association diet"]}]},{"nodeType":"text","font-family":"Arial Charset1_ 5p40cBeE6A9CC7C","font-size":"16px","fill":"#000000","fill-opacity":1,"children":[{"nodeType":"tspan","x":"8 14 20","y":193,"children":["•\\t"]}]},{"nodeType":"text","font-family":"Open Sans Charset1_ 69j0C17EB7C","font-size":"16px","fill":"#000000","fill-opacity":1,"children":[{"nodeType":"tspan","x":"20 29 39 46 56 66 75 84 94 98 108 116 124 134 142 146 155 161 165 175 185 189 194 204 211 215 221 231 240 244 253 259 269 279 287 291 301 306 310 322 326 335 345 354 360 369 377 381","y":193,"children":["European Association or the Study o Diabetes "]}]},{"nodeType":"text","font-family":"Open Sans Charset1_ 69j0C17EB7C","font-size":"16px","fill":"#000000","fill-opacity":1,"children":[{"nodeType":"tspan","x":"20 32 36 45 51","y":215,"children":["Diet"]}]},{"nodeType":"text","font-family":"Tw Cen MT Charset1_ 6WT6F45A0CD","font-size":"12px","fill":"#000000","fill-opacity":1,"children":[{"nodeType":"tspan","x":"213 222 228 232 237 243 249 252 264 269 272 278 281 284 290 293 296 299 304 309 316 322 327 331 334 340 344 350 355 358 361 368 375 382 389 392","y":254,"children":["Garvey WT et al, Endocr Pract 2016 "]}]},{"nodeType":"text","font-family":"Tw Cen MTBold CharsBoldBE1C4D0D","font-size":"12px","fill":"#000000","fill-opacity":1,"children":[{"nodeType":"tspan","x":"392 395","y":254,"children":[" "]}]},{"nodeType":"text","font-family":"Tw Cen MT Charset1_ 6WT6F45A0CD","font-size":"12px","fill":"#0000FF","fill-opacity":1,"children":[{"nodeType":"tspan","x":"178 183 186 189 196 199 205 211 218 224 227 234 240 243 246 252 256 262 268 275 282 285 292 299 306 313 319 324 330 337 344 351 358 365 372 375 384 389","y":269,"children":["http://dx.doi.org/10.4158/EP161365.GL"]}]},{"nodeType":"text","font-family":"Tw Cen MT Charset1_ 6WT6F45A0CD","font-size":"12px","fill":"#000000","fill-opacity":1,"children":[{"nodeType":"tspan","x":"228 233 239 244 248 254 259 262 271 278 281 287 290 293 299 302 305 308 315 318 322 327 332 335 341 344 347 353 358 361 368 375 382 389 392 395","y":284,"children":["Jensen MD et al, Circulation 2014  "]}]},{"nodeType":"text","font-family":"Tw Cen MT Charset1_ 6WT6F45A0CD","font-size":"12px","fill":"#0000FF","fill-opacity":1,"children":[{"nodeType":"tspan","x":"105 110 113 116 123 127 130 136 142 149 155 158 161 167 171 177 183 190 197 200 207 214 221 228 234 241 248 251 256 259 263 266 273 280 287 294 301 308 315 322 329 336 339 346 353 360 367 374 377 383 389","y":299,"children":["https://doi.org/10.1161/01.cir.0000437739.71477.ee"]}]},{"nodeType":"path","id":"path-628","fill":"#0000FF","fill-opacity":1,"d":"M178,270 L196,270 196,271 178,271Z"},{"nodeType":"path","id":"path-629","fill":"#0000FF","fill-opacity":1,"d":"M196,270 L211,270 211,271 196,271Z"},{"nodeType":"path","id":"path-630","fill":"#0000FF","fill-opacity":1,"d":"M211,270 L224,270 224,271 211,271Z"},{"nodeType":"path","id":"path-631","fill":"#0000FF","fill-opacity":1,"d":"M224,270 L227,270 227,271 224,271Z"},{"nodeType":"path","id":"path-632","fill":"#0000FF","fill-opacity":1,"d":"M227,270 L243,270 243,271 227,271Z"},{"nodeType":"path","id":"path-633","fill":"#0000FF","fill-opacity":1,"d":"M243,270 L246,270 246,271 243,271Z"},{"nodeType":"path","id":"path-634","fill":"#0000FF","fill-opacity":1,"d":"M246,270 L262,270 262,271 246,271Z"},{"nodeType":"path","id":"path-635","fill":"#0000FF","fill-opacity":1,"d":"M262,270 L268,270 268,271 262,271Z"},{"nodeType":"path","id":"path-636","fill":"#0000FF","fill-opacity":1,"d":"M268,270 L313,270 313,271 268,271Z"},{"nodeType":"path","id":"path-637","fill":"#0000FF","fill-opacity":1,"d":"M313,270 L319,270 319,271 313,271Z"},{"nodeType":"path","id":"path-638","fill":"#0000FF","fill-opacity":1,"d":"M319,270 L330,270 330,271 319,271Z"},{"nodeType":"path","id":"path-639","fill":"#0000FF","fill-opacity":1,"d":"M330,270 L372,270 372,271 330,271Z"},{"nodeType":"path","id":"path-640","fill":"#0000FF","fill-opacity":1,"d":"M372,270 L375,270 375,271 372,271Z"},{"nodeType":"path","id":"path-641","fill":"#0000FF","fill-opacity":1,"d":"M375,270 L389,270 389,271 375,271Z"},{"nodeType":"path","id":"path-642","fill":"#0000FF","fill-opacity":1,"d":"M105,300 L127,300 127,301 105,301Z"},{"nodeType":"path","id":"path-643","fill":"#0000FF","fill-opacity":1,"d":"M127,300 L142,300 142,301 127,301Z"},{"nodeType":"path","id":"path-644","fill":"#0000FF","fill-opacity":1,"d":"M142,300 L158,300 158,301 142,301Z"},{"nodeType":"path","id":"path-645","fill":"#0000FF","fill-opacity":1,"d":"M158,300 L161,300 161,301 158,301Z"},{"nodeType":"path","id":"path-646","fill":"#0000FF","fill-opacity":1,"d":"M161,300 L177,300 177,301 161,301Z"},{"nodeType":"path","id":"path-647","fill":"#0000FF","fill-opacity":1,"d":"M177,300 L183,300 183,301 177,301Z"},{"nodeType":"path","id":"path-648","fill":"#0000FF","fill-opacity":1,"d":"M183,300 L197,300 197,301 183,301Z"},{"nodeType":"path","id":"path-649","fill":"#0000FF","fill-opacity":1,"d":"M197,300 L200,300 200,301 197,301Z"},{"nodeType":"path","id":"path-650","fill":"#0000FF","fill-opacity":1,"d":"M200,300 L228,300 228,301 200,301Z"},{"nodeType":"path","id":"path-651","fill":"#0000FF","fill-opacity":1,"d":"M228,300 L234,300 234,301 228,301Z"},{"nodeType":"path","id":"path-652","fill":"#0000FF","fill-opacity":1,"d":"M234,300 L248,300 248,301 234,301Z"},{"nodeType":"path","id":"path-653","fill":"#0000FF","fill-opacity":1,"d":"M248,300 L251,300 251,301 248,301Z"},{"nodeType":"path","id":"path-654","fill":"#0000FF","fill-opacity":1,"d":"M251,300 L263,300 263,301 251,301Z"},{"nodeType":"path","id":"path-655","fill":"#0000FF","fill-opacity":1,"d":"M263,300 L266,300 266,301 263,301Z"},{"nodeType":"path","id":"path-656","fill":"#0000FF","fill-opacity":1,"d":"M266,300 L336,300 336,301 266,301Z"},{"nodeType":"path","id":"path-657","fill":"#0000FF","fill-opacity":1,"d":"M336,300 L339,300 339,301 336,301Z"},{"nodeType":"path","id":"path-658","fill":"#0000FF","fill-opacity":1,"d":"M339,300 L374,300 374,301 339,301Z"},{"nodeType":"path","id":"path-659","fill":"#0000FF","fill-opacity":1,"d":"M374,300 L377,300 377,301 374,301Z"},{"nodeType":"path","id":"path-660","fill":"#0000FF","fill-opacity":1,"d":"M377,300 L389,300 389,301 377,301Z"}]},"commandset-57":{"nodeType":"g","children":[{"nodeType":"text","font-family":"Open Sans Charset1_ 69j0C17EB7C","font-size":"19px","fill":"#000000","fill-opacity":1,"children":[{"nodeType":"tspan","x":"0 11 23 33 42 47 56 67 72 77 89 98 105 110 120 125 132 142 147 153 158 169 181 198 203 215 226 235 246 264 282 293 305 317 328 335 340 351 363 372","y":18.5,"children":["Physical Activity - EBM Recommendations"]}]}]},"commandset-58":{"nodeType":"g","children":[{"nodeType":"path","id":"path-664","fill":"#FFFFFF","fill-opacity":1,"d":"M0,0 L377,0 377,135 0,135Z"}]},"commandset-59":{"nodeType":"g","children":[{"nodeType":"image","transform":[{"type":"scale","args":[0.5,0.498]}],"id":"image-667","data-original-image":"01","x":0,"y":0,"opacity":1}]},"commandset-60":{"nodeType":"g","children":[{"nodeType":"text","font-family":"Arial Charset1_ 5p40cBeE6A9CC7C","font-size":"16px","fill":"#000000","fill-opacity":1,"children":[{"nodeType":"tspan","x":"0 6 12","y":39,"children":["•\\t"]}]},{"nodeType":"text","font-family":"Open Sans Charset1_ 69j0C17EB7C","font-size":"16px","fill":"#000000","fill-opacity":1,"children":[{"nodeType":"tspan","x":"12 16 26 34 41 50 59 67 76 80 84 94 98 107 115 121 125 133 142 146 150 159 163 171 181 188 197 201 210 218 224 228 236 240 246 254","y":39,"children":["Increase in active leisure activity"]}]},{"nodeType":"text","font-family":"Arial Charset1_ 5p40cBeE6A9CC7C","font-size":"16px","fill":"#000000","fill-opacity":1,"children":[{"nodeType":"tspan","x":"0 6 12","y":61,"children":["•\\t"]}]},{"nodeType":"text","font-family":"Open Sans Charset1_ 69j0C17EB7C","font-size":"16px","fill":"#000000","fill-opacity":1,"children":[{"nodeType":"tspan","x":"12 22 31 38 46 56 66 75 79 83 90 99 109 113 119 129 133 142 150 159 166 174 178 182 192 202 206 214 218 228 238 247 251","y":61,"children":["Personalized to every individual"]}]},{"nodeType":"text","font-family":"Arial Charset1_ 5p40cBeE6A9CC7C","font-size":"16px","fill":"#000000","fill-opacity":1,"children":[{"nodeType":"tspan","x":"0 6 12","y":83,"children":["•\\t"]}]},{"nodeType":"text","font-family":"Open Sans Charset1_ 69j0C17EB7C","font-size":"16px","fill":"#000000","fill-opacity":1,"children":[{"nodeType":"tspan","x":"12 16 31 41 48 58 66 75 85 89 99 109 115 123 133 148 157 161 173 177 183 193 197 206 216 220 229 237 246 253 261 265 273 282 286 296 306 314 322 326 336 340 350 359 363 371 377","y":83,"children":["Improved outcome with an exercise physiologist"]}]},{"nodeType":"text","font-family":"Open Sans Charset1_ 69j0C17EB7C","font-size":"12px","fill":"#000000","fill-opacity":1,"children":[{"nodeType":"tspan","x":"116 125 132 139 146 153 156 159 165 168 171 178 181 188 192 195 202 205 208 211 222 229 236 239 246 252 255 258 265 272 279 284 288 294 297 304 310 317 322 328 331 334 341 348 355 362 365 374 383 386 389 392","y":123,"children":["Donnelly JE et al, Med Sci Sports Exerc, 2009 DOI: "]}]},{"nodeType":"text","font-family":"Open Sans Charset1_ 69j0C17EB7C","font-size":"12px","fill":"#0000FF","fill-opacity":1,"children":[{"nodeType":"tspan","x":"200 207 214 217 224 231 238 245 249 260 267 274 277 284 291 298 305 312 319 326 333 340 347 354 361 368 375 382 389","y":140,"children":["10.1249/MSS.0b013e3181949333"]}]},{"nodeType":"text","font-family":"Open Sans Charset1_ 69j0C17EB7C","font-size":"12px","fill":"#000000","fill-opacity":1,"children":[{"nodeType":"tspan","x":"389 392","y":140,"children":[" "]}]},{"nodeType":"text","font-family":"Open Sans Charset1_ 69j0C17EB7C","font-size":"12px","fill":"#000000","fill-opacity":1,"children":[{"nodeType":"tspan","x":"193 202 209 214 220 227 233 236 247 254 257 264 268 271 278 281 284 287 294 301 308 315 321 326 329 336 341 348 354 358 361 368 375 382 389 392","y":157,"children":["Garvey WT et al, Endocr Pract 2016 "]}]},{"nodeType":"text","font-family":"Open SansBold CharsBoldD1A978D6","font-size":"12px","fill":"#000000","fill-opacity":1,"children":[{"nodeType":"tspan","x":"392 395","y":157,"children":[" "]}]},{"nodeType":"text","font-family":"Open Sans Charset1_ 69j0C17EB7C","font-size":"12px","fill":"#0000FF","fill-opacity":1,"children":[{"nodeType":"tspan","x":"174 181 185 189 196 199 203 207 214 220 223 230 237 240 243 250 255 262 266 273 280 283 290 297 304 311 315 322 329 336 343 350 357 364 371 374 383 389","y":174,"children":["http://dx.doi.org/10.4158/EP161365.GL"]}]},{"nodeType":"text","font-family":"Open Sans Charset1_ 69j0C17EB7C","font-size":"12px","fill":"#000000","fill-opacity":1,"children":[{"nodeType":"tspan","x":"205 208 215 222 228 235 242 245 256 265 268 275 279 282 289 292 295 298 306 309 314 320 327 330 337 341 344 351 358 361 368 375 382 389 392 395","y":191,"children":["Jensen MD et al, Circulation 2014  "]}]},{"nodeType":"text","font-family":"Open Sans Charset1_ 69j0C17EB7C","font-size":"12px","fill":"#0000FF","fill-opacity":1,"children":[{"nodeType":"tspan","x":"99 106 110 114 121 127 130 134 138 145 152 155 158 165 170 177 181 188 195 198 205 212 219 226 230 237 244 247 253 256 261 264 271 278 285 292 299 306 313 320 327 334 337 344 351 358 365 372 375 382 389","y":208,"children":["https://doi.org/10.1161/01.cir.0000437739.71477.ee"]}]},{"nodeType":"path","id":"path-683","fill":"#0000FF","fill-opacity":1,"d":"M200,141 L245,141 245,142 200,142Z"},{"nodeType":"path","id":"path-684","fill":"#0000FF","fill-opacity":1,"d":"M245,141 L249,141 249,142 245,142Z"},{"nodeType":"path","id":"path-685","fill":"#0000FF","fill-opacity":1,"d":"M249,141 L274,141 274,142 249,142Z"},{"nodeType":"path","id":"path-686","fill":"#0000FF","fill-opacity":1,"d":"M274,141 L277,141 277,142 274,142Z"},{"nodeType":"path","id":"path-687","fill":"#0000FF","fill-opacity":1,"d":"M277,141 L284,141 284,142 277,142Z"},{"nodeType":"path","id":"path-688","fill":"#0000FF","fill-opacity":1,"d":"M284,141 L291,141 291,142 284,142Z"},{"nodeType":"path","id":"path-689","fill":"#0000FF","fill-opacity":1,"d":"M291,141 L312,141 312,142 291,142Z"},{"nodeType":"path","id":"path-690","fill":"#0000FF","fill-opacity":1,"d":"M312,141 L319,141 319,142 312,142Z"},{"nodeType":"path","id":"path-691","fill":"#0000FF","fill-opacity":1,"d":"M319,141 L389,141 389,142 319,142Z"},{"nodeType":"path","id":"path-692","fill":"#0000FF","fill-opacity":1,"d":"M174,175 L196,175 196,176 174,176Z"},{"nodeType":"path","id":"path-693","fill":"#0000FF","fill-opacity":1,"d":"M196,175 L207,175 207,176 196,176Z"},{"nodeType":"path","id":"path-694","fill":"#0000FF","fill-opacity":1,"d":"M207,175 L220,175 220,176 207,176Z"},{"nodeType":"path","id":"path-695","fill":"#0000FF","fill-opacity":1,"d":"M220,175 L223,175 223,176 220,176Z"},{"nodeType":"path","id":"path-696","fill":"#0000FF","fill-opacity":1,"d":"M223,175 L240,175 240,176 223,176Z"},{"nodeType":"path","id":"path-697","fill":"#0000FF","fill-opacity":1,"d":"M240,175 L243,175 243,176 240,176Z"},{"nodeType":"path","id":"path-698","fill":"#0000FF","fill-opacity":1,"d":"M243,175 L262,175 262,176 243,176Z"},{"nodeType":"path","id":"path-699","fill":"#0000FF","fill-opacity":1,"d":"M262,175 L266,175 266,176 262,176Z"},{"nodeType":"path","id":"path-700","fill":"#0000FF","fill-opacity":1,"d":"M266,175 L311,175 311,176 266,176Z"},{"nodeType":"path","id":"path-701","fill":"#0000FF","fill-opacity":1,"d":"M311,175 L315,175 315,176 311,176Z"},{"nodeType":"path","id":"path-702","fill":"#0000FF","fill-opacity":1,"d":"M315,175 L329,175 329,176 315,176Z"},{"nodeType":"path","id":"path-703","fill":"#0000FF","fill-opacity":1,"d":"M329,175 L371,175 371,176 329,176Z"},{"nodeType":"path","id":"path-704","fill":"#0000FF","fill-opacity":1,"d":"M371,175 L374,175 374,176 371,176Z"},{"nodeType":"path","id":"path-705","fill":"#0000FF","fill-opacity":1,"d":"M374,175 L389,175 389,176 374,176Z"},{"nodeType":"path","id":"path-706","fill":"#0000FF","fill-opacity":1,"d":"M99,209 L127,209 127,210 99,210Z"},{"nodeType":"path","id":"path-707","fill":"#0000FF","fill-opacity":1,"d":"M127,209 L138,209 138,210 127,210Z"},{"nodeType":"path","id":"path-708","fill":"#0000FF","fill-opacity":1,"d":"M138,209 L155,209 155,210 138,210Z"},{"nodeType":"path","id":"path-709","fill":"#0000FF","fill-opacity":1,"d":"M155,209 L158,209 158,210 155,210Z"},{"nodeType":"path","id":"path-710","fill":"#0000FF","fill-opacity":1,"d":"M158,209 L177,209 177,210 158,210Z"},{"nodeType":"path","id":"path-711","fill":"#0000FF","fill-opacity":1,"d":"M177,209 L181,209 181,210 177,210Z"},{"nodeType":"path","id":"path-712","fill":"#0000FF","fill-opacity":1,"d":"M181,209 L195,209 195,210 181,210Z"},{"nodeType":"path","id":"path-713","fill":"#0000FF","fill-opacity":1,"d":"M195,209 L198,209 198,210 195,210Z"},{"nodeType":"path","id":"path-714","fill":"#0000FF","fill-opacity":1,"d":"M198,209 L226,209 226,210 198,210Z"},{"nodeType":"path","id":"path-715","fill":"#0000FF","fill-opacity":1,"d":"M226,209 L230,209 230,210 226,210Z"},{"nodeType":"path","id":"path-716","fill":"#0000FF","fill-opacity":1,"d":"M230,209 L244,209 244,210 230,210Z"},{"nodeType":"path","id":"path-717","fill":"#0000FF","fill-opacity":1,"d":"M244,209 L247,209 247,210 244,210Z"},{"nodeType":"path","id":"path-718","fill":"#0000FF","fill-opacity":1,"d":"M247,209 L261,209 261,210 247,210Z"},{"nodeType":"path","id":"path-719","fill":"#0000FF","fill-opacity":1,"d":"M261,209 L264,209 264,210 261,210Z"},{"nodeType":"path","id":"path-720","fill":"#0000FF","fill-opacity":1,"d":"M264,209 L334,209 334,210 264,210Z"},{"nodeType":"path","id":"path-721","fill":"#0000FF","fill-opacity":1,"d":"M334,209 L337,209 337,210 334,210Z"},{"nodeType":"path","id":"path-722","fill":"#0000FF","fill-opacity":1,"d":"M337,209 L372,209 372,210 337,210Z"},{"nodeType":"path","id":"path-723","fill":"#0000FF","fill-opacity":1,"d":"M372,209 L375,209 375,210 372,210Z"},{"nodeType":"path","id":"path-724","fill":"#0000FF","fill-opacity":1,"d":"M375,209 L389,209 389,210 375,210Z"}]},"commandset-61":{"nodeType":"g","children":[{"nodeType":"text","font-family":"Open Sans Charset1_ 69j0C17EB7C","font-size":"19px","fill":"#000000","fill-opacity":1,"children":[{"nodeType":"tspan","x":"0 10 15 26 37 49 54 60 65 76 88 105","y":18.5,"children":["Sleep - EBM"]}]}]},"commandset-62":{"nodeType":"g","children":[{"nodeType":"text","font-family":"Open SansBold CharsBoldD1A978D6","font-size":"16px","fill":"#000000","fill-opacity":1,"children":[{"nodeType":"tspan","x":"0 9 14 23 32 42 46 53 62 70 77 84 89 97 104 109 119 130 134 139 147 151 161 169 177 187 195 200 210 217 226 236 240 254 259 266 277 282","y":17,"children":["Sleep restriction is associated with:"]}]},{"nodeType":"text","font-family":"Arial Charset1_ 5p40cBeE6A9CC7C","font-size":"16px","fill":"#000000","fill-opacity":1,"children":[{"nodeType":"tspan","x":"0 6 12","y":39,"children":["•\\t"]}]},{"nodeType":"text","font-family":"Open Sans Charset1_ 69j0C17EB7C","font-size":"16px","fill":"#000000","fill-opacity":1,"children":[{"nodeType":"tspan","x":"12 16 26 34 41 50 59 67 76 86 90 100 110 120 129 138 145 149 158 168 178 182 192 202 212 221 230 234 240 250 258 262 267 277 287 297 301 309 319 329 333 341 350 358","y":39,"children":["Increased hunger and unhealthy ood choices"]}]},{"nodeType":"text","font-family":"Arial Charset1_ 5p40cBeE6A9CC7C","font-size":"16px","fill":"#000000","fill-opacity":1,"children":[{"nodeType":"tspan","x":"0 6 12","y":61,"children":["•\\t"]}]},{"nodeType":"text","font-family":"Open Sans Charset1_ 69j0C17EB7C","font-size":"16px","fill":"#000000","fill-opacity":1,"children":[{"nodeType":"tspan","x":"12 22 26 32 41 48 57 67 71 81 91 98 113 123 133 142 146 150 158 167 175 182 191 197 201 211 221 229 233 238 247 255 264 279 289 293 302 306 318 326 336 341 350 354","y":61,"children":["Altered hormonal secretions (example GLP-1 "]}]},{"nodeType":"text","font-family":"Open Sans Charset1_ 69j0C17EB7C","font-size":"16px","fill":"#000000","fill-opacity":1,"children":[{"nodeType":"tspan","x":"12 22 31 39 46 55 64 72 81 91 95 99 109 113 120 129 137 147 157 167 175 184 188 194 204 208 216 225 240 249 253 268 277 286 290 298 303","y":83,"children":["decreased in response to same meals)"]}]},{"nodeType":"text","font-family":"Arial Charset1_ 5p40cBeE6A9CC7C","font-size":"16px","fill":"#000000","fill-opacity":1,"children":[{"nodeType":"tspan","x":"0 6 12","y":105,"children":["•\\t"]}]},{"nodeType":"text","font-family":"Open Sans Charset1_ 69j0C17EB7C","font-size":"16px","fill":"#000000","fill-opacity":1,"children":[{"nodeType":"tspan","x":"12 16 26 34 41 50 59 67 76 86 90 100 110 120 128 132 144 153 157 166 176 182","y":105,"children":["Increased body weight"]}]},{"nodeType":"text","font-family":"Arial Charset1_ 5p40cBeE6A9CC7C","font-size":"16px","fill":"#000000","fill-opacity":1,"children":[{"nodeType":"tspan","x":"0 6 12","y":127,"children":["•\\t"]}]},{"nodeType":"text","font-family":"Open Sans Charset1_ 69j0C17EB7C","font-size":"16px","fill":"#000000","fill-opacity":1,"children":[{"nodeType":"tspan","x":"12 16 31 41 50 54 61 70 80 84 96 105 109 118 128 134 138 153 162 172 181 190 199 214 223 233 239","y":127,"children":["Impaired weight management"]}]},{"nodeType":"text","font-family":"Open SansBold CharsBoldD1A978D6","font-size":"16px","fill":"#000000","fill-opacity":1,"children":[{"nodeType":"tspan","x":"0 12 21 28 35 40 51 60 64 74 84 93 103 114 124 131 140 144 152 157 166 175 185","y":171,"children":["Getting adequate sleep"]}]},{"nodeType":"text","font-family":"Arial Charset1_ 5p40cBeE6A9CC7C","font-size":"16px","fill":"#000000","fill-opacity":1,"children":[{"nodeType":"tspan","x":"0 6 12","y":193,"children":["•\\t"]}]},{"nodeType":"text","font-family":"Open Sans Charset1_ 69j0C17EB7C","font-size":"16px","fill":"#000000","fill-opacity":1,"children":[{"nodeType":"tspan","x":"12 24 33 41 48 57 66 74 83 93 97 106 116 126 135 141 145 151 160","y":193,"children":["Decreased appetite"]}]},{"nodeType":"text","font-family":"Arial Charset1_ 5p40cBeE6A9CC7C","font-size":"16px","fill":"#000000","fill-opacity":1,"children":[{"nodeType":"tspan","x":"0 6 12","y":215,"children":["•\\t"]}]},{"nodeType":"text","font-family":"Open Sans Charset1_ 69j0C17EB7C","font-size":"16px","fill":"#000000","fill-opacity":1,"children":[{"nodeType":"tspan","x":"12 24 33 41 48 57 66 74 83 93 97 107 117 127 136 145 149 155 165 173 177 182 192 202 212 216 220 230 236 245 253 262","y":215,"children":["Decreased unhealthy ood intake"]}]},{"nodeType":"text","font-family":"Arial Charset1_ 5p40cBeE6A9CC7C","font-size":"16px","fill":"#000000","fill-opacity":1,"children":[{"nodeType":"tspan","x":"0 6 12","y":237,"children":["•\\t"]}]},{"nodeType":"text","font-family":"Open Sans Charset1_ 69j0C17EB7C","font-size":"16px","fill":"#000000","fill-opacity":1,"children":[{"nodeType":"tspan","x":"12 24 33 41 48 57 66 74 83 93 97 107 117 127 135 139 151 160 164 173 183 189 193 202 212 222 226 231 240 246 250 258 268 283 293 303 311 315 321 325 335 345","y":237,"children":["Decreased body weight and at composition"]}]},{"nodeType":"text","font-family":"Symbol Charset1_ 5ePjQV39942880","font-size":"16px","fill":"#000000","fill-opacity":1,"children":[{"nodeType":"tspan","x":"0 9","y":257,"children":["\\t"]}]},{"nodeType":"text","font-family":"Tw Cen MT Charset1_ 6WT6F45A0CD","font-size":"12px","fill":"#000000","fill-opacity":1,"children":[{"nodeType":"tspan","x":"102 108 111 115 124 129 135 141 144 153 159 162 165 174 181 187 191 194 197 203 206 210 216 221 224 227 234 241 248 255 258 265 274 277 280 283","y":273,"children":["St-Onge MP, Obesity rev, 2017 DOI: "]}]},{"nodeType":"text","font-family":"Tw Cen MT Charset1_ 6WT6F45A0CD","font-size":"12px","fill":"#0000FF","fill-opacity":1,"children":[{"nodeType":"tspan","x":"283 290 297 300 307 314 321 328 334 340 347 351 354 361 368 375 382 389","y":273,"children":["10.1111/obr.12499"]}]},{"nodeType":"path","id":"path-748","fill":"#0000FF","fill-opacity":1,"d":"M283,274 L297,274 297,275 283,275Z"},{"nodeType":"path","id":"path-749","fill":"#0000FF","fill-opacity":1,"d":"M297,274 L300,274 300,275 297,275Z"},{"nodeType":"path","id":"path-750","fill":"#0000FF","fill-opacity":1,"d":"M300,274 L328,274 328,275 300,275Z"},{"nodeType":"path","id":"path-751","fill":"#0000FF","fill-opacity":1,"d":"M328,274 L334,274 334,275 328,275Z"},{"nodeType":"path","id":"path-752","fill":"#0000FF","fill-opacity":1,"d":"M334,274 L351,274 351,275 334,275Z"},{"nodeType":"path","id":"path-753","fill":"#0000FF","fill-opacity":1,"d":"M351,274 L354,274 354,275 351,275Z"},{"nodeType":"path","id":"path-754","fill":"#0000FF","fill-opacity":1,"d":"M354,274 L389,274 389,275 354,275Z"}]},"commandset-63":{"nodeType":"g","children":[{"nodeType":"text","font-family":"Open Sans Charset1_ 69j0C17EB7C","font-size":"19px","fill":"#000000","fill-opacity":1,"children":[{"nodeType":"tspan","x":"0 12 23 35 46 56 61 72 80 85 97 109 120 132 142 153 158 164 169 180 192 209 214 226 237 246 257 275 293 304 316 328 339 346 351 362 374 383","y":18.5,"children":["Behavior Change - EBM Recommendations"]}]}]},"commandset-64":{"nodeType":"g","children":[{"nodeType":"text","font-family":"Arial Charset1_ 5p40cBeE6A9CC7C","font-size":"16px","fill":"#000000","fill-opacity":1,"children":[{"nodeType":"tspan","x":"0 6 12","y":17,"children":["•\\t"]}]},{"nodeType":"text","font-family":"Open Sans Charset1_ 69j0C17EB7C","font-size":"16px","fill":"#000000","fill-opacity":1,"children":[{"nodeType":"tspan","x":"12 26 36 40 46 50 60 64 72 80 84 94 98 102 112 121 128 136 140 144 154 158 167 173 177 185 189 198 208 212 216 226 234 242 250 260 270 274 284 293 297 305 311 315 319","y":17,"children":["Multidisciplinary: dietician, psychologist, "]}]},{"nodeType":"text","font-family":"Open Sans Charset1_ 69j0C17EB7C","font-size":"16px","fill":"#000000","fill-opacity":1,"children":[{"nodeType":"tspan","x":"12 21 29 38 45 53 57 65 74 78 86 96 105 113 117 126 130 134 142 148 156 160 164 174 183 192 196 202 212 216 224 234 244 254 262 271 275 285 292","y":39,"children":["exercise specialists, health counselor"]}]},{"nodeType":"text","font-family":"Arial Charset1_ 5p40cBeE6A9CC7C","font-size":"16px","fill":"#000000","fill-opacity":1,"children":[{"nodeType":"tspan","x":"0 6 12","y":61,"children":["•\\t"]}]},{"nodeType":"text","font-family":"Open Sans Charset1_ 69j0C17EB7C","font-size":"16px","fill":"#000000","fill-opacity":1,"children":[{"nodeType":"tspan","x":"12 22 31 38 46 56 66 75 79 83 90 99 109 113 117 126 132 142 152 156 164 168 172 180 190 194 200 210 217 226 230 234 238 246 256 264 268 278 287 295 305 315 325 340 344 352 356","y":61,"children":["Personalized: ethnic, cultural, socioeconomic "]}]},{"nodeType":"text","font-family":"Open Sans Charset1_ 69j0C17EB7C","font-size":"16px","fill":"#000000","fill-opacity":1,"children":[{"nodeType":"tspan","x":"12 21 31 41 45 54 64 74 82 91 97 101 111 121 130 134 138 148 157 165 173 182 189 199 209 219 229","y":83,"children":["and educational background"]}]},{"nodeType":"text","font-family":"Arial Charset1_ 5p40cBeE6A9CC7C","font-size":"16px","fill":"#000000","fill-opacity":1,"children":[{"nodeType":"tspan","x":"0 6 12","y":105,"children":["•\\t"]}]},{"nodeType":"text","font-family":"Open Sans Charset1_ 69j0C17EB7C","font-size":"16px","fill":"#000000","fill-opacity":1,"children":[{"nodeType":"tspan","x":"12 22 31 40 50 54 63 70 74 86 90 95 102 111 121 131 140 150 156 160 168 177 181 186 191 206 216 226 230 236 246 253 257 267 276 280 284 289 299 309 319 323","y":105,"children":["Regular & requent sel-monitoring: ood "]}]},{"nodeType":"text","font-family":"Open Sans Charset1_ 69j0C17EB7C","font-size":"16px","fill":"#000000","fill-opacity":1,"children":[{"nodeType":"tspan","x":"12 16 26 32 41 49 58 62 66 76 86 94 102 106 114 123 127 131 140 148 154 158 166 170 176 184 188 197 207 217 221 233 242 246 255 265 271","y":127,"children":["intake, physical activity and weight"]}]},{"nodeType":"text","font-family":"Arial Charset1_ 5p40cBeE6A9CC7C","font-size":"16px","fill":"#000000","fill-opacity":1,"children":[{"nodeType":"tspan","x":"0 6 12","y":149,"children":["•\\t"]}]},{"nodeType":"text","font-family":"Open Sans Charset1_ 69j0C17EB7C","font-size":"16px","fill":"#000000","fill-opacity":1,"children":[{"nodeType":"tspan","x":"12 22 26 35 44 51 55 64 74 83 87 91 99 108 114 120 124 134 143","y":149,"children":["Clear goal setting"]}]},{"nodeType":"text","font-family":"Arial Charset1_ 5p40cBeE6A9CC7C","font-size":"16px","fill":"#000000","fill-opacity":1,"children":[{"nodeType":"tspan","x":"0 6 12","y":171,"children":["•\\t"]}]},{"nodeType":"text","font-family":"Open Sans Charset1_ 69j0C17EB7C","font-size":"16px","fill":"#000000","fill-opacity":1,"children":[{"nodeType":"tspan","x":"12 22 32 42 49 58 66 74 78 88 97 101 107 117 126 130 140 149 156 163 167 176 183 191 195 204 214 224 228 232 242 250 260 264 272 276 286 295 299 308 312","y":171,"children":["Addressing the barriers and involving a "]}]},{"nodeType":"text","font-family":"Open Sans Charset1_ 69j0C17EB7C","font-size":"16px","fill":"#000000","fill-opacity":1,"children":[{"nodeType":"tspan","x":"12 20 30 40 50 60 67 73 77 85 93 101 107 116 131","y":193,"children":["support system"]}]},{"nodeType":"text","font-family":"Arial Charset1_ 5p40cBeE6A9CC7C","font-size":"16px","fill":"#000000","fill-opacity":1,"children":[{"nodeType":"tspan","x":"0 6 12","y":215,"children":["•\\t"]}]},{"nodeType":"text","font-family":"Open Sans Charset1_ 69j0C17EB7C","font-size":"16px","fill":"#000000","fill-opacity":1,"children":[{"nodeType":"tspan","x":"12 16 26 34 38 48 58 67 71 79 85 92 101 109 117 121 128 137 147 157 165 171 175 185 195 199 208 218 228 232 240 250 259 269 273 279 283 291 300 304","y":215,"children":["Include stress reduction and cognitive "]}]},{"nodeType":"text","font-family":"Open Sans Charset1_ 69j0C17EB7C","font-size":"16px","fill":"#000000","fill-opacity":1,"children":[{"nodeType":"tspan","x":"12 22 31 41 50 58 62 72 79 83 89 99 108 115 124 134 142 146","y":237,"children":["behavior therapy "]}]},{"nodeType":"text","font-family":"Symbol Charset1_ 5ePjQV39942880","font-size":"16px","fill":"#000000","fill-opacity":1,"children":[{"nodeType":"tspan","x":"0 9","y":259,"children":["\\t"]}]},{"nodeType":"text","font-family":"Open Sans Charset1_ 69j0C17EB7C","font-size":"12px","fill":"#000000","fill-opacity":1,"children":[{"nodeType":"tspan","x":"159 168 175 180 186 193 199 202 213 220 223 230 234 237 244 247 250 253 260 267 274 281 287 292 295 302 307 314 320 324 327 334 341 348 355 358","y":277,"children":["Garvey WT et al, Endocr Pract 2016 "]}]},{"nodeType":"text","font-family":"Open SansBold CharsBoldD1A978D6","font-size":"12px","fill":"#000000","fill-opacity":1,"children":[{"nodeType":"tspan","x":"358 361","y":277,"children":[" "]}]},{"nodeType":"text","font-family":"Open Sans Charset1_ 69j0C17EB7C","font-size":"12px","fill":"#0000FF","fill-opacity":1,"children":[{"nodeType":"tspan","x":"140 147 151 155 162 165 169 173 180 186 189 196 203 206 209 216 221 228 232 239 246 249 256 263 270 277 281 288 295 302 309 316 323 330 337 340 349 355","y":294,"children":["http://dx.doi.org/10.4158/EP161365.GL"]}]},{"nodeType":"text","font-family":"Open Sans Charset1_ 69j0C17EB7C","font-size":"12px","fill":"#000000","fill-opacity":1,"children":[{"nodeType":"tspan","x":"171 174 181 188 194 201 208 211 222 231 234 241 245 248 255 258 261 264 272 275 280 286 293 296 303 307 310 317 324 327 334 341 348 355 358 361","y":311,"children":["Jensen MD et al, Circulation 2014  "]}]},{"nodeType":"text","font-family":"Open Sans Charset1_ 69j0C17EB7C","font-size":"12px","fill":"#0000FF","fill-opacity":1,"children":[{"nodeType":"tspan","x":"65 72 76 80 87 93 96 100 104 111 118 121 124 131 136 143 147 154 161 164 171 178 185 192 196 203 210 213 219 222 227 230 237 244 251 258 265 272 279 286 293 300 303 310 317 324 331 338 341 348 355","y":328,"children":["https://doi.org/10.1161/01.cir.0000437739.71477.ee"]}]},{"nodeType":"text","font-family":"Open Sans Charset1_ 69j0C17EB7C","font-size":"12px","fill":"#000000","fill-opacity":1,"children":[{"nodeType":"tspan","x":"10 18 21 28 39 46 53 60 63 70 73 82 85 92 96 99 106 109 112 115 122 129 136 143 149 154 157 164 171 174 177 188 195 199 206 213 216 224 227 230 237 240 249 256 261 265 272 275 283 294 297 300 307 314 321 328 331 340 349 352 355 358","y":345,"children":["Alamuddin N et al, Endocrinol Metab Clin North Am, 2016 DOI: "]}]},{"nodeType":"text","font-family":"Open Sans Charset1_ 69j0C17EB7C","font-size":"12px","fill":"#0000FF","fill-opacity":1,"children":[{"nodeType":"tspan","x":"212 219 226 229 236 243 250 257 261 264 267 274 280 283 286 293 300 307 314 317 324 331 334 341 348 355 358","y":362,"children":["10.1016/j.ecl.2016.04.008 "]}]},{"nodeType":"path","id":"path-783","fill":"#000000","fill-opacity":1,"d":"M12,18 L136,18 136,19 12,19Z"},{"nodeType":"path","id":"path-784","fill":"#000000","fill-opacity":1,"d":"M12,62 L109,62 109,63 12,63Z"},{"nodeType":"path","id":"path-785","fill":"#000000","fill-opacity":1,"d":"M160,106 L186,106 186,107 160,107Z"},{"nodeType":"path","id":"path-786","fill":"#000000","fill-opacity":1,"d":"M186,106 L191,106 191,107 186,107Z"},{"nodeType":"path","id":"path-787","fill":"#000000","fill-opacity":1,"d":"M191,106 L276,106 276,107 191,107Z"},{"nodeType":"path","id":"path-788","fill":"#000000","fill-opacity":1,"d":"M55,150 L143,150 143,151 55,151Z"},{"nodeType":"path","id":"path-789","fill":"#000000","fill-opacity":1,"d":"M130,172 L191,172 191,173 130,173Z"},{"nodeType":"path","id":"path-790","fill":"#000000","fill-opacity":1,"d":"M12,194 L131,194 131,195 12,195Z"},{"nodeType":"path","id":"path-791","fill":"#000000","fill-opacity":1,"d":"M71,216 L199,216 199,217 71,217Z"},{"nodeType":"path","id":"path-792","fill":"#0000FF","fill-opacity":1,"d":"M140,295 L162,295 162,296 140,296Z"},{"nodeType":"path","id":"path-793","fill":"#0000FF","fill-opacity":1,"d":"M162,295 L173,295 173,296 162,296Z"},{"nodeType":"path","id":"path-794","fill":"#0000FF","fill-opacity":1,"d":"M173,295 L186,295 186,296 173,296Z"},{"nodeType":"path","id":"path-795","fill":"#0000FF","fill-opacity":1,"d":"M186,295 L189,295 189,296 186,296Z"},{"nodeType":"path","id":"path-796","fill":"#0000FF","fill-opacity":1,"d":"M189,295 L206,295 206,296 189,296Z"},{"nodeType":"path","id":"path-797","fill":"#0000FF","fill-opacity":1,"d":"M206,295 L209,295 209,296 206,296Z"},{"nodeType":"path","id":"path-798","fill":"#0000FF","fill-opacity":1,"d":"M209,295 L228,295 228,296 209,296Z"},{"nodeType":"path","id":"path-799","fill":"#0000FF","fill-opacity":1,"d":"M228,295 L232,295 232,296 228,296Z"},{"nodeType":"path","id":"path-800","fill":"#0000FF","fill-opacity":1,"d":"M232,295 L277,295 277,296 232,296Z"},{"nodeType":"path","id":"path-801","fill":"#0000FF","fill-opacity":1,"d":"M277,295 L281,295 281,296 277,296Z"},{"nodeType":"path","id":"path-802","fill":"#0000FF","fill-opacity":1,"d":"M281,295 L295,295 295,296 281,296Z"},{"nodeType":"path","id":"path-803","fill":"#0000FF","fill-opacity":1,"d":"M295,295 L337,295 337,296 295,296Z"},{"nodeType":"path","id":"path-804","fill":"#0000FF","fill-opacity":1,"d":"M337,295 L340,295 340,296 337,296Z"},{"nodeType":"path","id":"path-805","fill":"#0000FF","fill-opacity":1,"d":"M340,295 L355,295 355,296 340,296Z"},{"nodeType":"path","id":"path-806","fill":"#0000FF","fill-opacity":1,"d":"M65,329 L93,329 93,330 65,330Z"},{"nodeType":"path","id":"path-807","fill":"#0000FF","fill-opacity":1,"d":"M93,329 L104,329 104,330 93,330Z"},{"nodeType":"path","id":"path-808","fill":"#0000FF","fill-opacity":1,"d":"M104,329 L121,329 121,330 104,330Z"},{"nodeType":"path","id":"path-809","fill":"#0000FF","fill-opacity":1,"d":"M121,329 L124,329 124,330 121,330Z"},{"nodeType":"path","id":"path-810","fill":"#0000FF","fill-opacity":1,"d":"M124,329 L143,329 143,330 124,330Z"},{"nodeType":"path","id":"path-811","fill":"#0000FF","fill-opacity":1,"d":"M143,329 L147,329 147,330 143,330Z"},{"nodeType":"path","id":"path-812","fill":"#0000FF","fill-opacity":1,"d":"M147,329 L210,329 210,330 147,330Z"},{"nodeType":"path","id":"path-813","fill":"#0000FF","fill-opacity":1,"d":"M210,329 L213,329 213,330 210,330Z"},{"nodeType":"path","id":"path-814","fill":"#0000FF","fill-opacity":1,"d":"M213,329 L227,329 227,330 213,330Z"},{"nodeType":"path","id":"path-815","fill":"#0000FF","fill-opacity":1,"d":"M227,329 L230,329 230,330 227,330Z"},{"nodeType":"path","id":"path-816","fill":"#0000FF","fill-opacity":1,"d":"M230,329 L338,329 338,330 230,330Z"},{"nodeType":"path","id":"path-817","fill":"#0000FF","fill-opacity":1,"d":"M338,329 L341,329 341,330 338,330Z"},{"nodeType":"path","id":"path-818","fill":"#0000FF","fill-opacity":1,"d":"M341,329 L355,329 355,330 341,330Z"},{"nodeType":"path","id":"path-819","fill":"#0000FF","fill-opacity":1,"d":"M212,363 L257,363 257,364 212,364Z"},{"nodeType":"path","id":"path-820","fill":"#0000FF","fill-opacity":1,"d":"M257,363 L261,363 261,364 257,364Z"},{"nodeType":"path","id":"path-821","fill":"#0000FF","fill-opacity":1,"d":"M261,363 L264,363 264,364 261,364Z"},{"nodeType":"path","id":"path-822","fill":"#0000FF","fill-opacity":1,"d":"M264,363 L267,363 267,364 264,364Z"},{"nodeType":"path","id":"path-823","fill":"#0000FF","fill-opacity":1,"d":"M267,363 L283,363 283,364 267,364Z"},{"nodeType":"path","id":"path-824","fill":"#0000FF","fill-opacity":1,"d":"M283,363 L286,363 286,364 283,364Z"},{"nodeType":"path","id":"path-825","fill":"#0000FF","fill-opacity":1,"d":"M286,363 L355,363 355,364 286,364Z"},{"nodeType":"path","id":"path-826","fill":"#0000FF","fill-opacity":1,"d":"M355,363 L358,363 358,364 355,364Z"}]},"commandset-65":{"nodeType":"g","children":[{"nodeType":"text","font-family":"Open SansBold CharsBoldD1A978D6","font-size":"19px","fill":"#FFFFFF","fill-opacity":1,"children":[{"nodeType":"tspan","x":"0 18 29 37 49 58 63 77 88 100 112 124 136 147 159","y":27,"children":["Myths Debunked"]}]}]},"commandset-66":{"nodeType":"g","children":[{"nodeType":"path","id":"path-830","fill":"#FFFFFF","fill-opacity":0,"d":"M0,0 L460,0 460,437 0,437Z"}]},"commandset-67":{"nodeType":"g","children":[{"nodeType":"path","id":"path-832","fill":"#EFEFEF","fill-opacity":1,"stroke":"#8F8F8F","stroke-opacity":1,"stroke-width":1,"stroke-linecap":"round","stroke-linejoin":"miter","d":"M-0.0000000,4.00000238 C-0.00000129496777,1.79086411 1.79085767,0.00000224314567 3.999996,-0.0000000 L3.999996,-0.0000000 L8,0 451,0 454.999969,0.0000003 C457.2091,-0.00000356978671 458.999969,1.79085457 458.999969,3.99999881 C458.999969,3.99999952 458.999969,4 458.999969,4.000001 L458.999969,4.000001 L459,8 459,428 458.999969,431.999969 C458.999969,434.209137 457.209137,435.999969 455,435.999969 L455,435.999969 L451,436 8,436 4.00000143,435.999969 C1.7908628,436 0.00000140517136,434.209137 0.0000003,432 L0.0000003,432 L0,428 0,8Z"}]},"commandset-68":{"nodeType":"g","children":[{"nodeType":"defs","children":[{"nodeType":"linearGradient","gradientTransform":[{"type":"translate","args":[0,0]},{"type":"translate","args":[7.234456763305093e-9,2.6640198618658008e-8]},{"type":"scale","args":[1.0056,1.0075]},{"type":"rotate","args":[90,0.5,0.5]}],"id":"gradient-fill-834","children":[{"nodeType":"stop","offset":"0%","stop-color":"#54A8E4","stop-opacity":1},{"nodeType":"stop","offset":"0%","stop-color":"#54A8E4","stop-opacity":1},{"nodeType":"stop","offset":"100%","stop-color":"#387CD6","stop-opacity":1},{"nodeType":"stop","offset":"100%","stop-color":"#387CD6","stop-opacity":1}]}]},{"nodeType":"g","id":"shape-834","children":[{"nodeType":"path","id":"path-834","fill":"url(#gradient-fill-834)","stroke":"#2476C7","stroke-opacity":1,"stroke-width":1,"stroke-linecap":"round","stroke-linejoin":"miter","d":"M-0.0000000,4.00000238 C-0.00000129496777,1.79086411 1.79085767,0.00000224314567 3.999996,-0.0000000 L3.999996,-0.0000000 L8,0 171,0 174.999985,0.0000003 C177.209122,-0.00000356978671 178.999985,1.79085457 178.999985,3.99999881 C178.999985,3.99999952 178.999985,4 178.999985,4.000001 L178.999985,4.000001 L179,8 179,126 178.999985,129.999985 C178.999985,132.209137 177.209137,133.999985 175,133.999985 L175,133.999985 L171,134 8,134 4.00000143,133.999985 C1.7908628,134 0.00000140517136,132.209137 0.0000003,130 L0.0000003,130 L0,126 0,8Z"}]},{"nodeType":"g","id":"shape-835","children":[{"nodeType":"use","transform":[{"type":"rotate","args":[0]}],"id":"text-836","data-reference-type":"text","data-reference-id":"01","data-shadow":false,"data-rotation":0,"x":0,"y":0}],"className":"uneventable"}],"className":"eventable"},"commandset-69":{"nodeType":"g","children":[{"nodeType":"defs","children":[{"nodeType":"linearGradient","gradientTransform":[{"type":"translate","args":[0,0]},{"type":"translate","args":[7.234456763305093e-9,2.6640198618658008e-8]},{"type":"scale","args":[1.0056,1.0075]},{"type":"rotate","args":[90,0.5,0.5]}],"id":"gradient-fill-838","children":[{"nodeType":"stop","offset":"0%","stop-color":"#2581C4","stop-opacity":1},{"nodeType":"stop","offset":"0%","stop-color":"#2581C4","stop-opacity":1},{"nodeType":"stop","offset":"100%","stop-color":"#1956A6","stop-opacity":1},{"nodeType":"stop","offset":"100%","stop-color":"#1956A6","stop-opacity":1}]},{"nodeType":"filter","id":"filter-839","children":[{"nodeType":"feGaussianBlur","stdDeviation":[1.4,1.4]},{"nodeType":"feOffset"},{"nodeType":"feComposite","in2":"SourceAlpha","result":"shadowDiff","operator":"arithmetic","k2":-1,"k3":1},{"nodeType":"feFlood","result":"floodOut","flood-color":"#FFFFFF","flood-opacity":0.15},{"nodeType":"feComposite","in2":"shadowDiff","operator":"in"},{"nodeType":"feComposite","in2":"SourceGraphic","operator":"over"}],"filterUnits":"userSpaceOnUse","x":-9,"y":-9,"width":196.999985,"height":151.999985}]},{"nodeType":"g","id":"shape-838","children":[{"nodeType":"path","id":"path-838","fill":"url(#gradient-fill-838)","stroke":"#1A5692","stroke-opacity":1,"stroke-width":1,"stroke-linecap":"round","stroke-linejoin":"miter","d":"M-0.0000000,4.00000238 C-0.00000129496777,1.79086411 1.79085767,0.00000224314567 3.999996,-0.0000000 L3.999996,-0.0000000 L8,0 171,0 174.999985,0.0000003 C177.209122,-0.00000356978671 178.999985,1.79085457 178.999985,3.99999881 C178.999985,3.99999952 178.999985,4 178.999985,4.000001 L178.999985,4.000001 L179,8 179,126 178.999985,129.999985 C178.999985,132.209137 177.209137,133.999985 175,133.999985 L175,133.999985 L171,134 8,134 4.00000143,133.999985 C1.7908628,134 0.00000140517136,132.209137 0.0000003,130 L0.0000003,130 L0,126 0,8Z"}]},{"nodeType":"use","xlink:href":"#shape-838","filter":"url(#filter-839)","data-adornment-type":"inner-shadow","data-angle":90,"data-distance":0,"data-width":178.999985,"data-height":133.999985,"data-scale":1},{"nodeType":"g","id":"shape-840","children":[{"nodeType":"use","transform":[{"type":"rotate","args":[0]}],"id":"text-841","data-reference-type":"text","data-reference-id":"01","data-shadow":false,"data-rotation":0,"x":0,"y":0}],"className":"uneventable"}],"className":"eventable"},"commandset-70":{"nodeType":"g","children":[{"nodeType":"g","id":"shape-843","children":[{"nodeType":"path","id":"path-843","fill":"#EFEFEF","fill-opacity":1,"stroke":"#8F8F8F","stroke-opacity":1,"stroke-width":1,"stroke-linecap":"round","stroke-linejoin":"miter","d":"M-0.0000000,4.00000238 C-0.00000129496777,1.79086411 1.79085767,0.00000224314567 3.999996,-0.0000000 L3.999996,-0.0000000 L8,0 171,0 174.999985,0.0000003 C177.209122,-0.00000356978671 178.999985,1.79085457 178.999985,3.99999881 C178.999985,3.99999952 178.999985,4 178.999985,4.000001 L178.999985,4.000001 L179,8 179,126 178.999985,129.999985 C178.999985,132.209137 177.209137,133.999985 175,133.999985 L175,133.999985 L171,134 8,134 4.00000143,133.999985 C1.7908628,134 0.00000140517136,132.209137 0.0000003,130 L0.0000003,130 L0,126 0,8Z"}]},{"nodeType":"g","id":"shape-844","children":[{"nodeType":"use","transform":[{"type":"rotate","args":[0]}],"id":"text-845","data-reference-type":"text","data-reference-id":"03","data-shadow":false,"data-rotation":0,"x":0,"y":0}],"className":"uneventable"}],"className":"eventable"},"commandset-71":{"nodeType":"g","children":[{"nodeType":"g","id":"shape-847","children":[{"nodeType":"path","id":"path-847","fill":"#EFEFEF","fill-opacity":1,"stroke":"#8F8F8F","stroke-opacity":1,"stroke-width":1,"stroke-linecap":"round","stroke-linejoin":"miter","d":"M-0.0000000,4.00000238 C-0.00000129496777,1.79086411 1.79085767,0.00000224314567 3.999996,-0.0000000 L3.999996,-0.0000000 L8,0 223,0 223,134 8,134 4.00000143,133.999985 C1.7908628,134 0.00000140517136,132.209137 0.0000003,130 L0.0000003,130 L0,126 0,8Z"}]},{"nodeType":"g","id":"shape-848","children":[{"nodeType":"line","x1":2,"y1":136.5,"x2":194,"y2":136.6,"id":"path-848","stroke":"#EBEBEB","stroke-opacity":0.35,"stroke-width":4,"stroke-linecap":"round","stroke-linejoin":"miter"}],"className":"uneventable"},{"nodeType":"g","id":"shape-849","children":[{"nodeType":"path","id":"path-849","fill":"#EFEFEF","fill-opacity":1,"d":"M217,134 L218,134 218,134.5 217,134.5Z"}],"className":"uneventable"},{"nodeType":"g","id":"shape-850","children":[{"nodeType":"use","transform":[{"type":"rotate","args":[0]}],"id":"text-851","data-reference-type":"text","data-reference-id":"03","data-shadow":false,"data-rotation":0,"x":0,"y":0}],"className":"uneventable"}],"className":"eventable"},"commandset-72":{"nodeType":"g","children":[{"nodeType":"text","font-family":"Open Sans Charset1_ 69j0C17EB7C","font-size":"16px","fill":"#FFFFFF","fill-opacity":1,"children":[{"nodeType":"tspan","x":"10 22 26 35 41 45 59 67 73 83 91","y":73.5,"children":["Diet Myths"]}]}]},"commandset-73":{"nodeType":"g","children":[{"nodeType":"text","font-family":"Open Sans Charset1_ 69j0C17EB7C","font-size":"16px","fill":"#000000","fill-opacity":1,"children":[{"nodeType":"tspan","x":"10 22 26 35 41 45 59 67 73 83 91","y":73.5,"children":["Diet Myths"]}]}]},"commandset-74":{"nodeType":"g","children":[{"nodeType":"g","id":"shape-857","children":[{"nodeType":"path","id":"path-857","fill":"#EFEFEF","fill-opacity":1,"stroke":"#8F8F8F","stroke-opacity":1,"stroke-width":1,"stroke-linecap":"round","stroke-linejoin":"miter","d":"M-0.0000000,4.00000238 C-0.00000129496777,1.79086411 1.79085767,0.00000224314567 3.999996,-0.0000000 L3.999996,-0.0000000 L8,0 203,0 203,134 8,134 4.00000143,133.999985 C1.7908628,134 0.00000140517136,132.209137 0.0000003,130 L0.0000003,130 L0,126 0,8Z"}]},{"nodeType":"g","id":"shape-858","children":[{"nodeType":"line","x1":2,"y1":136.5,"x2":194,"y2":136.6,"id":"path-858","stroke":"#EBEBEB","stroke-opacity":0.35,"stroke-width":4,"stroke-linecap":"round","stroke-linejoin":"miter"}],"className":"uneventable"},{"nodeType":"g","id":"shape-859","children":[{"nodeType":"path","id":"path-859","fill":"#EFEFEF","fill-opacity":1,"d":"M197,134 L198,134 198,134.5 197,134.5Z"}],"className":"uneventable"},{"nodeType":"g","id":"shape-860","children":[{"nodeType":"use","transform":[{"type":"rotate","args":[0]}],"id":"text-861","data-reference-type":"text","data-reference-id":"03","data-shadow":false,"data-rotation":0,"x":0,"y":0}],"className":"uneventable"}],"className":"eventable"},"commandset-75":{"nodeType":"g","children":[{"nodeType":"text","font-family":"Open Sans Charset1_ 69j0C17EB7C","font-size":"16px","fill":"#FFFFFF","fill-opacity":1,"children":[{"nodeType":"tspan","x":"10 20 30 38 46 50 58 67 71 75 85 93 99 103 111 115 121 129 133","y":62.5,"children":["Physical Activity "]}]},{"nodeType":"text","font-family":"Open Sans Charset1_ 69j0C17EB7C","font-size":"16px","fill":"#FFFFFF","fill-opacity":1,"children":[{"nodeType":"tspan","x":"10 24 32 38 48 56","y":84.5,"children":["Myths"]}]}]},"commandset-76":{"nodeType":"g","children":[{"nodeType":"text","font-family":"Open Sans Charset1_ 69j0C17EB7C","font-size":"16px","fill":"#000000","fill-opacity":1,"children":[{"nodeType":"tspan","x":"10 20 30 38 46 50 58 67 71 75 85 93 99 103 111 115 121 129 133","y":62.5,"children":["Physical Activity "]}]},{"nodeType":"text","font-family":"Open Sans Charset1_ 69j0C17EB7C","font-size":"16px","fill":"#000000","fill-opacity":1,"children":[{"nodeType":"tspan","x":"10 24 32 38 48 56","y":84.5,"children":["Myths"]}]}]},"commandset-77":{"nodeType":"g","children":[{"nodeType":"text","font-family":"Open Sans Charset1_ 69j0C17EB7C","font-size":"16px","fill":"#FFFFFF","fill-opacity":1,"children":[{"nodeType":"tspan","x":"10 20 29 39 48 56 60 70 77 81 95 103 109 119 127","y":73.5,"children":["Behavior Myths"]}]}]},"commandset-78":{"nodeType":"g","children":[{"nodeType":"text","font-family":"Open Sans Charset1_ 69j0C17EB7C","font-size":"16px","fill":"#000000","fill-opacity":1,"children":[{"nodeType":"tspan","x":"10 20 29 39 48 56 60 70 77 81 95 103 109 119 127","y":73.5,"children":["Behavior Myths"]}]}]},"commandset-79":{"nodeType":"g","children":[{"nodeType":"g","id":"shape-873","children":[{"nodeType":"path","id":"path-873","fill":"#EFEFEF","fill-opacity":1,"d":"M-0.0000000,4.00000238 C-0.00000129496777,1.79086411 1.79085767,0.00000224314567 3.999996,-0.0000000 L3.999996,-0.0000000 L8,0 449,0 452.999969,0.0000003 C455.2091,-0.00000356978671 456.999969,1.79085457 456.999969,3.99999881 C456.999969,3.99999952 456.999969,4 456.999969,4.000001 L456.999969,4.000001 L457,8 457,426 456.999969,429.999969 C456.999969,432.209137 455.209137,433.999969 453,433.999969 L453,433.999969 L449,434 8,434 4.00000143,433.999969 C1.7908628,434 0.00000140517136,432.209137 0.0000003,430 L0.0000003,430 L0,426 0,8Z"}],"className":"uneventable"},{"nodeType":"g","id":"shape-874","children":[{"nodeType":"line","x1":0,"y1":4,"x2":0.1,"y2":431,"id":"path-874","stroke":"#EFEFEF","stroke-opacity":1,"stroke-width":1,"stroke-linecap":"round","stroke-linejoin":"miter"}],"className":"uneventable"},{"nodeType":"g","id":"shape-875","children":[{"nodeType":"line","x1":457,"y1":4,"x2":457.1,"y2":431,"id":"path-875","stroke":"#EFEFEF","stroke-opacity":1,"stroke-width":1,"stroke-linecap":"round","stroke-linejoin":"miter"}],"className":"uneventable"}]},"commandset-80":{"nodeType":"g","children":[]},"commandset-81":{"nodeType":"g","children":[{"nodeType":"text","font-family":"Open Sans Charset1_ 69j0C17EB7C","font-size":"19px","fill":"#000000","fill-opacity":1,"children":[{"nodeType":"tspan","x":"0 14 19 30 37 42 59 69 76 88 97","y":18.5,"children":["Diet Myths"]}]}]},"commandset-82":{"nodeType":"g","children":[{"nodeType":"text","font-family":"Open Sans Charset1_ 69j0C17EB7C","font-size":"16px","fill":"#000000","fill-opacity":1,"children":[{"nodeType":"tspan","x":"0 14 22 28 38 42 46 58 62 71 81 85 95 102 112 118 127 131 141 145 155 159 168 174 178 182 190 194 204 213 219 225 234 241 245 250 259 268 281 286 290 296 306 315 325 329 335 343 353 357 365 374 378 382","y":17,"children":["Myth: High protein diet is better (25%) than typical "]}]},{"nodeType":"text","font-family":"Open Sans Charset1_ 69j0C17EB7C","font-size":"16px","fill":"#000000","fill-opacity":1,"children":[{"nodeType":"tspan","x":"0 10 17 27 33 42 46 56 60 65 74 83 96 101 105 115 119 128 134","y":39,"children":["protein (15%) diet"]}]},{"nodeType":"text","font-family":"Open SansBold CharsBoldD1A978D6","font-size":"16px","fill":"#000000","fill-opacity":1,"children":[{"nodeType":"tspan","x":"0 9 20 35","y":61,"children":["EBM"]}]},{"nodeType":"text","font-family":"Open Sans Charset1_ 69j0C17EB7C","font-size":"16px","fill":"#000000","fill-opacity":1,"children":[{"nodeType":"tspan","x":"35 39 43 52 56 71 75 79 88 95 99 111 120 124 133 143 149 153 157 167 175 183 187 196 201 207 216 223 227 236 240 249 259 269 273 282 291 295 310 320 330 336 346 354","y":61,"children":[": Similar weight loss ater 6 and 12 months"]}]},{"nodeType":"text","font-family":"Open Sans Charset1_ 69j0C17EB7C","font-size":"16px","fill":"#000000","fill-opacity":1,"children":[{"nodeType":"tspan","x":"0 14 22 28 38 42 46 54 64 76 80 85 94 100 104 114 123 129 135 144 151 155 161 171 180 190 194 198 208 220 224 232 241 248 258 268 278 286 296 303 312 318 327","y":105,"children":["Myth: Low at better than low carbohydrate"]}]},{"nodeType":"text","font-family":"Open SansBold CharsBoldD1A978D6","font-size":"16px","fill":"#000000","fill-opacity":1,"children":[{"nodeType":"tspan","x":"0 9 20 35","y":127,"children":["EBM"]}]},{"nodeType":"text","font-family":"Open Sans Charset1_ 69j0C17EB7C","font-size":"16px","fill":"#000000","fill-opacity":1,"children":[{"nodeType":"tspan","x":"35 39 43 52 56 71 75 79 88 95 99 111 120 124 133 143 149 153 157 167 175 183 187 196 202 206 215 219 228 238 248 252 261 270 274 289 299 309 315 325 333","y":127,"children":[": Similar weight loss at 6 and 12 months"]}]},{"nodeType":"text","font-family":"Open Sans Charset1_ 69j0C17EB7C","font-size":"16px","fill":"#000000","fill-opacity":1,"children":[{"nodeType":"tspan","x":"0 14 22 28 38 42 46 60 69 78 82 86 93 102 112 116 125 133 142 157 166 176 182 190 194 203 210 219 223 238 248 255 264 268 277 288 297 305 311 315 323 332 336 342 352 361 371 375","y":171,"children":["Myth: Meal replacements are more eective than "]}]},{"nodeType":"text","font-family":"Open Sans Charset1_ 69j0C17EB7C","font-size":"16px","fill":"#000000","fill-opacity":1,"children":[{"nodeType":"tspan","x":"0 4 8 13 22 30 36 44 48 57 61 69 79 88 98 107 116","y":193,"children":["liestyle change"]}]},{"nodeType":"text","font-family":"Open SansBold CharsBoldD1A978D6","font-size":"16px","fill":"#000000","fill-opacity":1,"children":[{"nodeType":"tspan","x":"0 9 20 35","y":215,"children":["EBM"]}]},{"nodeType":"text","font-family":"Open Sans Charset1_ 69j0C17EB7C","font-size":"16px","fill":"#000000","fill-opacity":1,"children":[{"nodeType":"tspan","x":"35 39 43 57 66 75 79 83 90 99 109 113 122 130 139 154 163 173 179 187 191 199 208 218 226 235 239 248 255 264 273 279 288 295 299 311 320 324 333 343 349 353 357 367 375 383 387","y":215,"children":[": Meal replacements cause greater weight loss "]}]},{"nodeType":"text","font-family":"Open Sans Charset1_ 69j0C17EB7C","font-size":"16px","fill":"#000000","fill-opacity":1,"children":[{"nodeType":"tspan","x":"0 4 14 18 24 34 43 47 56 63 71 77 81 90 94 109 119 129 135 145 153 157 161 171 181 187 191 201 211 215 224 232 236 246 255 265 273 282 286 296 301 305 309 319 327 334 343 352 360 369 379 383","y":237,"children":["in the rst 6 months, but no evidence o increased "]}]},{"nodeType":"text","font-family":"Open Sans Charset1_ 69j0C17EB7C","font-size":"16px","fill":"#000000","fill-opacity":1,"children":[{"nodeType":"tspan","x":"0 10 19 29 38 47 53 57 66 71 77 86 93 97 103 113 122 128 132","y":259,"children":["benet ater that "]}]},{"nodeType":"text","font-family":"Open Sans Charset1_ 69j0C17EB7C","font-size":"16px","fill":"#000000","fill-opacity":1,"children":[{"nodeType":"tspan","x":"0 14 22 28 38 42 46 56 65 72 80 84 88 98 110 114 122 131 135 145 152 156 165 169 179 183 192 198 206 210 215 225 233 243 255 260 264 273 280 289 293 303 313 319 323 331 340 345 354","y":303,"children":["Myth: Very low calorie diets (VLCD) are not sae"]}]},{"nodeType":"text","font-family":"Open SansBold CharsBoldD1A978D6","font-size":"16px","fill":"#000000","fill-opacity":1,"children":[{"nodeType":"tspan","x":"0 9 20 35","y":325,"children":["EBM"]}]},{"nodeType":"text","font-family":"Open Sans Charset1_ 69j0C17EB7C","font-size":"16px","fill":"#000000","fill-opacity":1,"children":[{"nodeType":"tspan","x":"35 39 43 53 61 71 83 87 95 104 114 122 131 135 144 151 160 169 175 184 191 195 207 216 220 229 239 245 249 253 263 271 279 283 291 301 316 326 335 342 351 361 365 371 381 385","y":325,"children":[": VLCD cause greater weight loss compared to "]}]},{"nodeType":"text","font-family":"Open Sans Charset1_ 69j0C17EB7C","font-size":"16px","fill":"#000000","fill-opacity":1,"children":[{"nodeType":"tspan","x":"0 10 19 29 38 46 50 60 67 71 75 85 91 100 107 115 124 134 140 144 154 164 168 177 181 191 201 210 214 218 227 237 247 251 257 267 276 284 288 297 304 313 317 323 333 337 346 353 362 372 376 385 389","y":347,"children":["behavior intervention alone, and they are tolerable "]}]},{"nodeType":"text","font-family":"Open Sans Charset1_ 69j0C17EB7C","font-size":"16px","fill":"#000000","fill-opacity":1,"children":[{"nodeType":"tspan","x":"0 12 16 22 32 36 41 50 62 66 75 85 93 102 109 117 126 130 139 147 156 166 172 180 184 196 200 206 216 220 230 237 247 257 266 273 277 285 294 301 310","y":369,"children":["with ew adverse events with proper care"]}]},{"nodeType":"text","font-family":"Tw Cen MT Charset1_ 6WT6F45A0CD","font-size":"16px","fill":"#000000","fill-opacity":1,"children":[{"nodeType":"tspan","x":"159 171 180 185 192 200 208 212 228 235 239 247 251 255 264 267 271 275 282 289 298 306 312 317 321 329 334 343 349 353 357 366 375 384 393 397","y":411,"children":["Garvey WT et al, Endocr Pract 2016 "]}]},{"nodeType":"text","font-family":"Tw Cen MTBold CharsBoldBE1C4D0D","font-size":"16px","fill":"#000000","fill-opacity":1,"children":[{"nodeType":"tspan","x":"397 401","y":411,"children":[" "]}]},{"nodeType":"text","font-family":"Tw Cen MT Charset1_ 6WT6F45A0CD","font-size":"16px","fill":"#0000FF","fill-opacity":1,"children":[{"nodeType":"tspan","x":"117 124 128 132 141 145 153 161 170 178 182 191 199 202 206 214 219 228 236 245 254 258 267 276 285 294 302 309 317 326 335 344 353 362 371 375 387 393","y":430,"children":["http://dx.doi.org/10.4158/EP161365.GL"]}]},{"nodeType":"text","font-family":"Tw Cen MT Charset1_ 6WT6F45A0CD","font-size":"16px","fill":"#000000","fill-opacity":1,"children":[{"nodeType":"tspan","x":"181 187 195 202 207 215 222 226 238 248 252 260 264 268 277 280 284 288 298 301 306 312 319 322 331 335 338 346 353 357 366 375 384 393 397","y":449,"children":["Jensen MD et al, Circulation 2014 "]}]},{"nodeType":"text","font-family":"Tw Cen MT Charset1_ 6WT6F45A0CD","font-size":"16px","fill":"#0000FF","fill-opacity":1,"children":[{"nodeType":"tspan","x":"397 401","y":449,"children":[" "]}]},{"nodeType":"text","font-family":"Tw Cen MT Charset1_ 6WT6F45A0CD","font-size":"16px","fill":"#0000FF","fill-opacity":1,"children":[{"nodeType":"tspan","x":"25 32 36 40 49 54 58 66 74 83 91 94 98 106 111 120 128 137 146 150 159 168 177 186 194 203 212 216 222 225 230 234 243 252 261 270 279 288 297 306 315 324 328 337 346 355 364 373 377 385 393","y":468,"children":["https://doi.org/10.1161/01.cir.0000437739.71477.ee"]}]},{"nodeType":"text","font-family":"Tw Cen MT Charset1_ 6WT6F45A0CD","font-size":"16px","fill":"#000000","fill-opacity":1,"children":[{"nodeType":"tspan","x":"1 9 18 23 28 36 40 44 47 51 61 73 77 85 89 93 102 105 109 113 125 134 142 147 151 159 167 174 178 182 191 200 209 218 222 232 244 248 252 256","y":487,"children":["Parretti HM et al, Obes Rev, 2016 DOI: "]}]},{"nodeType":"text","font-family":"Tw Cen MT Charset1_ 6WT6F45A0CD","font-size":"16px","fill":"#0000FF","fill-opacity":1,"children":[{"nodeType":"tspan","x":"256 265 274 278 287 296 305 314 322 330 339 344 348 357 366 375 384 393","y":487,"children":["10.1111/obr.12366"]}]},{"nodeType":"path","id":"path-906","fill":"#000000","fill-opacity":1,"d":"M46,13 L245,13 245,14 46,14Z"},{"nodeType":"path","id":"path-907","fill":"#000000","fill-opacity":1,"d":"M245,13 L250,13 250,14 245,14Z"},{"nodeType":"path","id":"path-908","fill":"#000000","fill-opacity":1,"d":"M250,13 L281,13 281,14 250,14Z"},{"nodeType":"path","id":"path-909","fill":"#000000","fill-opacity":1,"d":"M281,13 L290,13 290,14 281,14Z"},{"nodeType":"path","id":"path-910","fill":"#000000","fill-opacity":1,"d":"M290,13 L378,13 378,14 290,14Z"},{"nodeType":"path","id":"path-911","fill":"#000000","fill-opacity":1,"d":"M378,13 L382,13 382,14 378,14Z"},{"nodeType":"path","id":"path-912","fill":"#000000","fill-opacity":1,"d":"M0,35 L60,35 60,36 0,36Z"},{"nodeType":"path","id":"path-913","fill":"#000000","fill-opacity":1,"d":"M60,35 L65,35 65,36 60,36Z"},{"nodeType":"path","id":"path-914","fill":"#000000","fill-opacity":1,"d":"M65,35 L96,35 96,36 65,36Z"},{"nodeType":"path","id":"path-915","fill":"#000000","fill-opacity":1,"d":"M96,35 L105,35 105,36 96,36Z"},{"nodeType":"path","id":"path-916","fill":"#000000","fill-opacity":1,"d":"M105,35 L134,35 134,36 105,36Z"},{"nodeType":"path","id":"path-917","fill":"#000000","fill-opacity":1,"d":"M46,101 L327,101 327,102 46,102Z"},{"nodeType":"path","id":"path-918","fill":"#000000","fill-opacity":1,"d":"M46,167 L371,167 371,168 46,168Z"},{"nodeType":"path","id":"path-919","fill":"#000000","fill-opacity":1,"d":"M371,167 L375,167 375,168 371,168Z"},{"nodeType":"path","id":"path-920","fill":"#000000","fill-opacity":1,"d":"M0,189 L116,189 116,190 0,190Z"},{"nodeType":"path","id":"path-921","fill":"#000000","fill-opacity":1,"d":"M46,299 L210,299 210,300 46,300Z"},{"nodeType":"path","id":"path-922","fill":"#000000","fill-opacity":1,"d":"M210,299 L215,299 215,300 210,300Z"},{"nodeType":"path","id":"path-923","fill":"#000000","fill-opacity":1,"d":"M215,299 L255,299 255,300 215,300Z"},{"nodeType":"path","id":"path-924","fill":"#000000","fill-opacity":1,"d":"M255,299 L264,299 264,300 255,300Z"},{"nodeType":"path","id":"path-925","fill":"#000000","fill-opacity":1,"d":"M264,299 L354,299 354,300 264,300Z"},{"nodeType":"path","id":"path-926","fill":"#0000FF","fill-opacity":1,"d":"M117,431 L141,431 141,432 117,432Z"},{"nodeType":"path","id":"path-927","fill":"#0000FF","fill-opacity":1,"d":"M141,431 L161,431 161,432 141,432Z"},{"nodeType":"path","id":"path-928","fill":"#0000FF","fill-opacity":1,"d":"M161,431 L178,431 178,432 161,432Z"},{"nodeType":"path","id":"path-929","fill":"#0000FF","fill-opacity":1,"d":"M178,431 L182,431 182,432 178,432Z"},{"nodeType":"path","id":"path-930","fill":"#0000FF","fill-opacity":1,"d":"M182,431 L202,431 202,432 182,432Z"},{"nodeType":"path","id":"path-931","fill":"#0000FF","fill-opacity":1,"d":"M202,431 L206,431 206,432 202,432Z"},{"nodeType":"path","id":"path-932","fill":"#0000FF","fill-opacity":1,"d":"M206,431 L228,431 228,432 206,432Z"},{"nodeType":"path","id":"path-933","fill":"#0000FF","fill-opacity":1,"d":"M228,431 L236,431 236,432 228,432Z"},{"nodeType":"path","id":"path-934","fill":"#0000FF","fill-opacity":1,"d":"M236,431 L294,431 294,432 236,432Z"},{"nodeType":"path","id":"path-935","fill":"#0000FF","fill-opacity":1,"d":"M294,431 L302,431 302,432 294,432Z"},{"nodeType":"path","id":"path-936","fill":"#0000FF","fill-opacity":1,"d":"M302,431 L317,431 317,432 302,432Z"},{"nodeType":"path","id":"path-937","fill":"#0000FF","fill-opacity":1,"d":"M317,431 L371,431 371,432 317,432Z"},{"nodeType":"path","id":"path-938","fill":"#0000FF","fill-opacity":1,"d":"M371,431 L375,431 375,432 371,432Z"},{"nodeType":"path","id":"path-939","fill":"#0000FF","fill-opacity":1,"d":"M375,431 L393,431 393,432 375,432Z"},{"nodeType":"path","id":"path-940","fill":"#0000FF","fill-opacity":1,"d":"M397,450 L401,450 401,451 397,451Z"},{"nodeType":"path","id":"path-941","fill":"#0000FF","fill-opacity":1,"d":"M25,469 L54,469 54,470 25,470Z"},{"nodeType":"path","id":"path-942","fill":"#0000FF","fill-opacity":1,"d":"M54,469 L74,469 74,470 54,470Z"},{"nodeType":"path","id":"path-943","fill":"#0000FF","fill-opacity":1,"d":"M74,469 L94,469 94,470 74,470Z"},{"nodeType":"path","id":"path-944","fill":"#0000FF","fill-opacity":1,"d":"M94,469 L98,469 98,470 94,470Z"},{"nodeType":"path","id":"path-945","fill":"#0000FF","fill-opacity":1,"d":"M98,469 L120,469 120,470 98,470Z"},{"nodeType":"path","id":"path-946","fill":"#0000FF","fill-opacity":1,"d":"M120,469 L128,469 128,470 120,470Z"},{"nodeType":"path","id":"path-947","fill":"#0000FF","fill-opacity":1,"d":"M128,469 L212,469 212,470 128,470Z"},{"nodeType":"path","id":"path-948","fill":"#0000FF","fill-opacity":1,"d":"M212,469 L216,469 216,470 212,470Z"},{"nodeType":"path","id":"path-949","fill":"#0000FF","fill-opacity":1,"d":"M216,469 L230,469 230,470 216,470Z"},{"nodeType":"path","id":"path-950","fill":"#0000FF","fill-opacity":1,"d":"M230,469 L234,469 234,470 230,470Z"},{"nodeType":"path","id":"path-951","fill":"#0000FF","fill-opacity":1,"d":"M234,469 L373,469 373,470 234,470Z"},{"nodeType":"path","id":"path-952","fill":"#0000FF","fill-opacity":1,"d":"M373,469 L377,469 377,470 373,470Z"},{"nodeType":"path","id":"path-953","fill":"#0000FF","fill-opacity":1,"d":"M377,469 L393,469 393,470 377,470Z"},{"nodeType":"path","id":"path-954","fill":"#0000FF","fill-opacity":1,"d":"M256,488 L274,488 274,489 256,489Z"},{"nodeType":"path","id":"path-955","fill":"#0000FF","fill-opacity":1,"d":"M274,488 L278,488 278,489 274,489Z"},{"nodeType":"path","id":"path-956","fill":"#0000FF","fill-opacity":1,"d":"M278,488 L314,488 314,489 278,489Z"},{"nodeType":"path","id":"path-957","fill":"#0000FF","fill-opacity":1,"d":"M314,488 L322,488 322,489 314,489Z"},{"nodeType":"path","id":"path-958","fill":"#0000FF","fill-opacity":1,"d":"M322,488 L344,488 344,489 322,489Z"},{"nodeType":"path","id":"path-959","fill":"#0000FF","fill-opacity":1,"d":"M344,488 L348,488 348,489 344,489Z"},{"nodeType":"path","id":"path-960","fill":"#0000FF","fill-opacity":1,"d":"M348,488 L393,488 393,489 348,489Z"}]},"commandset-83":{"nodeType":"g","children":[{"nodeType":"text","font-family":"Open Sans Charset1_ 69j0C17EB7C","font-size":"19px","fill":"#000000","fill-opacity":1,"children":[{"nodeType":"tspan","x":"0 11 23 33 42 47 56 67 72 77 89 98 105 110 120 125 132 142 147 164 174 181 193 202","y":18.5,"children":["Physical Activity Myths"]}]}]},"commandset-84":{"nodeType":"g","children":[{"nodeType":"text","font-family":"Open Sans Charset1_ 69j0C17EB7C","font-size":"16px","fill":"#000000","fill-opacity":1,"children":[{"nodeType":"tspan","x":"0 14 22 28 38 42 46 55 63 72 79 87 91 99 108 112 121 125 135 145 154 158 170 174 178 182 186 196 206 212 216 224 233 243 251 260 264 276 285 289 298 308 314 318 322 332 340 348","y":17,"children":["Myth: Exercise alone will not cause weight loss"]}]},{"nodeType":"text","font-family":"Open SansBold CharsBoldD1A978D6","font-size":"16px","fill":"#000000","fill-opacity":1,"children":[{"nodeType":"tspan","x":"0 9 20 35","y":39,"children":["EBM"]}]},{"nodeType":"text","font-family":"Open Sans Charset1_ 69j0C17EB7C","font-size":"16px","fill":"#000000","fill-opacity":1,"children":[{"nodeType":"tspan","x":"35 39 43 52 60 69 76 84 88 96 105 109 113 123 129 138 145 153 162 172 178 182 192 202 210 214 222 231 241 249 258 262 266 275 283 291 295 307 316 320 329 339 345 349 353 363 371 379 383","y":39,"children":[": Exercise interventions cause less weight loss "]}]},{"nodeType":"text","font-family":"Open Sans Charset1_ 69j0C17EB7C","font-size":"16px","fill":"#000000","fill-opacity":1,"children":[{"nodeType":"tspan","x":"0 6 16 25 35 39 49 53 62 68 72 76 86 92 101 108 116 125 135 141 145 155 165 173 177 182 191 200 204 214 218 230 234 240 250 254 262 272 279 286 295 305 311 315","y":61,"children":["than diet interventions (~5lb with current "]}]},{"nodeType":"text","font-family":"Open Sans Charset1_ 69j0C17EB7C","font-size":"16px","fill":"#000000","fill-opacity":1,"children":[{"nodeType":"tspan","x":"0 7 16 24 34 49 64 73 83 93 102 108 112 122 132 140 145","y":83,"children":["recommendations)"]}]},{"nodeType":"text","font-family":"Open SansBold CharsBoldD1A978D6","font-size":"16px","fill":"#000000","fill-opacity":1,"children":[{"nodeType":"tspan","x":"0 9 20 35","y":105,"children":["EBM"]}]},{"nodeType":"text","font-family":"Open Sans Charset1_ 69j0C17EB7C","font-size":"16px","fill":"#000000","fill-opacity":1,"children":[{"nodeType":"tspan","x":"35 39 43 52 60 69 76 84 88 96 105 109 113 123 131 138 147 156 164 173 181 185 191 201 210 214 223 234 243 251 257 261 271 276 280 288 297 301 311 318 322 330 334","y":105,"children":[": Exercise increases the eect o caloric "]}]},{"nodeType":"text","font-family":"Open Sans Charset1_ 69j0C17EB7C","font-size":"16px","fill":"#000000","fill-opacity":1,"children":[{"nodeType":"tspan","x":"0 7 16 24 30 37 41 49 55 59 69 79 83 93 103 107 119 128 132 141 151 157 161 165 175 183 191","y":127,"children":["restriction on weight loss"]}]},{"nodeType":"text","font-family":"Open SansBold CharsBoldD1A978D6","font-size":"16px","fill":"#000000","fill-opacity":1,"children":[{"nodeType":"tspan","x":"0 9 20 35","y":149,"children":["EBM"]}]},{"nodeType":"text","font-family":"Open Sans Charset1_ 69j0C17EB7C","font-size":"16px","fill":"#000000","fill-opacity":1,"children":[{"nodeType":"tspan","x":"35 39 43 53 62 69 79 89 93 101 105 114 122 131 138 146 150 158 167 171 175 183 187 197 206 212 218 227 234 238 244 254 263 273 277 284 293 301 305 313 319 328 338 346 355 359","y":149,"children":[": Aerobic exercise is better than resistance "]}]},{"nodeType":"text","font-family":"Open Sans Charset1_ 69j0C17EB7C","font-size":"16px","fill":"#000000","fill-opacity":1,"children":[{"nodeType":"tspan","x":"0 6 13 22 26 36 40 50 59 63 68 78 85 89 101 110 114 123 133 139 143 147 157 165 173","y":171,"children":["training or weight loss"]}]},{"nodeType":"text","font-family":"Open Sans Charset1_ 69j0C17EB7C","font-size":"16px","fill":"#000000","fill-opacity":1,"children":[{"nodeType":"tspan","x":"0 14 22 28 38 42 46 50 54 64 74 78 88 98 104 108 118 127 136 146 150 156 166 170 179 187 196 203 211 215 223 232 236 240 245 249 253 257 261 271 279 288 292 304 313 317 326 336 342 346 358 362 368 378 382","y":215,"children":["Myth: I do not need to exercise i I lose weight with "]}]},{"nodeType":"text","font-family":"Open Sans Charset1_ 69j0C17EB7C","font-size":"16px","fill":"#000000","fill-opacity":1,"children":[{"nodeType":"tspan","x":"0 8 17 21 31 38 42 50 54 61 70 78 84 91 95 103 109 113 123 133","y":237,"children":["caloric restriction"]}]},{"nodeType":"text","font-family":"Open SansBold CharsBoldD1A978D6","font-size":"16px","fill":"#000000","fill-opacity":1,"children":[{"nodeType":"tspan","x":"0 9 20 35","y":259,"children":["EBM"]}]},{"nodeType":"text","font-family":"Open Sans Charset1_ 69j0C17EB7C","font-size":"16px","fill":"#000000","fill-opacity":1,"children":[{"nodeType":"tspan","x":"35 39 43 52 60 69 76 84 88 96 105 109 113 122 130 138 147 157 165 169 175 185 194 198 202 212 220 228 232 242 247 251 255 264 273 283 287 302 312 320 328 332 341 345 360 369 377 385 389","y":259,"children":[": Exercise lessens the loss o lean muscle mass "]}]},{"nodeType":"text","font-family":"Open SansBold CharsBoldD1A978D6","font-size":"16px","fill":"#000000","fill-opacity":1,"children":[{"nodeType":"tspan","x":"0 9 20 35","y":281,"children":["EBM"]}]},{"nodeType":"text","font-family":"Open Sans Charset1_ 69j0C17EB7C","font-size":"16px","fill":"#000000","fill-opacity":1,"children":[{"nodeType":"tspan","x":"35 39 43 52 60 69 76 84 88 96 105 109 117 126 136 144 153 161 165 174 181 190 199 205 214 221 225 233 237 245 253 262 269 278 282 286 291 300 306 310 320 329 337 344 353 362 370 379 383","y":281,"children":[": Exercise causes greater visceral at decrease "]}]},{"nodeType":"text","font-family":"Open Sans Charset1_ 69j0C17EB7C","font-size":"16px","fill":"#000000","fill-opacity":1,"children":[{"nodeType":"tspan","x":"0 12 16 31 40 46 55 65 75 79 83 91 95 105 115 124 134 144 150 158 168 177 181 185 200 210 217 227 235 244 259 268 278 284 288 300 304 308 318 330 339 346 350","y":303,"children":["& metabolic phenotype improvement & lower "]}]},{"nodeType":"text","font-family":"Open Sans Charset1_ 69j0C17EB7C","font-size":"16px","fill":"#000000","fill-opacity":1,"children":[{"nodeType":"tspan","x":"0 15 25 32 38 47 51 55 61 69","y":325,"children":["mortality"]}]},{"nodeType":"text","font-family":"Open Sans Charset1_ 69j0C17EB7C","font-size":"16px","fill":"#000000","fill-opacity":1,"children":[{"nodeType":"tspan","x":"0 14 22 28 38 42 46 58 66 70 80 89 93 99 108 116 126 136 146 150 160 169 177 181 187 197 201 209 218 222 227 232 247 257 267 271 277 287 294 298 307 315 324 331 339 343 351 360 364","y":369,"children":["Myth: Using technology to sel-monitor exercise "]}]},{"nodeType":"text","font-family":"Open Sans Charset1_ 69j0C17EB7C","font-size":"16px","fill":"#000000","fill-opacity":1,"children":[{"nodeType":"tspan","x":"0 4 19 29 36 46 54 63 71 75 87 96 100 109 119 125 129 133 143 151 159","y":391,"children":["improves weight loss"]}]},{"nodeType":"text","font-family":"Open SansBold CharsBoldD1A978D6","font-size":"16px","fill":"#000000","fill-opacity":1,"children":[{"nodeType":"tspan","x":"0 9 20 35","y":413,"children":["EBM"]}]},{"nodeType":"text","font-family":"Open Sans Charset1_ 69j0C17EB7C","font-size":"16px","fill":"#000000","fill-opacity":1,"children":[{"nodeType":"tspan","x":"35 39 43 55 63 67 77 86 90 100 110 118 127 142 152 162 167 176 186 190 194 202 206 216 226 232 236 245 253 261 271 279 283 292 298 307 317 321 333 337 343 353 357","y":413,"children":[": Using Pokémon-go is not associated with "]}]},{"nodeType":"text","font-family":"Open Sans Charset1_ 69j0C17EB7C","font-size":"16px","fill":"#000000","fill-opacity":1,"children":[{"nodeType":"tspan","x":"0 4 14 22 29 38 47 55 64 74 78 87 95 104 111 119 123 131 140 144 154 163 171 177 181 190 194 206 215 224 232 240","y":435,"children":["increased exercise past 6 weeks"]}]},{"nodeType":"text","font-family":"Open SansBold CharsBoldD1A978D6","font-size":"16px","fill":"#000000","fill-opacity":1,"children":[{"nodeType":"tspan","x":"0 9 20 35","y":457,"children":["EBM"]}]},{"nodeType":"text","font-family":"Open Sans Charset1_ 69j0C17EB7C","font-size":"16px","fill":"#000000","fill-opacity":1,"children":[{"nodeType":"tspan","x":"35 39 43 55 63 67 77 86 90 102 111 120 127 136 146 150 159 163 169 178 186 196 206 216 220 230 239 247 251 255 263 267 276 284 292 302 310 314 323 329 338 348 352 364 368 374 384 388","y":457,"children":[": Using wearable technology is associated with "]}]},{"nodeType":"text","font-family":"Open Sans Charset1_ 69j0C17EB7C","font-size":"16px","fill":"#000000","fill-opacity":1,"children":[{"nodeType":"tspan","x":"0 4 14 22 29 38 47 55 64 74 78 88 98 106 114 118 126 135 139 143 152 160 166 170 178 182 188 196 200 204 214 224 230 234 244 254 260 264 276 285 289 298 308 314 318 322 332 340 348","y":479,"children":["increased physical activity, but not weight loss"]}]},{"nodeType":"text","font-family":"Tw Cen MT Charset1_ 6WT6F45A0CD","font-size":"13px","fill":"#000000","fill-opacity":1,"children":[{"nodeType":"tspan","x":"135 148 155 158 162 166 170 176 183 187 194 197 201 208 211 214 218 228 235 242 246 253 258 261 265 272 279 286 290 293 297 301 307 314 321 325 330 333 337 344 351 358 365 369 377 387 390 393 397","y":518,"children":["Weiss EP et al, Med Sci Sports Exerc, 2017 DOI: "]}]},{"nodeType":"text","font-family":"Tw Cen MT Charset1_ 6WT6F45A0CD","font-size":"13px","fill":"#0000FF","fill-opacity":1,"children":[{"nodeType":"tspan","x":"202 209 216 219 226 233 240 247 254 264 271 278 281 288 295 302 309 316 323 330 337 344 351 358 365 372 379 386 393","y":533,"children":["10.1249/MSS.0000000000001074"]}]},{"nodeType":"text","font-family":"Tw Cen MT Charset1_ 6WT6F45A0CD","font-size":"13px","fill":"#000000","fill-opacity":1,"children":[{"nodeType":"tspan","x":"393 397","y":533,"children":[" "]}]},{"nodeType":"text","font-family":"Tw Cen MT Charset1_ 6WT6F45A0CD","font-size":"13px","fill":"#000000","fill-opacity":1,"children":[{"nodeType":"tspan","x":"127 135 142 151 158 162 169 176 180 187 190 194 201 204 207 211 218 228 233 236 240 247 254 261 268 272 276 283 293 301 304 312 315 319","y":548,"children":["Howe KB et al, BMJ, 2016  PMCID: "]}]},{"nodeType":"text","font-family":"Tw Cen MT Charset1_ 6WT6F45A0CD","font-size":"13px","fill":"#0000FF","fill-opacity":1,"children":[{"nodeType":"tspan","x":"319 326 336 344 351 358 365 372 379 386 393","y":548,"children":["PMC5154977"]}]},{"nodeType":"text","font-family":"Tw Cen MT Charset1_ 6WT6F45A0CD","font-size":"13px","fill":"#000000","fill-opacity":1,"children":[{"nodeType":"tspan","x":"393 397","y":548,"children":[" "]}]},{"nodeType":"text","font-family":"Tw Cen MT Charset1_ 6WT6F45A0CD","font-size":"13px","fill":"#000000","fill-opacity":1,"children":[{"nodeType":"tspan","x":"56 61 68 74 77 82 85 90 94 99 109 113 120 123 127 134 137 140 144 149 157 167 175 178 182 186 193 200 207 214 218 222 230 240 243 246","y":563,"children":["Jakicic JM et al, JAMA,  2016  DOI:"]}]},{"nodeType":"text","font-family":"Tw Cen MT Charset1_ 6WT6F45A0CD","font-size":"13px","fill":"#0000FF","fill-opacity":1,"children":[{"nodeType":"tspan","x":"246 253 260 263 270 277 284 291 298 301 308 317 324 327 334 341 348 355 358 365 372 379 386 393","y":563,"children":["10.1001/jama.2016.12858"]}]},{"nodeType":"text","font-family":"Tw Cen MT Charset1_ 6WT6F45A0CD","font-size":"13px","fill":"#000000","fill-opacity":1,"children":[{"nodeType":"tspan","x":"56 64 71 75 81 88 95 102 109 115 119 126 131 135 142 145 149 156 159 162 166 176 183 190 194 198 205 212 218 221 225 232 239 246 253 257 265 275 278 281","y":578,"children":["Verheggen RJ et al, Obes Rev, 2016 DOI:"]}]},{"nodeType":"text","font-family":"Tw Cen MT Charset1_ 6WT6F45A0CD","font-size":"13px","fill":"#0000FF","fill-opacity":1,"children":[{"nodeType":"tspan","x":"281 285 292 299 302 309 316 323 330 337 344 351 355 358 365 372 379 386 393","y":578,"children":[" 10.1111/obr.12406"]}]},{"nodeType":"text","font-family":"Tw Cen MT Charset1_ 6WT6F45A0CD","font-size":"13px","fill":"#000000","fill-opacity":1,"children":[{"nodeType":"tspan","x":"142 149 158 161 165 168 172 180 185 189 196 199 203 210 213 216 220 227 231 238 245 249 257 264 268 275 278 285 291 298 302 307 311 319 322 326 329 333 340 347 354 361 365 369 377 387 390 393 397","y":593,"children":["Swift DL et al, Proq Cardiovasc Dis, 2014  DOI: "]}]},{"nodeType":"text","font-family":"Tw Cen MT Charset1_ 6WT6F45A0CD","font-size":"13px","fill":"#0000FF","fill-opacity":1,"children":[{"nodeType":"tspan","x":"237 244 251 254 261 268 275 282 289 292 295 302 307 314 321 324 331 338 345 352 355 362 369 372 379 386 393","y":608,"children":["10.1016/j.pcad.2013.09.012"]}]},{"nodeType":"text","font-family":"Tw Cen MT Charset1_ 6WT6F45A0CD","font-size":"13px","fill":"#000000","fill-opacity":1,"children":[{"nodeType":"tspan","x":"96 104 110 113 119 123 130 138 142 149 152 156 163 166 169 173 183 190 197 201 208 215 221 225 232 239 246 253 257 261 269 279 282 285","y":623,"children":["Chin SH et al, ObesRev 2016  DOI:"]}]},{"nodeType":"text","font-family":"Tw Cen MT Charset1_ 6WT6F45A0CD","font-size":"13px","fill":"#0000FF","fill-opacity":1,"children":[{"nodeType":"tspan","x":"285 292 299 302 309 316 323 330 337 344 351 355 358 365 372 379 386 393","y":623,"children":["10.1111/obr.12460"]}]},{"nodeType":"path","id":"path-1005","fill":"#000000","fill-opacity":1,"d":"M46,13 L348,13 348,14 46,14Z"},{"nodeType":"path","id":"path-1006","fill":"#000000","fill-opacity":1,"d":"M46,211 L378,211 378,212 46,212Z"},{"nodeType":"path","id":"path-1007","fill":"#000000","fill-opacity":1,"d":"M378,211 L382,211 382,212 378,212Z"},{"nodeType":"path","id":"path-1008","fill":"#000000","fill-opacity":1,"d":"M0,233 L133,233 133,234 0,234Z"},{"nodeType":"path","id":"path-1009","fill":"#000000","fill-opacity":1,"d":"M46,365 L227,365 227,366 46,366Z"},{"nodeType":"path","id":"path-1010","fill":"#000000","fill-opacity":1,"d":"M227,365 L232,365 232,366 227,366Z"},{"nodeType":"path","id":"path-1011","fill":"#000000","fill-opacity":1,"d":"M232,365 L360,365 360,366 232,366Z"},{"nodeType":"path","id":"path-1012","fill":"#000000","fill-opacity":1,"d":"M360,365 L364,365 364,366 360,366Z"},{"nodeType":"path","id":"path-1013","fill":"#000000","fill-opacity":1,"d":"M0,387 L159,387 159,388 0,388Z"},{"nodeType":"path","id":"path-1014","fill":"#0000FF","fill-opacity":1,"d":"M202,534 L247,534 247,535 202,535Z"},{"nodeType":"path","id":"path-1015","fill":"#0000FF","fill-opacity":1,"d":"M247,534 L254,534 254,535 247,535Z"},{"nodeType":"path","id":"path-1016","fill":"#0000FF","fill-opacity":1,"d":"M254,534 L278,534 278,535 254,535Z"},{"nodeType":"path","id":"path-1017","fill":"#0000FF","fill-opacity":1,"d":"M278,534 L281,534 281,535 278,535Z"},{"nodeType":"path","id":"path-1018","fill":"#0000FF","fill-opacity":1,"d":"M281,534 L393,534 393,535 281,535Z"},{"nodeType":"path","id":"path-1019","fill":"#0000FF","fill-opacity":1,"d":"M319,549 L344,549 344,550 319,550Z"},{"nodeType":"path","id":"path-1020","fill":"#0000FF","fill-opacity":1,"d":"M344,549 L393,549 393,550 344,550Z"},{"nodeType":"path","id":"path-1021","fill":"#0000FF","fill-opacity":1,"d":"M246,564 L291,564 291,565 246,565Z"},{"nodeType":"path","id":"path-1022","fill":"#0000FF","fill-opacity":1,"d":"M291,564 L298,564 298,565 291,565Z"},{"nodeType":"path","id":"path-1023","fill":"#0000FF","fill-opacity":1,"d":"M298,564 L324,564 324,565 298,565Z"},{"nodeType":"path","id":"path-1024","fill":"#0000FF","fill-opacity":1,"d":"M324,564 L327,564 327,565 324,565Z"},{"nodeType":"path","id":"path-1025","fill":"#0000FF","fill-opacity":1,"d":"M327,564 L393,564 393,565 327,565Z"},{"nodeType":"path","id":"path-1026","fill":"#0000FF","fill-opacity":1,"d":"M281,579 L285,579 285,580 281,580Z"},{"nodeType":"path","id":"path-1027","fill":"#0000FF","fill-opacity":1,"d":"M285,579 L330,579 330,580 285,580Z"},{"nodeType":"path","id":"path-1028","fill":"#0000FF","fill-opacity":1,"d":"M330,579 L337,579 337,580 330,580Z"},{"nodeType":"path","id":"path-1029","fill":"#0000FF","fill-opacity":1,"d":"M337,579 L355,579 355,580 337,580Z"},{"nodeType":"path","id":"path-1030","fill":"#0000FF","fill-opacity":1,"d":"M355,579 L358,579 358,580 355,580Z"},{"nodeType":"path","id":"path-1031","fill":"#0000FF","fill-opacity":1,"d":"M358,579 L393,579 393,580 358,580Z"},{"nodeType":"path","id":"path-1032","fill":"#0000FF","fill-opacity":1,"d":"M237,609 L282,609 282,610 237,610Z"},{"nodeType":"path","id":"path-1033","fill":"#0000FF","fill-opacity":1,"d":"M282,609 L289,609 289,610 282,610Z"},{"nodeType":"path","id":"path-1034","fill":"#0000FF","fill-opacity":1,"d":"M289,609 L292,609 292,610 289,610Z"},{"nodeType":"path","id":"path-1035","fill":"#0000FF","fill-opacity":1,"d":"M292,609 L295,609 295,610 292,610Z"},{"nodeType":"path","id":"path-1036","fill":"#0000FF","fill-opacity":1,"d":"M295,609 L321,609 321,610 295,610Z"},{"nodeType":"path","id":"path-1037","fill":"#0000FF","fill-opacity":1,"d":"M321,609 L324,609 324,610 321,610Z"},{"nodeType":"path","id":"path-1038","fill":"#0000FF","fill-opacity":1,"d":"M324,609 L393,609 393,610 324,610Z"},{"nodeType":"path","id":"path-1039","fill":"#0000FF","fill-opacity":1,"d":"M285,624 L299,624 299,625 285,625Z"},{"nodeType":"path","id":"path-1040","fill":"#0000FF","fill-opacity":1,"d":"M299,624 L302,624 302,625 299,625Z"},{"nodeType":"path","id":"path-1041","fill":"#0000FF","fill-opacity":1,"d":"M302,624 L330,624 330,625 302,625Z"},{"nodeType":"path","id":"path-1042","fill":"#0000FF","fill-opacity":1,"d":"M330,624 L337,624 337,625 330,625Z"},{"nodeType":"path","id":"path-1043","fill":"#0000FF","fill-opacity":1,"d":"M337,624 L355,624 355,625 337,625Z"},{"nodeType":"path","id":"path-1044","fill":"#0000FF","fill-opacity":1,"d":"M355,624 L358,624 358,625 355,625Z"},{"nodeType":"path","id":"path-1045","fill":"#0000FF","fill-opacity":1,"d":"M358,624 L393,624 393,625 358,625Z"}]},"commandset-85":{"nodeType":"g","children":[{"nodeType":"text","font-family":"Open Sans Charset1_ 69j0C17EB7C","font-size":"19px","fill":"#000000","fill-opacity":1,"children":[{"nodeType":"tspan","x":"0 12 23 35 46 56 61 72 80 85 102 112 119 131 140","y":18.5,"children":["Behavior Myths"]}]}]},"commandset-86":{"nodeType":"g","children":[{"nodeType":"text","font-family":"Open Sans Charset1_ 69j0C17EB7C","font-size":"16px","fill":"#000000","fill-opacity":1,"children":[{"nodeType":"tspan","x":"0 14 22 28 38 42 46 58 68 72 82 92 98 102 114 123 127 136 146 150 158 168 178 185 193 202 206 211 215 230 240 247 256 260 266 276 285 295 299 309 319 327 336 340 349 353","y":17,"children":["Myth: Do not weigh yoursel more than once a "]}]},{"nodeType":"text","font-family":"Open Sans Charset1_ 69j0C17EB7C","font-size":"16px","fill":"#000000","fill-opacity":1,"children":[{"nodeType":"tspan","x":"0 15 25 35 41 51 55 61 71 75 84 92 102 106 116 120 125 132 142 150 156 163 172 178 182 192 202 210","y":39,"children":["month to avoid rustrations"]}]},{"nodeType":"text","font-family":"Open SansBold CharsBoldD1A978D6","font-size":"16px","fill":"#000000","fill-opacity":1,"children":[{"nodeType":"tspan","x":"0 9 20 35","y":61,"children":["EBM"]}]},{"nodeType":"text","font-family":"Open Sans Charset1_ 69j0C17EB7C","font-size":"16px","fill":"#000000","fill-opacity":1,"children":[{"nodeType":"tspan","x":"35 39 43 51 58 67 77 87 96 106 112 116 131 141 151 155 161 171 178 182 192 201 205 215 220 224 236 245 249 258 268 274 278 282 297 307 314 324 332 341 349 353","y":61,"children":[": Frequent monitoring o weight improves "]}]},{"nodeType":"text","font-family":"Open Sans Charset1_ 69j0C17EB7C","font-size":"16px","fill":"#000000","fill-opacity":1,"children":[{"nodeType":"tspan","x":"0 12 21 25 34 44 50 54 58 68 76 84 88 97 107 117 121 130 140 150 159 166 175 185 193 202 206 212 222 226 230 240 246 255 262 270 279 289 295 299 309 319 327","y":83,"children":["weight loss and adherence to interventions"]}]},{"nodeType":"text","font-family":"Open Sans Charset1_ 69j0C17EB7C","font-size":"16px","fill":"#000000","fill-opacity":1,"children":[{"nodeType":"tspan","x":"0 14 22 28 38 42 46 55 70 79 86 92 102 112 122 132 141 145 154 164 174 178 182 190 199 205 209 219 229 237 241 250 257 266 270 278 288 298 307 314 318 328 335 339 344 354 361 365","y":127,"children":["Myth: Smartphone applications are superior or "]}]},{"nodeType":"text","font-family":"Open Sans Charset1_ 69j0C17EB7C","font-size":"16px","fill":"#000000","fill-opacity":1,"children":[{"nodeType":"tspan","x":"0 12 21 25 34 44 50 54 58 68 76 84","y":149,"children":["weight loss"]}]},{"nodeType":"text","font-family":"Open SansBold CharsBoldD1A978D6","font-size":"16px","fill":"#000000","fill-opacity":1,"children":[{"nodeType":"tspan","x":"0 9 20 35","y":171,"children":["EBM"]}]},{"nodeType":"text","font-family":"Open Sans Charset1_ 69j0C17EB7C","font-size":"16px","fill":"#000000","fill-opacity":1,"children":[{"nodeType":"tspan","x":"35 39 43 52 67 76 83 89 99 109 119 129 138 142 151 161 171 175 179 187 196 202 206 216 226 234 238 247 254 263 267 276 280 290 298 307 312 322 326 330 336 346 356 360 364 369 379 386 390","y":171,"children":[": Smartphone applications are a useul tool or "]}]},{"nodeType":"text","font-family":"Open Sans Charset1_ 69j0C17EB7C","font-size":"16px","fill":"#000000","fill-opacity":1,"children":[{"nodeType":"tspan","x":"0 12 21 25 34 44 50 54 58 68 76 84 88 92 102 112 124 133 141 150 157 161 171 181 187 191 199 209 219 228 235 239 249 256 260 266 276 280 290 296 306 315 322 326 334 343 347 352 357","y":193,"children":["weight loss, however not superior to other sel-"]}]},{"nodeType":"text","font-family":"Open Sans Charset1_ 69j0C17EB7C","font-size":"16px","fill":"#000000","fill-opacity":1,"children":[{"nodeType":"tspan","x":"0 15 25 35 39 45 55 62 66 76 85 89 95 105 115 119 127","y":215,"children":["monitoring tools"]}]},{"nodeType":"text","font-family":"Open SansBold CharsBoldD1A978D6","font-size":"16px","fill":"#000000","fill-opacity":1,"children":[{"nodeType":"tspan","x":"0 9 20 35","y":237,"children":["EBM"]}]},{"nodeType":"text","font-family":"Open Sans Charset1_ 69j0C17EB7C","font-size":"16px","fill":"#000000","fill-opacity":1,"children":[{"nodeType":"tspan","x":"35 39 43 55 62 71 80 86 95 102 106 118 127 131 140 150 156 160 164 174 182 190 194 198 206 210 219 227 237 241 250 258 267 277 281 293 303 312 322 326","y":237,"children":[": Greater weight loss is achieved when "]}]},{"nodeType":"text","font-family":"Open Sans Charset1_ 69j0C17EB7C","font-size":"16px","fill":"#000000","fill-opacity":1,"children":[{"nodeType":"tspan","x":"0 6 15 23 33 43 53 57 67 76 84 88 92 100 104 112 122 137 147 151 161 170 180 184 196 200 206 216 220 230 239 246 254 264 274 283 287 291 299 309 319 325 334 342 348 352 357 367 374 378","y":259,"children":["technology is combined with personal contact or "]}]},{"nodeType":"text","font-family":"Open Sans Charset1_ 69j0C17EB7C","font-size":"16px","fill":"#000000","fill-opacity":1,"children":[{"nodeType":"tspan","x":"0 9 19 29 38 48 52 62 71 78 86 96 106 115 119 123 130 139 149 153 158 167 176 186 196 205 213 221 225","y":281,"children":["added personalized eedback "]}]},{"nodeType":"text","font-family":"Open Sans Charset1_ 69j0C17EB7C","font-size":"16px","fill":"#000000","fill-opacity":1,"children":[{"nodeType":"tspan","x":"0 14 22 28 38 46 50 54 68 72 82 92 97 107 111 121 130 138 146 150 154 164 170 179 186 194 203 213 219 223 233 243 251 255 264 271 280 284 294 304 310 314 323 334 343 351 357 361 369 378 382","y":325,"children":["Myths: Mindulness interventions are not eective "]}]},{"nodeType":"text","font-family":"Open Sans Charset1_ 69j0C17EB7C","font-size":"16px","fill":"#000000","fill-opacity":1,"children":[{"nodeType":"tspan","x":"0 4 14 18 30 39 43 52 62 68 72 76 86 94 102","y":347,"children":["in weight loss"]}]},{"nodeType":"text","font-family":"Open SansBold CharsBoldD1A978D6","font-size":"16px","fill":"#000000","fill-opacity":1,"children":[{"nodeType":"tspan","x":"0 9 20 35","y":369,"children":["EBM"]}]},{"nodeType":"text","font-family":"Open Sans Charset1_ 69j0C17EB7C","font-size":"16px","fill":"#000000","fill-opacity":1,"children":[{"nodeType":"tspan","x":"35 39 43 57 61 71 81 86 96 100 110 119 127 135 139 143 153 159 168 175 183 192 202 208 212 222 232 240 244 253 261 271 275 284 292 301 305 313 328 337 341 345 349","y":369,"children":[": Mindulness interventions achieve small "]}]},{"nodeType":"text","font-family":"Open Sans Charset1_ 69j0C17EB7C","font-size":"16px","fill":"#000000","fill-opacity":1,"children":[{"nodeType":"tspan","x":"0 12 21 25 34 44 50 54 58 68 76 84 88 98 108 114 118 122 131 138 147 156 160 164 179 189 196 206 214 223 238 247 257 263 271 275 279 289 293 302 311 317 321 331 340 344","y":391,"children":["weight loss but large improvements in eating "]}]},{"nodeType":"text","font-family":"Open Sans Charset1_ 69j0C17EB7C","font-size":"16px","fill":"#000000","fill-opacity":1,"children":[{"nodeType":"tspan","x":"0 10 19 29 38 46 50 60 67 75 79 88 98 108 112 121 127 133 137 143 153 163 172 180 184","y":413,"children":["behaviors and attitudes "]}]},{"nodeType":"text","font-family":"Open Sans Charset1_ 69j0C17EB7C","font-size":"16px","fill":"#000000","fill-opacity":1,"children":[{"nodeType":"tspan","x":"0 14 22 28 38 42 46 55 63 67 77 87 91 101 110 114 124 131 140 149 157 162 171 179 185 189 193 202 211 221 229 233 239 249 253 265 274 278 287 297 303 307 316 325 329 339","y":457,"children":["Myth: Skipping breakast leads to weight gain"]}]},{"nodeType":"text","font-family":"Open SansBold CharsBoldD1A978D6","font-size":"16px","fill":"#000000","fill-opacity":1,"children":[{"nodeType":"tspan","x":"0 9 20 35","y":479,"children":["EBM"]}]},{"nodeType":"text","font-family":"Open Sans Charset1_ 69j0C17EB7C","font-size":"16px","fill":"#000000","fill-opacity":1,"children":[{"nodeType":"tspan","x":"35 39 43 52 58 68 78 82 91 99 103 112 119 128 132 136 146 154 164 174 182 186 196 204 208 216 225 229 236 245 254 263 270 280 284 294 303 307 313 323 332 336","y":479,"children":[": Studies are inconclusive regarding the "]}]},{"nodeType":"text","font-family":"Open Sans Charset1_ 69j0C17EB7C","font-size":"16px","fill":"#000000","fill-opacity":1,"children":[{"nodeType":"tspan","x":"0 5 12 21 31 41 50 60 68 76 80 89 99 109 113 119 123 138 142 152 161 165 175 180 184 199 208 217 221 229 233 237 247 251 258 267 271 280 286 290 300 310 318 328 332 342 346 352 362 366","y":501,"children":["requency and timing o meals in relationship to "]}]},{"nodeType":"text","font-family":"Open Sans Charset1_ 69j0C17EB7C","font-size":"16px","fill":"#000000","fill-opacity":1,"children":[{"nodeType":"tspan","x":"0 12 21 25 34 44 50 54 62 72 82 88 95 105 109","y":523,"children":["weight control"]}]},{"nodeType":"text","font-family":"Tw Cen MT Charset1_ 6WT6F45A0CD","font-size":"13px","fill":"#000000","fill-opacity":1,"children":[{"nodeType":"tspan","x":"146 153 159 162 169 175 179 187 191 198 201 205 212 215 218 222 232 239 246 250 254 261 268 272 276 284 287 290 296 300 307 311 318 323 326 329 333 340 347 354 361 365 369 377 387 390 393 397","y":562,"children":["Shieh C et al, Obes Res Clin Pract, 2016  DOI: "]}]},{"nodeType":"text","font-family":"Tw Cen MT Charset1_ 6WT6F45A0CD","font-size":"13px","fill":"#0000FF","fill-opacity":1,"children":[{"nodeType":"tspan","x":"240 247 254 257 264 271 278 285 292 295 298 305 309 314 321 324 331 338 345 352 355 362 369 372 379 386 393 397 401 405 409","y":577,"children":["10.1016/j.orcp.2016.01.004    "]}]},{"nodeType":"text","font-family":"Tw Cen MT Charset1_ 6WT6F45A0CD","font-size":"13px","fill":"#000000","fill-opacity":1,"children":[{"nodeType":"tspan","x":"55 62 68 75 79 83 86 92 99 102 109 115 119 127 131 138 141 145 152 155 158 162 172 179 186 190 194 201 208 214 217 221 228 235 242 249 253 257 265 275 278 281","y":592,"children":["Sherrington A et al, Obes Rev, 2016  DOI:"]}]},{"nodeType":"text","font-family":"Tw Cen MT Charset1_ 6WT6F45A0CD","font-size":"13px","fill":"#0000FF","fill-opacity":1,"children":[{"nodeType":"tspan","x":"281 285 292 299 302 309 316 323 330 337 344 351 355 358 365 372 379 386 393","y":592,"children":[" 10.1111/obr.12396"]}]},{"nodeType":"text","font-family":"Tw Cen MT Charset1_ 6WT6F45A0CD","font-size":"13px","fill":"#000000","fill-opacity":1,"children":[{"nodeType":"tspan","x":"74 81 88 97 104 111 115 119 127 131 138 141 145 152 155 158 162 172 179 186 190 194 201 208 214 217 221 228 235 242 249 253 257 265 275 278 281 285","y":607,"children":["Semper H et al, Obes Rev, 2016  DOI: "]}]},{"nodeType":"text","font-family":"Tw Cen MT Charset1_ 6WT6F45A0CD","font-size":"13px","fill":"#0000FF","fill-opacity":1,"children":[{"nodeType":"tspan","x":"285 292 299 302 309 316 323 330 337 344 351 355 358 365 372 379 386 393","y":607,"children":["10.1111/obr.12428"]}]},{"nodeType":"text","font-family":"Tw Cen MT Charset1_ 6WT6F45A0CD","font-size":"13px","fill":"#000000","fill-opacity":1,"children":[{"nodeType":"tspan","x":"70 77 82 88 91 98 105 112 116 120 124 134 138 145 148 152 159 162 165 169 179 186 193 197 201 208 215 221 225 232 239 246 253 257 265 275 278 281 285","y":622,"children":["Schippers M et al, Obes Rev 2017 DOI: "]}]},{"nodeType":"text","font-family":"Tw Cen MT Charset1_ 6WT6F45A0CD","font-size":"13px","fill":"#0000FF","fill-opacity":1,"children":[{"nodeType":"tspan","x":"285 292 299 302 309 316 323 330 337 344 351 355 358 365 372 379 386 393","y":622,"children":["10.1111/obr.12492"]}]},{"nodeType":"text","font-family":"Tw Cen MT Charset1_ 6WT6F45A0CD","font-size":"13px","fill":"#000000","fill-opacity":1,"children":[{"nodeType":"tspan","x":"72 79 86 93 100 104 108 112 117 127 131 138 141 145 152 155 158 162 172 179 186 190 194 201 208 214 217 221 228 235 242 249 253 257 265 275 278 281 285","y":637,"children":["Rogers JM et al, Obes Rev, 2016  DOI: "]}]},{"nodeType":"text","font-family":"Tw Cen MT Charset1_ 6WT6F45A0CD","font-size":"13px","fill":"#0000FF","fill-opacity":1,"children":[{"nodeType":"tspan","x":"285 292 299 302 309 316 323 330 337 344 351 355 358 365 372 379 386 393","y":637,"children":["10.1111/obr.12461"]}]},{"nodeType":"text","font-family":"Tw Cen MT Charset1_ 6WT6F45A0CD","font-size":"13px","fill":"#000000","fill-opacity":1,"children":[{"nodeType":"tspan","x":"50 60 65 73 77 84 88 92 99 103 113 121 125 132 135 139 146 149 152 156 162 168 175 179 186 191 195 198 204 211 214 218 228 235 238 245 252 256 264 267 270 276 280 289 296 300 303 309 313 321 330 333 337 344 351 358 365 369 377 387 390 393 397","y":652,"children":["McCrorry MA et al, Endrocrinol Metab Clin North Am, 2016 DOI: "]}]},{"nodeType":"text","font-family":"Tw Cen MT Charset1_ 6WT6F45A0CD","font-size":"13px","fill":"#0000FF","fill-opacity":1,"children":[{"nodeType":"tspan","x":"248 255 262 265 272 279 286 293 300 303 306 313 318 321 324 331 338 345 352 355 362 369 372 379 386 393","y":676,"children":["10.1016/j.ecl.2016.04.017"]}]},{"nodeType":"text","font-family":"Tw Cen MT Charset1_ 6WT6F45A0CD","font-size":"23px","fill":"#0000FF","fill-opacity":1,"children":[{"nodeType":"tspan","x":"393 399","y":676,"children":[" "]}]},{"nodeType":"path","id":"path-1088","fill":"#000000","fill-opacity":1,"d":"M46,13 L349,13 349,14 46,14Z"},{"nodeType":"path","id":"path-1089","fill":"#000000","fill-opacity":1,"d":"M349,13 L353,13 353,14 349,14Z"},{"nodeType":"path","id":"path-1090","fill":"#000000","fill-opacity":1,"d":"M0,35 L210,35 210,36 0,36Z"},{"nodeType":"path","id":"path-1091","fill":"#000000","fill-opacity":1,"d":"M46,123 L361,123 361,124 46,124Z"},{"nodeType":"path","id":"path-1092","fill":"#000000","fill-opacity":1,"d":"M361,123 L365,123 365,124 361,124Z"},{"nodeType":"path","id":"path-1093","fill":"#000000","fill-opacity":1,"d":"M0,145 L84,145 84,146 0,146Z"},{"nodeType":"path","id":"path-1094","fill":"#000000","fill-opacity":1,"d":"M54,321 L378,321 378,322 54,322Z"},{"nodeType":"path","id":"path-1095","fill":"#000000","fill-opacity":1,"d":"M378,321 L382,321 382,322 378,322Z"},{"nodeType":"path","id":"path-1096","fill":"#000000","fill-opacity":1,"d":"M0,343 L102,343 102,344 0,344Z"},{"nodeType":"path","id":"path-1097","fill":"#000000","fill-opacity":1,"d":"M46,453 L339,453 339,454 46,454Z"},{"nodeType":"path","id":"path-1098","fill":"#0000FF","fill-opacity":1,"d":"M240,578 L285,578 285,579 240,579Z"},{"nodeType":"path","id":"path-1099","fill":"#0000FF","fill-opacity":1,"d":"M285,578 L292,578 292,579 285,579Z"},{"nodeType":"path","id":"path-1100","fill":"#0000FF","fill-opacity":1,"d":"M292,578 L295,578 295,579 292,579Z"},{"nodeType":"path","id":"path-1101","fill":"#0000FF","fill-opacity":1,"d":"M295,578 L298,578 298,579 295,579Z"},{"nodeType":"path","id":"path-1102","fill":"#0000FF","fill-opacity":1,"d":"M298,578 L321,578 321,579 298,579Z"},{"nodeType":"path","id":"path-1103","fill":"#0000FF","fill-opacity":1,"d":"M321,578 L324,578 324,579 321,579Z"},{"nodeType":"path","id":"path-1104","fill":"#0000FF","fill-opacity":1,"d":"M324,578 L393,578 393,579 324,579Z"},{"nodeType":"path","id":"path-1105","fill":"#0000FF","fill-opacity":1,"d":"M393,578 L409,578 409,579 393,579Z"},{"nodeType":"path","id":"path-1106","fill":"#0000FF","fill-opacity":1,"d":"M281,593 L285,593 285,594 281,594Z"},{"nodeType":"path","id":"path-1107","fill":"#0000FF","fill-opacity":1,"d":"M285,593 L330,593 330,594 285,594Z"},{"nodeType":"path","id":"path-1108","fill":"#0000FF","fill-opacity":1,"d":"M330,593 L337,593 337,594 330,594Z"},{"nodeType":"path","id":"path-1109","fill":"#0000FF","fill-opacity":1,"d":"M337,593 L355,593 355,594 337,594Z"},{"nodeType":"path","id":"path-1110","fill":"#0000FF","fill-opacity":1,"d":"M355,593 L358,593 358,594 355,594Z"},{"nodeType":"path","id":"path-1111","fill":"#0000FF","fill-opacity":1,"d":"M358,593 L393,593 393,594 358,594Z"},{"nodeType":"path","id":"path-1112","fill":"#0000FF","fill-opacity":1,"d":"M285,608 L330,608 330,609 285,609Z"},{"nodeType":"path","id":"path-1113","fill":"#0000FF","fill-opacity":1,"d":"M330,608 L337,608 337,609 330,609Z"},{"nodeType":"path","id":"path-1114","fill":"#0000FF","fill-opacity":1,"d":"M337,608 L355,608 355,609 337,609Z"},{"nodeType":"path","id":"path-1115","fill":"#0000FF","fill-opacity":1,"d":"M355,608 L358,608 358,609 355,609Z"},{"nodeType":"path","id":"path-1116","fill":"#0000FF","fill-opacity":1,"d":"M358,608 L393,608 393,609 358,609Z"},{"nodeType":"path","id":"path-1117","fill":"#0000FF","fill-opacity":1,"d":"M285,623 L330,623 330,624 285,624Z"},{"nodeType":"path","id":"path-1118","fill":"#0000FF","fill-opacity":1,"d":"M330,623 L337,623 337,624 330,624Z"},{"nodeType":"path","id":"path-1119","fill":"#0000FF","fill-opacity":1,"d":"M337,623 L355,623 355,624 337,624Z"},{"nodeType":"path","id":"path-1120","fill":"#0000FF","fill-opacity":1,"d":"M355,623 L358,623 358,624 355,624Z"},{"nodeType":"path","id":"path-1121","fill":"#0000FF","fill-opacity":1,"d":"M358,623 L393,623 393,624 358,624Z"},{"nodeType":"path","id":"path-1122","fill":"#0000FF","fill-opacity":1,"d":"M285,638 L330,638 330,639 285,639Z"},{"nodeType":"path","id":"path-1123","fill":"#0000FF","fill-opacity":1,"d":"M330,638 L337,638 337,639 330,639Z"},{"nodeType":"path","id":"path-1124","fill":"#0000FF","fill-opacity":1,"d":"M337,638 L355,638 355,639 337,639Z"},{"nodeType":"path","id":"path-1125","fill":"#0000FF","fill-opacity":1,"d":"M355,638 L358,638 358,639 355,639Z"},{"nodeType":"path","id":"path-1126","fill":"#0000FF","fill-opacity":1,"d":"M358,638 L393,638 393,639 358,639Z"},{"nodeType":"path","id":"path-1127","fill":"#0000FF","fill-opacity":1,"d":"M248,677 L293,677 293,678 248,678Z"},{"nodeType":"path","id":"path-1128","fill":"#0000FF","fill-opacity":1,"d":"M293,677 L300,677 300,678 293,678Z"},{"nodeType":"path","id":"path-1129","fill":"#0000FF","fill-opacity":1,"d":"M300,677 L303,677 303,678 300,678Z"},{"nodeType":"path","id":"path-1130","fill":"#0000FF","fill-opacity":1,"d":"M303,677 L306,677 306,678 303,678Z"},{"nodeType":"path","id":"path-1131","fill":"#0000FF","fill-opacity":1,"d":"M306,677 L321,677 321,678 306,678Z"},{"nodeType":"path","id":"path-1132","fill":"#0000FF","fill-opacity":1,"d":"M321,677 L324,677 324,678 321,678Z"},{"nodeType":"path","id":"path-1133","fill":"#0000FF","fill-opacity":1,"d":"M324,677 L393,677 393,678 324,678Z"},{"nodeType":"path","id":"path-1134","fill":"#0000FF","fill-opacity":1,"d":"M393,677 L399,677 399,678 393,678Z"}]},"commandset-87":{"nodeType":"g","children":[{"nodeType":"text","font-family":"Open SansBold CharsBoldD1A978D6","font-size":"19px","fill":"#FFFFFF","fill-opacity":1,"children":[{"nodeType":"tspan","x":"0 12 24 35 44 63 74 84 96 102 114 125 131 141 146 157 169 180 189 200 212 223","y":27,"children":["Pharmacologic Therapy"]}]}]},"commandset-88":{"nodeType":"g","children":[{"nodeType":"text","font-family":"Open Sans Charset1_ 69j0C17EB7C","font-size":"16px","fill":"#FFFFFF","fill-opacity":1,"children":[{"nodeType":"tspan","x":"348 352 362 372 376 384 393 399 403 413 423 431","y":22,"children":["Indications"]}]}]},"commandset-89":{"nodeType":"g","children":[{"nodeType":"text","font-family":"Open Sans Charset1_ 69j0C17EB7C","font-size":"16px","fill":"#FFFFFF","fill-opacity":1,"children":[{"nodeType":"tspan","x":"332 341 352 361 369 375 379 387 396 406 415 423 431","y":22,"children":["Eectiveness"]}]}]},"commandset-90":{"nodeType":"g","children":[{"nodeType":"text","font-family":"Open Sans Charset1_ 69j0C17EB7C","font-size":"16px","fill":"#FFFFFF","fill-opacity":1,"children":[{"nodeType":"tspan","x":"283 292 296 306 314 318 323 333 340 344 354 361 370 378 386 393 397 407 416 423 431","y":22,"children":["Tips or Prescribers"]}]}]},"commandset-91":{"nodeType":"g","children":[{"nodeType":"text","font-family":"Open Sans Charset1_ 69j0C17EB7C","font-size":"16px","fill":"#FFFFFF","fill-opacity":1,"children":[{"nodeType":"tspan","x":"24 38 47 55 65 74 84 88 96 111 119 123 133 138 142 152 160 166 170 180 190 194 198 210 220 228 237 241 245 254 258 268 277 281 290 301 310 318 324 332 336 340 349 358 363 372 378 386 390 394 408 418 431","y":22,"children":["Mechanisms o Action, Dose, Side Eects, Saety, Mo…"]}]}]},"commandset-92":{"nodeType":"g","children":[{"nodeType":"text","font-family":"Open Sans Charset1_ 69j0C17EB7C","font-size":"16px","fill":"#FFFFFF","fill-opacity":1,"children":[{"nodeType":"tspan","x":"332 346 356 366 370 376 386 393 397 402 412 419 423 427 431","y":22,"children":["Monitor or..."]}]}]},"commandset-93":{"nodeType":"g","children":[{"nodeType":"path","id":"path-1148","fill":"#FFFFFF","fill-opacity":1,"stroke":"#000000","stroke-opacity":0.27,"stroke-width":1,"stroke-linecap":"round","stroke-linejoin":"miter","d":"M-0.0000001,5.000003 C-0.00000177724189,2.23858 2.238572,0.00000261647483 4.99999475,-0.0000003 L4.99999475,-0.0000003 L10,0 446,0 450.999969,0.0000003 C453.7614,-0.00000459308148 455.999969,2.238568 455.999969,4.999998 C455.999969,4.999999 455.999969,5.00000048 455.999969,5.00000143 L455.999969,5.00000143 L456,10 456,427 455.999969,431.999969 C455.999969,434.7614 453.7614,436.999969 451,436.999969 L451,436.999969 L446,437 10,437 5.00000143,436.999969 C2.23857832,437 0.00000162561639,434.7614 0.0000003,432 L0.0000003,432 L0,427 0,10Z"}]},"commandset-94":{"nodeType":"g","children":[{"nodeType":"text","font-family":"Open Sans Charset1_ 69j0C17EB7C","font-size":"19px","fill":"#000000","fill-opacity":1,"children":[{"nodeType":"tspan","x":"0 5 17 29 34 43 54 61 66 77 89 98","y":18.5,"children":["Indications"]}]}]},"commandset-95":{"nodeType":"g","children":[{"nodeType":"text","font-family":"Arial Charset1_ 5p40cBeE6A9CC7C","font-size":"16px","fill":"#000000","fill-opacity":1,"children":[{"nodeType":"tspan","x":"0 6 12","y":17,"children":["•\\t"]}]},{"nodeType":"text","font-family":"Open Sans Charset1_ 69j0C17EB7C","font-size":"16px","fill":"#000000","fill-opacity":1,"children":[{"nodeType":"tspan","x":"12 22 36 40 44 53 62 71 75 83 92 98 113","y":17,"children":["BMI ≥30 kg/m"]}]},{"nodeType":"text","font-family":"Open Sans Charset1_ 69j0C17EB7C","font-size":"9px","fill":"#000000","fill-opacity":1,"children":[{"nodeType":"tspan","x":"113 118","y":11,"children":["2"]}]},{"nodeType":"text","font-family":"Arial Charset1_ 5p40cBeE6A9CC7C","font-size":"16px","fill":"#000000","fill-opacity":1,"children":[{"nodeType":"tspan","x":"0 6 12","y":39,"children":["•\\t"]}]},{"nodeType":"text","font-family":"Open Sans Charset1_ 69j0C17EB7C","font-size":"16px","fill":"#000000","fill-opacity":1,"children":[{"nodeType":"tspan","x":"12 22 36 40 44 53 62 71 79 88 94 109","y":39,"children":["BMI ≥27kg/m"]}]},{"nodeType":"text","font-family":"Open Sans Charset1_ 69j0C17EB7C","font-size":"9px","fill":"#000000","fill-opacity":1,"children":[{"nodeType":"tspan","x":"109 114","y":33,"children":["2"]}]},{"nodeType":"text","font-family":"Open Sans Charset1_ 69j0C17EB7C","font-size":"16px","fill":"#000000","fill-opacity":1,"children":[{"nodeType":"tspan","x":"114 118 130 134 140 150 154 163 169 173 177 186 195 203 209 213 222 226 234 244 259 269 276 286 290 300 304 310 318","y":39,"children":[" with at least 1 comorbidity"]}]},{"nodeType":"text","font-family":"Arial Charset1_ 5p40cBeE6A9CC7C","font-size":"16px","fill":"#000000","fill-opacity":1,"children":[{"nodeType":"tspan","x":"0 6 12","y":61,"children":["•\\t"]}]},{"nodeType":"text","font-family":"Open Sans Charset1_ 69j0C17EB7C","font-size":"16px","fill":"#000000","fill-opacity":1,"children":[{"nodeType":"tspan","x":"12 24 34 38 46 50","y":61,"children":["Only:"]}]},{"nodeType":"text","font-family":"Arial Charset1_ 5p40cBeE6A9CC7C","font-size":"16px","fill":"#000000","fill-opacity":1,"children":[{"nodeType":"tspan","x":"48 54 60","y":83,"children":["•\\t"]}]},{"nodeType":"text","font-family":"Open SansBold CharsBoldD1A978D6","font-size":"16px","fill":"#000000","fill-opacity":1,"children":[{"nodeType":"tspan","x":"60 70 78 82 92 102 107 118 127 137 148 155 159 166 176 180 185 190 196 205 213 220 229 234 243 247 254 265 274 281 291 301 310","y":83,"children":["as adjuvant to liestyle therapy"]}]},{"nodeType":"text","font-family":"Arial Charset1_ 5p40cBeE6A9CC7C","font-size":"16px","fill":"#000000","fill-opacity":1,"children":[{"nodeType":"tspan","x":"48 54 60","y":105,"children":["•\\t"]}]},{"nodeType":"text","font-family":"Open Sans Charset1_ 69j0C17EB7C","font-size":"16px","fill":"#000000","fill-opacity":1,"children":[{"nodeType":"tspan","x":"60 72 76 82 92 96 104 108 117 126 133 137 147 156 165 169 175 185 189 196 205 209 218 224 233 243 247 257 266 276 285 294 300","y":105,"children":["with clear health related benet"]}]},{"nodeType":"text","font-family":"Arial Charset1_ 5p40cBeE6A9CC7C","font-size":"16px","fill":"#000000","fill-opacity":1,"children":[{"nodeType":"tspan","x":"48 54 60","y":127,"children":["•\\t"]}]},{"nodeType":"text","font-family":"Open Sans Charset1_ 69j0C17EB7C","font-size":"16px","fill":"#000000","fill-opacity":1,"children":[{"nodeType":"tspan","x":"60 72 82 91 101 105 115 124 134 143 152 158 166 170 180 190 196 208 217 221 230 240 244 250 260 269 273 280 284 292 300 308","y":127,"children":["when benets outweigh the risks"]}]},{"nodeType":"text","font-family":"Open Sans Charset1_ 69j0C17EB7C","font-size":"13px","fill":"#000000","fill-opacity":1,"children":[{"nodeType":"tspan","x":"224 233 240 245 252 259 266 269 281 288 291 298 303 306 313 316 319 322 329 337 345 353 359 364 367 375 380 387 393 398 401 408 415 422 429 432","y":168,"children":["Garvey WT et al, Endocr Pract 2016 "]}]},{"nodeType":"text","font-family":"Open SansBold CharsBoldD1A978D6","font-size":"13px","fill":"#000000","fill-opacity":1,"children":[{"nodeType":"tspan","x":"432 435","y":168,"children":[" "]}]},{"nodeType":"text","font-family":"Open Sans Charset1_ 69j0C17EB7C","font-size":"13px","fill":"#0000FF","fill-opacity":1,"children":[{"nodeType":"tspan","x":"199 207 212 217 225 228 233 238 246 253 256 264 272 275 278 286 291 298 303 310 317 320 327 334 341 348 353 360 368 375 382 389 396 403 410 413 422 429","y":186,"children":["http://dx.doi.org/10.4158/EP161365.GL"]}]},{"nodeType":"text","font-family":"Open Sans Charset1_ 69j0C17EB7C","font-size":"13px","fill":"#000000","fill-opacity":1,"children":[{"nodeType":"tspan","x":"237 240 247 255 261 268 276 279 291 300 303 310 315 318 325 328 331 334 342 345 350 356 364 367 374 379 382 390 398 401 408 415 422 429 432 435","y":204,"children":["Jensen MD et al, Circulation 2014  "]}]},{"nodeType":"text","font-family":"Open Sans Charset1_ 69j0C17EB7C","font-size":"13px","fill":"#0000FF","fill-opacity":1,"children":[{"nodeType":"tspan","x":"128 136 141 146 154 160 163 168 173 181 189 192 195 203 208 215 220 227 234 237 244 251 258 265 270 277 284 287 293 296 301 304 311 318 325 332 339 346 353 360 367 374 377 384 391 398 405 412 415 422 429","y":222,"children":["https://doi.org/10.1161/01.cir.0000437739.71477.ee"]}]},{"nodeType":"path","id":"path-1172","fill":"#0000FF","fill-opacity":1,"d":"M199,187 L225,187 225,188 199,188Z"},{"nodeType":"path","id":"path-1173","fill":"#0000FF","fill-opacity":1,"d":"M225,187 L238,187 238,188 225,188Z"},{"nodeType":"path","id":"path-1174","fill":"#0000FF","fill-opacity":1,"d":"M238,187 L253,187 253,188 238,188Z"},{"nodeType":"path","id":"path-1175","fill":"#0000FF","fill-opacity":1,"d":"M253,187 L256,187 256,188 253,188Z"},{"nodeType":"path","id":"path-1176","fill":"#0000FF","fill-opacity":1,"d":"M256,187 L275,187 275,188 256,188Z"},{"nodeType":"path","id":"path-1177","fill":"#0000FF","fill-opacity":1,"d":"M275,187 L278,187 278,188 275,188Z"},{"nodeType":"path","id":"path-1178","fill":"#0000FF","fill-opacity":1,"d":"M278,187 L298,187 298,188 278,188Z"},{"nodeType":"path","id":"path-1179","fill":"#0000FF","fill-opacity":1,"d":"M298,187 L303,187 303,188 298,188Z"},{"nodeType":"path","id":"path-1180","fill":"#0000FF","fill-opacity":1,"d":"M303,187 L348,187 348,188 303,188Z"},{"nodeType":"path","id":"path-1181","fill":"#0000FF","fill-opacity":1,"d":"M348,187 L353,187 353,188 348,188Z"},{"nodeType":"path","id":"path-1182","fill":"#0000FF","fill-opacity":1,"d":"M353,187 L368,187 368,188 353,188Z"},{"nodeType":"path","id":"path-1183","fill":"#0000FF","fill-opacity":1,"d":"M368,187 L410,187 410,188 368,188Z"},{"nodeType":"path","id":"path-1184","fill":"#0000FF","fill-opacity":1,"d":"M410,187 L413,187 413,188 410,188Z"},{"nodeType":"path","id":"path-1185","fill":"#0000FF","fill-opacity":1,"d":"M413,187 L429,187 429,188 413,188Z"},{"nodeType":"path","id":"path-1186","fill":"#0000FF","fill-opacity":1,"d":"M128,223 L160,223 160,224 128,224Z"},{"nodeType":"path","id":"path-1187","fill":"#0000FF","fill-opacity":1,"d":"M160,223 L173,223 173,224 160,224Z"},{"nodeType":"path","id":"path-1188","fill":"#0000FF","fill-opacity":1,"d":"M173,223 L192,223 192,224 173,224Z"},{"nodeType":"path","id":"path-1189","fill":"#0000FF","fill-opacity":1,"d":"M192,223 L195,223 195,224 192,224Z"},{"nodeType":"path","id":"path-1190","fill":"#0000FF","fill-opacity":1,"d":"M195,223 L215,223 215,224 195,224Z"},{"nodeType":"path","id":"path-1191","fill":"#0000FF","fill-opacity":1,"d":"M215,223 L220,223 220,224 215,224Z"},{"nodeType":"path","id":"path-1192","fill":"#0000FF","fill-opacity":1,"d":"M220,223 L234,223 234,224 220,224Z"},{"nodeType":"path","id":"path-1193","fill":"#0000FF","fill-opacity":1,"d":"M234,223 L237,223 237,224 234,224Z"},{"nodeType":"path","id":"path-1194","fill":"#0000FF","fill-opacity":1,"d":"M237,223 L265,223 265,224 237,224Z"},{"nodeType":"path","id":"path-1195","fill":"#0000FF","fill-opacity":1,"d":"M265,223 L270,223 270,224 265,224Z"},{"nodeType":"path","id":"path-1196","fill":"#0000FF","fill-opacity":1,"d":"M270,223 L284,223 284,224 270,224Z"},{"nodeType":"path","id":"path-1197","fill":"#0000FF","fill-opacity":1,"d":"M284,223 L287,223 287,224 284,224Z"},{"nodeType":"path","id":"path-1198","fill":"#0000FF","fill-opacity":1,"d":"M287,223 L301,223 301,224 287,224Z"},{"nodeType":"path","id":"path-1199","fill":"#0000FF","fill-opacity":1,"d":"M301,223 L304,223 304,224 301,224Z"},{"nodeType":"path","id":"path-1200","fill":"#0000FF","fill-opacity":1,"d":"M304,223 L374,223 374,224 304,224Z"},{"nodeType":"path","id":"path-1201","fill":"#0000FF","fill-opacity":1,"d":"M374,223 L377,223 377,224 374,224Z"},{"nodeType":"path","id":"path-1202","fill":"#0000FF","fill-opacity":1,"d":"M377,223 L412,223 412,224 377,224Z"},{"nodeType":"path","id":"path-1203","fill":"#0000FF","fill-opacity":1,"d":"M412,223 L415,223 415,224 412,224Z"},{"nodeType":"path","id":"path-1204","fill":"#0000FF","fill-opacity":1,"d":"M415,223 L429,223 429,224 415,224Z"}]},"commandset-96":{"nodeType":"g","children":[{"nodeType":"text","font-family":"Open Sans Charset1_ 69j0C17EB7C","font-size":"19px","fill":"#000000","fill-opacity":1,"children":[{"nodeType":"tspan","x":"0 11 24 35 44 51 56 66 77 89 100 109 118","y":18.5,"children":["Eectiveness"]}]}]},"commandset-97":{"nodeType":"g","children":[{"nodeType":"path","id":"path-1208","fill":"#FFFFFF","fill-opacity":1,"d":"M0,0 L400,0 400,163 0,163Z"}]},"commandset-98":{"nodeType":"g","children":[{"nodeType":"text","font-family":"Open Sans Charset1_ 69j0C17EB7C","font-size":"13px","fill":"#000000","fill-opacity":1,"children":[{"nodeType":"tspan","x":"68 78 85 92 104 110 118 125 128 136 139 146 154 157 164 169 172 179 182 185 188 198 205 208 220 223 226 233 240 247 254 257 266 276 280 283 286","y":36,"children":["Heymseld SB et al, NEJM, 2017 DOI: "]}]},{"nodeType":"text","font-family":"Open Sans Charset1_ 69j0C17EB7C","font-size":"13px","fill":"#0000FF","fill-opacity":1,"children":[{"nodeType":"tspan","x":"286 293 300 303 310 317 324 331 336 346 353 356 368 373 380 387 394 401 408 415 422 429","y":36,"children":["10.1056/NEJMra1514009"]}]},{"nodeType":"path","id":"path-1212","fill":"#0000FF","fill-opacity":1,"d":"M286,37 L300,37 300,38 286,38Z"},{"nodeType":"path","id":"path-1213","fill":"#0000FF","fill-opacity":1,"d":"M300,37 L303,37 303,38 300,38Z"},{"nodeType":"path","id":"path-1214","fill":"#0000FF","fill-opacity":1,"d":"M303,37 L331,37 331,38 303,38Z"},{"nodeType":"path","id":"path-1215","fill":"#0000FF","fill-opacity":1,"d":"M331,37 L336,37 336,38 331,38Z"},{"nodeType":"path","id":"path-1216","fill":"#0000FF","fill-opacity":1,"d":"M336,37 L380,37 380,38 336,38Z"},{"nodeType":"path","id":"path-1217","fill":"#0000FF","fill-opacity":1,"d":"M380,37 L429,37 429,38 380,38Z"}]},"commandset-99":{"nodeType":"g","children":[{"nodeType":"text","font-family":"Open Sans Charset1_ 69j0C17EB7C","font-size":"19px","fill":"#000000","fill-opacity":1,"children":[{"nodeType":"tspan","x":"0 11 16 28 37 42 48 59 67 72 83 91 102 111 120 128 133 145 156 164 173","y":18.5,"children":["Tips or Prescribers"]}]}]},"commandset-100":{"nodeType":"g","children":[{"nodeType":"path","id":"path-1221","fill":"#FFFFFF","fill-opacity":1,"d":"M0,0 L315,0 315,163 0,163Z"}]},"commandset-101":{"nodeType":"g","children":[{"nodeType":"image","transform":[{"type":"scale","args":[0.5,0.5]}],"id":"image-1224","data-original-image":"01","x":0,"y":0,"opacity":1}]},"commandset-102":{"nodeType":"g","children":[{"nodeType":"text","font-family":"Open Sans Charset1_ 69j0C17EB7C","font-size":"13px","fill":"#000000","fill-opacity":1,"children":[{"nodeType":"tspan","x":"224 233 240 245 252 259 266 269 281 288 291 298 303 306 313 316 319 322 329 337 345 353 359 364 367 375 380 387 393 398 401 408 415 422 429 432","y":36,"children":["Garvey WT et al, Endocr Pract 2016 "]}]},{"nodeType":"text","font-family":"Open SansBold CharsBoldD1A978D6","font-size":"13px","fill":"#000000","fill-opacity":1,"children":[{"nodeType":"tspan","x":"432 435","y":36,"children":[" "]}]},{"nodeType":"text","font-family":"Open Sans Charset1_ 69j0C17EB7C","font-size":"13px","fill":"#0000FF","fill-opacity":1,"children":[{"nodeType":"tspan","x":"199 207 212 217 225 228 233 238 246 253 256 264 272 275 278 286 291 298 303 310 317 320 327 334 341 348 353 360 368 375 382 389 396 403 410 413 422 429","y":54,"children":["http://dx.doi.org/10.4158/EP161365.GL"]}]},{"nodeType":"path","id":"path-1229","fill":"#0000FF","fill-opacity":1,"d":"M199,55 L225,55 225,56 199,56Z"},{"nodeType":"path","id":"path-1230","fill":"#0000FF","fill-opacity":1,"d":"M225,55 L238,55 238,56 225,56Z"},{"nodeType":"path","id":"path-1231","fill":"#0000FF","fill-opacity":1,"d":"M238,55 L253,55 253,56 238,56Z"},{"nodeType":"path","id":"path-1232","fill":"#0000FF","fill-opacity":1,"d":"M253,55 L256,55 256,56 253,56Z"},{"nodeType":"path","id":"path-1233","fill":"#0000FF","fill-opacity":1,"d":"M256,55 L275,55 275,56 256,56Z"},{"nodeType":"path","id":"path-1234","fill":"#0000FF","fill-opacity":1,"d":"M275,55 L278,55 278,56 275,56Z"},{"nodeType":"path","id":"path-1235","fill":"#0000FF","fill-opacity":1,"d":"M278,55 L298,55 298,56 278,56Z"},{"nodeType":"path","id":"path-1236","fill":"#0000FF","fill-opacity":1,"d":"M298,55 L303,55 303,56 298,56Z"},{"nodeType":"path","id":"path-1237","fill":"#0000FF","fill-opacity":1,"d":"M303,55 L317,55 317,56 303,56Z"},{"nodeType":"path","id":"path-1238","fill":"#0000FF","fill-opacity":1,"d":"M317,55 L320,55 320,56 317,56Z"},{"nodeType":"path","id":"path-1239","fill":"#0000FF","fill-opacity":1,"d":"M320,55 L348,55 348,56 320,56Z"},{"nodeType":"path","id":"path-1240","fill":"#0000FF","fill-opacity":1,"d":"M348,55 L353,55 353,56 348,56Z"},{"nodeType":"path","id":"path-1241","fill":"#0000FF","fill-opacity":1,"d":"M353,55 L368,55 368,56 353,56Z"},{"nodeType":"path","id":"path-1242","fill":"#0000FF","fill-opacity":1,"d":"M368,55 L410,55 410,56 368,56Z"},{"nodeType":"path","id":"path-1243","fill":"#0000FF","fill-opacity":1,"d":"M410,55 L413,55 413,56 410,56Z"},{"nodeType":"path","id":"path-1244","fill":"#0000FF","fill-opacity":1,"d":"M413,55 L429,55 429,56 413,56Z"}]},"commandset-103":{"nodeType":"g","children":[{"nodeType":"text","font-family":"Open Sans Charset1_ 69j0C17EB7C","font-size":"19px","fill":"#000000","fill-opacity":1,"children":[{"nodeType":"tspan","x":"0 17 28 37 49 60 72 77 86 104 113 118 129 135 140 152 161 168 173 184 196 201 206 220 231 240 251 256 261 271 276 288 299 304 315 328 339 348 355 364 369 374 384 395 401 412 427","y":18.5,"children":["Mechanisms o Action, Dose, Side Eects, Sae…"]}]}]},"commandset-104":{"nodeType":"g","children":[{"nodeType":"path","id":"path-1248","fill":"#FFFFFF","fill-opacity":1,"d":"M0,0 L398,0 398,163 0,163Z"}]},"commandset-105":{"nodeType":"g","children":[{"nodeType":"text","font-family":"Open Sans Charset1_ 69j0C17EB7C","font-size":"19px","fill":"#000000","fill-opacity":1,"children":[{"nodeType":"tspan","x":"0 17 28 40 45 52 63 71 76 82 93 101 106 111 116","y":18.5,"children":["Monitor or..."]}]}]},"commandset-106":{"nodeType":"g","children":[{"nodeType":"path","id":"path-1252","fill":"#FFFFFF","fill-opacity":1,"d":"M0,0 L337,0 337,163 0,163Z"}]},"commandset-107":{"nodeType":"g","children":[{"nodeType":"text","font-family":"Open SansBold CharsBoldD1A978D6","font-size":"19px","fill":"#FFFFFF","fill-opacity":1,"children":[{"nodeType":"tspan","x":"0 13 24 33 39 50 58 67 73 83 88 98 110 119 130 141 150 161 166","y":27,"children":["Bariatric Surgery "]}]}]},"commandset-108":{"nodeType":"g","children":[{"nodeType":"text","font-family":"Open Sans Charset1_ 69j0C17EB7C","font-size":"16px","fill":"#FFFFFF","fill-opacity":1,"children":[{"nodeType":"tspan","x":"10 22 32 36 46 55 59 63 73 82 90 94 99 106 116 131 135","y":40.5,"children":["Guidelines rom "]}]},{"nodeType":"text","font-family":"Open Sans Charset1_ 69j0C17EB7C","font-size":"16px","fill":"#FFFFFF","fill-opacity":1,"children":[{"nodeType":"tspan","x":"10 20 30 40 49 53 57 66 78 87 91 95 105 114 128 138 147 151","y":62.5,"children":["AACE, TOS, ASMBS "]}]},{"nodeType":"text","font-family":"Open Sans Charset1_ 69j0C17EB7C","font-size":"16px","fill":"#FFFFFF","fill-opacity":1,"children":[{"nodeType":"tspan","x":"10 15 24 33 42 51 56 60 64 74 86 96 100 105 114 123 132 141 146 150 155 159","y":84.5,"children":["(2013), ADA (2017) - "]}]},{"nodeType":"text","font-family":"Open Sans Charset1_ 69j0C17EB7C","font-size":"16px","fill":"#FFFFFF","fill-opacity":1,"children":[{"nodeType":"tspan","x":"10 14 24 34 38 46 55 61 65 75 85 93","y":106.5,"children":["Indications"]}]}]},"commandset-109":{"nodeType":"g","children":[{"nodeType":"text","font-family":"Open Sans Charset1_ 69j0C17EB7C","font-size":"16px","fill":"#000000","fill-opacity":1,"children":[{"nodeType":"tspan","x":"10 22 32 36 46 55 59 63 73 82 90 94 99 106 116 131 135","y":40.5,"children":["Guidelines rom "]}]},{"nodeType":"text","font-family":"Open Sans Charset1_ 69j0C17EB7C","font-size":"16px","fill":"#000000","fill-opacity":1,"children":[{"nodeType":"tspan","x":"10 20 30 40 49 53 57 66 78 87 91 95 105 114 128 138 147 151","y":62.5,"children":["AACE, TOS, ASMBS "]}]},{"nodeType":"text","font-family":"Open Sans Charset1_ 69j0C17EB7C","font-size":"16px","fill":"#000000","fill-opacity":1,"children":[{"nodeType":"tspan","x":"10 15 24 33 42 51 56 60 64 74 86 96 100 105 114 123 132 141 146 150 155 159","y":84.5,"children":["(2013), ADA (2017) - "]}]},{"nodeType":"text","font-family":"Open Sans Charset1_ 69j0C17EB7C","font-size":"16px","fill":"#000000","fill-opacity":1,"children":[{"nodeType":"tspan","x":"10 14 24 34 38 46 55 61 65 75 85 93","y":106.5,"children":["Indications"]}]}]},"commandset-110":{"nodeType":"g","children":[{"nodeType":"text","font-family":"Open Sans Charset1_ 69j0C17EB7C","font-size":"16px","fill":"#FFFFFF","fill-opacity":1,"children":[{"nodeType":"tspan","x":"10 19 30 39 47 53 61 65 74 84 94 98 108 112 120 128 136","y":73.5,"children":["Eects and Risks"]}]}]},"commandset-111":{"nodeType":"g","children":[{"nodeType":"text","font-family":"Open Sans Charset1_ 69j0C17EB7C","font-size":"16px","fill":"#000000","fill-opacity":1,"children":[{"nodeType":"tspan","x":"10 19 30 39 47 53 61 65 74 84 94 98 108 112 120 128 136","y":73.5,"children":["Eects and Risks"]}]}]},"commandset-112":{"nodeType":"g","children":[{"nodeType":"text","font-family":"Open Sans Charset1_ 69j0C17EB7C","font-size":"16px","fill":"#FFFFFF","fill-opacity":1,"children":[{"nodeType":"tspan","x":"10 20 30 34 43 47 57 62 66 72 82 91 95 105 112 116 131 140 147 155 159","y":62.5,"children":["Role o the primary "]}]},{"nodeType":"text","font-family":"Open Sans Charset1_ 69j0C17EB7C","font-size":"16px","fill":"#FFFFFF","fill-opacity":1,"children":[{"nodeType":"tspan","x":"10 18 27 34 43 47 57 67 75 83 87 95 99 108 118","y":84.5,"children":["care physician"]}]}]},"commandset-113":{"nodeType":"g","children":[{"nodeType":"text","font-family":"Open Sans Charset1_ 69j0C17EB7C","font-size":"16px","fill":"#000000","fill-opacity":1,"children":[{"nodeType":"tspan","x":"10 20 30 34 43 47 57 62 66 72 82 91 95 105 112 116 131 140 147 155 159","y":62.5,"children":["Role o the primary "]}]},{"nodeType":"text","font-family":"Open Sans Charset1_ 69j0C17EB7C","font-size":"16px","fill":"#000000","fill-opacity":1,"children":[{"nodeType":"tspan","x":"10 18 27 34 43 47 57 67 75 83 87 95 99 108 118","y":84.5,"children":["care physician"]}]}]},"commandset-114":{"nodeType":"g","children":[{"nodeType":"text","font-family":"Open Sans Charset1_ 69j0C17EB7C","font-size":"19px","fill":"#000000","fill-opacity":1,"children":[{"nodeType":"tspan","x":"0 14 26 31 43 54 59 64 76 87 96 101 107 115 126 144 149 161 173 185 196 201 206 217 232 242 247 252 264 274 291 303 313 318 324 335 346 357 368 374 379 384 396 410 425","y":18.5,"children":["Guidelines rom AACE, TOS, ASMBS (2013), AD…"]}]}]},"commandset-115":{"nodeType":"g","children":[{"nodeType":"text","font-family":"Open Sans Charset1_ 69j0C17EB7C","font-size":"16px","fill":"#000000","fill-opacity":1,"children":[{"nodeType":"tspan","x":"0 10 25 34 41 45 53 62 72 76 86 94 102 112 120 124 133 139 143 153 163 167 177 181 185 195 199 207 216 220 224 233 243 253 263 271 278 282 292 302 306 316 325 329 337 343 351 355 359 368 378 387 391","y":17,"children":["American Association Clinical Endocrinologists, The "]}]},{"nodeType":"text","font-family":"Open Sans Charset1_ 69j0C17EB7C","font-size":"16px","fill":"#000000","fill-opacity":1,"children":[{"nodeType":"tspan","x":"0 12 22 31 39 43 49 57 61 70 80 88 92 101 107 115 119 123 133 148 157 164 168 176 185 195 199 208 218 226 230 239 245 253 257 271 280 286 295 305 315 319 323 331 335 344 354 364 368","y":39,"children":["Obesity Society, American Society Metabolic and "]}]},{"nodeType":"text","font-family":"Open Sans Charset1_ 69j0C17EB7C","font-size":"16px","fill":"#000000","fill-opacity":1,"children":[{"nodeType":"tspan","x":"0 10 19 26 30 39 45 52 56 64 68 77 87 94 103 112 119 127 131 135 145 160 169 176 180 188 197 207 211 223 227 236 246 255 261 270 278 282 292 300 308 318 326 330 339 345 349 359 369","y":61,"children":["Bariatric Surgery, American Diabetes Association"]}]},{"nodeType":"text","font-family":"Open Sans Charset1_ 69j0C17EB7C","font-size":"16px","fill":"#000000","fill-opacity":1,"children":[{"nodeType":"tspan","x":"0 9 17 27 36 44 48 58 63 67 75 85 92 101 110 117 125 129 133","y":105,"children":["Types o surgery: "]}]},{"nodeType":"text","font-family":"Arial Charset1_ 5p40cBeE6A9CC7C","font-size":"16px","fill":"#000000","fill-opacity":1,"children":[{"nodeType":"tspan","x":"0 6 12","y":127,"children":["•\\t"]}]},{"nodeType":"text","font-family":"Open Sans Charset1_ 69j0C17EB7C","font-size":"16px","fill":"#000000","fill-opacity":1,"children":[{"nodeType":"tspan","x":"12 21 31 35 45 53 59 68 78 82 91 95 104 113 121 127 134 138 146 150 160 169 179 189","y":127,"children":["adjustable gastric band"]}]},{"nodeType":"text","font-family":"Arial Charset1_ 5p40cBeE6A9CC7C","font-size":"16px","fill":"#000000","fill-opacity":1,"children":[{"nodeType":"tspan","x":"0 6 12","y":149,"children":["•\\t"]}]},{"nodeType":"text","font-family":"Open Sans Charset1_ 69j0C17EB7C","font-size":"16px","fill":"#000000","fill-opacity":1,"children":[{"nodeType":"tspan","x":"12 19 29 39 47 52 61 71 76 84 88 97 106 114 120 127 131 139 143 153 161 171 180 188 196","y":149,"children":["roux-en-y gastric bypass"]}]},{"nodeType":"text","font-family":"Arial Charset1_ 5p40cBeE6A9CC7C","font-size":"16px","fill":"#000000","fill-opacity":1,"children":[{"nodeType":"tspan","x":"0 6 12","y":171,"children":["•\\t"]}]},{"nodeType":"text","font-family":"Open Sans Charset1_ 69j0C17EB7C","font-size":"16px","fill":"#000000","fill-opacity":1,"children":[{"nodeType":"tspan","x":"12 20 29 36 42 46 54 63 67 71 79 83 92 101 109 118 122 131 140 148 154 161 170 178 184 194 209 217","y":171,"children":["vertical sleeve gastrectomy"]}]},{"nodeType":"text","font-family":"Arial Charset1_ 5p40cBeE6A9CC7C","font-size":"16px","fill":"#000000","fill-opacity":1,"children":[{"nodeType":"tspan","x":"0 6 12","y":193,"children":["•\\t"]}]},{"nodeType":"text","font-family":"Open Sans Charset1_ 69j0C17EB7C","font-size":"16px","fill":"#000000","fill-opacity":1,"children":[{"nodeType":"tspan","x":"12 22 26 30 34 44 54 63 73 81 88 97 106 112 116 124 128 138 142 150 159 166 174 178 188 198 202 214 218 224 234 238 247 251 261 271 281 291 300 310 319 323 327 335 347 351 357 365 375 379","y":193,"children":["biliopancreatic diversion with a duodenal switch "]}]},{"nodeType":"text","font-family":"Arial Charset1_ 5p40cBeE6A9CC7C","font-size":"16px","fill":"#000000","fill-opacity":1,"children":[{"nodeType":"tspan","x":"0 12","y":215,"children":["\\t"]}]},{"nodeType":"text","font-family":"Open Sans Charset1_ 69j0C17EB7C","font-size":"16px","fill":"#000000","fill-opacity":1,"children":[{"nodeType":"tspan","x":"0 4 14 24 28 36 45 51 60 70 74 78 83 87","y":237,"children":["Indicated i:"]}]},{"nodeType":"text","font-family":"Arial Charset1_ 5p40cBeE6A9CC7C","font-size":"16px","fill":"#000000","fill-opacity":1,"children":[{"nodeType":"tspan","x":"13 19 25","y":259,"children":["•\\t"]}]},{"nodeType":"text","font-family":"Open Sans Charset1_ 69j0C17EB7C","font-size":"16px","fill":"#000000","fill-opacity":1,"children":[{"nodeType":"tspan","x":"25 35 49 53 57 66 75 84 88 96 105 111 126","y":259,"children":["BMI ≥40 kg/m"]}]},{"nodeType":"text","font-family":"Open Sans Charset1_ 69j0C17EB7C","font-size":"9px","fill":"#000000","fill-opacity":1,"children":[{"nodeType":"tspan","x":"126 131","y":253,"children":["2"]}]},{"nodeType":"text","font-family":"Open Sans Charset1_ 69j0C17EB7C","font-size":"16px","fill":"#000000","fill-opacity":1,"children":[{"nodeType":"tspan","x":"131 135 139 149 156 160 170 184 188 192 201 210 219 223 231 240 246 261","y":259,"children":["  or BMI ≥35 kg/m"]}]},{"nodeType":"text","font-family":"Open Sans Charset1_ 69j0C17EB7C","font-size":"9px","fill":"#000000","fill-opacity":1,"children":[{"nodeType":"tspan","x":"261 266","y":253,"children":["2"]}]},{"nodeType":"text","font-family":"Open Sans Charset1_ 69j0C17EB7C","font-size":"16px","fill":"#000000","fill-opacity":1,"children":[{"nodeType":"tspan","x":"266 270 282 286 292 302 306","y":259,"children":[" with "]}]},{"nodeType":"text","font-family":"Open Sans Charset1_ 69j0C17EB7C","font-size":"16px","fill":"#000000","fill-opacity":1,"children":[{"nodeType":"tspan","x":"25 33 43 58 68 75 85 89 99 103 109 113 122 130","y":281,"children":["comorbidities"]}]},{"nodeType":"text","font-family":"Arial Charset1_ 5p40cBeE6A9CC7C","font-size":"16px","fill":"#000000","fill-opacity":1,"children":[{"nodeType":"tspan","x":"13 19 25","y":303,"children":["•\\t"]}]},{"nodeType":"text","font-family":"Open Sans Charset1_ 69j0C17EB7C","font-size":"16px","fill":"#000000","fill-opacity":1,"children":[{"nodeType":"tspan","x":"25 34 43 55 69 73 83 90 94 104 110 120 129 136 140 148 158 173 183 192 196 200 204 214 223 227 239 248 252 261 271 277 281 288 297 301 310 316 325 335 339","y":303,"children":["T2DM or other compelling weight related "]}]},{"nodeType":"text","font-family":"Open Sans Charset1_ 69j0C17EB7C","font-size":"16px","fill":"#000000","fill-opacity":1,"children":[{"nodeType":"tspan","x":"25 34 44 52 61 68 76 85 89 99 108 117 121 127 137 141 149 159 169 177 186 196 206 215 225 233 242 250 254 259 268 272 282 296 300 304 313 322 331 335 343 352 358 373","y":325,"children":["adverse health consequences -> BMI ≥30 kg/m"]}]},{"nodeType":"text","font-family":"Open Sans Charset1_ 69j0C17EB7C","font-size":"9px","fill":"#000000","fill-opacity":1,"children":[{"nodeType":"tspan","x":"373 378","y":319,"children":["2"]}]},{"nodeType":"text","font-family":"Open Sans Charset1_ 69j0C17EB7C","font-size":"16px","fill":"#000000","fill-opacity":1,"children":[{"nodeType":"tspan","x":"378 382 386","y":325,"children":["  "]}]},{"nodeType":"text","font-family":"Open Sans Charset1_ 69j0C17EB7C","font-size":"16px","fill":"#000000","fill-opacity":1,"children":[{"nodeType":"tspan","x":"25 30 40 47 51 60 69 73 82 86 94 103 109 124","y":347,"children":["(or 27.5 kg/m"]}]},{"nodeType":"text","font-family":"Open Sans Charset1_ 69j0C17EB7C","font-size":"9px","fill":"#000000","fill-opacity":1,"children":[{"nodeType":"tspan","x":"124 129","y":341,"children":["2"]}]},{"nodeType":"text","font-family":"Open Sans Charset1_ 69j0C17EB7C","font-size":"16px","fill":"#000000","fill-opacity":1,"children":[{"nodeType":"tspan","x":"129 133 137 147 151 161 169 173 182 192 196 206 221 230 237 241 249 258 268 272 276 286 296 300 308 312 322 332 341 345 353 358","y":347,"children":[" in Asian American individuals)"]}]},{"nodeType":"text","font-family":"Open SansItalic CItalicF8355639","font-size":"13px","fill":"#000000","fill-opacity":1,"children":[{"nodeType":"tspan","x":"68 76 82 86 93 96 104 107 118 124 127 130 136 140 143 150 153 156 159 168 171 178 186 192 196 202 208 211 217 224 229 235 238 245 252 259 266 269","y":384,"children":["Cefalu WT, et al, Diabetes care 2015 "]}]},{"nodeType":"text","font-family":"Open Sans Charset1_ 69j0C17EB7C","font-size":"13px","fill":"#000000","fill-opacity":1,"children":[{"nodeType":"tspan","x":"269 277 289 297 301 310 313 316","y":384,"children":["PMCID: "]}]},{"nodeType":"text","font-family":"Open Sans Charset1_ 69j0C17EB7C","font-size":"13px","fill":"#0000FF","fill-opacity":1,"children":[{"nodeType":"tspan","x":"316 324 336 344 351 358 365 372 379 386 393","y":384,"children":["PMC4831905"]}]},{"nodeType":"text","font-family":"Open Sans Charset1_ 69j0C17EB7C","font-size":"13px","fill":"#000000","fill-opacity":1,"children":[{"nodeType":"tspan","x":"41 49 58 66 69 76 84 87 95 102 105 108 116 123 129 132 135 144 147 154 162 169 174 181 187 190 198 205 210 217 220 223 230 237 244 251 254 263 273 277 280 283","y":402,"children":["ADA guidelines, Diabetes Care, 2017 DOI: "]}]},{"nodeType":"text","font-family":"Open Sans Charset1_ 69j0C17EB7C","font-size":"13px","fill":"#0000FF","fill-opacity":1,"children":[{"nodeType":"tspan","x":"283 290 297 300 307 314 321 328 333 341 347 354 361 365 372 379 386 393","y":402,"children":["10.2337/dc17-S003"]}]},{"nodeType":"text","font-family":"Open Sans Charset1_ 69j0C17EB7C","font-size":"13px","fill":"#000000","fill-opacity":1,"children":[{"nodeType":"tspan","x":"62 74 81 87 95 102 110 113 119 126 129 132 136 139 146 151 154 161 164 167 170 180 188 195 201 204 209 216 219 222 229 236 243 250 253 262 272 276 279 282","y":420,"children":["Mechanick JI et al, Obesity, 2013 DOI: "]}]},{"nodeType":"text","font-family":"Open Sans Charset1_ 69j0C17EB7C","font-size":"13px","fill":"#0000FF","fill-opacity":1,"children":[{"nodeType":"tspan","x":"282 289 296 299 306 313 320 327 332 340 348 355 358 365 372 379 386 393","y":420,"children":["10.1002/oby.20461"]}]},{"nodeType":"path","id":"path-1314","fill":"#0000FF","fill-opacity":1,"d":"M316,385 L344,385 344,386 316,386Z"},{"nodeType":"path","id":"path-1315","fill":"#0000FF","fill-opacity":1,"d":"M344,385 L393,385 393,386 344,386Z"},{"nodeType":"path","id":"path-1316","fill":"#0000FF","fill-opacity":1,"d":"M283,403 L328,403 328,404 283,404Z"},{"nodeType":"path","id":"path-1317","fill":"#0000FF","fill-opacity":1,"d":"M328,403 L333,403 333,404 328,404Z"},{"nodeType":"path","id":"path-1318","fill":"#0000FF","fill-opacity":1,"d":"M333,403 L347,403 347,404 333,404Z"},{"nodeType":"path","id":"path-1319","fill":"#0000FF","fill-opacity":1,"d":"M347,403 L361,403 361,404 347,404Z"},{"nodeType":"path","id":"path-1320","fill":"#0000FF","fill-opacity":1,"d":"M361,403 L365,403 365,404 361,404Z"},{"nodeType":"path","id":"path-1321","fill":"#0000FF","fill-opacity":1,"d":"M365,403 L372,403 372,404 365,404Z"},{"nodeType":"path","id":"path-1322","fill":"#0000FF","fill-opacity":1,"d":"M372,403 L393,403 393,404 372,404Z"},{"nodeType":"path","id":"path-1323","fill":"#0000FF","fill-opacity":1,"d":"M282,421 L296,421 296,422 282,422Z"},{"nodeType":"path","id":"path-1324","fill":"#0000FF","fill-opacity":1,"d":"M296,421 L299,421 299,422 296,422Z"},{"nodeType":"path","id":"path-1325","fill":"#0000FF","fill-opacity":1,"d":"M299,421 L327,421 327,422 299,422Z"},{"nodeType":"path","id":"path-1326","fill":"#0000FF","fill-opacity":1,"d":"M327,421 L332,421 332,422 327,422Z"},{"nodeType":"path","id":"path-1327","fill":"#0000FF","fill-opacity":1,"d":"M332,421 L355,421 355,422 332,422Z"},{"nodeType":"path","id":"path-1328","fill":"#0000FF","fill-opacity":1,"d":"M355,421 L358,421 358,422 355,422Z"},{"nodeType":"path","id":"path-1329","fill":"#0000FF","fill-opacity":1,"d":"M358,421 L393,421 393,422 358,422Z"}]},"commandset-116":{"nodeType":"g","children":[{"nodeType":"text","font-family":"Open Sans Charset1_ 69j0C17EB7C","font-size":"19px","fill":"#000000","fill-opacity":1,"children":[{"nodeType":"tspan","x":"0 11 24 35 44 51 60 65 76 88 100 105 117 122 131 141 150","y":18.5,"children":["Eects and Risks"]}]}]},"commandset-117":{"nodeType":"g","children":[{"nodeType":"path","id":"path-1333","fill":"#FFFFFF","fill-opacity":1,"d":"M0,0 L427,0 427,111 0,111Z"}]},"commandset-118":{"nodeType":"g","children":[{"nodeType":"image","transform":[{"type":"scale","args":[0.5,0.498]}],"id":"image-1336","data-original-image":"01","x":0,"y":0,"opacity":1}]},"commandset-119":{"nodeType":"g","children":[{"nodeType":"text","font-family":"Open Sans Charset1_ 69j0C17EB7C","font-size":"16px","fill":"#000000","fill-opacity":1,"children":[{"nodeType":"tspan","x":"0 9 24 33 37 46 56 62 66 70 80 88 96 100 107 116 121 130 137 145 149 155 165 169 179 188 195 203 212 222 228 237 246 255 259 264 271 281 296 300 306 316 322 331 335 339 351 360 364 373 383 389 393","y":17,"children":["*Weight loss reers to percentage rom total weight."]}]},{"nodeType":"text","font-family":"Open Sans Charset1_ 69j0C17EB7C","font-size":"16px","fill":"#000000","fill-opacity":1,"children":[{"nodeType":"tspan","x":"0 10 19 26 30 39 45 52 56 64 68 76 86 93 102 111 118 126 130 140 149 157 164 173 182 190 199 207 211 220 224 228 232 240 249 259 267 276 280 295 305 312 318 327 331 335 341 349 353 357 361","y":61,"children":["Bariatric surgery decreases all cause mortality!!!"]}]},{"nodeType":"text","font-family":"Symbol Charset1_ 5ePjQV39942880","font-size":"16px","fill":"#000000","fill-opacity":1,"children":[{"nodeType":"tspan","x":"0 30","y":83,"children":["\\t"]}]},{"nodeType":"text","font-family":"Open SansBold CharsBoldD1A978D6","font-size":"16px","fill":"#000000","fill-opacity":1,"children":[{"nodeType":"tspan","x":"0 9 18 30 45 49 57 67 76 84 89 100 108 116","y":105,"children":["T2DM specics"]}]},{"nodeType":"text","font-family":"Symbol Charset1_ 5ePjQV39942880","font-size":"16px","fill":"#000000","fill-opacity":1,"children":[{"nodeType":"tspan","x":"48 56 78","y":127,"children":["·\\t"]}]},{"nodeType":"text","font-family":"Open Sans Charset1_ 69j0C17EB7C","font-size":"16px","fill":"#000000","fill-opacity":1,"children":[{"nodeType":"tspan","x":"78 88 97 112 116 124 132 136 146 156 160 167 176 182 191 195 204 213 226 230 245 255 262 271 275 281 291 300 310 314 318 328 332 342 350 360 369 373 377","y":127,"children":["Remission rate 56% more than in usual "]}]},{"nodeType":"text","font-family":"Open Sans Charset1_ 69j0C17EB7C","font-size":"16px","fill":"#000000","fill-opacity":1,"children":[{"nodeType":"tspan","x":"78 86 95 102 111 115 124 129 135 144 151 155 164 168 176 185 194 201 209 213","y":149,"children":["care ater 2 years "]}]},{"nodeType":"text","font-family":"Symbol Charset1_ 5ePjQV39942880","font-size":"16px","fill":"#000000","fill-opacity":1,"children":[{"nodeType":"tspan","x":"48 56 78","y":171,"children":["·\\t"]}]},{"nodeType":"text","font-family":"Open Sans Charset1_ 69j0C17EB7C","font-size":"16px","fill":"#000000","fill-opacity":1,"children":[{"nodeType":"tspan","x":"78 90 100 104 114 118 129 138 145 154 164 172 181 185 190 197 207 222 226 232 240 250 259 263 273 278 282 290 300 307 316 325 332 340 344 348 358 368 374 378","y":171,"children":["No dierence rom type o surgery, but "]}]},{"nodeType":"text","font-family":"Open Sans Charset1_ 69j0C17EB7C","font-size":"16px","fill":"#000000","fill-opacity":1,"children":[{"nodeType":"tspan","x":"78 83 90 100 115 119 128 143 153 163 173 179 183 193 198 202 214 223 227 236 246 252 256 260 270 278 286","y":193,"children":["rom amount o weight loss"]}]},{"nodeType":"text","font-family":"Open Sans Charset1_ 69j0C17EB7C","font-size":"13px","fill":"#000000","fill-opacity":1,"children":[{"nodeType":"tspan","x":"58 65 68 76 82 87 92 100 112 115 122 125 132 137 140 147 150 153 156 166 173 176 188 191 194 201 208 215 222 225 234 244 248 251 254","y":234,"children":["Sjostrom L et al, NEJM, 2007 DOI: "]}]},{"nodeType":"text","font-family":"Open Sans Charset1_ 69j0C17EB7C","font-size":"13px","fill":"#0000FF","fill-opacity":1,"children":[{"nodeType":"tspan","x":"254 261 268 271 278 285 292 299 304 314 321 324 336 344 351 358 365 372 379 386 393","y":234,"children":["10.1056/NEJMoa066254"]}]},{"nodeType":"text","font-family":"Open Sans Charset1_ 69j0C17EB7C","font-size":"13px","fill":"#000000","fill-opacity":1,"children":[{"nodeType":"tspan","x":"32 42 49 56 68 74 82 89 92 100 103 110 118 121 128 133 136 143 146 149 152 162 169 172 184 187 190 197 204 211 218 221 230 240 244 247 250","y":252,"children":["Heymseld SB et al, NEJM, 2017 DOI: "]}]},{"nodeType":"text","font-family":"Open Sans Charset1_ 69j0C17EB7C","font-size":"13px","fill":"#0000FF","fill-opacity":1,"children":[{"nodeType":"tspan","x":"250 257 264 267 274 281 288 295 300 310 317 320 332 337 344 351 358 365 372 379 386 393","y":252,"children":["10.1056/NEJMra1514009"]}]},{"nodeType":"text","font-family":"Open Sans Charset1_ 69j0C17EB7C","font-size":"13px","fill":"#000000","fill-opacity":1,"children":[{"nodeType":"tspan","x":"57 64 67 75 81 86 91 99 111 114 121 124 131 136 139 146 149 152 155 158 166 178 186 189 192 199 206 213 220 223 232 242 246 249 252","y":270,"children":["Sjostrom L et al, JAMA, 2014 DOI: "]}]},{"nodeType":"text","font-family":"Open Sans Charset1_ 69j0C17EB7C","font-size":"13px","fill":"#0000FF","fill-opacity":1,"children":[{"nodeType":"tspan","x":"252 259 266 269 276 283 290 297 302 305 312 324 331 334 341 348 355 362 365 372 379 386 393","y":270,"children":["10.1001/jama.2014.5988"]}]},{"nodeType":"text","font-family":"Open Sans Charset1_ 69j0C17EB7C","font-size":"13px","fill":"#000000","fill-opacity":1,"children":[{"nodeType":"tspan","x":"43 50 53 61 69 77 80 92 95 103 106 113 118 121 128 131 134 137 146 149 156 164 171 176 183 189 192 198 205 210 217 220 223 230 237 244 251 254 263 273 277 280 283","y":288,"children":["Sjoholm K et al, Diabetes care, 2016 DOI: "]}]},{"nodeType":"text","font-family":"Open Sans Charset1_ 69j0C17EB7C","font-size":"13px","fill":"#0000FF","fill-opacity":1,"children":[{"nodeType":"tspan","x":"283 290 297 300 307 314 321 328 333 341 347 354 361 365 372 379 386 393","y":288,"children":["10.2337/dc15-1407"]}]},{"nodeType":"path","id":"path-1356","fill":"#0000FF","fill-opacity":1,"d":"M254,235 L299,235 299,236 254,236Z"},{"nodeType":"path","id":"path-1357","fill":"#0000FF","fill-opacity":1,"d":"M299,235 L304,235 304,236 299,236Z"},{"nodeType":"path","id":"path-1358","fill":"#0000FF","fill-opacity":1,"d":"M304,235 L351,235 351,236 304,236Z"},{"nodeType":"path","id":"path-1359","fill":"#0000FF","fill-opacity":1,"d":"M351,235 L393,235 393,236 351,236Z"},{"nodeType":"path","id":"path-1360","fill":"#0000FF","fill-opacity":1,"d":"M250,253 L295,253 295,254 250,254Z"},{"nodeType":"path","id":"path-1361","fill":"#0000FF","fill-opacity":1,"d":"M295,253 L300,253 300,254 295,254Z"},{"nodeType":"path","id":"path-1362","fill":"#0000FF","fill-opacity":1,"d":"M300,253 L344,253 344,254 300,254Z"},{"nodeType":"path","id":"path-1363","fill":"#0000FF","fill-opacity":1,"d":"M344,253 L393,253 393,254 344,254Z"},{"nodeType":"path","id":"path-1364","fill":"#0000FF","fill-opacity":1,"d":"M252,271 L297,271 297,272 252,272Z"},{"nodeType":"path","id":"path-1365","fill":"#0000FF","fill-opacity":1,"d":"M297,271 L302,271 302,272 297,272Z"},{"nodeType":"path","id":"path-1366","fill":"#0000FF","fill-opacity":1,"d":"M302,271 L331,271 331,272 302,272Z"},{"nodeType":"path","id":"path-1367","fill":"#0000FF","fill-opacity":1,"d":"M331,271 L334,271 334,272 331,272Z"},{"nodeType":"path","id":"path-1368","fill":"#0000FF","fill-opacity":1,"d":"M334,271 L393,271 393,272 334,272Z"},{"nodeType":"path","id":"path-1369","fill":"#0000FF","fill-opacity":1,"d":"M283,289 L297,289 297,290 283,290Z"},{"nodeType":"path","id":"path-1370","fill":"#0000FF","fill-opacity":1,"d":"M297,289 L300,289 300,290 297,290Z"},{"nodeType":"path","id":"path-1371","fill":"#0000FF","fill-opacity":1,"d":"M300,289 L328,289 328,290 300,290Z"},{"nodeType":"path","id":"path-1372","fill":"#0000FF","fill-opacity":1,"d":"M328,289 L333,289 333,290 328,290Z"},{"nodeType":"path","id":"path-1373","fill":"#0000FF","fill-opacity":1,"d":"M333,289 L347,289 347,290 333,290Z"},{"nodeType":"path","id":"path-1374","fill":"#0000FF","fill-opacity":1,"d":"M347,289 L361,289 361,290 347,290Z"},{"nodeType":"path","id":"path-1375","fill":"#0000FF","fill-opacity":1,"d":"M361,289 L365,289 365,290 361,290Z"},{"nodeType":"path","id":"path-1376","fill":"#0000FF","fill-opacity":1,"d":"M365,289 L393,289 393,290 365,290Z"}]},"commandset-120":{"nodeType":"g","children":[{"nodeType":"text","font-family":"Open Sans Charset1_ 69j0C17EB7C","font-size":"19px","fill":"#000000","fill-opacity":1,"children":[{"nodeType":"tspan","x":"0 12 23 28 39 44 55 61 66 73 85 96 101 113 121 126 144 155 163 173 178 187 198 206 217 222 234 246 256 265 270 279 284 295 307","y":18.5,"children":["Role o the primary care physician"]}]}]},"commandset-121":{"nodeType":"g","children":[{"nodeType":"text","font-family":"Open Sans Charset1_ 69j0C17EB7C","font-size":"16px","fill":"#000000","fill-opacity":1,"children":[{"nodeType":"tspan","x":"0 9 13 24","y":17,"children":["1. "]}]},{"nodeType":"text","font-family":"Open SansBold CharsBoldD1A978D6","font-size":"16px","fill":"#000000","fill-opacity":1,"children":[{"nodeType":"tspan","x":"24 33 42 52 57 68 78 85 94 98 108 119 129 133 140 149 155 164 171 175","y":17,"children":["evaluate and reer "]}]},{"nodeType":"text","font-family":"Open Sans Charset1_ 69j0C17EB7C","font-size":"16px","fill":"#000000","fill-opacity":1,"children":[{"nodeType":"tspan","x":"175 181 191 195 205 214 221 225 234 240 247 251 259 263 271 281 288 297 306 313 321 325 329 334 338","y":17,"children":["to bariatric surgery i "]}]},{"nodeType":"text","font-family":"Open Sans Charset1_ 69j0C17EB7C","font-size":"16px","fill":"#000000","fill-opacity":1,"children":[{"nodeType":"tspan","x":"24 28 38 48 52 60 69 75 84 94","y":39,"children":["indicated"]}]},{"nodeType":"text","font-family":"Open Sans Charset1_ 69j0C17EB7C","font-size":"16px","fill":"#000000","fill-opacity":1,"children":[{"nodeType":"tspan","x":"24 33 41 49 53 63 71 75 85 95 99 107 114 118 124 133 140 144 153 157 161 171 181 189 199 209 215 222 232 236 240 249 259 263 271 280 288 297 304 313 317","y":61,"children":["Exclusion criteria: uncontrolled severe "]}]},{"nodeType":"text","font-family":"Open Sans Charset1_ 69j0C17EB7C","font-size":"16px","fill":"#000000","fill-opacity":1,"children":[{"nodeType":"tspan","x":"24 34 42 50 58 68 72 81 87 94 98 106 110 114 118 122 132 141 149 157 161 165 173 183 190 197 206 216 222 226 236 243 253 262 266 276 283 287 296 300 308 318 328 338 342 346","y":83,"children":["psychiatric illness, current drug or alcohol "]}]},{"nodeType":"text","font-family":"Open Sans Charset1_ 69j0C17EB7C","font-size":"16px","fill":"#000000","fill-opacity":1,"children":[{"nodeType":"tspan","x":"24 33 43 53 61 70 74 78 85 94 102 111 118 126 130 140 144 153 157 165 175 185 195 199 205 209 219 229 233 239 249 258 264 268 276 285 295 303 312 320 324 334 344 353 361 365 371 379 383 387","y":105,"children":["abuse, reversible condition that causes obesity, "]}]},{"nodeType":"text","font-family":"Open Sans Charset1_ 69j0C17EB7C","font-size":"16px","fill":"#000000","fill-opacity":1,"children":[{"nodeType":"tspan","x":"24 32 41 49 58 65 74 78 86 95 102 112 116 126 136 146 150 165 175 185 194 201 209 213 220 224 232 240 244","y":127,"children":["severe cardiopulmonary risk "]}]},{"nodeType":"text","font-family":"Open Sans Charset1_ 69j0C17EB7C","font-size":"16px","fill":"#000000","fill-opacity":1,"children":[{"nodeType":"tspan","x":"0 9 13 24","y":149,"children":["2. "]}]},{"nodeType":"text","font-family":"Open SansBold CharsBoldD1A978D6","font-size":"16px","fill":"#000000","fill-opacity":1,"children":[{"nodeType":"tspan","x":"24 34 39 47 55 66 74 82","y":149,"children":["discuss"]}]},{"nodeType":"text","font-family":"Open Sans Charset1_ 69j0C17EB7C","font-size":"16px","fill":"#000000","fill-opacity":1,"children":[{"nodeType":"tspan","x":"82 86 93 97 105 113 121 125 133 141 145 149 159 168 178 187 196 202 210 214","y":149,"children":[" risks vs. benets "]}]},{"nodeType":"text","font-family":"Open Sans Charset1_ 69j0C17EB7C","font-size":"16px","fill":"#000000","fill-opacity":1,"children":[{"nodeType":"tspan","x":"0 9 13 24","y":171,"children":["3. "]}]},{"nodeType":"text","font-family":"Open SansBold CharsBoldD1A978D6","font-size":"16px","fill":"#000000","fill-opacity":1,"children":[{"nodeType":"tspan","x":"24 34 41 50 55 65 75 84 91 101 108 113 122 131 135 144 153 163 168 179 189 196 201 211 222 226","y":171,"children":["pre-operative evaluation "]}]},{"nodeType":"text","font-family":"Open Sans Charset1_ 69j0C17EB7C","font-size":"16px","fill":"#000000","fill-opacity":1,"children":[{"nodeType":"tspan","x":"226 235 245 255 259 263 267 272 281 289 295 303 307 316 320","y":171,"children":["and liestyle "]}]},{"nodeType":"text","font-family":"Open Sans Charset1_ 69j0C17EB7C","font-size":"16px","fill":"#000000","fill-opacity":1,"children":[{"nodeType":"tspan","x":"24 39 48 58 67 76 85 100 109 119 125","y":193,"children":["management"]}]},{"nodeType":"text","font-family":"Open Sans Charset1_ 69j0C17EB7C","font-size":"16px","fill":"#000000","fill-opacity":1,"children":[{"nodeType":"tspan","x":"24 34 43 53 61 70 77 81 89 97 104 113 122 132 136 146 155 159 163 171 181 196 206 210 219 225 234 238 250 262 272 276 280 284 293 303 311 315 319 329 339 345 352 356 362 366 376 386 392 396","y":215,"children":["Cancer screening, complete H&P, labs, nutrition/ "]}]},{"nodeType":"text","font-family":"Open Sans Charset1_ 69j0C17EB7C","font-size":"16px","fill":"#000000","fill-opacity":1,"children":[{"nodeType":"tspan","x":"24 34 42 50 58 68 78 82 92 101 105 113 122 126 132 136 146 155 165 174 182 186 196 203 207 216 224 233 237 247 256 262 266 276 286 290 294 300 310 320 329 337 345 355 359","y":237,"children":["psychological/ behavior evaluation, tobacco "]}]},{"nodeType":"text","font-family":"Open Sans Charset1_ 69j0C17EB7C","font-size":"16px","fill":"#000000","fill-opacity":1,"children":[{"nodeType":"tspan","x":"24 32 41 49 57 66 72 76 86 96 100 106 116 123 132 141 151 160 170 178 186 190 198 208 218 228 236 245 249 253 263 272 276","y":259,"children":["cessation /pregnancy counseling "]}]},{"nodeType":"text","font-family":"Open Sans Charset1_ 69j0C17EB7C","font-size":"16px","fill":"#000000","fill-opacity":1,"children":[{"nodeType":"tspan","x":"0 9 13 24 39 48 58 67 76 85 89 95 105 114 118 128 137 143 147 156 166 172 176","y":281,"children":["4. manage the patient "]}]},{"nodeType":"text","font-family":"Open SansBold CharsBoldD1A978D6","font-size":"16px","fill":"#000000","fill-opacity":1,"children":[{"nodeType":"tspan","x":"176 186 192 199 208 215 219 226 237 246 250 258 269 276 285 294 301 310","y":281,"children":["ater the surgery"]}]},{"nodeType":"text","font-family":"Open Sans Charset1_ 69j0C17EB7C","font-size":"16px","fill":"#000000","fill-opacity":1,"children":[{"nodeType":"tspan","x":"24 29 38 48 52 62 70 76 80 95 104 114 122 126 135 143 147 157 166 175 185 194 204 208 212 224 233 242 252 256 265 271 275 284 288 296 305 314 321 329 333 337 341 350 360 368 372 376","y":303,"children":["-adjust meds as needed, DEXA at 2 years, labs, "]}]},{"nodeType":"text","font-family":"Open Sans Charset1_ 69j0C17EB7C","font-size":"16px","fill":"#000000","fill-opacity":1,"children":[{"nodeType":"tspan","x":"24 39 49 59 63 69 79 86 90 99 109 119 128 135 144 154 162 171 175 181 191 195 205 209 218 224 233 240 248 254 264 273 283 292 300 304 314 321 327 337 347 355 363 367 375 384 388 392","y":325,"children":["monitor adherence to dietary/behavior/physical "]}]},{"nodeType":"text","font-family":"Open Sans Charset1_ 69j0C17EB7C","font-size":"16px","fill":"#000000","fill-opacity":1,"children":[{"nodeType":"tspan","x":"24 33 41 47 51 59 63 69 77 81 87 97 106 113 122 132 140","y":347,"children":["activity therapy"]}]},{"nodeType":"text","font-family":"Open Sans Charset1_ 69j0C17EB7C","font-size":"16px","fill":"#000000","fill-opacity":1,"children":[{"nodeType":"tspan","x":"24 29 33 41 51 61 71 75 84 99 108 118 124 133 139 143 153 163 167 171 179 188 192 200 204 214 229 233 237 241 248 258 268 272 276 291 301 305 311 315 323 327 333 342 357 361 371 375","y":369,"children":["- supplementation: calcium, iron, multivitamin "]}]},{"nodeType":"text","font-family":"Open Sans Charset1_ 69j0C17EB7C","font-size":"16px","fill":"#000000","fill-opacity":1,"children":[{"nodeType":"tspan","x":"24 36 40 46 56 60 75 79 89 98 105 114 118 126 130 134 142 146 152 162 171 180 184 188 196 200 206 218 227 231","y":391,"children":["with minerals, vitB12, vitD3 "]}]},{"nodeType":"text","font-family":"Tw Cen MT Charset1_ 6WT6F45A0CD","font-size":"13px","fill":"#002060","fill-opacity":1,"children":[{"nodeType":"tspan","x":"72 82 89 94 100 107 113 116 121 127 131 136 139 143 150 153 157 164 167 170 174 184 191 198 202 205 208 215 218 222 229 236 243 250 254 262 272 275 278 282","y":430,"children":["Mechanick JI et al, Obesity, 2013 DOI: "]}]},{"nodeType":"text","font-family":"Tw Cen MT Charset1_ 6WT6F45A0CD","font-size":"13px","fill":"#0000FF","fill-opacity":1,"children":[{"nodeType":"tspan","x":"282 289 296 299 306 313 320 327 334 341 348 355 358 365 372 379 386 393","y":430,"children":["10.1002/oby.20461"]}]},{"nodeType":"text","font-family":"Tw Cen MT Charset1_ 6WT6F45A0CD","font-size":"13px","fill":"#002060","fill-opacity":1,"children":[{"nodeType":"tspan","x":"191 198 203 209 213 220 227 234 241 245 249 256 260 267 270 274 281 284 287 291 299 308 312 318 325 334 338 345 351 358 361 365 372 379 386 393 397","y":445,"children":["Schroeder R et al, Am Fam Phy, 2016 "]}]},{"nodeType":"text","font-family":"Tw Cen MT Charset1_ 6WT6F45A0CD","font-size":"13px","fill":"#0000FF","fill-opacity":1,"children":[{"nodeType":"tspan","x":"134 140 143 146 153 156 163 170 179 188 197 200 207 214 218 225 228 235 239 246 253 260 264 271 278 285 292 299 306 313 320 327 334 341 348 355 362 369 372 378 381 390 393 397","y":460,"children":["http://www.aafp.org/afp/2016/0101/p31.html "]}]},{"nodeType":"path","id":"path-1409","fill":"#0000FF","fill-opacity":1,"d":"M282,431 L327,431 327,432 282,432Z"},{"nodeType":"path","id":"path-1410","fill":"#0000FF","fill-opacity":1,"d":"M327,431 L334,431 334,432 327,432Z"},{"nodeType":"path","id":"path-1411","fill":"#0000FF","fill-opacity":1,"d":"M334,431 L355,431 355,432 334,432Z"},{"nodeType":"path","id":"path-1412","fill":"#0000FF","fill-opacity":1,"d":"M355,431 L358,431 358,432 355,432Z"},{"nodeType":"path","id":"path-1413","fill":"#0000FF","fill-opacity":1,"d":"M358,431 L393,431 393,432 358,432Z"},{"nodeType":"path","id":"path-1414","fill":"#0000FF","fill-opacity":1,"d":"M134,461 L153,461 153,462 134,462Z"},{"nodeType":"path","id":"path-1415","fill":"#0000FF","fill-opacity":1,"d":"M153,461 L170,461 170,462 153,462Z"},{"nodeType":"path","id":"path-1416","fill":"#0000FF","fill-opacity":1,"d":"M170,461 L197,461 197,462 170,462Z"},{"nodeType":"path","id":"path-1417","fill":"#0000FF","fill-opacity":1,"d":"M197,461 L200,461 200,462 197,462Z"},{"nodeType":"path","id":"path-1418","fill":"#0000FF","fill-opacity":1,"d":"M200,461 L225,461 225,462 200,462Z"},{"nodeType":"path","id":"path-1419","fill":"#0000FF","fill-opacity":1,"d":"M225,461 L228,461 228,462 225,462Z"},{"nodeType":"path","id":"path-1420","fill":"#0000FF","fill-opacity":1,"d":"M228,461 L246,461 246,462 228,462Z"},{"nodeType":"path","id":"path-1421","fill":"#0000FF","fill-opacity":1,"d":"M246,461 L253,461 253,462 246,462Z"},{"nodeType":"path","id":"path-1422","fill":"#0000FF","fill-opacity":1,"d":"M253,461 L271,461 271,462 253,462Z"},{"nodeType":"path","id":"path-1423","fill":"#0000FF","fill-opacity":1,"d":"M271,461 L278,461 278,462 271,462Z"},{"nodeType":"path","id":"path-1424","fill":"#0000FF","fill-opacity":1,"d":"M278,461 L306,461 306,462 278,462Z"},{"nodeType":"path","id":"path-1425","fill":"#0000FF","fill-opacity":1,"d":"M306,461 L313,461 313,462 306,462Z"},{"nodeType":"path","id":"path-1426","fill":"#0000FF","fill-opacity":1,"d":"M313,461 L341,461 341,462 313,462Z"},{"nodeType":"path","id":"path-1427","fill":"#0000FF","fill-opacity":1,"d":"M341,461 L348,461 348,462 341,462Z"},{"nodeType":"path","id":"path-1428","fill":"#0000FF","fill-opacity":1,"d":"M348,461 L355,461 355,462 348,462Z"},{"nodeType":"path","id":"path-1429","fill":"#0000FF","fill-opacity":1,"d":"M355,461 L369,461 369,462 355,462Z"},{"nodeType":"path","id":"path-1430","fill":"#0000FF","fill-opacity":1,"d":"M369,461 L372,461 372,462 369,462Z"},{"nodeType":"path","id":"path-1431","fill":"#0000FF","fill-opacity":1,"d":"M372,461 L393,461 393,462 372,462Z"},{"nodeType":"path","id":"path-1432","fill":"#0000FF","fill-opacity":1,"d":"M393,461 L397,461 397,462 393,462Z"}]},"commandset-122":{"nodeType":"g","children":[{"nodeType":"defs","children":[{"nodeType":"linearGradient","gradientTransform":[{"type":"rotate","args":[90,0.5,0.5]}],"id":"gradient-fill-1434","children":[{"nodeType":"stop","offset":"0%","stop-color":"#99C6F3","stop-opacity":1},{"nodeType":"stop","offset":"0%","stop-color":"#99C6F3","stop-opacity":1},{"nodeType":"stop","offset":"100%","stop-color":"#BBD9F7","stop-opacity":1},{"nodeType":"stop","offset":"100%","stop-color":"#BBD9F7","stop-opacity":1}]},{"nodeType":"filter","id":"filter-1436","children":[{"nodeType":"feGaussianBlur","stdDeviation":[14,14]},{"nodeType":"feOffset"},{"nodeType":"feComposite","in2":"SourceAlpha","result":"shadowDiff","operator":"arithmetic","k2":-1,"k3":1},{"nodeType":"feFlood","result":"floodOut","flood-color":"#55A1ED","flood-opacity":0.09},{"nodeType":"feComposite","in2":"shadowDiff","operator":"in"},{"nodeType":"feComposite","in2":"SourceGraphic","operator":"over"}],"filterUnits":"userSpaceOnUse","x":-90,"y":-90,"width":900,"height":720}]},{"nodeType":"g","id":"pathwrap-122","children":[{"nodeType":"path","id":"path-1434","fill":"url(#gradient-fill-1434)","d":"M0,0 L720,0 720,540 0,540Z"}],"className":"uneventable"},{"nodeType":"use","xlink:href":"#pathwrap-122","filter":"url(#filter-1436)","data-adornment-type":"inner-shadow","data-angle":90,"data-distance":0,"data-width":720,"data-height":540,"data-scale":1}]},"commandset-123":{"nodeType":"g","children":[{"nodeType":"path","id":"path-1437","fill":"#FFFFFF","fill-opacity":1,"stroke":"#5FA6EE","stroke-opacity":1,"stroke-width":1,"stroke-linecap":"round","stroke-linejoin":"miter","d":"M-0.0000001,5.000003 C-0.00000177724189,2.23858 2.238572,0.00000261647483 4.99999475,-0.0000003 L4.99999475,-0.0000003 L10,0 677,0 681.999939,0.0000003 C684.7614,-0.00000459308148 686.999939,2.238568 686.999939,4.999998 C686.999939,4.999999 686.999939,5.00000048 686.999939,5.00000143 L686.999939,5.00000143 L687,10 687,498 686.999939,502.999969 C686.999939,505.7614 684.7614,507.999969 682,507.999969 L682,507.999969 L677,508 10,508 5.00000143,507.999969 C2.23857832,508 0.00000162561639,505.7614 0.0000003,503 L0.0000003,503 L0,498 0,10Z"}]},"commandset-124":{"nodeType":"g","children":[{"nodeType":"text","font-family":"Open SansBold CharsBoldD1A978D6","font-size":"19px","fill":"#FFFFFF","fill-opacity":1,"children":[{"nodeType":"tspan","x":"0 15 27 43 48 56 68 73 92 103 115 126 137 148 153 165 177 188 197 203 211 222 227 233 245 250 261 266 277 288 293 312 318 330 342 350 361 366 378 390 398 410 421 429 435 446 458 466 471 482 488 497 503 511","y":27,"children":["How to manage obesity in a 15 minute outpatient visit"]}]}]},"commandset-125":{"nodeType":"g","children":[{"nodeType":"defs","children":[{"nodeType":"linearGradient","gradientTransform":[{"type":"translate","args":[0,0]},{"type":"translate","args":[3.808728590229978e-8,8.168848239906073e-9]},{"type":"scale","args":[1.0294,1.0023]},{"type":"rotate","args":[90,0.5,0.5]}],"id":"gradient-fill-1441","children":[{"nodeType":"stop","offset":"0%","stop-color":"#2DCB42","stop-opacity":1},{"nodeType":"stop","offset":"0%","stop-color":"#2DCB42","stop-opacity":1},{"nodeType":"stop","offset":"100%","stop-color":"#1EB12C","stop-opacity":1},{"nodeType":"stop","offset":"100%","stop-color":"#1EB12C","stop-opacity":1}]},{"nodeType":"filter","id":"filter-1443","children":[{"nodeType":"feGaussianBlur","stdDeviation":[0,0]},{"nodeType":"feOffset"},{"nodeType":"feComposite","in2":"SourceAlpha","result":"shadowDiff","operator":"arithmetic","k2":-1,"k3":1},{"nodeType":"feFlood","result":"floodOut","flood-color":"#FFFFFF","flood-opacity":0.35},{"nodeType":"feComposite","in2":"shadowDiff","operator":"in"},{"nodeType":"feComposite","in2":"SourceGraphic","operator":"over"}],"filterUnits":"userSpaceOnUse","x":0,"y":0,"width":33.9999962,"height":436.999969}]},{"nodeType":"g","id":"shape-1441","children":[{"nodeType":"path","id":"path-1441","fill":"url(#gradient-fill-1441)","d":"M-0.0000000,4.00000238 C-0.00000129496777,1.79086411 1.79085767,0.00000224314567 3.999996,-0.0000000 L3.999996,-0.0000000 L8,0 26,0 29.9999924,0.0000003 C32.20913,-0.00000356978671 33.9999962,1.79085457 33.9999962,3.99999881 C33.9999962,3.99999952 33.9999962,4 33.9999962,4.000001 L33.9999962,4.000001 L34,8 34,429 33.9999962,432.999969 C33.9999962,435.209137 32.209137,436.999969 30,436.999969 L30,436.999969 L26,437 8,437 4.00000143,436.999969 C1.7908628,437 0.00000140517136,435.209137 0.0000003,433 L0.0000003,433 L0,429 0,8Z"}]},{"nodeType":"g","id":"shape-1442","children":[{"nodeType":"path","id":"path-1442","fill":"none","stroke":"#1E992D","stroke-opacity":1,"stroke-width":1,"stroke-linecap":"round","stroke-linejoin":"miter","d":"M-0.0000000,4.00000238 C-0.00000129496777,1.79086411 1.79085767,0.00000224314567 3.999996,-0.0000000 L3.999996,-0.0000000 L8,0 26,0 29.9999924,0.0000003 C32.20913,-0.00000356978671 33.9999962,1.79085457 33.9999962,3.99999881 C33.9999962,3.99999952 33.9999962,4 33.9999962,4.000001 L33.9999962,4.000001 L34,8 34,429 33.9999962,432.999969 C33.9999962,435.209137 32.209137,436.999969 30,436.999969 L30,436.999969 L26,437 8,437 4.00000143,436.999969 C1.7908628,437 0.00000140517136,435.209137 0.0000003,433 L0.0000003,433 L0,429 0,8Z"}],"className":"uneventable"},{"nodeType":"use","xlink:href":"#shape-1442","filter":"url(#filter-1443)","data-adornment-type":"inner-shadow","data-angle":90,"data-distance":2,"data-width":33.9999962,"data-height":436.999969,"data-scale":1},{"nodeType":"g","id":"shape-1444","children":[{"nodeType":"use","transform":[{"type":"rotate","args":[270]}],"id":"text-1445","data-reference-type":"text","data-reference-id":"01","data-shadow":false,"data-rotation":270,"x":0,"y":443}],"className":"uneventable"}],"className":"eventable"},"commandset-126":{"nodeType":"g","children":[{"nodeType":"text","font-family":"Open Sans Charset1_ 69j0C17EB7C","font-size":"16px","fill":"#FFFFFF","fill-opacity":1,"children":[{"nodeType":"tspan","x":"351 363 373 377 387 396 400 404 414 423 431","y":22,"children":["Guidelines"]}]}]},"commandset-127":{"nodeType":"g","children":[{"nodeType":"text","font-family":"Open Sans Charset1_ 69j0C17EB7C","font-size":"16px","fill":"#FFFFFF","fill-opacity":1,"children":[{"nodeType":"tspan","x":"327 336 346 354 358 367 377 387 394 404 413 421 431","y":22,"children":["5As approach"]}]}]},"commandset-128":{"nodeType":"g","children":[{"nodeType":"text","font-family":"Open Sans Charset1_ 69j0C17EB7C","font-size":"16px","fill":"#FFFFFF","fill-opacity":1,"children":[{"nodeType":"tspan","x":"241 255 265 271 275 283 292 298 302 312 322 331 335 339 343 353 359 368 375 383 387 396 408 412 422 431","y":22,"children":["Motivational Interviewing"]}]}]},"commandset-129":{"nodeType":"g","children":[{"nodeType":"text","font-family":"Open Sans Charset1_ 69j0C17EB7C","font-size":"16px","fill":"#FFFFFF","fill-opacity":1,"children":[{"nodeType":"tspan","x":"264 273 287 297 307 316 325 335 339 351 361 370 374 378 387 396 402 408 412 422 431","y":22,"children":["SMARTER Goal Setting"]}]}]},"commandset-130":{"nodeType":"g","children":[{"nodeType":"text","font-family":"Open Sans Charset1_ 69j0C17EB7C","font-size":"16px","fill":"#FFFFFF","fill-opacity":1,"children":[{"nodeType":"tspan","x":"155 167 177 182 186 190 200 209 213 218 225 234 243 247 253 263 273 277 285 289 294 304 311 315 319 323 328 337 345 351 359 363 372 376 384 394 403 413 422 431","y":22,"children":["On-line ree tools or liestyle change"]}]}]},"commandset-131":{"nodeType":"g","children":[{"nodeType":"text","font-family":"Open Sans Charset1_ 69j0C17EB7C","font-size":"16px","fill":"#FFFFFF","fill-opacity":1,"children":[{"nodeType":"tspan","x":"304 316 322 332 341 348 352 362 371 379 389 399 406 414 423 431","y":22,"children":["Other Resources"]}]}]},"commandset-132":{"nodeType":"g","children":[{"nodeType":"text","font-family":"Open Sans Charset1_ 69j0C17EB7C","font-size":"19px","fill":"#000000","fill-opacity":1,"children":[{"nodeType":"tspan","x":"0 14 26 31 43 54 59 64 76 87 96","y":18.5,"children":["Guidelines"]}]}]},"commandset-133":{"nodeType":"g","children":[{"nodeType":"text","font-family":"Arial Charset1_ 5p40cBeE6A9CC7C","font-size":"16px","fill":"#000000","fill-opacity":1,"children":[{"nodeType":"tspan","x":"0 6 12","y":17,"children":["•\\t"]}]},{"nodeType":"text","font-family":"Open Sans Charset1_ 69j0C17EB7C","font-size":"16px","fill":"#000000","fill-opacity":1,"children":[{"nodeType":"tspan","x":"12 24 32 41 45 54 62 66 76 85 95 103 112 116 126 135 143 152 162 166 170 180 186 195 202 210 214 223 235 239 249 258 262 268 277 285 295 305 309 319 329 338 346","y":17,"children":["Use evidence based interviewing techniques"]}]},{"nodeType":"text","font-family":"Arial Charset1_ 5p40cBeE6A9CC7C","font-size":"16px","fill":"#000000","fill-opacity":1,"children":[{"nodeType":"tspan","x":"0 6 12","y":39,"children":["•\\t"]}]},{"nodeType":"text","font-family":"Open Sans Charset1_ 69j0C17EB7C","font-size":"16px","fill":"#000000","fill-opacity":1,"children":[{"nodeType":"tspan","x":"12 24 32 41 45 54 64 72 76 80 84 93 100 108 112 120 126 135 146 150 159 170 179 187 193 197 205 214 218 226","y":39,"children":["Use ancillary sta eectively"]}]},{"nodeType":"text","font-family":"Arial Charset1_ 5p40cBeE6A9CC7C","font-size":"16px","fill":"#000000","fill-opacity":1,"children":[{"nodeType":"tspan","x":"0 6 12","y":61,"children":["•\\t"]}]},{"nodeType":"text","font-family":"Open Sans Charset1_ 69j0C17EB7C","font-size":"16px","fill":"#000000","fill-opacity":1,"children":[{"nodeType":"tspan","x":"12 24 32 41 45 51 60 68 78 88 98 102 112 121 129 133","y":61,"children":["Use technology "]}]},{"nodeType":"text","font-family":"Arial Charset1_ 5p40cBeE6A9CC7C","font-size":"16px","fill":"#000000","fill-opacity":1,"children":[{"nodeType":"tspan","x":"0 6 12","y":83,"children":["•\\t"]}]},{"nodeType":"text","font-family":"Open Sans Charset1_ 69j0C17EB7C","font-size":"16px","fill":"#000000","fill-opacity":1,"children":[{"nodeType":"tspan","x":"12 24 32 41 45 54 62 66 76 85 95 103 112 116 126 135 143 152 162 166 173 182 190 200 210 217 225 234 242 246 251 261 268 272 282 291 297 301 310 320 326 334","y":83,"children":["Use evidence based resources or patients"]}]},{"nodeType":"text","font-family":"Arial Charset1_ 5p40cBeE6A9CC7C","font-size":"16px","fill":"#000000","fill-opacity":1,"children":[{"nodeType":"tspan","x":"0 6 12","y":105,"children":["•\\t"]}]},{"nodeType":"text","font-family":"Open Sans Charset1_ 69j0C17EB7C","font-size":"16px","fill":"#000000","fill-opacity":1,"children":[{"nodeType":"tspan","x":"12 21 31 39 49 59 66 75 84 93 97 106 116 126 130 140 147 157 172 182 188 197 201 209 218 222 227 232 247 257 267 271 277 287 294 298 308 317","y":105,"children":["Encourage and promote sel-monitoring"]}]},{"nodeType":"text","font-family":"Arial Charset1_ 5p40cBeE6A9CC7C","font-size":"16px","fill":"#000000","fill-opacity":1,"children":[{"nodeType":"tspan","x":"0 6 12","y":127,"children":["•\\t"]}]},{"nodeType":"text","font-family":"Open Sans Charset1_ 69j0C17EB7C","font-size":"16px","fill":"#000000","fill-opacity":1,"children":[{"nodeType":"tspan","x":"12 21 27 36 43 49 53 61 76 85 89 93 97 106 116 126 130 139 149 157 166 176 184 193 197 206 212 216 225 234 242 252 256 264 268 276 280 286 290","y":127,"children":["Start small and advance at each visit "]}]},{"nodeType":"text","font-family":"Arial Charset1_ 5p40cBeE6A9CC7C","font-size":"16px","fill":"#000000","fill-opacity":1,"children":[{"nodeType":"tspan","x":"0 12","y":149,"children":["\\t"]}]},{"nodeType":"text","font-family":"Open Sans Charset1_ 69j0C17EB7C","font-size":"14px","fill":"#000000","fill-opacity":1,"children":[{"nodeType":"tspan","x":"17 26 35 43 50 54 62 71 75 84 97 101 109 114 118 126 130 133 137 148 157 165 172 176 181 188 191 195 203 211 219 227 231 241 252 256 260 264","y":169,"children":["Apovian CM et al, Obesity, 2015 DOI: "]}]},{"nodeType":"text","font-family":"Open Sans Charset1_ 69j0C17EB7C","font-size":"14px","fill":"#0000FF","fill-opacity":1,"children":[{"nodeType":"tspan","x":"264 272 280 284 292 300 308 316 321 329 338 345 349 357 365 373 381 389 393","y":169,"children":["10.1002/oby.21140 "]}]},{"nodeType":"path","id":"path-1476","fill":"#0000FF","fill-opacity":1,"d":"M264,170 L280,170 280,171 264,171Z"},{"nodeType":"path","id":"path-1477","fill":"#0000FF","fill-opacity":1,"d":"M280,170 L284,170 284,171 280,171Z"},{"nodeType":"path","id":"path-1478","fill":"#0000FF","fill-opacity":1,"d":"M284,170 L316,170 316,171 284,171Z"},{"nodeType":"path","id":"path-1479","fill":"#0000FF","fill-opacity":1,"d":"M316,170 L321,170 321,171 316,171Z"},{"nodeType":"path","id":"path-1480","fill":"#0000FF","fill-opacity":1,"d":"M321,170 L345,170 345,171 321,171Z"},{"nodeType":"path","id":"path-1481","fill":"#0000FF","fill-opacity":1,"d":"M345,170 L349,170 349,171 345,171Z"},{"nodeType":"path","id":"path-1482","fill":"#0000FF","fill-opacity":1,"d":"M349,170 L389,170 389,171 349,171Z"},{"nodeType":"path","id":"path-1483","fill":"#0000FF","fill-opacity":1,"d":"M389,170 L393,170 393,171 389,171Z"}]},"commandset-134":{"nodeType":"g","children":[{"nodeType":"text","font-family":"Open Sans Charset1_ 69j0C17EB7C","font-size":"19px","fill":"#000000","fill-opacity":1,"children":[{"nodeType":"tspan","x":"0 11 23 32 37 48 60 72 80 91 102 111 123","y":18.5,"children":["5As approach"]}]}]},"commandset-135":{"nodeType":"g","children":[{"nodeType":"text","font-family":"Arial Charset1_ 5p40cBeE6A9CC7C","font-size":"16px","fill":"#000000","fill-opacity":1,"children":[{"nodeType":"tspan","x":"0 6 12","y":17,"children":["•\\t"]}]},{"nodeType":"text","font-family":"Open SansBold CharsBoldD1A978D6","font-size":"16px","fill":"#000000","fill-opacity":1,"children":[{"nodeType":"tspan","x":"12 23 31 41","y":17,"children":["Ask"]}]},{"nodeType":"text","font-family":"Open Sans Charset1_ 69j0C17EB7C","font-size":"16px","fill":"#000000","fill-opacity":1,"children":[{"nodeType":"tspan","x":"41 45 50 54 63 71 79 83 88 98 105 109 119 128 135 150 154 162 170 174 184 194 198 204 214 218 228 232 240 248 258 266 274 278 288 298 308 316 320 332 341 345 354 364 370 374","y":17,"children":[" - ask or permission to discuss body weight "]}]},{"nodeType":"text","font-family":"Open Sans Charset1_ 69j0C17EB7C","font-size":"16px","fill":"#000000","fill-opacity":1,"children":[{"nodeType":"tspan","x":"12 21 31 41 45 54 62 70 79 87 95 99 104 114 121 125 132 141 150 160 164 174 183 191 199 203 209 219 223 231 241 250 260 269 278","y":39,"children":["and assess or readiness to change"]}]},{"nodeType":"text","font-family":"Arial Charset1_ 5p40cBeE6A9CC7C","font-size":"16px","fill":"#000000","fill-opacity":1,"children":[{"nodeType":"tspan","x":"0 6 12","y":61,"children":["•\\t"]}]},{"nodeType":"text","font-family":"Open SansBold CharsBoldD1A978D6","font-size":"16px","fill":"#000000","fill-opacity":1,"children":[{"nodeType":"tspan","x":"12 23 31 39 48 56 64","y":61,"children":["Assess"]}]},{"nodeType":"text","font-family":"Open Sans Charset1_ 69j0C17EB7C","font-size":"16px","fill":"#000000","fill-opacity":1,"children":[{"nodeType":"tspan","x":"64 68 73 77 87 101 105 109 118 122 134 143 147 155 161 165 173 177 184 192 202 217 222 231 238 247 257 265 274 278 287 291 296 305 311 324 328 340 344","y":61,"children":[" - BMI ± waist circumerence ± at% & "]}]},{"nodeType":"text","font-family":"Open Sans Charset1_ 69j0C17EB7C","font-size":"16px","fill":"#000000","fill-opacity":1,"children":[{"nodeType":"tspan","x":"12 20 30 45 55 59 63 71 80 86 90 100 110 118 122 134 138 146 155 165 173 182 190","y":83,"children":["complications & causes"]}]},{"nodeType":"text","font-family":"Arial Charset1_ 5p40cBeE6A9CC7C","font-size":"16px","fill":"#000000","fill-opacity":1,"children":[{"nodeType":"tspan","x":"0 6 12","y":105,"children":["•\\t"]}]},{"nodeType":"text","font-family":"Open SansBold CharsBoldD1A978D6","font-size":"16px","fill":"#000000","fill-opacity":1,"children":[{"nodeType":"tspan","x":"12 23 33 42 47 55 64","y":105,"children":["Advice"]}]},{"nodeType":"text","font-family":"Open Sans Charset1_ 69j0C17EB7C","font-size":"16px","fill":"#000000","fill-opacity":1,"children":[{"nodeType":"tspan","x":"64 68 73 77 87 97 101 111 120 129 133 139 149 153 160 164 172 180 188 192 202 207 211 221 231 240 248 252 258 266 270 274 284 293 303 312 321 327 335 339 349 354 358","y":105,"children":[" - on health risks o obesity, benets o "]}]},{"nodeType":"text","font-family":"Open Sans Charset1_ 69j0C17EB7C","font-size":"16px","fill":"#000000","fill-opacity":1,"children":[{"nodeType":"tspan","x":"12 27 37 47 56 64 70 74 86 95 99 108 118 124 128 132 142 150 158 162 166 170 176 186 195 199 209 218 227 237 241 246 256 263 267 271 281 291 300 304 310 319 326 341 345","y":127,"children":["modest weight loss , the need or long term "]}]},{"nodeType":"text","font-family":"Open Sans Charset1_ 69j0C17EB7C","font-size":"16px","fill":"#000000","fill-opacity":1,"children":[{"nodeType":"tspan","x":"12 27 36 46 55 64 73 88 97 107 113 121 125 134 144 154 158 164 171 180 189 195 210 219 229 235 239 249 259 265 269 279 289 297","y":149,"children":["managements and treatment options"]}]},{"nodeType":"text","font-family":"Arial Charset1_ 5p40cBeE6A9CC7C","font-size":"16px","fill":"#000000","fill-opacity":1,"children":[{"nodeType":"tspan","x":"0 6 12","y":171,"children":["•\\t"]}]},{"nodeType":"text","font-family":"Open SansBold CharsBoldD1A978D6","font-size":"16px","fill":"#000000","fill-opacity":1,"children":[{"nodeType":"tspan","x":"12 23 32 39 48 57","y":171,"children":["Agree"]}]},{"nodeType":"text","font-family":"Open Sans Charset1_ 69j0C17EB7C","font-size":"16px","fill":"#000000","fill-opacity":1,"children":[{"nodeType":"tspan","x":"57 61 66 70 80 90 94 101 110 119 123 127 135 141 145 153 157 166 174 184 193 201 207 216 222 226 236 246 254 258 267 277 287 291 299 309 318 326 330 339 347 355 359 369 379 383","y":171,"children":[" - on realistic expectations and specics on "]}]},{"nodeType":"text","font-family":"Open Sans Charset1_ 69j0C17EB7C","font-size":"16px","fill":"#000000","fill-opacity":1,"children":[{"nodeType":"tspan","x":"12 18 28 37 41 47 54 63 72 78 93 102 112 118 122 132 136 145 155 159","y":193,"children":["the treatment plan "]}]},{"nodeType":"text","font-family":"Arial Charset1_ 5p40cBeE6A9CC7C","font-size":"16px","fill":"#000000","fill-opacity":1,"children":[{"nodeType":"tspan","x":"0 6 12","y":215,"children":["•\\t"]}]},{"nodeType":"text","font-family":"Open SansBold CharsBoldD1A978D6","font-size":"16px","fill":"#000000","fill-opacity":1,"children":[{"nodeType":"tspan","x":"12 23 31 39 44 52 59","y":215,"children":["Assist"]}]},{"nodeType":"text","font-family":"Open Sans Charset1_ 69j0C17EB7C","font-size":"16px","fill":"#000000","fill-opacity":1,"children":[{"nodeType":"tspan","x":"59 63 68 72 76 86 90 94 104 113 123 129 133 138 146 150 160 169 175 184 194 204 211 220 228 236 240 250 259 263 267 277 286 293 300 304 313 320 328 332 341 351 361 365","y":215,"children":[" - in identiying/addressing  barriers and "]}]},{"nodeType":"text","font-family":"Open Sans Charset1_ 69j0C17EB7C","font-size":"16px","fill":"#000000","fill-opacity":1,"children":[{"nodeType":"tspan","x":"12 22 33 42 49 53 58 65 74 84 94 103 113 119 123 128 134 144","y":237,"children":["oer requent /u"]}]},{"nodeType":"text","font-family":"Arial Charset1_ 5p40cBeE6A9CC7C","font-size":"16px","fill":"#000000","fill-opacity":1,"children":[{"nodeType":"tspan","x":"0 12","y":259,"children":["\\t"]}]},{"nodeType":"text","font-family":"Open Sans Charset1_ 69j0C17EB7C","font-size":"13px","fill":"#000000","fill-opacity":1,"children":[{"nodeType":"tspan","x":"60 68 76 84 91 94 101 109 112 120 132 135 142 147 150 157 160 163 166 176 184 191 197 200 205 212 215 218 225 232 239 246 249 258 268 272 275 278","y":281,"children":["Apovian CM et al, Obesity, 2015 DOI: "]}]},{"nodeType":"text","font-family":"Open Sans Charset1_ 69j0C17EB7C","font-size":"13px","fill":"#0000FF","fill-opacity":1,"children":[{"nodeType":"tspan","x":"278 285 292 295 302 309 316 323 328 336 344 351 354 361 368 375 382 389","y":281,"children":["10.1002/oby.21140"]}]},{"nodeType":"text","font-family":"Open Sans Charset1_ 69j0C17EB7C","font-size":"16px","fill":"#0000FF","fill-opacity":1,"children":[{"nodeType":"tspan","x":"389 393","y":281,"children":[" "]}]},{"nodeType":"path","id":"path-1512","fill":"#0000FF","fill-opacity":1,"d":"M278,282 L292,282 292,283 278,283Z"},{"nodeType":"path","id":"path-1513","fill":"#0000FF","fill-opacity":1,"d":"M292,282 L295,282 295,283 292,283Z"},{"nodeType":"path","id":"path-1514","fill":"#0000FF","fill-opacity":1,"d":"M295,282 L323,282 323,283 295,283Z"},{"nodeType":"path","id":"path-1515","fill":"#0000FF","fill-opacity":1,"d":"M323,282 L328,282 328,283 323,283Z"},{"nodeType":"path","id":"path-1516","fill":"#0000FF","fill-opacity":1,"d":"M328,282 L351,282 351,283 328,283Z"},{"nodeType":"path","id":"path-1517","fill":"#0000FF","fill-opacity":1,"d":"M351,282 L354,282 354,283 351,283Z"},{"nodeType":"path","id":"path-1518","fill":"#0000FF","fill-opacity":1,"d":"M354,282 L389,282 389,283 354,283Z"},{"nodeType":"path","id":"path-1519","fill":"#0000FF","fill-opacity":1,"d":"M389,282 L393,282 393,283 389,283Z"}]},"commandset-136":{"nodeType":"g","children":[{"nodeType":"text","font-family":"Open Sans Charset1_ 69j0C17EB7C","font-size":"19px","fill":"#000000","fill-opacity":1,"children":[{"nodeType":"tspan","x":"0 17 28 35 40 50 61 68 73 84 96 107 112 117 122 134 141 152 160 170 175 186 201 206 218 228","y":18.5,"children":["Motivational Interviewing"]}]}]},"commandset-137":{"nodeType":"g","children":[{"nodeType":"text","font-family":"Open Sans Charset1_ 69j0C17EB7C","font-size":"16px","fill":"#000000","fill-opacity":1,"children":[{"nodeType":"tspan","x":"0 9 13 17 29 37 46 50","y":39,"children":["1. Use "]}]},{"nodeType":"text","font-family":"Open SansBold CharsBoldD1A978D6","font-size":"16px","fill":"#000000","fill-opacity":1,"children":[{"nodeType":"tspan","x":"50 60 70 79 90 95 104 115 125 134 144 148 158 169 178 186 193 198 208 219 227 231","y":39,"children":["open-ended questions "]}]},{"nodeType":"text","font-family":"Open Sans Charset1_ 69j0C17EB7C","font-size":"16px","fill":"#000000","fill-opacity":1,"children":[{"nodeType":"tspan","x":"231 237 247 251 260 270 279 288 297 306 310","y":39,"children":["to engage "]}]},{"nodeType":"text","font-family":"Open Sans Charset1_ 69j0C17EB7C","font-size":"16px","fill":"#000000","fill-opacity":1,"children":[{"nodeType":"tspan","x":"0 10 19 25 29 38 48 54 62 66 70 80 84 94 103 111 115 123 127 137 147 151 166 175 183 187 197 206 210 219 229 239 243 252 260 270 278 287 291","y":61,"children":["patients in decision making and evoke "]}]},{"nodeType":"text","font-family":"Open Sans Charset1_ 69j0C17EB7C","font-size":"16px","fill":"#000000","fill-opacity":1,"children":[{"nodeType":"tspan","x":"0 10 19 25 29 38 48 54 57 65 69 79 86 95 100 109 116 125 135 143 152","y":83,"children":["patient’s preerence"]}]},{"nodeType":"text","font-family":"Open Sans Charset1_ 69j0C17EB7C","font-size":"16px","fill":"#000000","fill-opacity":1,"children":[{"nodeType":"tspan","x":"0 6 10 15 19 27 37 47 51 61 70 80 84 94 104 113 117 127 136 146 150 156 160 166 176 185 191 195 203 213 223 227 239 248 258 264 273 283 287 293 303 307","y":105,"children":["“I you had one habit that you wanted to "]}]},{"nodeType":"text","font-family":"Open Sans Charset1_ 69j0C17EB7C","font-size":"16px","fill":"#000000","fill-opacity":1,"children":[{"nodeType":"tspan","x":"0 8 18 27 37 46 55 59 63 73 77 87 94 104 113 120 124 130 140 144 148 163 173 180 190 198 207 211 219 229 239 246 250 260 269 278 282 288 298 302 306 318 328 337 343 347","y":127,"children":["change in order to improve your health, what "]}]},{"nodeType":"text","font-family":"Open Sans Charset1_ 69j0C17EB7C","font-size":"16px","fill":"#000000","fill-opacity":1,"children":[{"nodeType":"tspan","x":"0 12 22 32 36 46 50 56 66 75 81 85 95 104 111 115 121","y":149,"children":["would that be? “"]}]},{"nodeType":"text","font-family":"Open Sans Charset1_ 69j0C17EB7C","font-size":"16px","fill":"#000000","fill-opacity":1,"children":[{"nodeType":"tspan","x":"0 6 21 31 40 46 50 59 69 78 82 86 98 108 118 122 132 136 144 154 164 168 172 176 184 193 197 203 213 217 225 234 240 244 250 260 269 275 279 287 297 307 311 320 327 336 340","y":171,"children":["“What goal would you like to set that you are "]}]},{"nodeType":"text","font-family":"Open Sans Charset1_ 69j0C17EB7C","font-size":"16px","fill":"#000000","fill-opacity":1,"children":[{"nodeType":"tspan","x":"0 12 16 20 24 28 38 47 51 57 67 71 80 88 96 106 121 131 135 139 147 157 164 170","y":193,"children":["willing to accomplish?”"]}]},{"nodeType":"text","font-family":"Open Sans Charset1_ 69j0C17EB7C","font-size":"16px","fill":"#000000","fill-opacity":1,"children":[{"nodeType":"tspan","x":"0 9 13 17 29 37 46 50","y":237,"children":["2. Use "]}]},{"nodeType":"text","font-family":"Open SansBold CharsBoldD1A978D6","font-size":"16px","fill":"#000000","fill-opacity":1,"children":[{"nodeType":"tspan","x":"50 57 66 77 86 94 101 106 115 124 128 133 138 146 153 162 173 178 189 198 202","y":237,"children":["reective listening "]}]},{"nodeType":"text","font-family":"Open Sans Charset1_ 69j0C17EB7C","font-size":"16px","fill":"#000000","fill-opacity":1,"children":[{"nodeType":"tspan","x":"202 208 218 222 232 241 245 255 259 269 278 284 288 297 307 313 317","y":237,"children":["to help patient "]}]},{"nodeType":"text","font-family":"Open Sans Charset1_ 69j0C17EB7C","font-size":"16px","fill":"#000000","fill-opacity":1,"children":[{"nodeType":"tspan","x":"0 4 14 23 33 39 43 48 56 60 70 79 83 92 96 106 115 123 127 134 143 153 157 165 175 184 194 203 212","y":259,"children":["identiying a desired change"]}]},{"nodeType":"text","font-family":"Open Sans Charset1_ 69j0C17EB7C","font-size":"16px","fill":"#000000","fill-opacity":1,"children":[{"nodeType":"tspan","x":"0 6 10 14 24 33 42 49 59 63 71 81 91 95 103 112 120 124 130 140 149 155 159 167 177 187 191 201 211 215 225 235 241 245 257 266 276 282 286 292 302 306 315 319 327 336 340","y":281,"children":["“I heard you say that you do not want to give "]}]},{"nodeType":"text","font-family":"Open Sans Charset1_ 69j0C17EB7C","font-size":"16px","fill":"#000000","fill-opacity":1,"children":[{"nodeType":"tspan","x":"0 10 20 24 30 40 49 53 61 71 81 89 98 108 112 121 131 139 148 152 162 167 171 176 185 193 199 203 208 218 228 238 242 246 256 266 272 276 284 294 304 308 320 330 340 344 354 358","y":303,"children":["up the convenience o ast ood, but you would "]}]},{"nodeType":"text","font-family":"Open Sans Charset1_ 69j0C17EB7C","font-size":"16px","fill":"#000000","fill-opacity":1,"children":[{"nodeType":"tspan","x":"0 4 8 16 25 29 35 45 49 58 67 73 77 87 96 105 109 115 125 129 138 145 151","y":325,"children":["like to eat healthier”"]}]},{"nodeType":"text","font-family":"Open Sans Charset1_ 69j0C17EB7C","font-size":"16px","fill":"#000000","fill-opacity":1,"children":[{"nodeType":"tspan","x":"0 9 13 17 27 37 47 55 59 69 79 88 92 98 108 117 121 129 133 141 145 151 155 167 171 177 187 191","y":369,"children":["3. Conclude the visit with "]}]},{"nodeType":"text","font-family":"Open SansBold CharsBoldD1A978D6","font-size":"16px","fill":"#000000","fill-opacity":1,"children":[{"nodeType":"tspan","x":"191 201 205 213 218 227 237 244 248 257 267 277 282 286 293 303 307","y":369,"children":["a clear goal to "]}]},{"nodeType":"text","font-family":"Open SansBold CharsBoldD1A978D6","font-size":"16px","fill":"#000000","fill-opacity":1,"children":[{"nodeType":"tspan","x":"0 10 18 26 36 52 62 67 72 80 91","y":391,"children":["accomplish"]}]},{"nodeType":"text","font-family":"Open Sans Charset1_ 69j0C17EB7C","font-size":"16px","fill":"#000000","fill-opacity":1,"children":[{"nodeType":"tspan","x":"91 95 99 111 123 132 136 142 152 156 165 171 177 186 201 211 217 221 225 237 247 251 259 269 273 285 289 293 297 301 305 314 323 333 337 343 353 357","y":391,"children":[", NOT to attempt, which will lead to "]}]},{"nodeType":"text","font-family":"Open Sans Charset1_ 69j0C17EB7C","font-size":"16px","fill":"#000000","fill-opacity":1,"children":[{"nodeType":"tspan","x":"0 9 13 21 31 39 47 56 64 72 77 87 91 95 105 114 124 133 141 145 155 162 166 174 184 193 203 212 221 225 234 240 246 255 270 280 286","y":413,"children":["a successul behavior change attempt"]}]},{"nodeType":"text","font-family":"Open Sans Charset1_ 69j0C17EB7C","font-size":"16px","fill":"#000000","fill-opacity":1,"children":[{"nodeType":"tspan","x":"0 6 10 16 20 28 38 48 58 68 76 80 84 88 96 105 109 115 125 134 138 147 157 166 170 174 182 192 202 206 216 225 233 242 246 254 263 269 273 279 289 293","y":435,"children":["“It sounds like the goal you have set to "]}]},{"nodeType":"text","font-family":"Open Sans Charset1_ 69j0C17EB7C","font-size":"16px","fill":"#000000","fill-opacity":1,"children":[{"nodeType":"tspan","x":"0 9 17 25 35 50 60 64 68 76 86 90 94 102 115 119 125","y":457,"children":["accomplish is….”"]}]},{"nodeType":"text","font-family":"Open Sans Charset1_ 69j0C17EB7C","font-size":"16px","fill":"#000000","fill-opacity":1,"children":[{"nodeType":"tspan","x":"0 9 13 17","y":501,"children":["4. "]}]},{"nodeType":"text","font-family":"Open SansBold CharsBoldD1A978D6","font-size":"16px","fill":"#000000","fill-opacity":1,"children":[{"nodeType":"tspan","x":"17 27 36 41 50 60 67 77 84 93 97 106 116 127 134 138 148 158 165 170 179 190 197 200 208 212 222 230 238 248 264 274 279 284 292 303 319 328 339 346 354 358","y":501,"children":["Celebrate your patient’s accomplishments "]}]},{"nodeType":"text","font-family":"Open Sans Charset1_ 69j0C17EB7C","font-size":"16px","fill":"#000000","fill-opacity":1,"children":[{"nodeType":"tspan","x":"0 5 14 22 31 41 45 49 54 58 66 81 90 94 98 103 107","y":523,"children":["(even i small)!"]}]},{"nodeType":"text","font-family":"Tw Cen MT Charset1_ 6WT6F45A0CD","font-size":"13px","fill":"#000000","fill-opacity":1,"children":[{"nodeType":"tspan","x":"18 26 29 36 45 51 58 65 68 74 78 87 91 98 101 105 112 115 118 122 128 134 141 148 153 157 160 166 173 176 180 190 197 200 207 214 218 226 229 232 238 242 251 258 262 265 271 275 283 292 295 299 306 313 320 327 331 339 349 352 355 359","y":562,"children":["Alamuddin N et al, Endocrinol Metab Clin North Am, 2016 DOI: "]}]},{"nodeType":"text","font-family":"Tw Cen MT Charset1_ 6WT6F45A0CD","font-size":"13px","fill":"#0000FF","fill-opacity":1,"children":[{"nodeType":"tspan","x":"210 217 224 227 234 241 248 255 262 265 268 275 280 283 286 293 300 307 314 317 324 331 334 341 348 355 359","y":577,"children":["10.1016/j.ecl.2016.04.008 "]}]},{"nodeType":"text","font-family":"Tw Cen MT Charset1_ 6WT6F45A0CD","font-size":"13px","fill":"#000000","fill-opacity":1,"children":[{"nodeType":"tspan","x":"133 140 143 150 159 166 170 173 177 183 189 193 200 203 207 214 217 220 223 227 233 240 249 253 260 264 271 276 279 283 293 300 306 313 320 323 327 334 341 348 355 359 363","y":592,"children":["Stewart EE et all, Fam Pract Manag, 2011  "]}]},{"nodeType":"text","font-family":"Tw Cen MT Charset1_ 6WT6F45A0CD","font-size":"13px","fill":"#0000FF","fill-opacity":1,"children":[{"nodeType":"tspan","x":"4 10 13 16 23 26 33 40 49 58 67 70 77 84 88 95 98 105 109 116 123 130 137 146 153 161 169 175 182 189 196 203 208 214 223 230 236 239 243 250 257 264 267 270 277 283 286 293 298 305 309 316 323 329 333 339 346 355","y":607,"children":["http://www.aafp.org/dam/AAFP/documents/patient_care/nrn/m"]}]},{"nodeType":"text","font-family":"Tw Cen MT Charset1_ 6WT6F45A0CD","font-size":"13px","fill":"#0000FF","fill-opacity":1,"children":[{"nodeType":"tspan","x":"260 267 270 273 279 282 288 291 298 302 308 311 318 327 334 337 344 351 355","y":622,"children":["otivinterview2.pdf"]}]},{"nodeType":"text","font-family":"Tw Cen MT Charset1_ 6WT6F45A0CD","font-size":"13px","fill":"#000000","fill-opacity":1,"children":[{"nodeType":"tspan","x":"204 214 218 225 231 238 242 246 252 256 263 266 270 277 280 283 287 297 305 315 320 323 327 334 341 348 355 359 363","y":637,"children":["Graves E et al, MCMJ, 2017  "]}]},{"nodeType":"text","font-family":"Tw Cen MT Charset1_ 6WT6F45A0CD","font-size":"13px","fill":"#0000FF","fill-opacity":1,"children":[{"nodeType":"tspan","x":"6 12 15 18 25 29 32 39 46 55 62 69 72 79 82 91 94 101 104 109 116 125 132 138 145 152 159 166 173 180 187 194 201 208 215 222 229 236 243 250 257 264 271 278 285 292 299 306 313 320 327 334 341 348 355","y":652,"children":["https://media.wix.com/ugd/bd794a_ebb935d46331457680651"]}]},{"nodeType":"text","font-family":"Tw Cen MT Charset1_ 6WT6F45A0CD","font-size":"13px","fill":"#0000FF","fill-opacity":1,"children":[{"nodeType":"tspan","x":"261 268 275 282 289 296 303 310 315 320 327 334 337 344 351 355 359 363","y":667,"children":["89d97b2ccd0.pdf  "]}]},{"nodeType":"path","id":"path-1558","fill":"#0000FF","fill-opacity":1,"d":"M210,578 L255,578 255,579 210,579Z"},{"nodeType":"path","id":"path-1559","fill":"#0000FF","fill-opacity":1,"d":"M255,578 L262,578 262,579 255,579Z"},{"nodeType":"path","id":"path-1560","fill":"#0000FF","fill-opacity":1,"d":"M262,578 L265,578 265,579 262,579Z"},{"nodeType":"path","id":"path-1561","fill":"#0000FF","fill-opacity":1,"d":"M265,578 L268,578 268,579 265,579Z"},{"nodeType":"path","id":"path-1562","fill":"#0000FF","fill-opacity":1,"d":"M268,578 L283,578 283,579 268,579Z"},{"nodeType":"path","id":"path-1563","fill":"#0000FF","fill-opacity":1,"d":"M283,578 L286,578 286,579 283,579Z"},{"nodeType":"path","id":"path-1564","fill":"#0000FF","fill-opacity":1,"d":"M286,578 L355,578 355,579 286,579Z"},{"nodeType":"path","id":"path-1565","fill":"#0000FF","fill-opacity":1,"d":"M355,578 L359,578 359,579 355,579Z"},{"nodeType":"path","id":"path-1566","fill":"#0000FF","fill-opacity":1,"d":"M4,608 L23,608 23,609 4,609Z"},{"nodeType":"path","id":"path-1567","fill":"#0000FF","fill-opacity":1,"d":"M23,608 L40,608 40,609 23,609Z"},{"nodeType":"path","id":"path-1568","fill":"#0000FF","fill-opacity":1,"d":"M40,608 L67,608 67,609 40,609Z"},{"nodeType":"path","id":"path-1569","fill":"#0000FF","fill-opacity":1,"d":"M67,608 L70,608 70,609 67,609Z"},{"nodeType":"path","id":"path-1570","fill":"#0000FF","fill-opacity":1,"d":"M70,608 L95,608 95,609 70,609Z"},{"nodeType":"path","id":"path-1571","fill":"#0000FF","fill-opacity":1,"d":"M95,608 L98,608 98,609 95,609Z"},{"nodeType":"path","id":"path-1572","fill":"#0000FF","fill-opacity":1,"d":"M98,608 L116,608 116,609 98,609Z"},{"nodeType":"path","id":"path-1573","fill":"#0000FF","fill-opacity":1,"d":"M116,608 L123,608 123,609 116,609Z"},{"nodeType":"path","id":"path-1574","fill":"#0000FF","fill-opacity":1,"d":"M123,608 L146,608 146,609 123,609Z"},{"nodeType":"path","id":"path-1575","fill":"#0000FF","fill-opacity":1,"d":"M146,608 L153,608 153,609 146,609Z"},{"nodeType":"path","id":"path-1576","fill":"#0000FF","fill-opacity":1,"d":"M153,608 L182,608 182,609 153,609Z"},{"nodeType":"path","id":"path-1577","fill":"#0000FF","fill-opacity":1,"d":"M182,608 L189,608 189,609 182,609Z"},{"nodeType":"path","id":"path-1578","fill":"#0000FF","fill-opacity":1,"d":"M189,608 L243,608 243,609 189,609Z"},{"nodeType":"path","id":"path-1579","fill":"#0000FF","fill-opacity":1,"d":"M243,608 L250,608 250,609 243,609Z"},{"nodeType":"path","id":"path-1580","fill":"#0000FF","fill-opacity":1,"d":"M250,608 L286,608 286,609 250,609Z"},{"nodeType":"path","id":"path-1581","fill":"#0000FF","fill-opacity":1,"d":"M286,608 L293,608 293,609 286,609Z"},{"nodeType":"path","id":"path-1582","fill":"#0000FF","fill-opacity":1,"d":"M293,608 L316,608 316,609 293,609Z"},{"nodeType":"path","id":"path-1583","fill":"#0000FF","fill-opacity":1,"d":"M316,608 L323,608 323,609 316,609Z"},{"nodeType":"path","id":"path-1584","fill":"#0000FF","fill-opacity":1,"d":"M323,608 L339,608 339,609 323,609Z"},{"nodeType":"path","id":"path-1585","fill":"#0000FF","fill-opacity":1,"d":"M339,608 L346,608 346,609 339,609Z"},{"nodeType":"path","id":"path-1586","fill":"#0000FF","fill-opacity":1,"d":"M346,608 L355,608 355,609 346,609Z"},{"nodeType":"path","id":"path-1587","fill":"#0000FF","fill-opacity":1,"d":"M260,623 L327,623 327,624 260,624Z"},{"nodeType":"path","id":"path-1588","fill":"#0000FF","fill-opacity":1,"d":"M327,623 L334,623 334,624 327,624Z"},{"nodeType":"path","id":"path-1589","fill":"#0000FF","fill-opacity":1,"d":"M334,623 L337,623 337,624 334,624Z"},{"nodeType":"path","id":"path-1590","fill":"#0000FF","fill-opacity":1,"d":"M337,623 L355,623 355,624 337,624Z"},{"nodeType":"path","id":"path-1591","fill":"#0000FF","fill-opacity":1,"d":"M6,653 L29,653 29,654 6,654Z"},{"nodeType":"path","id":"path-1592","fill":"#0000FF","fill-opacity":1,"d":"M29,653 L46,653 46,654 29,654Z"},{"nodeType":"path","id":"path-1593","fill":"#0000FF","fill-opacity":1,"d":"M46,653 L79,653 79,654 46,654Z"},{"nodeType":"path","id":"path-1594","fill":"#0000FF","fill-opacity":1,"d":"M79,653 L82,653 82,654 79,654Z"},{"nodeType":"path","id":"path-1595","fill":"#0000FF","fill-opacity":1,"d":"M82,653 L101,653 101,654 82,654Z"},{"nodeType":"path","id":"path-1596","fill":"#0000FF","fill-opacity":1,"d":"M101,653 L104,653 104,654 101,654Z"},{"nodeType":"path","id":"path-1597","fill":"#0000FF","fill-opacity":1,"d":"M104,653 L125,653 125,654 104,654Z"},{"nodeType":"path","id":"path-1598","fill":"#0000FF","fill-opacity":1,"d":"M125,653 L132,653 132,654 125,654Z"},{"nodeType":"path","id":"path-1599","fill":"#0000FF","fill-opacity":1,"d":"M132,653 L152,653 152,654 132,654Z"},{"nodeType":"path","id":"path-1600","fill":"#0000FF","fill-opacity":1,"d":"M152,653 L159,653 159,654 152,654Z"},{"nodeType":"path","id":"path-1601","fill":"#0000FF","fill-opacity":1,"d":"M159,653 L173,653 173,654 159,654Z"},{"nodeType":"path","id":"path-1602","fill":"#0000FF","fill-opacity":1,"d":"M173,653 L194,653 194,654 173,654Z"},{"nodeType":"path","id":"path-1603","fill":"#0000FF","fill-opacity":1,"d":"M194,653 L201,653 201,654 194,654Z"},{"nodeType":"path","id":"path-1604","fill":"#0000FF","fill-opacity":1,"d":"M201,653 L208,653 208,654 201,654Z"},{"nodeType":"path","id":"path-1605","fill":"#0000FF","fill-opacity":1,"d":"M208,653 L229,653 229,654 208,654Z"},{"nodeType":"path","id":"path-1606","fill":"#0000FF","fill-opacity":1,"d":"M229,653 L250,653 250,654 229,654Z"},{"nodeType":"path","id":"path-1607","fill":"#0000FF","fill-opacity":1,"d":"M250,653 L257,653 257,654 250,654Z"},{"nodeType":"path","id":"path-1608","fill":"#0000FF","fill-opacity":1,"d":"M257,653 L355,653 355,654 257,654Z"},{"nodeType":"path","id":"path-1609","fill":"#0000FF","fill-opacity":1,"d":"M261,668 L275,668 275,669 261,669Z"},{"nodeType":"path","id":"path-1610","fill":"#0000FF","fill-opacity":1,"d":"M275,668 L282,668 282,669 275,669Z"},{"nodeType":"path","id":"path-1611","fill":"#0000FF","fill-opacity":1,"d":"M282,668 L296,668 296,669 282,669Z"},{"nodeType":"path","id":"path-1612","fill":"#0000FF","fill-opacity":1,"d":"M296,668 L303,668 303,669 296,669Z"},{"nodeType":"path","id":"path-1613","fill":"#0000FF","fill-opacity":1,"d":"M303,668 L310,668 310,669 303,669Z"},{"nodeType":"path","id":"path-1614","fill":"#0000FF","fill-opacity":1,"d":"M310,668 L327,668 327,669 310,669Z"},{"nodeType":"path","id":"path-1615","fill":"#0000FF","fill-opacity":1,"d":"M327,668 L334,668 334,669 327,669Z"},{"nodeType":"path","id":"path-1616","fill":"#0000FF","fill-opacity":1,"d":"M334,668 L337,668 337,669 334,669Z"},{"nodeType":"path","id":"path-1617","fill":"#0000FF","fill-opacity":1,"d":"M337,668 L355,668 355,669 337,669Z"},{"nodeType":"path","id":"path-1618","fill":"#0000FF","fill-opacity":1,"d":"M355,668 L363,668 363,669 355,669Z"}]},"commandset-138":{"nodeType":"g","children":[{"nodeType":"text","font-family":"Open Sans Charset1_ 69j0C17EB7C","font-size":"19px","fill":"#000000","fill-opacity":1,"children":[{"nodeType":"tspan","x":"0 10 27 39 51 62 73 85 90 104 115 126 131 136 146 157 164 171 176 188 198","y":18.5,"children":["SMARTER Goal Setting"]}]}]},"commandset-139":{"nodeType":"g","children":[{"nodeType":"text","font-family":"Symbol Charset1_ 5ePjQV39942880","font-size":"16px","fill":"#000000","fill-opacity":1,"children":[{"nodeType":"tspan","x":"0 8 9","y":39,"children":["·\\t"]}]},{"nodeType":"text","font-family":"Open Sans Charset1_ 69j0C17EB7C","font-size":"16px","fill":"#000000","fill-opacity":1,"children":[{"nodeType":"tspan","x":"9 13 23 27 36 45 52 56 66 75 82 90 100 110 119 123 127 134 143 153 157 166 176 185 189 193 198 206 215 219 229 236 240 249 253 257 267 273 282 290 299 303 307 317 321 330 336 340","y":39,"children":[" Clear personalized goal (calorie intake, diet "]}]},{"nodeType":"text","font-family":"Open Sans Charset1_ 69j0C17EB7C","font-size":"16px","fill":"#000000","fill-opacity":1,"children":[{"nodeType":"tspan","x":"9 17 27 42 52 62 70 74 80 84 94 104 108 112 121 129 135 139 147 151 157 165 169 178 188 198 202 210 219 223 228 233 248 258 268 272 278 288 295 299 309 318 323 327","y":61,"children":["composition, activity and sel-monitoring) "]}]},{"nodeType":"text","font-family":"Open Sans Charset1_ 69j0C17EB7C","font-size":"16px","fill":"#000000","fill-opacity":1,"children":[{"nodeType":"tspan","x":"9 15 25 34 40 44 54 63 69 73 82 92 98 102 111 120 127 136 145 153 157 163 173 177 186 194 202 212 227 237 241 245 253 263","y":83,"children":["that patient agrees to accomplish"]}]},{"nodeType":"text","font-family":"Symbol Charset1_ 5ePjQV39942880","font-size":"16px","fill":"#000000","fill-opacity":1,"children":[{"nodeType":"tspan","x":"0 8 9","y":127,"children":["·\\t"]}]},{"nodeType":"text","font-family":"Open SansBold CharsBoldD1A978D6","font-size":"16px","fill":"#000000","fill-opacity":1,"children":[{"nodeType":"tspan","x":"9 18 33 44 55 64 73 84 88 94 104 111 127 137 144 149","y":127,"children":["SMARTER ormat:"]}]},{"nodeType":"text","font-family":"Symbol Charset1_ 5ePjQV39942880","font-size":"16px","fill":"#000000","fill-opacity":1,"children":[{"nodeType":"tspan","x":"13 21 27","y":149,"children":["·\\t"]}]},{"nodeType":"text","font-family":"Open SansBold CharsBoldD1A978D6","font-size":"16px","fill":"#000000","fill-opacity":1,"children":[{"nodeType":"tspan","x":"27 36 46 55 63 68 79 87","y":149,"children":["Specic"]}]},{"nodeType":"text","font-family":"Open Sans Charset1_ 69j0C17EB7C","font-size":"16px","fill":"#000000","fill-opacity":1,"children":[{"nodeType":"tspan","x":"87 91 95 99 103 115 119 123 127 131 143 152 156 164 168 177 181 196 200 204 213 221 227 237 241 246 256 263 267 276 285 289 304 308 318 324 334 343 351 355","y":149,"children":[": I will walk 2 miles/h or 30 min/day "]}]},{"nodeType":"text","font-family":"Open Sans Charset1_ 69j0C17EB7C","font-size":"16px","fill":"#000000","fill-opacity":1,"children":[{"nodeType":"tspan","x":"27 35 44 48 54 58 73 82 90 96 108 117 126 134 138","y":171,"children":["x3 times/week "]}]},{"nodeType":"text","font-family":"Symbol Charset1_ 5ePjQV39942880","font-size":"16px","fill":"#000000","fill-opacity":1,"children":[{"nodeType":"tspan","x":"13 21 27","y":193,"children":["·\\t"]}]},{"nodeType":"text","font-family":"Open SansBold CharsBoldD1A978D6","font-size":"16px","fill":"#000000","fill-opacity":1,"children":[{"nodeType":"tspan","x":"27 42 51 61 69 80 87 97 107 112 121","y":193,"children":["Measurable"]}]},{"nodeType":"text","font-family":"Open Sans Charset1_ 69j0C17EB7C","font-size":"16px","fill":"#000000","fill-opacity":1,"children":[{"nodeType":"tspan","x":"121 125 129 133 137 149 153 157 161 165 180 189 197 206 210 218 228 237 245 253 268 277 284 292 300 304 314 324 328 337 341","y":193,"children":[": I will make checkmarks on a "]}]},{"nodeType":"text","font-family":"Open Sans Charset1_ 69j0C17EB7C","font-size":"16px","fill":"#000000","fill-opacity":1,"children":[{"nodeType":"tspan","x":"27 37 46 56 65 72 76 84 93 97 106 116 126 135 142 146 158 168 177 187 191 195 199 209 219 223 229 239 243 251 255","y":215,"children":["paper calendar when I do this "]}]},{"nodeType":"text","font-family":"Symbol Charset1_ 5ePjQV39942880","font-size":"16px","fill":"#000000","fill-opacity":1,"children":[{"nodeType":"tspan","x":"13 21 27","y":237,"children":["·\\t"]}]},{"nodeType":"text","font-family":"Open SansBold CharsBoldD1A978D6","font-size":"16px","fill":"#000000","fill-opacity":1,"children":[{"nodeType":"tspan","x":"27 38 45 52 62 67 78 88 98 103 112","y":237,"children":["Attainable"]}]},{"nodeType":"text","font-family":"Open Sans Charset1_ 69j0C17EB7C","font-size":"16px","fill":"#000000","fill-opacity":1,"children":[{"nodeType":"tspan","x":"112 116 120 124 128 140 144 148 152 156 166 174 183 187 193 203 212 216 226 235 243 251 255 261 268 277 286 296 311 315 319 323 327 336 342 346","y":237,"children":[": I will use the desk treadmill at "]}]},{"nodeType":"text","font-family":"Open Sans Charset1_ 69j0C17EB7C","font-size":"16px","fill":"#000000","fill-opacity":1,"children":[{"nodeType":"tspan","x":"27 39 49 56 64","y":259,"children":["work"]}]},{"nodeType":"text","font-family":"Symbol Charset1_ 5ePjQV39942880","font-size":"16px","fill":"#000000","fill-opacity":1,"children":[{"nodeType":"tspan","x":"13 21 27","y":281,"children":["·\\t"]}]},{"nodeType":"text","font-family":"Open SansBold CharsBoldD1A978D6","font-size":"16px","fill":"#000000","fill-opacity":1,"children":[{"nodeType":"tspan","x":"27 38 47 52 61 70 80 91 98","y":281,"children":["Relevant"]}]},{"nodeType":"text","font-family":"Open Sans Charset1_ 69j0C17EB7C","font-size":"16px","fill":"#000000","fill-opacity":1,"children":[{"nodeType":"tspan","x":"98 102 106 110 114 123 138 142 152 162 166 176 185 189 195 205 209 217 221 226 236 243 247 251 266 276 283 293 301 310 320 324","y":281,"children":[": I am doing this or improved "]}]},{"nodeType":"text","font-family":"Open Sans Charset1_ 69j0C17EB7C","font-size":"16px","fill":"#000000","fill-opacity":1,"children":[{"nodeType":"tspan","x":"27 37 46 55 59 65 75 79 88 98 108 112 121 131 140 147 156 164 168 172 181 189 198 202","y":303,"children":["health and energy level"]}]},{"nodeType":"text","font-family":"Symbol Charset1_ 5ePjQV39942880","font-size":"16px","fill":"#000000","fill-opacity":1,"children":[{"nodeType":"tspan","x":"13 21 27","y":325,"children":["·\\t"]}]},{"nodeType":"text","font-family":"Open SansBold CharsBoldD1A978D6","font-size":"16px","fill":"#000000","fill-opacity":1,"children":[{"nodeType":"tspan","x":"27 36 41 57 66 71 80","y":325,"children":["Timely"]}]},{"nodeType":"text","font-family":"Open Sans Charset1_ 69j0C17EB7C","font-size":"16px","fill":"#000000","fill-opacity":1,"children":[{"nodeType":"tspan","x":"80 84 88 92 96 108 112 116 120 124 132 138 147 154 160 164 178 188 198 208 217 225 229 239 248 256 262 266 278 287 296 304","y":325,"children":[": I will start Monday next week"]}]},{"nodeType":"text","font-family":"Symbol Charset1_ 5ePjQV39942880","font-size":"16px","fill":"#000000","fill-opacity":1,"children":[{"nodeType":"tspan","x":"13 21 27","y":347,"children":["·\\t"]}]},{"nodeType":"text","font-family":"Open SansBold CharsBoldD1A978D6","font-size":"16px","fill":"#000000","fill-opacity":1,"children":[{"nodeType":"tspan","x":"27 36 45 55 60 71 81 88 97 101 111 122 132 136 146 156 161 172 180 187 192","y":347,"children":["Evaluate and adjust:"]}]},{"nodeType":"text","font-family":"Open Sans Charset1_ 69j0C17EB7C","font-size":"16px","fill":"#000000","fill-opacity":1,"children":[{"nodeType":"tspan","x":"192 196 204 214 224 231 237 241 247 256 263 278 282 286 290 294 306 310 314 318 322","y":347,"children":[" short term: I will "]}]},{"nodeType":"text","font-family":"Open Sans Charset1_ 69j0C17EB7C","font-size":"16px","fill":"#000000","fill-opacity":1,"children":[{"nodeType":"tspan","x":"27 35 45 54 62 70 74 89 97 101 109 118 122 131 141 151 160 167 171 176 186 193 197 205 215 224 232 240 255 264 271 279 287 291 300 308 317 324 332 336 345 349","y":369,"children":["check my calendar or checkmarks every 2 "]}]},{"nodeType":"text","font-family":"Open Sans Charset1_ 69j0C17EB7C","font-size":"16px","fill":"#000000","fill-opacity":1,"children":[{"nodeType":"tspan","x":"27 39 48 57 65 73 77 86 96 106 110 119 129 133 143 151 157 161 165 170 174 184 193 202 212 221 231 235 240 244 254 262 269 278 287 295 304 308","y":391,"children":["weeks and adjust i needed (increase "]}]},{"nodeType":"text","font-family":"Open Sans Charset1_ 69j0C17EB7C","font-size":"16px","fill":"#000000","fill-opacity":1,"children":[{"nodeType":"tspan","x":"27 31 41 47 56 66 74 78 84 92 98 104 108 123 132 139 144","y":413,"children":["intensity/time?)"]}]},{"nodeType":"text","font-family":"Symbol Charset1_ 5ePjQV39942880","font-size":"16px","fill":"#000000","fill-opacity":1,"children":[{"nodeType":"tspan","x":"13 21 27","y":435,"children":["·\\t"]}]},{"nodeType":"text","font-family":"Open SansBold CharsBoldD1A978D6","font-size":"16px","fill":"#000000","fill-opacity":1,"children":[{"nodeType":"tspan","x":"27 38 47 52 61 70 80 85 96 106 113 122 126 136 147 157 161 171 181 186 197 205 212 216 221 231 242 251 255 262 271 278 294 299","y":435,"children":["Re-evaluate and adjust long term:"]}]},{"nodeType":"text","font-family":"Open Sans Charset1_ 69j0C17EB7C","font-size":"16px","fill":"#000000","fill-opacity":1,"children":[{"nodeType":"tspan","x":"299 303 310 319 324","y":435,"children":[" re-"]}]},{"nodeType":"text","font-family":"Open Sans Charset1_ 69j0C17EB7C","font-size":"16px","fill":"#000000","fill-opacity":1,"children":[{"nodeType":"tspan","x":"27 36 44 53 57 67 76 82 91 95 99 109 113 122 126 141 151 161 167 177 185 189 194 204 211 215 225 233 242 249 258 262 266 270 280 287 297 306 313 322 330 338 342","y":457,"children":["evaluate in 3 months or overall progress "]}]},{"nodeType":"text","font-family":"Open Sans Charset1_ 69j0C17EB7C","font-size":"16px","fill":"#000000","fill-opacity":1,"children":[{"nodeType":"tspan","x":"27 36 46 56 60 69 79 83 93 101 107 111 115 120 124 134 143 152 162 171 181","y":479,"children":["and adjust i needed"]}]},{"nodeType":"text","font-family":"Tw Cen MT Charset1_ 6WT6F45A0CD","font-size":"13px","fill":"#000000","fill-opacity":1,"children":[{"nodeType":"tspan","x":"18 26 29 36 45 51 58 65 68 74 78 87 91 98 101 105 112 115 118 122 128 134 141 148 153 157 160 166 173 176 180 190 197 200 207 214 218 226 229 232 238 242 251 258 262 265 271 275 283 292 295 299 306 313 320 327 331 339 349 352 355 359","y":518,"children":["Alamuddin N et al, Endocrinol Metab Clin North Am, 2016 DOI: "]}]},{"nodeType":"text","font-family":"Tw Cen MT Charset1_ 6WT6F45A0CD","font-size":"13px","fill":"#0000FF","fill-opacity":1,"children":[{"nodeType":"tspan","x":"210 217 224 227 234 241 248 255 262 265 268 275 280 283 286 293 300 307 314 317 324 331 334 341 348 355 359","y":533,"children":["10.1016/j.ecl.2016.04.008 "]}]},{"nodeType":"text","font-family":"Tw Cen MT Charset1_ 6WT6F45A0CD","font-size":"13px","fill":"#000000","fill-opacity":1,"children":[{"nodeType":"tspan","x":"35 43 50 57 63 66 73 79 83 91 101 105 112 115 119 126 129 132 136 146 153 160 164 167 170 177 180 184 191 198 205 212 216 224 234 237 240 244","y":548,"children":["Apovian CM et al, Obesity, 2015 DOI: "]}]},{"nodeType":"text","font-family":"Tw Cen MT Charset1_ 6WT6F45A0CD","font-size":"13px","fill":"#0000FF","fill-opacity":1,"children":[{"nodeType":"tspan","x":"244 251 258 261 268 275 282 289 296 303 310 317 320 327 334 341 348 355","y":548,"children":["10.1002/oby.21140"]}]},{"nodeType":"text","font-family":"Tw Cen MT Charset1_ 6WT6F45A0CD","font-size":"13px","fill":"#000000","fill-opacity":1,"children":[{"nodeType":"tspan","x":"133 140 143 150 159 166 170 173 177 183 189 193 200 203 207 214 217 220 223 227 233 240 249 253 260 264 271 276 279 283 293 300 306 313 320 323 327 334 341 348 355 359 363","y":563,"children":["Stewart EE et all, Fam Pract Manag, 2011  "]}]},{"nodeType":"text","font-family":"Tw Cen MT Charset1_ 6WT6F45A0CD","font-size":"13px","fill":"#0000FF","fill-opacity":1,"children":[{"nodeType":"tspan","x":"4 10 13 16 23 26 33 40 49 58 67 70 77 84 88 95 98 105 109 116 123 130 137 146 153 161 169 175 182 189 196 203 208 214 223 230 236 239 243 250 257 264 267 270 277 283 286 293 298 305 309 316 323 329 333 339 346 355","y":578,"children":["http://www.aafp.org/dam/AAFP/documents/patient_care/nrn/m"]}]},{"nodeType":"text","font-family":"Tw Cen MT Charset1_ 6WT6F45A0CD","font-size":"13px","fill":"#0000FF","fill-opacity":1,"children":[{"nodeType":"tspan","x":"260 267 270 273 279 282 288 291 298 302 308 311 318 327 334 337 344 351 355 359","y":593,"children":["otivinterview2.pdf "]}]},{"nodeType":"path","id":"path-1665","fill":"#000000","fill-opacity":1,"d":"M9,128 L144,128 144,129 9,129Z"},{"nodeType":"path","id":"path-1666","fill":"#000000","fill-opacity":1,"d":"M144,128 L149,128 149,129 144,129Z"},{"nodeType":"path","id":"path-1667","fill":"#0000FF","fill-opacity":1,"d":"M210,534 L255,534 255,535 210,535Z"},{"nodeType":"path","id":"path-1668","fill":"#0000FF","fill-opacity":1,"d":"M255,534 L262,534 262,535 255,535Z"},{"nodeType":"path","id":"path-1669","fill":"#0000FF","fill-opacity":1,"d":"M262,534 L265,534 265,535 262,535Z"},{"nodeType":"path","id":"path-1670","fill":"#0000FF","fill-opacity":1,"d":"M265,534 L268,534 268,535 265,535Z"},{"nodeType":"path","id":"path-1671","fill":"#0000FF","fill-opacity":1,"d":"M268,534 L283,534 283,535 268,535Z"},{"nodeType":"path","id":"path-1672","fill":"#0000FF","fill-opacity":1,"d":"M283,534 L286,534 286,535 283,535Z"},{"nodeType":"path","id":"path-1673","fill":"#0000FF","fill-opacity":1,"d":"M286,534 L355,534 355,535 286,535Z"},{"nodeType":"path","id":"path-1674","fill":"#0000FF","fill-opacity":1,"d":"M355,534 L359,534 359,535 355,535Z"},{"nodeType":"path","id":"path-1675","fill":"#0000FF","fill-opacity":1,"d":"M244,549 L289,549 289,550 244,550Z"},{"nodeType":"path","id":"path-1676","fill":"#0000FF","fill-opacity":1,"d":"M289,549 L296,549 296,550 289,550Z"},{"nodeType":"path","id":"path-1677","fill":"#0000FF","fill-opacity":1,"d":"M296,549 L317,549 317,550 296,550Z"},{"nodeType":"path","id":"path-1678","fill":"#0000FF","fill-opacity":1,"d":"M317,549 L320,549 320,550 317,550Z"},{"nodeType":"path","id":"path-1679","fill":"#0000FF","fill-opacity":1,"d":"M320,549 L355,549 355,550 320,550Z"},{"nodeType":"path","id":"path-1680","fill":"#0000FF","fill-opacity":1,"d":"M4,579 L23,579 23,580 4,580Z"},{"nodeType":"path","id":"path-1681","fill":"#0000FF","fill-opacity":1,"d":"M23,579 L40,579 40,580 23,580Z"},{"nodeType":"path","id":"path-1682","fill":"#0000FF","fill-opacity":1,"d":"M40,579 L67,579 67,580 40,580Z"},{"nodeType":"path","id":"path-1683","fill":"#0000FF","fill-opacity":1,"d":"M67,579 L70,579 70,580 67,580Z"},{"nodeType":"path","id":"path-1684","fill":"#0000FF","fill-opacity":1,"d":"M70,579 L95,579 95,580 70,580Z"},{"nodeType":"path","id":"path-1685","fill":"#0000FF","fill-opacity":1,"d":"M95,579 L98,579 98,580 95,580Z"},{"nodeType":"path","id":"path-1686","fill":"#0000FF","fill-opacity":1,"d":"M98,579 L116,579 116,580 98,580Z"},{"nodeType":"path","id":"path-1687","fill":"#0000FF","fill-opacity":1,"d":"M116,579 L123,579 123,580 116,580Z"},{"nodeType":"path","id":"path-1688","fill":"#0000FF","fill-opacity":1,"d":"M123,579 L146,579 146,580 123,580Z"},{"nodeType":"path","id":"path-1689","fill":"#0000FF","fill-opacity":1,"d":"M146,579 L153,579 153,580 146,580Z"},{"nodeType":"path","id":"path-1690","fill":"#0000FF","fill-opacity":1,"d":"M153,579 L182,579 182,580 153,580Z"},{"nodeType":"path","id":"path-1691","fill":"#0000FF","fill-opacity":1,"d":"M182,579 L189,579 189,580 182,580Z"},{"nodeType":"path","id":"path-1692","fill":"#0000FF","fill-opacity":1,"d":"M189,579 L243,579 243,580 189,580Z"},{"nodeType":"path","id":"path-1693","fill":"#0000FF","fill-opacity":1,"d":"M243,579 L250,579 250,580 243,580Z"},{"nodeType":"path","id":"path-1694","fill":"#0000FF","fill-opacity":1,"d":"M250,579 L286,579 286,580 250,580Z"},{"nodeType":"path","id":"path-1695","fill":"#0000FF","fill-opacity":1,"d":"M286,579 L293,579 293,580 286,580Z"},{"nodeType":"path","id":"path-1696","fill":"#0000FF","fill-opacity":1,"d":"M293,579 L316,579 316,580 293,580Z"},{"nodeType":"path","id":"path-1697","fill":"#0000FF","fill-opacity":1,"d":"M316,579 L323,579 323,580 316,580Z"},{"nodeType":"path","id":"path-1698","fill":"#0000FF","fill-opacity":1,"d":"M323,579 L339,579 339,580 323,580Z"},{"nodeType":"path","id":"path-1699","fill":"#0000FF","fill-opacity":1,"d":"M339,579 L346,579 346,580 339,580Z"},{"nodeType":"path","id":"path-1700","fill":"#0000FF","fill-opacity":1,"d":"M346,579 L355,579 355,580 346,580Z"},{"nodeType":"path","id":"path-1701","fill":"#0000FF","fill-opacity":1,"d":"M260,594 L327,594 327,595 260,595Z"},{"nodeType":"path","id":"path-1702","fill":"#0000FF","fill-opacity":1,"d":"M327,594 L334,594 334,595 327,595Z"},{"nodeType":"path","id":"path-1703","fill":"#0000FF","fill-opacity":1,"d":"M334,594 L337,594 337,595 334,595Z"},{"nodeType":"path","id":"path-1704","fill":"#0000FF","fill-opacity":1,"d":"M337,594 L355,594 355,595 337,595Z"},{"nodeType":"path","id":"path-1705","fill":"#0000FF","fill-opacity":1,"d":"M355,594 L359,594 359,595 355,595Z"}]},"commandset-140":{"nodeType":"g","children":[{"nodeType":"text","font-family":"Open Sans Charset1_ 69j0C17EB7C","font-size":"19px","fill":"#000000","fill-opacity":1,"children":[{"nodeType":"tspan","x":"0 15 27 33 38 43 55 66 71 77 85 96 107 112 119 130 141 146 155 160 166 177 185 190 195 200 206 217 226 233 243 248 259 264 273 285 296 308 318 329","y":18.5,"children":["On-line ree tools or liestyle change"]}]}]},"commandset-141":{"nodeType":"g","children":[{"nodeType":"text","font-family":"Open SansBold CharsBoldD1A978D6","font-size":"16px","fill":"#000000","fill-opacity":1,"children":[{"nodeType":"tspan","x":"0 9 18 28 37 44 54 59 63 72 81 86 96 105 116 124 133 138 148 158 166 175 185 189 196 205 213 223 234 241 249 258 266 271","y":17,"children":["Federal evidence-based resources:"]}]},{"nodeType":"text","font-family":"Arial Charset1_ 5p40cBeE6A9CC7C","font-size":"16px","fill":"#000000","fill-opacity":1,"children":[{"nodeType":"tspan","x":"24 30 36","y":39,"children":["•\\t"]}]},{"nodeType":"text","font-family":"Open Sans Charset1_ 69j0C17EB7C","font-size":"16px","fill":"#000000","fill-opacity":1,"children":[{"nodeType":"tspan","x":"36 48 52 64 68 78 92 96 100 104 112 121 125 133 143 147 156 162 172 179 183","y":39,"children":["NIH BMI: calculator "]}]},{"nodeType":"text","font-family":"Open Sans Charset1_ 69j0C17EB7C","font-size":"16px","fill":"#0000FF","fill-opacity":1,"children":[{"nodeType":"tspan","x":"36 46 52 58 68 76 80 86 92 104 116 128 132 142 152 156 166 170 174 184 188 198 202 211 221 229 235 245 254 263 267 273 283 289 298 308 318 326 335 341 345 355","y":61,"children":["https://www.nhlbi.nih.gov/health/educatio"]}]},{"nodeType":"text","font-family":"Open Sans Charset1_ 69j0C17EB7C","font-size":"16px","fill":"#0000FF","fill-opacity":1,"children":[{"nodeType":"tspan","x":"36 46 55 59 65 69 79 87 96 103 115 121 127 137 151 155 161 171 186 190 198 207 211 219 223 233 239 254 258","y":83,"children":["nal/lose_wt/BMI/bmicalc.htm "]}]},{"nodeType":"text","font-family":"Arial Charset1_ 5p40cBeE6A9CC7C","font-size":"16px","fill":"#000000","fill-opacity":1,"children":[{"nodeType":"tspan","x":"24 30 36","y":105,"children":["•\\t"]}]},{"nodeType":"text","font-family":"Open Sans Charset1_ 69j0C17EB7C","font-size":"16px","fill":"#000000","fill-opacity":1,"children":[{"nodeType":"tspan","x":"36 48 52 64 76 86 90 100 110 120 128 132 144 153 157 166 176 182 186 196 200 209 219 229 238 245 249","y":105,"children":["NIDDK body weight planner "]}]},{"nodeType":"text","font-family":"Open Sans Charset1_ 69j0C17EB7C","font-size":"16px","fill":"#0000FF","fill-opacity":1,"children":[{"nodeType":"tspan","x":"36 46 52 58 68 72 78 84 96 108 120 124 134 138 148 158 166 170 180 184 194 198 207 217 225 231 241 250 259 263 269 279 284","y":127,"children":["http://www.niddk.nih.gov/health-"]}]},{"nodeType":"text","font-family":"Open Sans Charset1_ 69j0C17EB7C","font-size":"16px","fill":"#0000FF","fill-opacity":1,"children":[{"nodeType":"tspan","x":"36 40 50 55 65 72 87 96 102 106 116 126 132 142 151 160 164 170 180 185 191 201 211 215 223 231 237 249 258 262 271 281 287 292","y":149,"children":["inormation/health-topics/weight-"]}]},{"nodeType":"text","font-family":"Open Sans Charset1_ 69j0C17EB7C","font-size":"16px","fill":"#0000FF","fill-opacity":1,"children":[{"nodeType":"tspan","x":"36 44 54 64 70 77 87 91 97 107 117 127 135 140 152 161 165 174 184 190 195","y":171,"children":["control/body-weight-"]}]},{"nodeType":"text","font-family":"Open Sans Charset1_ 69j0C17EB7C","font-size":"16px","fill":"#0000FF","fill-opacity":1,"children":[{"nodeType":"tspan","x":"36 46 50 59 69 79 88 95 101 111 120 129 138 146 152 162 174 184 188 197 205 215 223 227","y":193,"children":["planner/Pages/bwp.aspx "]}]},{"nodeType":"text","font-family":"Arial Charset1_ 5p40cBeE6A9CC7C","font-size":"16px","fill":"#000000","fill-opacity":1,"children":[{"nodeType":"tspan","x":"24 30 36","y":215,"children":["•\\t"]}]},{"nodeType":"text","font-family":"Open Sans Charset1_ 69j0C17EB7C","font-size":"16px","fill":"#000000","fill-opacity":1,"children":[{"nodeType":"tspan","x":"36 46 55 59 69 76 80 89 93 100 109 117 123 130 134 142 148 152 162 172 176 186 190 199 205 209 218 226 235 250 260 264 273 281 285 294 304 314 318 326 335 339 344 349","y":215,"children":["Calorie restriction diet examples and sel-"]}]},{"nodeType":"text","font-family":"Open Sans Charset1_ 69j0C17EB7C","font-size":"16px","fill":"#000000","fill-opacity":1,"children":[{"nodeType":"tspan","x":"36 51 61 71 75 81 91 98 102 112 121 125 131 141 151 155 159 163 167","y":237,"children":["monitoring tool:  "]}]},{"nodeType":"text","font-family":"Open Sans Charset1_ 69j0C17EB7C","font-size":"16px","fill":"#0000FF","fill-opacity":1,"children":[{"nodeType":"tspan","x":"36 46 52 58 68 72 78 84 96 108 120 124 132 142 152 162 170 179 194 202 212 216 225 231 240 244 253 263 271 277 283 293 303 307 315 320","y":259,"children":["http://www.choosemyplate.gov/tools-"]}]},{"nodeType":"text","font-family":"Open Sans Charset1_ 69j0C17EB7C","font-size":"16px","fill":"#0000FF","fill-opacity":1,"children":[{"nodeType":"tspan","x":"36 46 55 59 63 71 76 81 91 101 111 116 126 130 139 149 157","y":281,"children":["daily-ood-plans"]}]},{"nodeType":"text","font-family":"Arial Charset1_ 5p40cBeE6A9CC7C","font-size":"16px","fill":"#000000","fill-opacity":1,"children":[{"nodeType":"tspan","x":"24 30 36","y":303,"children":["•\\t"]}]},{"nodeType":"text","font-family":"Open Sans Charset1_ 69j0C17EB7C","font-size":"16px","fill":"#000000","fill-opacity":1,"children":[{"nodeType":"tspan","x":"36 48 57 61 71 80 90 99 106 112 127 136 146 152 156 166 171 175 185 194 203 207 213 223 227 236 246 256 260 270 280 295 304 314 318","y":303,"children":["US department o health and human "]}]},{"nodeType":"text","font-family":"Open Sans Charset1_ 69j0C17EB7C","font-size":"16px","fill":"#000000","fill-opacity":1,"children":[{"nodeType":"tspan","x":"36 44 53 60 68 72 80 89 93","y":325,"children":["service "]}]},{"nodeType":"text","font-family":"Open Sans Charset1_ 69j0C17EB7C","font-size":"16px","fill":"#0000FF","fill-opacity":1,"children":[{"nodeType":"tspan","x":"93 105 117 129 133 145 154 163 167 173 183 192 202 212 221 228 232 241 251 259 263 267","y":325,"children":["www.Healthnder.gov  "]}]},{"nodeType":"text","font-family":"Arial Charset1_ 5p40cBeE6A9CC7C","font-size":"16px","fill":"#000000","fill-opacity":1,"children":[{"nodeType":"tspan","x":"24 30 36","y":347,"children":["•\\t"]}]},{"nodeType":"text","font-family":"Open Sans Charset1_ 69j0C17EB7C","font-size":"16px","fill":"#000000","fill-opacity":1,"children":[{"nodeType":"tspan","x":"36 48 57 61 71 80 90 99 106 112 127 136 146 152 156 166 171 175 184 193 200 204 212 222 226 232 242 249 258 262 267 275 284 288 293 298","y":347,"children":["US department o agriculture (sel-"]}]},{"nodeType":"text","font-family":"Open Sans Charset1_ 69j0C17EB7C","font-size":"16px","fill":"#000000","fill-opacity":1,"children":[{"nodeType":"tspan","x":"36 51 61 71 75 81 91 98 102 112 121 126 130","y":369,"children":["monitoring) "]}]},{"nodeType":"text","font-family":"Open Sans Charset1_ 69j0C17EB7C","font-size":"16px","fill":"#0000FF","fill-opacity":1,"children":[{"nodeType":"tspan","x":"130 142 154 166 170 179 189 199 208 215 221 228 237 245 253 262 269 273 283 291 301 310 314 323 333 341 345","y":369,"children":["www.Supertracker.usda.gov "]}]},{"nodeType":"text","font-family":"Arial Charset1_ 5p40cBeE6A9CC7C","font-size":"16px","fill":"#000000","fill-opacity":1,"children":[{"nodeType":"tspan","x":"24 30 36","y":391,"children":["•\\t"]}]},{"nodeType":"text","font-family":"Open Sans Charset1_ 69j0C17EB7C","font-size":"16px","fill":"#000000","fill-opacity":1,"children":[{"nodeType":"tspan","x":"36 48 52 64 68 72 76 86 91 101 108 123 132 138 142 152 162 166 171 181 188 192 202 206 216 225 232 236 246 256 266 276 280 289 295 299 309 319 323","y":391,"children":["NIH: inormation or older population "]}]},{"nodeType":"text","font-family":"Open Sans Charset1_ 69j0C17EB7C","font-size":"16px","fill":"#0000FF","fill-opacity":1,"children":[{"nodeType":"tspan","x":"36 46 52 58 68 76 80 86 92 101 111 120 124 128 133 142 146 156 160 169 173 183 187 197 201 210 220 228 234 238","y":413,"children":["https://go4lie.nia.nih.gov/ "]}]},{"nodeType":"text","font-family":"Arial Charset1_ 5p40cBeE6A9CC7C","font-size":"16px","fill":"#000000","fill-opacity":1,"children":[{"nodeType":"tspan","x":"24 30 36","y":435,"children":["•\\t"]}]},{"nodeType":"text","font-family":"Open Sans Charset1_ 69j0C17EB7C","font-size":"16px","fill":"#000000","fill-opacity":1,"children":[{"nodeType":"tspan","x":"36 48 52 64 68 72 82 87 97 104 119 128 134 138 148 158 162 167 177 184 188 196 200 210 218 222 226","y":435,"children":["NIH inormation or kids: "]}]},{"nodeType":"text","font-family":"Open Sans Charset1_ 69j0C17EB7C","font-size":"16px","fill":"#0000FF","fill-opacity":1,"children":[{"nodeType":"tspan","x":"36 48 60 72 76 86 96 100 110 114 118 128 132 142 146 155 165 173 179 189 198 207 211 217 227 233 242 252 262 270 279 285 289 299 309 318 322 328 340 349","y":457,"children":["www.nhlbi.nih.gov/health/educational/we"]}]},{"nodeType":"text","font-family":"Open Sans Charset1_ 69j0C17EB7C","font-size":"16px","fill":"#0000FF","fill-opacity":1,"children":[{"nodeType":"tspan","x":"36 44 53 63","y":479,"children":["can"]}]},{"nodeType":"text","font-family":"Open SansBold CharsBoldD1A978D6","font-size":"16px","fill":"#000000","fill-opacity":1,"children":[{"nodeType":"tspan","x":"0 13 20 31 40 47 51 58 67 75 85 96 103 111 120 128 132","y":523,"children":["Other resources "]}]},{"nodeType":"text","font-family":"Open Sans Charset1_ 69j0C17EB7C","font-size":"16px","fill":"#000000","fill-opacity":1,"children":[{"nodeType":"tspan","x":"132 137 147 157 167 175 179 188 198 202 212 226 230 239 245 249 258 262 266 270 282 292 301 309 313 319 327 331 335","y":523,"children":["(Apovian CM et al, Obesity, "]}]},{"nodeType":"text","font-family":"Open Sans Charset1_ 69j0C17EB7C","font-size":"16px","fill":"#000000","fill-opacity":1,"children":[{"nodeType":"tspan","x":"0 9 18 27 36 40 52 64 68 72 76","y":545,"children":["2015 DOI: "]}]},{"nodeType":"text","font-family":"Open Sans Charset1_ 69j0C17EB7C","font-size":"16px","fill":"#0000FF","fill-opacity":1,"children":[{"nodeType":"tspan","x":"76 85 94 98 107 116 125 134 140 150 160 168 172 181 190 199 208 217","y":545,"children":["10.1002/oby.21140"]}]},{"nodeType":"text","font-family":"Open Sans Charset1_ 69j0C17EB7C","font-size":"16px","fill":"#000000","fill-opacity":1,"children":[{"nodeType":"tspan","x":"217 222 226 230 234","y":545,"children":["):  "]}]},{"nodeType":"text","font-family":"Arial Charset1_ 5p40cBeE6A9CC7C","font-size":"16px","fill":"#000000","fill-opacity":1,"children":[{"nodeType":"tspan","x":"24 30 36","y":567,"children":["•\\t"]}]},{"nodeType":"text","font-family":"Open Sans Charset1_ 69j0C17EB7C","font-size":"16px","fill":"#000000","fill-opacity":1,"children":[{"nodeType":"tspan","x":"36 45 54 58 63 68 83 93 103 107 113 123 130 134 144 153 157 161 169 179 188 195 203 213 222 232 242 246 255 259 263","y":567,"children":["Sel-monitoring: sparkpeople, "]}]},{"nodeType":"text","font-family":"Open Sans Charset1_ 69j0C17EB7C","font-size":"16px","fill":"#000000","fill-opacity":1,"children":[{"nodeType":"tspan","x":"36 51 59 68 74 84 93 101 109 119 128 132 136 140 148 158 168 174 184 194 203 212 220 230 240 244 253 259 263 267","y":589,"children":["mytnesspal, southbeachdiet, "]}]},{"nodeType":"text","font-family":"Open Sans Charset1_ 69j0C17EB7C","font-size":"16px","fill":"#000000","fill-opacity":1,"children":[{"nodeType":"tspan","x":"36 44 50 57 66 74 83 91 99 107 111 115 125 134 138 142 151 161 176 185 194 198 206 210 214 223 229 235 244 251 260 266 276 285 293 301 305","y":611,"children":["stravacycling, gomeals, ttertness "]}]},{"nodeType":"text","font-family":"Open Sans Charset1_ 69j0C17EB7C","font-size":"16px","fill":"#000000","fill-opacity":1,"children":[{"nodeType":"tspan","x":"36 44 53 57 65 75 79 88 94 104 111","y":633,"children":["calculator"]}]},{"nodeType":"text","font-family":"Arial Charset1_ 5p40cBeE6A9CC7C","font-size":"16px","fill":"#000000","fill-opacity":1,"children":[{"nodeType":"tspan","x":"24 30 36","y":655,"children":["•\\t"]}]},{"nodeType":"text","font-family":"Open Sans Charset1_ 69j0C17EB7C","font-size":"16px","fill":"#000000","fill-opacity":1,"children":[{"nodeType":"tspan","x":"36 48 58 62 66 76 85 89 97 107 115 119 128 132 136 146 155 161 173 183 190 198 206 210 214 223 229 237 245 254 264 273 279 283 298 307 311 315","y":655,"children":["Online social networks: tscape/iWell"]}]},{"nodeType":"text","font-family":"Arial Charset1_ 5p40cBeE6A9CC7C","font-size":"16px","fill":"#000000","fill-opacity":1,"children":[{"nodeType":"tspan","x":"24 30 36","y":677,"children":["•\\t"]}]},{"nodeType":"text","font-family":"Open Sans Charset1_ 69j0C17EB7C","font-size":"16px","fill":"#000000","fill-opacity":1,"children":[{"nodeType":"tspan","x":"36 46 54 60 64 72 76 82 90 94 100 107 116 124 132 141 148 156 160 164 174 184 194 202 217 226 236 240 249 258 264 268 272 282 286 293 302 310 316 320 324 329 338 342 346","y":677,"children":["Activity trackers: bodymediat, directlie, "]}]},{"nodeType":"text","font-family":"Open Sans Charset1_ 69j0C17EB7C","font-size":"16px","fill":"#000000","fill-opacity":1,"children":[{"nodeType":"tspan","x":"36 45 53 59 63 72 79 88 98 108 112 116 120 129 141 151 161 171 180 184 188 198 207 215 219 227 231 241 245","y":699,"children":["actigraph, jawbone, basis bi"]}]},{"nodeType":"path","id":"path-1755","fill":"#000000","fill-opacity":1,"d":"M0,18 L133,18 133,19 0,19Z"},{"nodeType":"path","id":"path-1756","fill":"#000000","fill-opacity":1,"d":"M133,18 L138,18 138,19 133,19Z"},{"nodeType":"path","id":"path-1757","fill":"#000000","fill-opacity":1,"d":"M138,18 L266,18 266,19 138,19Z"},{"nodeType":"path","id":"path-1758","fill":"#000000","fill-opacity":1,"d":"M266,18 L271,18 271,19 266,19Z"},{"nodeType":"path","id":"path-1759","fill":"#0000FF","fill-opacity":1,"d":"M36,62 L76,62 76,63 36,63Z"},{"nodeType":"path","id":"path-1760","fill":"#0000FF","fill-opacity":1,"d":"M76,62 L92,62 92,63 76,63Z"},{"nodeType":"path","id":"path-1761","fill":"#0000FF","fill-opacity":1,"d":"M92,62 L128,62 128,63 92,63Z"},{"nodeType":"path","id":"path-1762","fill":"#0000FF","fill-opacity":1,"d":"M128,62 L132,62 132,63 128,63Z"},{"nodeType":"path","id":"path-1763","fill":"#0000FF","fill-opacity":1,"d":"M132,62 L170,62 170,63 132,63Z"},{"nodeType":"path","id":"path-1764","fill":"#0000FF","fill-opacity":1,"d":"M170,62 L174,62 174,63 170,63Z"},{"nodeType":"path","id":"path-1765","fill":"#0000FF","fill-opacity":1,"d":"M174,62 L198,62 198,63 174,63Z"},{"nodeType":"path","id":"path-1766","fill":"#0000FF","fill-opacity":1,"d":"M198,62 L202,62 202,63 198,63Z"},{"nodeType":"path","id":"path-1767","fill":"#0000FF","fill-opacity":1,"d":"M202,62 L229,62 229,63 202,63Z"},{"nodeType":"path","id":"path-1768","fill":"#0000FF","fill-opacity":1,"d":"M229,62 L235,62 235,63 229,63Z"},{"nodeType":"path","id":"path-1769","fill":"#0000FF","fill-opacity":1,"d":"M235,62 L283,62 283,63 235,63Z"},{"nodeType":"path","id":"path-1770","fill":"#0000FF","fill-opacity":1,"d":"M283,62 L289,62 289,63 283,63Z"},{"nodeType":"path","id":"path-1771","fill":"#0000FF","fill-opacity":1,"d":"M289,62 L355,62 355,63 289,63Z"},{"nodeType":"path","id":"path-1772","fill":"#0000FF","fill-opacity":1,"d":"M36,84 L59,84 59,85 36,85Z"},{"nodeType":"path","id":"path-1773","fill":"#0000FF","fill-opacity":1,"d":"M59,84 L65,84 65,85 59,85Z"},{"nodeType":"path","id":"path-1774","fill":"#0000FF","fill-opacity":1,"d":"M65,84 L96,84 96,85 65,85Z"},{"nodeType":"path","id":"path-1775","fill":"#0000FF","fill-opacity":1,"d":"M96,84 L103,84 103,85 96,85Z"},{"nodeType":"path","id":"path-1776","fill":"#0000FF","fill-opacity":1,"d":"M103,84 L121,84 121,85 103,85Z"},{"nodeType":"path","id":"path-1777","fill":"#0000FF","fill-opacity":1,"d":"M121,84 L127,84 127,85 121,85Z"},{"nodeType":"path","id":"path-1778","fill":"#0000FF","fill-opacity":1,"d":"M127,84 L155,84 155,85 127,85Z"},{"nodeType":"path","id":"path-1779","fill":"#0000FF","fill-opacity":1,"d":"M155,84 L161,84 161,85 155,85Z"},{"nodeType":"path","id":"path-1780","fill":"#0000FF","fill-opacity":1,"d":"M161,84 L219,84 219,85 161,85Z"},{"nodeType":"path","id":"path-1781","fill":"#0000FF","fill-opacity":1,"d":"M219,84 L223,84 223,85 219,85Z"},{"nodeType":"path","id":"path-1782","fill":"#0000FF","fill-opacity":1,"d":"M223,84 L254,84 254,85 223,85Z"},{"nodeType":"path","id":"path-1783","fill":"#0000FF","fill-opacity":1,"d":"M254,84 L258,84 258,85 254,85Z"},{"nodeType":"path","id":"path-1784","fill":"#0000FF","fill-opacity":1,"d":"M36,128 L68,128 68,129 36,129Z"},{"nodeType":"path","id":"path-1785","fill":"#0000FF","fill-opacity":1,"d":"M68,128 L84,128 84,129 68,129Z"},{"nodeType":"path","id":"path-1786","fill":"#0000FF","fill-opacity":1,"d":"M84,128 L120,128 120,129 84,129Z"},{"nodeType":"path","id":"path-1787","fill":"#0000FF","fill-opacity":1,"d":"M120,128 L124,128 124,129 120,129Z"},{"nodeType":"path","id":"path-1788","fill":"#0000FF","fill-opacity":1,"d":"M124,128 L166,128 166,129 124,129Z"},{"nodeType":"path","id":"path-1789","fill":"#0000FF","fill-opacity":1,"d":"M166,128 L170,128 170,129 166,129Z"},{"nodeType":"path","id":"path-1790","fill":"#0000FF","fill-opacity":1,"d":"M170,128 L194,128 194,129 170,129Z"},{"nodeType":"path","id":"path-1791","fill":"#0000FF","fill-opacity":1,"d":"M194,128 L198,128 198,129 194,129Z"},{"nodeType":"path","id":"path-1792","fill":"#0000FF","fill-opacity":1,"d":"M198,128 L225,128 225,129 198,129Z"},{"nodeType":"path","id":"path-1793","fill":"#0000FF","fill-opacity":1,"d":"M225,128 L231,128 231,129 225,129Z"},{"nodeType":"path","id":"path-1794","fill":"#0000FF","fill-opacity":1,"d":"M231,128 L279,128 279,129 231,129Z"},{"nodeType":"path","id":"path-1795","fill":"#0000FF","fill-opacity":1,"d":"M279,128 L284,128 284,129 279,129Z"},{"nodeType":"path","id":"path-1796","fill":"#0000FF","fill-opacity":1,"d":"M36,150 L126,150 126,151 36,151Z"},{"nodeType":"path","id":"path-1797","fill":"#0000FF","fill-opacity":1,"d":"M126,150 L132,150 132,151 126,151Z"},{"nodeType":"path","id":"path-1798","fill":"#0000FF","fill-opacity":1,"d":"M132,150 L180,150 180,151 132,151Z"},{"nodeType":"path","id":"path-1799","fill":"#0000FF","fill-opacity":1,"d":"M180,150 L185,150 185,151 180,151Z"},{"nodeType":"path","id":"path-1800","fill":"#0000FF","fill-opacity":1,"d":"M185,150 L231,150 231,151 185,151Z"},{"nodeType":"path","id":"path-1801","fill":"#0000FF","fill-opacity":1,"d":"M231,150 L237,150 237,151 231,151Z"},{"nodeType":"path","id":"path-1802","fill":"#0000FF","fill-opacity":1,"d":"M237,150 L287,150 287,151 237,151Z"},{"nodeType":"path","id":"path-1803","fill":"#0000FF","fill-opacity":1,"d":"M287,150 L292,150 292,151 287,151Z"},{"nodeType":"path","id":"path-1804","fill":"#0000FF","fill-opacity":1,"d":"M36,172 L91,172 91,173 36,173Z"},{"nodeType":"path","id":"path-1805","fill":"#0000FF","fill-opacity":1,"d":"M91,172 L97,172 97,173 91,173Z"},{"nodeType":"path","id":"path-1806","fill":"#0000FF","fill-opacity":1,"d":"M97,172 L135,172 135,173 97,173Z"},{"nodeType":"path","id":"path-1807","fill":"#0000FF","fill-opacity":1,"d":"M135,172 L140,172 140,173 135,173Z"},{"nodeType":"path","id":"path-1808","fill":"#0000FF","fill-opacity":1,"d":"M140,172 L190,172 190,173 140,173Z"},{"nodeType":"path","id":"path-1809","fill":"#0000FF","fill-opacity":1,"d":"M190,172 L195,172 195,173 190,173Z"},{"nodeType":"path","id":"path-1810","fill":"#0000FF","fill-opacity":1,"d":"M36,194 L95,194 95,195 36,195Z"},{"nodeType":"path","id":"path-1811","fill":"#0000FF","fill-opacity":1,"d":"M95,194 L101,194 101,195 95,195Z"},{"nodeType":"path","id":"path-1812","fill":"#0000FF","fill-opacity":1,"d":"M101,194 L146,194 146,195 101,195Z"},{"nodeType":"path","id":"path-1813","fill":"#0000FF","fill-opacity":1,"d":"M146,194 L152,194 152,195 146,195Z"},{"nodeType":"path","id":"path-1814","fill":"#0000FF","fill-opacity":1,"d":"M152,194 L184,194 184,195 152,195Z"},{"nodeType":"path","id":"path-1815","fill":"#0000FF","fill-opacity":1,"d":"M184,194 L188,194 188,195 184,195Z"},{"nodeType":"path","id":"path-1816","fill":"#0000FF","fill-opacity":1,"d":"M188,194 L223,194 223,195 188,195Z"},{"nodeType":"path","id":"path-1817","fill":"#0000FF","fill-opacity":1,"d":"M223,194 L227,194 227,195 223,195Z"},{"nodeType":"path","id":"path-1818","fill":"#0000FF","fill-opacity":1,"d":"M36,260 L68,260 68,261 36,261Z"},{"nodeType":"path","id":"path-1819","fill":"#0000FF","fill-opacity":1,"d":"M68,260 L84,260 84,261 68,261Z"},{"nodeType":"path","id":"path-1820","fill":"#0000FF","fill-opacity":1,"d":"M84,260 L120,260 120,261 84,261Z"},{"nodeType":"path","id":"path-1821","fill":"#0000FF","fill-opacity":1,"d":"M120,260 L124,260 124,261 120,261Z"},{"nodeType":"path","id":"path-1822","fill":"#0000FF","fill-opacity":1,"d":"M124,260 L240,260 240,261 124,261Z"},{"nodeType":"path","id":"path-1823","fill":"#0000FF","fill-opacity":1,"d":"M240,260 L244,260 244,261 240,261Z"},{"nodeType":"path","id":"path-1824","fill":"#0000FF","fill-opacity":1,"d":"M244,260 L271,260 271,261 244,261Z"},{"nodeType":"path","id":"path-1825","fill":"#0000FF","fill-opacity":1,"d":"M271,260 L277,260 277,261 271,261Z"},{"nodeType":"path","id":"path-1826","fill":"#0000FF","fill-opacity":1,"d":"M277,260 L315,260 315,261 277,261Z"},{"nodeType":"path","id":"path-1827","fill":"#0000FF","fill-opacity":1,"d":"M315,260 L320,260 320,261 315,261Z"},{"nodeType":"path","id":"path-1828","fill":"#0000FF","fill-opacity":1,"d":"M36,282 L71,282 71,283 36,283Z"},{"nodeType":"path","id":"path-1829","fill":"#0000FF","fill-opacity":1,"d":"M71,282 L76,282 76,283 71,283Z"},{"nodeType":"path","id":"path-1830","fill":"#0000FF","fill-opacity":1,"d":"M76,282 L111,282 111,283 76,283Z"},{"nodeType":"path","id":"path-1831","fill":"#0000FF","fill-opacity":1,"d":"M111,282 L116,282 116,283 111,283Z"},{"nodeType":"path","id":"path-1832","fill":"#0000FF","fill-opacity":1,"d":"M116,282 L157,282 157,283 116,283Z"},{"nodeType":"path","id":"path-1833","fill":"#0000FF","fill-opacity":1,"d":"M93,326 L129,326 129,327 93,327Z"},{"nodeType":"path","id":"path-1834","fill":"#0000FF","fill-opacity":1,"d":"M129,326 L133,326 133,327 129,327Z"},{"nodeType":"path","id":"path-1835","fill":"#0000FF","fill-opacity":1,"d":"M133,326 L228,326 228,327 133,327Z"},{"nodeType":"path","id":"path-1836","fill":"#0000FF","fill-opacity":1,"d":"M228,326 L232,326 232,327 228,327Z"},{"nodeType":"path","id":"path-1837","fill":"#0000FF","fill-opacity":1,"d":"M232,326 L259,326 259,327 232,327Z"},{"nodeType":"path","id":"path-1838","fill":"#0000FF","fill-opacity":1,"d":"M259,326 L267,326 267,327 259,327Z"},{"nodeType":"path","id":"path-1839","fill":"#0000FF","fill-opacity":1,"d":"M130,370 L166,370 166,371 130,371Z"},{"nodeType":"path","id":"path-1840","fill":"#0000FF","fill-opacity":1,"d":"M166,370 L170,370 170,371 166,371Z"},{"nodeType":"path","id":"path-1841","fill":"#0000FF","fill-opacity":1,"d":"M170,370 L269,370 269,371 170,371Z"},{"nodeType":"path","id":"path-1842","fill":"#0000FF","fill-opacity":1,"d":"M269,370 L273,370 273,371 269,371Z"},{"nodeType":"path","id":"path-1843","fill":"#0000FF","fill-opacity":1,"d":"M273,370 L310,370 310,371 273,371Z"},{"nodeType":"path","id":"path-1844","fill":"#0000FF","fill-opacity":1,"d":"M310,370 L314,370 314,371 310,371Z"},{"nodeType":"path","id":"path-1845","fill":"#0000FF","fill-opacity":1,"d":"M314,370 L341,370 341,371 314,371Z"},{"nodeType":"path","id":"path-1846","fill":"#0000FF","fill-opacity":1,"d":"M341,370 L345,370 345,371 341,371Z"},{"nodeType":"path","id":"path-1847","fill":"#0000FF","fill-opacity":1,"d":"M36,414 L76,414 76,415 36,415Z"},{"nodeType":"path","id":"path-1848","fill":"#0000FF","fill-opacity":1,"d":"M76,414 L92,414 92,415 76,415Z"},{"nodeType":"path","id":"path-1849","fill":"#0000FF","fill-opacity":1,"d":"M92,414 L111,414 111,415 92,415Z"},{"nodeType":"path","id":"path-1850","fill":"#0000FF","fill-opacity":1,"d":"M111,414 L120,414 120,415 111,415Z"},{"nodeType":"path","id":"path-1851","fill":"#0000FF","fill-opacity":1,"d":"M120,414 L142,414 142,415 120,415Z"},{"nodeType":"path","id":"path-1852","fill":"#0000FF","fill-opacity":1,"d":"M142,414 L146,414 146,415 142,415Z"},{"nodeType":"path","id":"path-1853","fill":"#0000FF","fill-opacity":1,"d":"M146,414 L169,414 169,415 146,415Z"},{"nodeType":"path","id":"path-1854","fill":"#0000FF","fill-opacity":1,"d":"M169,414 L173,414 173,415 169,415Z"},{"nodeType":"path","id":"path-1855","fill":"#0000FF","fill-opacity":1,"d":"M173,414 L197,414 197,415 173,415Z"},{"nodeType":"path","id":"path-1856","fill":"#0000FF","fill-opacity":1,"d":"M197,414 L201,414 201,415 197,415Z"},{"nodeType":"path","id":"path-1857","fill":"#0000FF","fill-opacity":1,"d":"M201,414 L228,414 228,415 201,415Z"},{"nodeType":"path","id":"path-1858","fill":"#0000FF","fill-opacity":1,"d":"M228,414 L234,414 234,415 228,415Z"},{"nodeType":"path","id":"path-1859","fill":"#0000FF","fill-opacity":1,"d":"M234,414 L238,414 238,415 234,415Z"},{"nodeType":"path","id":"path-1860","fill":"#0000FF","fill-opacity":1,"d":"M36,458 L72,458 72,459 36,459Z"},{"nodeType":"path","id":"path-1861","fill":"#0000FF","fill-opacity":1,"d":"M72,458 L76,458 76,459 72,459Z"},{"nodeType":"path","id":"path-1862","fill":"#0000FF","fill-opacity":1,"d":"M76,458 L114,458 114,459 76,459Z"},{"nodeType":"path","id":"path-1863","fill":"#0000FF","fill-opacity":1,"d":"M114,458 L118,458 118,459 114,459Z"},{"nodeType":"path","id":"path-1864","fill":"#0000FF","fill-opacity":1,"d":"M118,458 L142,458 142,459 118,459Z"},{"nodeType":"path","id":"path-1865","fill":"#0000FF","fill-opacity":1,"d":"M142,458 L146,458 146,459 142,459Z"},{"nodeType":"path","id":"path-1866","fill":"#0000FF","fill-opacity":1,"d":"M146,458 L173,458 173,459 146,459Z"},{"nodeType":"path","id":"path-1867","fill":"#0000FF","fill-opacity":1,"d":"M173,458 L179,458 179,459 173,459Z"},{"nodeType":"path","id":"path-1868","fill":"#0000FF","fill-opacity":1,"d":"M179,458 L227,458 227,459 179,459Z"},{"nodeType":"path","id":"path-1869","fill":"#0000FF","fill-opacity":1,"d":"M227,458 L233,458 233,459 227,459Z"},{"nodeType":"path","id":"path-1870","fill":"#0000FF","fill-opacity":1,"d":"M233,458 L322,458 322,459 233,459Z"},{"nodeType":"path","id":"path-1871","fill":"#0000FF","fill-opacity":1,"d":"M322,458 L328,458 328,459 322,459Z"},{"nodeType":"path","id":"path-1872","fill":"#0000FF","fill-opacity":1,"d":"M328,458 L349,458 349,459 328,459Z"},{"nodeType":"path","id":"path-1873","fill":"#0000FF","fill-opacity":1,"d":"M36,480 L63,480 63,481 36,481Z"},{"nodeType":"path","id":"path-1874","fill":"#000000","fill-opacity":1,"d":"M0,524 L132,524 132,525 0,525Z"},{"nodeType":"path","id":"path-1875","fill":"#0000FF","fill-opacity":1,"d":"M76,546 L134,546 134,547 76,547Z"},{"nodeType":"path","id":"path-1876","fill":"#0000FF","fill-opacity":1,"d":"M134,546 L140,546 140,547 134,547Z"},{"nodeType":"path","id":"path-1877","fill":"#0000FF","fill-opacity":1,"d":"M140,546 L168,546 168,547 140,547Z"},{"nodeType":"path","id":"path-1878","fill":"#0000FF","fill-opacity":1,"d":"M168,546 L172,546 172,547 168,547Z"},{"nodeType":"path","id":"path-1879","fill":"#0000FF","fill-opacity":1,"d":"M172,546 L217,546 217,547 172,547Z"}]},"commandset-142":{"nodeType":"g","children":[{"nodeType":"text","font-family":"Open Sans Charset1_ 69j0C17EB7C","font-size":"19px","fill":"#000000","fill-opacity":1,"children":[{"nodeType":"tspan","x":"0 15 22 34 45 53 58 70 81 90 101 113 121 130 141 150","y":18.5,"children":["Other Resources"]}]}]},"commandset-143":{"nodeType":"g","children":[{"nodeType":"text","font-family":"Open Sans Charset1_ 69j0C17EB7C","font-size":"16px","fill":"#000000","fill-opacity":1,"children":[{"nodeType":"tspan","x":"137 147 151 155 163 171 175 181 191 195 204 214 218 227 234 243 252","y":17,"children":["Click to Enlarge"]}]},{"nodeType":"text","font-family":"Open Sans Charset1_ 69j0C17EB7C","font-size":"13px","fill":"#000000","fill-opacity":1,"children":[{"nodeType":"tspan","x":"182 189 198 206 209 212","y":58,"children":["FDA  "]}]},{"nodeType":"text","font-family":"Open Sans Charset1_ 69j0C17EB7C","font-size":"13px","fill":"#0000FF","fill-opacity":1,"children":[{"nodeType":"tspan","x":"3 11 16 21 29 35 38 43 48 58 68 78 81 85 93 100 103 110 118 125 130 134 142 150 158 163 170 178 181 189 196 204 210 217 222 229 236 244 247 254 259 262 270 278 283 290 298 301 309 316 324 330 337 345 353 359 367 379 386","y":76,"children":["https://www.da.gov/ood/guidanceregulation/guidancedocume"]}]},{"nodeType":"text","font-family":"Open Sans Charset1_ 69j0C17EB7C","font-size":"13px","fill":"#0000FF","fill-opacity":1,"children":[{"nodeType":"tspan","x":"16 24 29 35 40 47 54 62 65 72 77 85 90 97 100 108 112 120 125 137 144 149 152 160 168 173 176 183 191 198 201 204 212 219 227 235 240 245 248 253 256 264 272 277 285 291 303 310 317 324 331 338 345 348 356 361 373","y":94,"children":["ntsregulatoryinormation/labelingnutrition/ucm385663.htm"]}]},{"nodeType":"text","font-family":"Open Sans Charset1_ 69j0C17EB7C","font-size":"13px","fill":"#0000FF","fill-opacity":1,"children":[{"nodeType":"tspan","x":"0 8 13 18 26 29 34 39 44 51 56 64 67 75 82 85 93 100 108 113 116 124 131 134 142 149 152 160 163 170 177 184 187 195 198 206 209 216 224 231 236 243 251 259 262 268 276 283 289 297 305 310 316 323 329 334 342 349 352 358 366 369 376 381 389","y":112,"children":["http://rethinkingdrinking.niaaa.nih.gov/ToolsResources/Calculato"]}]},{"nodeType":"text","font-family":"Open Sans Charset1_ 69j0C17EB7C","font-size":"13px","fill":"#0000FF","fill-opacity":1,"children":[{"nodeType":"tspan","x":"162 167 173 185 192 195 203 206 213 219 227","y":130,"children":["rsMain.asp"]}]},{"nodeType":"text","font-family":"Open Sans Charset1_ 69j0C17EB7C","font-size":"13px","fill":"#000000","fill-opacity":1,"children":[{"nodeType":"tspan","x":"182 190 199 207 210","y":148,"children":["CDC "]}]},{"nodeType":"text","font-family":"Open Sans Charset1_ 69j0C17EB7C","font-size":"13px","fill":"#0000FF","fill-opacity":1,"children":[{"nodeType":"tspan","x":"6 14 19 24 32 38 41 46 51 61 71 81 84 90 98 104 107 114 122 129 134 140 143 150 157 165 170 177 185 193 201 206 212 218 221 228 235 243 248 256 264 274 280 292 300 306 314 320 326 329 336 343 351 354 362 367 379 382 385","y":166,"children":["https://www.cdc.gov/sleep/about_sleep/how_much_sleep.html "]}]},{"nodeType":"text","font-family":"Open Sans Charset1_ 69j0C17EB7C","font-size":"16px","fill":"#000000","fill-opacity":1,"children":[{"nodeType":"tspan","x":"389 393","y":209,"children":[" "]}]},{"nodeType":"path","id":"path-1892","fill":"#0000FF","fill-opacity":1,"d":"M3,77 L35,77 35,78 3,78Z"},{"nodeType":"path","id":"path-1893","fill":"#0000FF","fill-opacity":1,"d":"M35,77 L48,77 48,78 35,78Z"},{"nodeType":"path","id":"path-1894","fill":"#0000FF","fill-opacity":1,"d":"M48,77 L78,77 78,78 48,78Z"},{"nodeType":"path","id":"path-1895","fill":"#0000FF","fill-opacity":1,"d":"M78,77 L81,77 81,78 78,78Z"},{"nodeType":"path","id":"path-1896","fill":"#0000FF","fill-opacity":1,"d":"M81,77 L100,77 100,78 81,78Z"},{"nodeType":"path","id":"path-1897","fill":"#0000FF","fill-opacity":1,"d":"M100,77 L103,77 103,78 100,78Z"},{"nodeType":"path","id":"path-1898","fill":"#0000FF","fill-opacity":1,"d":"M103,77 L125,77 125,78 103,78Z"},{"nodeType":"path","id":"path-1899","fill":"#0000FF","fill-opacity":1,"d":"M125,77 L130,77 130,78 125,78Z"},{"nodeType":"path","id":"path-1900","fill":"#0000FF","fill-opacity":1,"d":"M130,77 L158,77 158,78 130,78Z"},{"nodeType":"path","id":"path-1901","fill":"#0000FF","fill-opacity":1,"d":"M158,77 L163,77 163,78 158,78Z"},{"nodeType":"path","id":"path-1902","fill":"#0000FF","fill-opacity":1,"d":"M163,77 L278,77 278,78 163,78Z"},{"nodeType":"path","id":"path-1903","fill":"#0000FF","fill-opacity":1,"d":"M278,77 L283,77 283,78 278,78Z"},{"nodeType":"path","id":"path-1904","fill":"#0000FF","fill-opacity":1,"d":"M283,77 L386,77 386,78 283,78Z"},{"nodeType":"path","id":"path-1905","fill":"#0000FF","fill-opacity":1,"d":"M16,95 L168,95 168,96 16,96Z"},{"nodeType":"path","id":"path-1906","fill":"#0000FF","fill-opacity":1,"d":"M168,95 L173,95 173,96 168,96Z"},{"nodeType":"path","id":"path-1907","fill":"#0000FF","fill-opacity":1,"d":"M173,95 L272,95 272,96 173,96Z"},{"nodeType":"path","id":"path-1908","fill":"#0000FF","fill-opacity":1,"d":"M272,95 L277,95 277,96 272,96Z"},{"nodeType":"path","id":"path-1909","fill":"#0000FF","fill-opacity":1,"d":"M277,95 L303,95 303,96 277,96Z"},{"nodeType":"path","id":"path-1910","fill":"#0000FF","fill-opacity":1,"d":"M303,95 L345,95 345,96 303,96Z"},{"nodeType":"path","id":"path-1911","fill":"#0000FF","fill-opacity":1,"d":"M345,95 L348,95 348,96 345,96Z"},{"nodeType":"path","id":"path-1912","fill":"#0000FF","fill-opacity":1,"d":"M348,95 L373,95 373,96 348,96Z"},{"nodeType":"path","id":"path-1913","fill":"#0000FF","fill-opacity":1,"d":"M0,113 L26,113 26,114 0,114Z"},{"nodeType":"path","id":"path-1914","fill":"#0000FF","fill-opacity":1,"d":"M26,113 L39,113 39,114 26,114Z"},{"nodeType":"path","id":"path-1915","fill":"#0000FF","fill-opacity":1,"d":"M39,113 L149,113 149,114 39,114Z"},{"nodeType":"path","id":"path-1916","fill":"#0000FF","fill-opacity":1,"d":"M149,113 L152,113 152,114 149,114Z"},{"nodeType":"path","id":"path-1917","fill":"#0000FF","fill-opacity":1,"d":"M152,113 L184,113 184,114 152,114Z"},{"nodeType":"path","id":"path-1918","fill":"#0000FF","fill-opacity":1,"d":"M184,113 L187,113 187,114 184,114Z"},{"nodeType":"path","id":"path-1919","fill":"#0000FF","fill-opacity":1,"d":"M187,113 L206,113 206,114 187,114Z"},{"nodeType":"path","id":"path-1920","fill":"#0000FF","fill-opacity":1,"d":"M206,113 L209,113 209,114 206,114Z"},{"nodeType":"path","id":"path-1921","fill":"#0000FF","fill-opacity":1,"d":"M209,113 L231,113 231,114 209,114Z"},{"nodeType":"path","id":"path-1922","fill":"#0000FF","fill-opacity":1,"d":"M231,113 L236,113 236,114 231,114Z"},{"nodeType":"path","id":"path-1923","fill":"#0000FF","fill-opacity":1,"d":"M236,113 L329,113 329,114 236,114Z"},{"nodeType":"path","id":"path-1924","fill":"#0000FF","fill-opacity":1,"d":"M329,113 L334,113 334,114 329,114Z"},{"nodeType":"path","id":"path-1925","fill":"#0000FF","fill-opacity":1,"d":"M334,113 L389,113 389,114 334,114Z"},{"nodeType":"path","id":"path-1926","fill":"#0000FF","fill-opacity":1,"d":"M162,131 L203,131 203,132 162,132Z"},{"nodeType":"path","id":"path-1927","fill":"#0000FF","fill-opacity":1,"d":"M203,131 L206,131 206,132 203,132Z"},{"nodeType":"path","id":"path-1928","fill":"#0000FF","fill-opacity":1,"d":"M206,131 L227,131 227,132 206,132Z"},{"nodeType":"path","id":"path-1929","fill":"#0000FF","fill-opacity":1,"d":"M6,167 L38,167 38,168 6,168Z"},{"nodeType":"path","id":"path-1930","fill":"#0000FF","fill-opacity":1,"d":"M38,167 L51,167 51,168 38,168Z"},{"nodeType":"path","id":"path-1931","fill":"#0000FF","fill-opacity":1,"d":"M51,167 L81,167 81,168 51,168Z"},{"nodeType":"path","id":"path-1932","fill":"#0000FF","fill-opacity":1,"d":"M81,167 L84,167 84,168 81,168Z"},{"nodeType":"path","id":"path-1933","fill":"#0000FF","fill-opacity":1,"d":"M84,167 L104,167 104,168 84,168Z"},{"nodeType":"path","id":"path-1934","fill":"#0000FF","fill-opacity":1,"d":"M104,167 L107,167 107,168 104,168Z"},{"nodeType":"path","id":"path-1935","fill":"#0000FF","fill-opacity":1,"d":"M107,167 L129,167 129,168 107,168Z"},{"nodeType":"path","id":"path-1936","fill":"#0000FF","fill-opacity":1,"d":"M129,167 L134,167 134,168 129,168Z"},{"nodeType":"path","id":"path-1937","fill":"#0000FF","fill-opacity":1,"d":"M134,167 L165,167 165,168 134,168Z"},{"nodeType":"path","id":"path-1938","fill":"#0000FF","fill-opacity":1,"d":"M165,167 L170,167 170,168 165,168Z"},{"nodeType":"path","id":"path-1939","fill":"#0000FF","fill-opacity":1,"d":"M170,167 L206,167 206,168 170,168Z"},{"nodeType":"path","id":"path-1940","fill":"#0000FF","fill-opacity":1,"d":"M206,167 L212,167 212,168 206,168Z"},{"nodeType":"path","id":"path-1941","fill":"#0000FF","fill-opacity":1,"d":"M212,167 L243,167 243,168 212,168Z"},{"nodeType":"path","id":"path-1942","fill":"#0000FF","fill-opacity":1,"d":"M243,167 L248,167 248,168 243,168Z"},{"nodeType":"path","id":"path-1943","fill":"#0000FF","fill-opacity":1,"d":"M248,167 L274,167 274,168 248,168Z"},{"nodeType":"path","id":"path-1944","fi
[truncated: 182,021 more chars]
