# Supplementary material for: An Evidence-Based Approach to Teaching Obesity Management to Medical Students
Source: MedEdPORTAL. 2017 Dec 20;13:10662. doi: 10.15766/mep_2374-8265.10662 (PMC6338064; doi:10.15766/mep_2374-8265.10662)
Supplement: Supplementary file 1 — A. Learning Module folder B. Survey Instrument.docx [file mep-13-10662-s001.zip › A. Learning Module folder/html5/lib/scripts/app.min.js]

var requirejs,require,define;!function(e){function t(e,t){return v.call(e,t)}function i(e,t){var i,n,s,r,o,a,l,u,c,h,p,d=t&&t.split("/"),f=m.map,g=f&&f["*"]||{};if(e&&"."===e.charAt(0))if(t){for(d=d.slice(0,d.length-1),e=e.split("/"),o=e.length-1,m.nodeIdCompat&&b.test(e[o])&&(e[o]=e[o].replace(b,"")),e=d.concat(e),c=0;c<e.length;c+=1)if(p=e[c],"."===p)e.splice(c,1),c-=1;else if(".."===p){if(1===c&&(".."===e[2]||".."===e[0]))break;c>0&&(e.splice(c-1,2),c-=2)}e=e.join("/")}else 0===e.indexOf("./")&&(e=e.substring(2));if((d||g)&&f){for(i=e.split("/"),c=i.length;c>0;c-=1){if(n=i.slice(0,c).join("/"),d)for(h=d.length;h>0;h-=1)if(s=f[d.slice(0,h).join("/")],s&&(s=s[n])){r=s,a=c;break}if(r)break;!l&&g&&g[n]&&(l=g[n],u=c)}!r&&l&&(r=l,a=u),r&&(i.splice(0,a,r),e=i.join("/"))}return e}function n(t,i){return function(){return c.apply(e,y.call(arguments,0).concat([t,i]))}}function s(e){return function(t){return i(t,e)}}function r(e){return function(t){d[e]=t}}function o(i){if(t(f,i)){var n=f[i];delete f[i],g[i]=!0,u.apply(e,n)}if(!t(d,i)&&!t(g,i))throw new Error("No "+i);return d[i]}function a(e){var t,i=e?e.indexOf("!"):-1;return i>-1&&(t=e.substring(0,i),e=e.substring(i+1,e.length)),[t,e]}function l(e){return function(){return m&&m.config&&m.config[e]||{}}}var u,c,h,p,d={},f={},m={},g={},v=Object.prototype.hasOwnProperty,y=[].slice,b=/\.js$/;h=function(e,t){var n,r=a(e),l=r[0];return e=r[1],l&&(l=i(l,t),n=o(l)),l?e=n&&n.normalize?n.normalize(e,s(t)):i(e,t):(e=i(e,t),r=a(e),l=r[0],e=r[1],l&&(n=o(l))),{f:l?l+"!"+e:e,n:e,pr:l,p:n}},p={require:function(e){return n(e)},exports:function(e){var t=d[e];return"undefined"!=typeof t?t:d[e]={}},module:function(e){return{id:e,uri:"",exports:d[e],config:l(e)}}},u=function(i,s,a,l){var u,c,m,v,y,b,w=[],S=typeof a;if(l=l||i,"undefined"===S||"function"===S){for(s=!s.length&&a.length?["require","exports","module"]:s,y=0;y<s.length;y+=1)if(v=h(s[y],l),c=v.f,"require"===c)w[y]=p.require(i);else if("exports"===c)w[y]=p.exports(i),b=!0;else if("module"===c)u=w[y]=p.module(i);else if(t(d,c)||t(f,c)||t(g,c))w[y]=o(c);else{if(!v.p)throw new Error(i+" missing "+c);v.p.load(v.n,n(l,!0),r(c),{}),w[y]=d[c]}m=a?a.apply(d[i],w):void 0,i&&(u&&u.exports!==e&&u.exports!==d[i]?d[i]=u.exports:m===e&&b||(d[i]=m))}else i&&(d[i]=a)},requirejs=require=c=function(t,i,n,s,r){if("string"==typeof t)return p[t]?p[t](i):o(h(t,i).f);if(!t.splice){if(m=t,m.deps&&c(m.deps,m.callback),!i)return;i.splice?(t=i,i=n,n=null):t=e}return i=i||function(){},"function"==typeof n&&(n=s,s=r),s?u(e,t,i,n):setTimeout(function(){u(e,t,i,n)},4),c},c.config=function(e){return c(e)},requirejs._defined=d,define=function(e,i,n){i.splice||(n=i,i=[]),t(d,e)||t(f,e)||(f[e]=[e,i,n])},define.amd={jQuery:!0}}(),define("almond",function(){}),define("features/featureOverrides",[],function(){"use strict";return{}}),define("features/featuresHelper",["features/featureOverrides"],function(e){"use strict";return{initialize:function(){var t=null==window.globals.features?[]:window.globals.features.split(",");t.forEach(function(t){null!=e[t]&&requirejs.config(Object.keys(e[t]).reduce(function(i,n){var s=e[t][n];return i.map["*"][n]=s,i},{map:{"*":{}}}))})}}}),function(){function e(e,t){if(e!==t){var i=null===e,n=e===x,s=e===e,r=null===t,o=t===x,a=t===t;if(e>t&&!r||!s||i&&!o&&a||n&&a)return 1;if(t>e&&!i||!a||r&&!n&&s||o&&s)return-1}return 0}function t(e,t,i){for(var n=e.length,s=i?n:-1;i?s--:++s<n;)if(t(e[s],s,e))return s;return-1}function i(e,t,i){if(t!==t)return d(e,i);for(var n=i-1,s=e.length;++n<s;)if(e[n]===t)return n;return-1}function n(e){return"function"==typeof e||!1}function s(e){return null==e?"":e+""}function r(e,t){for(var i=-1,n=e.length;++i<n&&t.indexOf(e.charAt(i))>-1;);return i}function o(e,t){for(var i=e.length;i--&&t.indexOf(e.charAt(i))>-1;);return i}function a(t,i){return e(t.criteria,i.criteria)||t.index-i.index}function l(t,i,n){for(var s=-1,r=t.criteria,o=i.criteria,a=r.length,l=n.length;++s<a;){var u=e(r[s],o[s]);if(u){if(s>=l)return u;var c=n[s];return u*("asc"===c||c===!0?1:-1)}}return t.index-i.index}function u(e){return Ue[e]}function c(e){return He[e]}function h(e,t,i){return t?e=Ge[e]:i&&(e=ze[e]),"\\"+e}function p(e){return"\\"+ze[e]}function d(e,t,i){for(var n=e.length,s=t+(i?0:-1);i?s--:++s<n;){var r=e[s];if(r!==r)return s}return-1}function f(e){return!!e&&"object"==typeof e}function m(e){return 160>=e&&e>=9&&13>=e||32==e||160==e||5760==e||6158==e||e>=8192&&(8202>=e||8232==e||8233==e||8239==e||8287==e||12288==e||65279==e)}function g(e,t){for(var i=-1,n=e.length,s=-1,r=[];++i<n;)e[i]===t&&(e[i]=U,r[++s]=i);return r}function v(e,t){for(var i,n=-1,s=e.length,r=-1,o=[];++n<s;){var a=e[n],l=t?t(a,n,e):a;n&&i===l||(i=l,o[++r]=a)}return o}function y(e){for(var t=-1,i=e.length;++t<i&&m(e.charCodeAt(t)););return t}function b(e){for(var t=e.length;t--&&m(e.charCodeAt(t)););return t}function w(e){return qe[e]}function S(m){function Y(e){if(f(e)&&!Aa(e)&&!(e instanceof Ue)){if(e instanceof ee)return e;if(eo.call(e,"__chain__")&&eo.call(e,"__wrapped__"))return dn(e)}return new ee(e)}function J(){}function ee(e,t,i){this.__wrapped__=e,this.__actions__=i||[],this.__chain__=!!t}function Ue(e){this.__wrapped__=e,this.__actions__=[],this.__dir__=1,this.__filtered__=!1,this.__iteratees__=[],this.__takeCount__=ko,this.__views__=[]}function He(){var e=new Ue(this.__wrapped__);return e.__actions__=it(this.__actions__),e.__dir__=this.__dir__,e.__filtered__=this.__filtered__,e.__iteratees__=it(this.__iteratees__),e.__takeCount__=this.__takeCount__,e.__views__=it(this.__views__),e}function qe(){if(this.__filtered__){var e=new Ue(this);e.__dir__=-1,e.__filtered__=!0}else e=this.clone(),e.__dir__*=-1;return e}function We(){var e=this.__wrapped__.value(),t=this.__dir__,i=Aa(e),n=0>t,s=i?e.length:0,r=Gi(0,s,this.__views__),o=r.start,a=r.end,l=a-o,u=n?a:o-1,c=this.__iteratees__,h=c.length,p=0,d=To(l,this.__takeCount__);if(!i||V>s||s==l&&d==l)return ii(e,this.__actions__);var f=[];e:for(;l--&&d>p;){u+=t;for(var m=-1,g=e[u];++m<h;){var v=c[m],y=v.iteratee,b=v.type,w=y(g);if(b==B)g=w;else if(!w){if(b==j)continue e;break e}}f[p++]=g}return f}function Ge(){this.__data__={}}function ze(e){return this.has(e)&&delete this.__data__[e]}function Xe(e){return"__proto__"==e?x:this.__data__[e]}function Ye(e){return"__proto__"!=e&&eo.call(this.__data__,e)}function Qe(e,t){return"__proto__"!=e&&(this.__data__[e]=t),this}function Ke(e){var t=e?e.length:0;for(this.data={hash:vo(null),set:new co};t--;)this.push(e[t])}function $e(e,t){var i=e.data,n="string"==typeof t||Ls(t)?i.set.has(t):i.hash[t];return n?0:-1}function Je(e){var t=this.data;"string"==typeof e||Ls(e)?t.set.add(e):t.hash[e]=!0}function tt(e,t){for(var i=-1,n=e.length,s=-1,r=t.length,o=Fr(n+r);++i<n;)o[i]=e[i];for(;++s<r;)o[i++]=t[s];return o}function it(e,t){var i=-1,n=e.length;for(t||(t=Fr(n));++i<n;)t[i]=e[i];return t}function nt(e,t){for(var i=-1,n=e.length;++i<n&&t(e[i],i,e)!==!1;);return e}function st(e,t){for(var i=e.length;i--&&t(e[i],i,e)!==!1;);return e}function rt(e,t){for(var i=-1,n=e.length;++i<n;)if(!t(e[i],i,e))return!1;return!0}function ot(e,t,i,n){for(var s=-1,r=e.length,o=n,a=o;++s<r;){var l=e[s],u=+t(l);i(u,o)&&(o=u,a=l)}return a}function at(e,t){for(var i=-1,n=e.length,s=-1,r=[];++i<n;){var o=e[i];t(o,i,e)&&(r[++s]=o)}return r}function lt(e,t){for(var i=-1,n=e.length,s=Fr(n);++i<n;)s[i]=t(e[i],i,e);return s}function ut(e,t){for(var i=-1,n=t.length,s=e.length;++i<n;)e[s+i]=t[i];return e}function ct(e,t,i,n){var s=-1,r=e.length;for(n&&r&&(i=e[++s]);++s<r;)i=t(i,e[s],s,e);return i}function ht(e,t,i,n){var s=e.length;for(n&&s&&(i=e[--s]);s--;)i=t(i,e[s],s,e);return i}function pt(e,t){for(var i=-1,n=e.length;++i<n;)if(t(e[i],i,e))return!0;return!1}function dt(e,t){for(var i=e.length,n=0;i--;)n+=+t(e[i])||0;return n}function ft(e,t){return e===x?t:e}function mt(e,t,i,n){return e!==x&&eo.call(n,i)?e:t}function gt(e,t,i){for(var n=-1,s=Fa(t),r=s.length;++n<r;){var o=s[n],a=e[o],l=i(a,t[o],o,e,t);(l===l?l===a:a!==a)&&(a!==x||o in e)||(e[o]=l)}return e}function vt(e,t){return null==t?e:bt(t,Fa(t),e)}function yt(e,t){for(var i=-1,n=null==e,s=!n&&Ki(e),r=s?e.length:0,o=t.length,a=Fr(o);++i<o;){var l=t[i];s?a[i]=$i(l,r)?e[l]:x:a[i]=n?x:e[l]}return a}function bt(e,t,i){i||(i={});for(var n=-1,s=t.length;++n<s;){var r=t[n];i[r]=e[r]}return i}function wt(e,t,i){var n=typeof e;return"function"==n?t===x?e:ri(e,t,i):null==e?_r:"object"==n?Bt(e):t===x?Or(e):Ft(e,t)}function St(e,t,i,n,s,r,o){var a;if(i&&(a=s?i(e,n,s):i(e)),a!==x)return a;if(!Ls(e))return e;var l=Aa(e);if(l){if(a=zi(e),!t)return it(e,a)}else{var u=io.call(e),c=u==X;if(u!=K&&u!=H&&(!c||s))return Fe[u]?Yi(e,u,t):s?e:{};if(a=Xi(c?{}:e),!t)return vt(a,e)}r||(r=[]),o||(o=[]);for(var h=r.length;h--;)if(r[h]==e)return o[h];return r.push(e),o.push(a),(l?nt:Mt)(e,function(n,s){a[s]=St(n,t,i,s,e,r,o)}),a}function xt(e,t,i){if("function"!=typeof e)throw new Qr(F);return ho(function(){e.apply(x,i)},t)}function Tt(e,t){var n=e?e.length:0,s=[];if(!n)return s;var r=-1,o=Hi(),a=o===i,l=a&&t.length>=V?fi(t):null,u=t.length;l&&(o=$e,a=!1,t=l);e:for(;++r<n;){var c=e[r];if(a&&c===c){for(var h=u;h--;)if(t[h]===c)continue e;s.push(c)}else o(t,c,0)<0&&s.push(c)}return s}function Ct(e,t){var i=!0;return No(e,function(e,n,s){return i=!!t(e,n,s)}),i}function Pt(e,t,i,n){var s=n,r=s;return No(e,function(e,o,a){var l=+t(e,o,a);(i(l,s)||l===n&&l===r)&&(s=l,r=e)}),r}function Et(e,t,i,n){var s=e.length;for(i=null==i?0:+i||0,0>i&&(i=-i>s?0:s+i),n=n===x||n>s?s:+n||0,0>n&&(n+=s),s=i>n?0:n>>>0,i>>>=0;s>i;)e[i++]=t;return e}function _t(e,t){var i=[];return No(e,function(e,n,s){t(e,n,s)&&i.push(e)}),i}function kt(e,t,i,n){var s;return i(e,function(e,i,r){return t(e,i,r)?(s=n?i:e,!1):void 0}),s}function At(e,t,i,n){n||(n=[]);for(var s=-1,r=e.length;++s<r;){var o=e[s];f(o)&&Ki(o)&&(i||Aa(o)||Ps(o))?t?At(o,t,i,n):ut(n,o):i||(n[n.length]=o)}return n}function Rt(e,t){return jo(e,t,er)}function Mt(e,t){return jo(e,t,Fa)}function It(e,t){return Bo(e,t,Fa)}function Ot(e,t){for(var i=-1,n=t.length,s=-1,r=[];++i<n;){var o=t[i];Os(e[o])&&(r[++s]=o)}return r}function Lt(e,t,i){if(null!=e){i!==x&&i in hn(e)&&(t=[i]);for(var n=0,s=t.length;null!=e&&s>n;)e=e[t[n++]];return n&&n==s?e:x}}function Dt(e,t,i,n,s,r){return e===t?!0:null==e||null==t||!Ls(e)&&!f(t)?e!==e&&t!==t:Nt(e,t,Dt,i,n,s,r)}function Nt(e,t,i,n,s,r,o){var a=Aa(e),l=Aa(t),u=q,c=q;a||(u=io.call(e),u==H?u=K:u!=K&&(a=qs(e))),l||(c=io.call(t),c==H?c=K:c!=K&&(l=qs(t)));var h=u==K,p=c==K,d=u==c;if(d&&!a&&!h)return ji(e,t,u);if(!s){var f=h&&eo.call(e,"__wrapped__"),m=p&&eo.call(t,"__wrapped__");if(f||m)return i(f?e.value():e,m?t.value():t,n,s,r,o)}if(!d)return!1;r||(r=[]),o||(o=[]);for(var g=r.length;g--;)if(r[g]==e)return o[g]==t;r.push(e),o.push(t);var v=(a?Vi:Bi)(e,t,i,n,s,r,o);return r.pop(),o.pop(),v}function Vt(e,t,i){var n=t.length,s=n,r=!i;if(null==e)return!s;for(e=hn(e);n--;){var o=t[n];if(r&&o[2]?o[1]!==e[o[0]]:!(o[0]in e))return!1}for(;++n<s;){o=t[n];var a=o[0],l=e[a],u=o[1];if(r&&o[2]){if(l===x&&!(a in e))return!1}else{var c=i?i(l,u,a):x;if(!(c===x?Dt(u,l,i,!0):c))return!1}}return!0}function jt(e,t){var i=-1,n=Ki(e)?Fr(e.length):[];return No(e,function(e,s,r){n[++i]=t(e,s,r)}),n}function Bt(e){var t=qi(e);if(1==t.length&&t[0][2]){var i=t[0][0],n=t[0][1];return function(e){return null==e?!1:e[i]===n&&(n!==x||i in hn(e))}}return function(e){return Vt(e,t)}}function Ft(e,t){var i=Aa(e),n=Zi(e)&&nn(t),s=e+"";return e=pn(e),function(r){if(null==r)return!1;var o=s;if(r=hn(r),(i||!n)&&!(o in r)){if(r=1==e.length?r:Lt(r,Yt(e,0,-1)),null==r)return!1;o=En(e),r=hn(r)}return r[o]===t?t!==x||o in r:Dt(t,r[o],x,!0)}}function Ut(e,t,i,n,s){if(!Ls(e))return e;var r=Ki(t)&&(Aa(t)||qs(t)),o=r?x:Fa(t);return nt(o||t,function(a,l){if(o&&(l=a,a=t[l]),f(a))n||(n=[]),s||(s=[]),Ht(e,t,l,Ut,i,n,s);else{var u=e[l],c=i?i(u,a,l,e,t):x,h=c===x;h&&(c=a),c===x&&(!r||l in e)||!h&&(c===c?c===u:u!==u)||(e[l]=c)}}),e}function Ht(e,t,i,n,s,r,o){for(var a=r.length,l=t[i];a--;)if(r[a]==l)return void(e[i]=o[a]);var u=e[i],c=s?s(u,l,i,e,t):x,h=c===x;h&&(c=l,Ki(l)&&(Aa(l)||qs(l))?c=Aa(u)?u:Ki(u)?it(u):[]:Fs(l)||Ps(l)?c=Ps(u)?Ys(u):Fs(u)?u:{}:h=!1),r.push(l),o.push(c),h?e[i]=n(c,l,s,r,o):(c===c?c!==u:u===u)&&(e[i]=c)}function qt(e){return function(t){return null==t?x:t[e]}}function Wt(e){var t=e+"";return e=pn(e),function(i){return Lt(i,e,t)}}function Gt(e,t){for(var i=e?t.length:0;i--;){var n=t[i];if(n!=s&&$i(n)){var s=n;po.call(e,n,1)}}return e}function zt(e,t){return e+yo(Eo()*(t-e+1))}function Xt(e,t,i,n,s){return s(e,function(e,s,r){i=n?(n=!1,e):t(i,e,s,r)}),i}function Yt(e,t,i){var n=-1,s=e.length;t=null==t?0:+t||0,0>t&&(t=-t>s?0:s+t),i=i===x||i>s?s:+i||0,0>i&&(i+=s),s=t>i?0:i-t>>>0,t>>>=0;for(var r=Fr(s);++n<s;)r[n]=e[n+t];return r}function Qt(e,t){var i;return No(e,function(e,n,s){return i=t(e,n,s),!i}),!!i}function Kt(e,t){var i=e.length;for(e.sort(t);i--;)e[i]=e[i].value;return e}function $t(e,t,i){var n=Fi(),s=-1;t=lt(t,function(e){return n(e)});var r=jt(e,function(e){var i=lt(t,function(t){return t(e)});return{criteria:i,index:++s,value:e}});return Kt(r,function(e,t){return l(e,t,i)})}function Jt(e,t){var i=0;return No(e,function(e,n,s){i+=+t(e,n,s)||0}),i}function Zt(e,t){var n=-1,s=Hi(),r=e.length,o=s===i,a=o&&r>=V,l=a?fi():null,u=[];l?(s=$e,o=!1):(a=!1,l=t?[]:u);e:for(;++n<r;){var c=e[n],h=t?t(c,n,e):c;if(o&&c===c){for(var p=l.length;p--;)if(l[p]===h)continue e;t&&l.push(h),u.push(c)}else s(l,h,0)<0&&((t||a)&&l.push(h),u.push(c))}return u}function ei(e,t){for(var i=-1,n=t.length,s=Fr(n);++i<n;)s[i]=e[t[i]];return s}function ti(e,t,i,n){for(var s=e.length,r=n?s:-1;(n?r--:++r<s)&&t(e[r],r,e););return i?Yt(e,n?0:r,n?r+1:s):Yt(e,n?r+1:0,n?s:r)}function ii(e,t){var i=e;i instanceof Ue&&(i=i.value());for(var n=-1,s=t.length;++n<s;){var r=t[n];i=r.func.apply(r.thisArg,ut([i],r.args))}return i}function ni(e,t,i){var n=0,s=e?e.length:n;if("number"==typeof t&&t===t&&Mo>=s){for(;s>n;){var r=n+s>>>1,o=e[r];(i?t>=o:t>o)&&null!==o?n=r+1:s=r}return s}return si(e,t,_r,i)}function si(e,t,i,n){t=i(t);for(var s=0,r=e?e.length:0,o=t!==t,a=null===t,l=t===x;r>s;){var u=yo((s+r)/2),c=i(e[u]),h=c!==x,p=c===c;if(o)var d=p||n;else d=a?p&&h&&(n||null!=c):l?p&&(n||h):null==c?!1:n?t>=c:t>c;d?s=u+1:r=u}return To(r,Ro)}function ri(e,t,i){if("function"!=typeof e)return _r;if(t===x)return e;switch(i){case 1:return function(i){return e.call(t,i)};case 3:return function(i,n,s){return e.call(t,i,n,s)};case 4:return function(i,n,s,r){return e.call(t,i,n,s,r)};case 5:return function(i,n,s,r,o){return e.call(t,i,n,s,r,o)}}return function(){return e.apply(t,arguments)}}function oi(e){var t=new ro(e.byteLength),i=new fo(t);return i.set(new fo(e)),t}function ai(e,t,i){for(var n=i.length,s=-1,r=xo(e.length-n,0),o=-1,a=t.length,l=Fr(a+r);++o<a;)l[o]=t[o];for(;++s<n;)l[i[s]]=e[s];for(;r--;)l[o++]=e[s++];return l}function li(e,t,i){for(var n=-1,s=i.length,r=-1,o=xo(e.length-s,0),a=-1,l=t.length,u=Fr(o+l);++r<o;)u[r]=e[r];for(var c=r;++a<l;)u[c+a]=t[a];for(;++n<s;)u[c+i[n]]=e[r++];return u}function ui(e,t){return function(i,n,s){var r=t?t():{};if(n=Fi(n,s,3),Aa(i))for(var o=-1,a=i.length;++o<a;){var l=i[o];e(r,l,n(l,o,i),i)}else No(i,function(t,i,s){e(r,t,n(t,i,s),s)});return r}}function ci(e){return vs(function(t,i){var n=-1,s=null==t?0:i.length,r=s>2?i[s-2]:x,o=s>2?i[2]:x,a=s>1?i[s-1]:x;for("function"==typeof r?(r=ri(r,a,5),s-=2):(r="function"==typeof a?a:x,s-=r?1:0),o&&Ji(i[0],i[1],o)&&(r=3>s?x:r,s=1);++n<s;){var l=i[n];l&&e(t,l,r)}return t})}function hi(e,t){return function(i,n){var s=i?Ho(i):0;if(!tn(s))return e(i,n);for(var r=t?s:-1,o=hn(i);(t?r--:++r<s)&&n(o[r],r,o)!==!1;);return i}}function pi(e){return function(t,i,n){for(var s=hn(t),r=n(t),o=r.length,a=e?o:-1;e?a--:++a<o;){var l=r[a];if(i(s[l],l,s)===!1)break}return t}}function di(e,t){function i(){var s=this&&this!==Ze&&this instanceof i?n:e;return s.apply(t,arguments)}var n=gi(e);return i}function fi(e){return vo&&co?new Ke(e):null}function mi(e){return function(t){for(var i=-1,n=Cr(cr(t)),s=n.length,r="";++i<s;)r=e(r,n[i],i);return r}}function gi(e){return function(){var t=arguments;switch(t.length){case 0:return new e;case 1:return new e(t[0]);case 2:return new e(t[0],t[1]);case 3:return new e(t[0],t[1],t[2]);case 4:return new e(t[0],t[1],t[2],t[3]);case 5:return new e(t[0],t[1],t[2],t[3],t[4]);case 6:return new e(t[0],t[1],t[2],t[3],t[4],t[5]);case 7:return new e(t[0],t[1],t[2],t[3],t[4],t[5],t[6])}var i=Do(e.prototype),n=e.apply(i,t);return Ls(n)?n:i}}function vi(e){function t(i,n,s){s&&Ji(i,n,s)&&(n=x);var r=Ni(i,e,x,x,x,x,x,n);return r.placeholder=t.placeholder,r}return t}function yi(e,t){return vs(function(i){var n=i[0];return null==n?n:(i.push(t),e.apply(x,i))})}function bi(e,t){return function(i,n,s){if(s&&Ji(i,n,s)&&(n=x),n=Fi(n,s,3),1==n.length){i=Aa(i)?i:cn(i);var r=ot(i,n,e,t);if(!i.length||r!==t)return r}return Pt(i,n,e,t)}}function wi(e,i){return function(n,s,r){if(s=Fi(s,r,3),Aa(n)){var o=t(n,s,i);return o>-1?n[o]:x}return kt(n,s,e)}}function Si(e){return function(i,n,s){return i&&i.length?(n=Fi(n,s,3),t(i,n,e)):-1}}function xi(e){return function(t,i,n){return i=Fi(i,n,3),kt(t,i,e,!0)}}function Ti(e){return function(){for(var t,i=arguments.length,n=e?i:-1,s=0,r=Fr(i);e?n--:++n<i;){var o=r[s++]=arguments[n];if("function"!=typeof o)throw new Qr(F);!t&&ee.prototype.thru&&"wrapper"==Ui(o)&&(t=new ee([],!0))}for(n=t?-1:i;++n<i;){o=r[n];var a=Ui(o),l="wrapper"==a?Uo(o):x;t=l&&en(l[0])&&l[1]==(M|_|A|I)&&!l[4].length&&1==l[9]?t[Ui(l[0])].apply(t,l[3]):1==o.length&&en(o)?t[a]():t.thru(o)}return function(){var e=arguments,n=e[0];if(t&&1==e.length&&Aa(n)&&n.length>=V)return t.plant(n).value();for(var s=0,o=i?r[s].apply(this,e):n;++s<i;)o=r[s].call(this,o);return o}}}function Ci(e,t){return function(i,n,s){return"function"==typeof n&&s===x&&Aa(i)?e(i,n):t(i,ri(n,s,3))}}function Pi(e){return function(t,i,n){return"function"==typeof i&&n===x||(i=ri(i,n,3)),e(t,i,er)}}function Ei(e){return function(t,i,n){return"function"==typeof i&&n===x||(i=ri(i,n,3)),e(t,i)}}function _i(e){return function(t,i,n){var s={};return i=Fi(i,n,3),Mt(t,function(t,n,r){var o=i(t,n,r);n=e?o:n,t=e?t:o,s[n]=t}),s}}function ki(e){return function(t,i,n){return t=s(t),(e?t:"")+Ii(t,i,n)+(e?"":t)}}function Ai(e){var t=vs(function(i,n){var s=g(n,t.placeholder);return Ni(i,e,x,n,s)});return t}function Ri(e,t){return function(i,n,s,r){var o=arguments.length<3;return"function"==typeof n&&r===x&&Aa(i)?e(i,n,s,o):Xt(i,Fi(n,r,4),s,o,t)}}function Mi(e,t,i,n,s,r,o,a,l,u){function c(){for(var b=arguments.length,w=b,S=Fr(b);w--;)S[w]=arguments[w];if(n&&(S=ai(S,n,s)),r&&(S=li(S,r,o)),f||v){var T=c.placeholder,E=g(S,T);if(b-=E.length,u>b){var _=a?it(a):x,k=xo(u-b,0),M=f?E:x,I=f?x:E,O=f?S:x,L=f?x:S;t|=f?A:R,t&=~(f?R:A),m||(t&=~(C|P));var D=[e,t,i,O,M,L,I,_,l,k],N=Mi.apply(x,D);return en(e)&&qo(N,D),N.placeholder=T,N}}var V=p?i:this,j=d?V[e]:e;return a&&(S=ln(S,a)),h&&l<S.length&&(S.length=l),this&&this!==Ze&&this instanceof c&&(j=y||gi(e)),j.apply(V,S)}var h=t&M,p=t&C,d=t&P,f=t&_,m=t&E,v=t&k,y=d?x:gi(e);return c}function Ii(e,t,i){var n=e.length;if(t=+t,n>=t||!wo(t))return"";var s=t-n;return i=null==i?" ":i+"",gr(i,go(s/i.length)).slice(0,s)}function Oi(e,t,i,n){function s(){for(var t=-1,a=arguments.length,l=-1,u=n.length,c=Fr(u+a);++l<u;)c[l]=n[l];for(;a--;)c[l++]=arguments[++t];var h=this&&this!==Ze&&this instanceof s?o:e;return h.apply(r?i:this,c)}var r=t&C,o=gi(e);return s}function Li(e){var t=Wr[e];return function(e,i){return i=i===x?0:+i||0,i?(i=lo(10,i),t(e*i)/i):t(e)}}function Di(e){return function(t,i,n,s){var r=Fi(n);return null==n&&r===wt?ni(t,i,e):si(t,i,r(n,s,1),e)}}function Ni(e,t,i,n,s,r,o,a){var l=t&P;if(!l&&"function"!=typeof e)throw new Qr(F);var u=n?n.length:0;if(u||(t&=~(A|R),n=s=x),u-=s?s.length:0,t&R){var c=n,h=s;n=s=x}var p=l?x:Uo(e),d=[e,t,i,n,s,c,h,r,o,a];if(p&&(sn(d,p),t=d[1],a=d[9]),d[9]=null==a?l?0:e.length:xo(a-u,0)||0,t==C)var f=di(d[0],d[2]);else f=t!=A&&t!=(C|A)||d[4].length?Mi.apply(x,d):Oi.apply(x,d);var m=p?Fo:qo;return m(f,d)}function Vi(e,t,i,n,s,r,o){var a=-1,l=e.length,u=t.length;if(l!=u&&!(s&&u>l))return!1;for(;++a<l;){var c=e[a],h=t[a],p=n?n(s?h:c,s?c:h,a):x;if(p!==x){if(p)continue;return!1}if(s){if(!pt(t,function(e){return c===e||i(c,e,n,s,r,o)}))return!1}else if(c!==h&&!i(c,h,n,s,r,o))return!1}return!0}function ji(e,t,i){switch(i){case W:case G:return+e==+t;case z:return e.name==t.name&&e.message==t.message;case Q:return e!=+e?t!=+t:e==+t;case $:case Z:return e==t+""}return!1}function Bi(e,t,i,n,s,r,o){var a=Fa(e),l=a.length,u=Fa(t),c=u.length;if(l!=c&&!s)return!1;for(var h=l;h--;){var p=a[h];if(!(s?p in t:eo.call(t,p)))return!1}for(var d=s;++h<l;){p=a[h];var f=e[p],m=t[p],g=n?n(s?m:f,s?f:m,p):x;if(!(g===x?i(f,m,n,s,r,o):g))return!1;d||(d="constructor"==p)}if(!d){var v=e.constructor,y=t.constructor;if(v!=y&&"constructor"in e&&"constructor"in t&&!("function"==typeof v&&v instanceof v&&"function"==typeof y&&y instanceof y))return!1}return!0}function Fi(e,t,i){var n=Y.callback||Pr;return n=n===Pr?wt:n,i?n(e,t,i):n}function Ui(e){for(var t=e.name+"",i=Lo[t],n=i?i.length:0;n--;){var s=i[n],r=s.func;if(null==r||r==e)return s.name}return t}function Hi(e,t,n){var s=Y.indexOf||Cn;return s=s===Cn?i:s,e?s(e,t,n):s}function qi(e){for(var t=tr(e),i=t.length;i--;)t[i][2]=nn(t[i][1]);return t}function Wi(e,t){var i=null==e?x:e[t];return Vs(i)?i:x}function Gi(e,t,i){for(var n=-1,s=i.length;++n<s;){var r=i[n],o=r.size;switch(r.type){case"drop":e+=o;break;case"dropRight":t-=o;break;case"take":t=To(t,e+o);break;case"takeRight":e=xo(e,t-o)}}return{start:e,end:t}}function zi(e){var t=e.length,i=new e.constructor(t);return t&&"string"==typeof e[0]&&eo.call(e,"index")&&(i.index=e.index,i.input=e.input),i}function Xi(e){var t=e.constructor;return"function"==typeof t&&t instanceof t||(t=zr),new t}function Yi(e,t,i){var n=e.constructor;switch(t){case te:return oi(e);case W:case G:return new n(+e);case ie:case ne:case se:case re:case oe:case ae:case le:case ue:case ce:var s=e.buffer;return new n(i?oi(s):s,e.byteOffset,e.length);case Q:case Z:return new n(e);case $:var r=new n(e.source,Ae.exec(e));r.lastIndex=e.lastIndex}return r}function Qi(e,t,i){null==e||Zi(t,e)||(t=pn(t),e=1==t.length?e:Lt(e,Yt(t,0,-1)),t=En(t));var n=null==e?e:e[t];return null==n?x:n.apply(e,i)}function Ki(e){return null!=e&&tn(Ho(e))}function $i(e,t){return e="number"==typeof e||Ie.test(e)?+e:-1,t=null==t?Io:t,e>-1&&e%1==0&&t>e}function Ji(e,t,i){if(!Ls(i))return!1;var n=typeof t;if("number"==n?Ki(i)&&$i(t,i.length):"string"==n&&t in i){var s=i[t];return e===e?e===s:s!==s}return!1}function Zi(e,t){var i=typeof e;if("string"==i&&xe.test(e)||"number"==i)return!0;if(Aa(e))return!1;var n=!Se.test(e);return n||null!=t&&e in hn(t)}function en(e){var t=Ui(e),i=Y[t];if("function"!=typeof i||!(t in Ue.prototype))return!1;if(e===i)return!0;var n=Uo(i);return!!n&&e===n[0]}function tn(e){return"number"==typeof e&&e>-1&&e%1==0&&Io>=e}function nn(e){return e===e&&!Ls(e)}function sn(e,t){var i=e[1],n=t[1],s=i|n,r=M>s,o=n==M&&i==_||n==M&&i==I&&e[7].length<=t[8]||n==(M|I)&&i==_;if(!r&&!o)return e;n&C&&(e[2]=t[2],s|=i&C?0:E);var a=t[3];if(a){var l=e[3];e[3]=l?ai(l,a,t[4]):it(a),e[4]=l?g(e[3],U):it(t[4])}return a=t[5],a&&(l=e[5],e[5]=l?li(l,a,t[6]):it(a),e[6]=l?g(e[5],U):it(t[6])),a=t[7],a&&(e[7]=it(a)),n&M&&(e[8]=null==e[8]?t[8]:To(e[8],t[8])),null==e[9]&&(e[9]=t[9]),e[0]=t[0],e[1]=s,e}function rn(e,t){return e===x?t:Ra(e,t,rn)}function on(e,t){e=hn(e);for(var i=-1,n=t.length,s={};++i<n;){var r=t[i];r in e&&(s[r]=e[r])}return s}function an(e,t){var i={};return Rt(e,function(e,n,s){t(e,n,s)&&(i[n]=e)}),i}function ln(e,t){for(var i=e.length,n=To(t.length,i),s=it(e);n--;){var r=t[n];e[n]=$i(r,i)?s[r]:x}return e}function un(e){for(var t=er(e),i=t.length,n=i&&e.length,s=!!n&&tn(n)&&(Aa(e)||Ps(e)),r=-1,o=[];++r<i;){var a=t[r];(s&&$i(a,n)||eo.call(e,a))&&o.push(a)}return o}function cn(e){return null==e?[]:Ki(e)?Ls(e)?e:zr(e):rr(e)}function hn(e){return Ls(e)?e:zr(e)}function pn(e){if(Aa(e))return e;var t=[];return s(e).replace(Te,function(e,i,n,s){t.push(n?s.replace(_e,"$1"):i||e)}),t}function dn(e){return e instanceof Ue?e.clone():new ee(e.__wrapped__,e.__chain__,it(e.__actions__))}function fn(e,t,i){t=(i?Ji(e,t,i):null==t)?1:xo(yo(t)||1,1);for(var n=0,s=e?e.length:0,r=-1,o=Fr(go(s/t));s>n;)o[++r]=Yt(e,n,n+=t);return o}function mn(e){for(var t=-1,i=e?e.length:0,n=-1,s=[];++t<i;){var r=e[t];r&&(s[++n]=r)}return s}function gn(e,t,i){var n=e?e.length:0;return n?((i?Ji(e,t,i):null==t)&&(t=1),Yt(e,0>t?0:t)):[]}function vn(e,t,i){var n=e?e.length:0;return n?((i?Ji(e,t,i):null==t)&&(t=1),t=n-(+t||0),Yt(e,0,0>t?0:t)):[]}function yn(e,t,i){return e&&e.length?ti(e,Fi(t,i,3),!0,!0):[]}function bn(e,t,i){return e&&e.length?ti(e,Fi(t,i,3),!0):[]}function wn(e,t,i,n){var s=e?e.length:0;return s?(i&&"number"!=typeof i&&Ji(e,t,i)&&(i=0,n=s),Et(e,t,i,n)):[]}function Sn(e){return e?e[0]:x}function xn(e,t,i){var n=e?e.length:0;return i&&Ji(e,t,i)&&(t=!1),n?At(e,t):[]}function Tn(e){var t=e?e.length:0;return t?At(e,!0):[]}function Cn(e,t,n){var s=e?e.length:0;if(!s)return-1;if("number"==typeof n)n=0>n?xo(s+n,0):n;else if(n){var r=ni(e,t);return s>r&&(t===t?t===e[r]:e[r]!==e[r])?r:-1}return i(e,t,n||0)}function Pn(e){return vn(e,1)}function En(e){var t=e?e.length:0;return t?e[t-1]:x}function _n(e,t,i){var n=e?e.length:0;if(!n)return-1;var s=n;if("number"==typeof i)s=(0>i?xo(n+i,0):To(i||0,n-1))+1;else if(i){s=ni(e,t,!0)-1;var r=e[s];return(t===t?t===r:r!==r)?s:-1}if(t!==t)return d(e,s,!0);for(;s--;)if(e[s]===t)return s;return-1}function kn(){var e=arguments,t=e[0];if(!t||!t.length)return t;for(var i=0,n=Hi(),s=e.length;++i<s;)for(var r=0,o=e[i];(r=n(t,o,r))>-1;)po.call(t,r,1);return t}function An(e,t,i){var n=[];if(!e||!e.length)return n;var s=-1,r=[],o=e.length;for(t=Fi(t,i,3);++s<o;){var a=e[s];t(a,s,e)&&(n.push(a),r.push(s))}return Gt(e,r),n}function Rn(e){return gn(e,1)}function Mn(e,t,i){var n=e?e.length:0;return n?(i&&"number"!=typeof i&&Ji(e,t,i)&&(t=0,i=n),Yt(e,t,i)):[]}function In(e,t,i){var n=e?e.length:0;return n?((i?Ji(e,t,i):null==t)&&(t=1),Yt(e,0,0>t?0:t)):[]}function On(e,t,i){var n=e?e.length:0;return n?((i?Ji(e,t,i):null==t)&&(t=1),t=n-(+t||0),Yt(e,0>t?0:t)):[]}function Ln(e,t,i){return e&&e.length?ti(e,Fi(t,i,3),!1,!0):[]}function Dn(e,t,i){return e&&e.length?ti(e,Fi(t,i,3)):[]}function Nn(e,t,n,s){var r=e?e.length:0;if(!r)return[];null!=t&&"boolean"!=typeof t&&(s=n,n=Ji(e,t,s)?x:t,t=!1);var o=Fi();return null==n&&o===wt||(n=o(n,s,3)),t&&Hi()===i?v(e,n):Zt(e,n)}function Vn(e){if(!e||!e.length)return[];var t=-1,i=0;e=at(e,function(e){return Ki(e)?(i=xo(e.length,i),!0):void 0});for(var n=Fr(i);++t<i;)n[t]=lt(e,qt(t));return n}function jn(e,t,i){var n=e?e.length:0;if(!n)return[];var s=Vn(e);return null==t?s:(t=ri(t,i,4),lt(s,function(e){return ct(e,t,x,!0)}))}function Bn(){for(var e=-1,t=arguments.length;++e<t;){var i=arguments[e];if(Ki(i))var n=n?ut(Tt(n,i),Tt(i,n)):i}return n?Zt(n):[]}function Fn(e,t){var i=-1,n=e?e.length:0,s={};for(!n||t||Aa(e[0])||(t=[]);++i<n;){var r=e[i];t?s[r]=t[i]:r&&(s[r[0]]=r[1])}return s}function Un(e){var t=Y(e);return t.__chain__=!0,t}function Hn(e,t,i){return t.call(i,e),e}function qn(e,t,i){return t.call(i,e)}function Wn(){return Un(this)}function Gn(){return new ee(this.value(),this.__chain__)}function zn(e){for(var t,i=this;i instanceof J;){var n=dn(i);t?s.__wrapped__=n:t=n;var s=n;i=i.__wrapped__}return s.__wrapped__=e,t}function Xn(){var e=this.__wrapped__,t=function(e){return e.reverse()};if(e instanceof Ue){var i=e;return this.__actions__.length&&(i=new Ue(this)),i=i.reverse(),i.__actions__.push({func:qn,args:[t],thisArg:x}),new ee(i,this.__chain__)}return this.thru(t)}function Yn(){return this.value()+""}function Qn(){return ii(this.__wrapped__,this.__actions__)}function Kn(e,t,i){var n=Aa(e)?rt:Ct;return i&&Ji(e,t,i)&&(t=x),"function"==typeof t&&i===x||(t=Fi(t,i,3)),n(e,t)}function $n(e,t,i){var n=Aa(e)?at:_t;return t=Fi(t,i,3),n(e,t)}function Jn(e,t){return sa(e,Bt(t))}function Zn(e,t,i,n){var s=e?Ho(e):0;return tn(s)||(e=rr(e),s=e.length),i="number"!=typeof i||n&&Ji(t,i,n)?0:0>i?xo(s+i,0):i||0,"string"==typeof e||!Aa(e)&&Hs(e)?s>=i&&e.indexOf(t,i)>-1:!!s&&Hi(e,t,i)>-1}function es(e,t,i){var n=Aa(e)?lt:jt;return t=Fi(t,i,3),n(e,t)}function ts(e,t){return es(e,Or(t))}function is(e,t,i){var n=Aa(e)?at:_t;return t=Fi(t,i,3),n(e,function(e,i,n){return!t(e,i,n)})}function ns(e,t,i){if(i?Ji(e,t,i):null==t){e=cn(e);var n=e.length;return n>0?e[zt(0,n-1)]:x}var s=-1,r=Xs(e),n=r.length,o=n-1;for(t=To(0>t?0:+t||0,n);++s<t;){var a=zt(s,o),l=r[a];r[a]=r[s],r[s]=l}return r.length=t,r}function ss(e){return ns(e,ko)}function rs(e){var t=e?Ho(e):0;return tn(t)?t:Fa(e).length}function os(e,t,i){var n=Aa(e)?pt:Qt;return i&&Ji(e,t,i)&&(t=x),"function"==typeof t&&i===x||(t=Fi(t,i,3)),n(e,t)}function as(e,t,i){if(null==e)return[];i&&Ji(e,t,i)&&(t=x);var n=-1;t=Fi(t,i,3);var s=jt(e,function(e,i,s){return{criteria:t(e,i,s),index:++n,value:e}});return Kt(s,a)}function ls(e,t,i,n){return null==e?[]:(n&&Ji(t,i,n)&&(i=x),Aa(t)||(t=null==t?[]:[t]),Aa(i)||(i=null==i?[]:[i]),$t(e,t,i))}function us(e,t){return $n(e,Bt(t))}function cs(e,t){if("function"!=typeof t){if("function"!=typeof e)throw new Qr(F);var i=e;e=t,t=i}return e=wo(e=+e)?e:0,function(){return--e<1?t.apply(this,arguments):void 0}}function hs(e,t,i){return i&&Ji(e,t,i)&&(t=x),t=e&&null==t?e.length:xo(+t||0,0),Ni(e,M,x,x,x,x,t)}function ps(e,t){var i;if("function"!=typeof t){if("function"!=typeof e)throw new Qr(F);var n=e;e=t,t=n}return function(){return--e>0&&(i=t.apply(this,arguments)),1>=e&&(t=x),i}}function ds(e,t,i){function n(){d&&oo(d),u&&oo(u),m=0,u=d=f=x}function s(t,i){i&&oo(i),u=d=f=x,t&&(m=ma(),c=e.apply(p,l),d||u||(l=p=x))}function r(){var e=t-(ma()-h);0>=e||e>t?s(f,u):d=ho(r,e)}function o(){s(v,d)}function a(){if(l=arguments,h=ma(),p=this,f=v&&(d||!y),g===!1)var i=y&&!d;else{u||y||(m=h);var n=g-(h-m),s=0>=n||n>g;s?(u&&(u=oo(u)),m=h,c=e.apply(p,l)):u||(u=ho(o,n))}return s&&d?d=oo(d):d||t===g||(d=ho(r,t)),i&&(s=!0,c=e.apply(p,l)),!s||d||u||(l=p=x),c}var l,u,c,h,p,d,f,m=0,g=!1,v=!0;if("function"!=typeof e)throw new Qr(F);if(t=0>t?0:+t||0,i===!0){var y=!0;v=!1}else Ls(i)&&(y=!!i.leading,g="maxWait"in i&&xo(+i.maxWait||0,t),v="trailing"in i?!!i.trailing:v);return a.cancel=n,a}function fs(e,t){if("function"!=typeof e||t&&"function"!=typeof t)throw new Qr(F);var i=function(){var n=arguments,s=t?t.apply(this,n):n[0],r=i.cache;if(r.has(s))return r.get(s);var o=e.apply(this,n);return i.cache=r.set(s,o),o};return i.cache=new fs.Cache,i}function ms(e){if("function"!=typeof e)throw new Qr(F);return function(){return!e.apply(this,arguments)}}function gs(e){return ps(2,e)}function vs(e,t){if("function"!=typeof e)throw new Qr(F);return t=xo(t===x?e.length-1:+t||0,0),function(){for(var i=arguments,n=-1,s=xo(i.length-t,0),r=Fr(s);++n<s;)r[n]=i[t+n];switch(t){case 0:return e.call(this,r);case 1:return e.call(this,i[0],r);case 2:return e.call(this,i[0],i[1],r)}var o=Fr(t+1);for(n=-1;++n<t;)o[n]=i[n];return o[t]=r,e.apply(this,o)}}function ys(e){if("function"!=typeof e)throw new Qr(F);return function(t){return e.apply(this,t)}}function bs(e,t,i){var n=!0,s=!0;if("function"!=typeof e)throw new Qr(F);return i===!1?n=!1:Ls(i)&&(n="leading"in i?!!i.leading:n,s="trailing"in i?!!i.trailing:s),ds(e,t,{leading:n,maxWait:+t,trailing:s})}function ws(e,t){return t=null==t?_r:t,Ni(t,A,x,[e],[])}function Ss(e,t,i,n){return t&&"boolean"!=typeof t&&Ji(e,t,i)?t=!1:"function"==typeof t&&(n=i,i=t,t=!1),"function"==typeof i?St(e,t,ri(i,n,3)):St(e,t)}function xs(e,t,i){return"function"==typeof t?St(e,!0,ri(t,i,3)):St(e,!0)}function Ts(e,t){return e>t}function Cs(e,t){return e>=t}function Ps(e){return f(e)&&Ki(e)&&eo.call(e,"callee")&&!uo.call(e,"callee")}function Es(e){return e===!0||e===!1||f(e)&&io.call(e)==W}function _s(e){return f(e)&&io.call(e)==G}function ks(e){return!!e&&1===e.nodeType&&f(e)&&!Fs(e)}function As(e){return null==e?!0:Ki(e)&&(Aa(e)||Hs(e)||Ps(e)||f(e)&&Os(e.splice))?!e.length:!Fa(e).length}function Rs(e,t,i,n){i="function"==typeof i?ri(i,n,3):x;
var s=i?i(e,t):x;return s===x?Dt(e,t,i):!!s}function Ms(e){return f(e)&&"string"==typeof e.message&&io.call(e)==z}function Is(e){return"number"==typeof e&&wo(e)}function Os(e){return Ls(e)&&io.call(e)==X}function Ls(e){var t=typeof e;return!!e&&("object"==t||"function"==t)}function Ds(e,t,i,n){return i="function"==typeof i?ri(i,n,3):x,Vt(e,qi(t),i)}function Ns(e){return Bs(e)&&e!=+e}function Vs(e){return null==e?!1:Os(e)?so.test(Zr.call(e)):f(e)&&Me.test(e)}function js(e){return null===e}function Bs(e){return"number"==typeof e||f(e)&&io.call(e)==Q}function Fs(e){var t;if(!f(e)||io.call(e)!=K||Ps(e)||!eo.call(e,"constructor")&&(t=e.constructor,"function"==typeof t&&!(t instanceof t)))return!1;var i;return Rt(e,function(e,t){i=t}),i===x||eo.call(e,i)}function Us(e){return Ls(e)&&io.call(e)==$}function Hs(e){return"string"==typeof e||f(e)&&io.call(e)==Z}function qs(e){return f(e)&&tn(e.length)&&!!Be[io.call(e)]}function Ws(e){return e===x}function Gs(e,t){return t>e}function zs(e,t){return t>=e}function Xs(e){var t=e?Ho(e):0;return tn(t)?t?it(e):[]:rr(e)}function Ys(e){return bt(e,er(e))}function Qs(e,t,i){var n=Do(e);return i&&Ji(e,t,i)&&(t=x),t?vt(n,t):n}function Ks(e){return Ot(e,er(e))}function $s(e,t,i){var n=null==e?x:Lt(e,pn(t),t+"");return n===x?i:n}function Js(e,t){if(null==e)return!1;var i=eo.call(e,t);if(!i&&!Zi(t)){if(t=pn(t),e=1==t.length?e:Lt(e,Yt(t,0,-1)),null==e)return!1;t=En(t),i=eo.call(e,t)}return i||tn(e.length)&&$i(t,e.length)&&(Aa(e)||Ps(e))}function Zs(e,t,i){i&&Ji(e,t,i)&&(t=x);for(var n=-1,s=Fa(e),r=s.length,o={};++n<r;){var a=s[n],l=e[a];t?eo.call(o,l)?o[l].push(a):o[l]=[a]:o[l]=a}return o}function er(e){if(null==e)return[];Ls(e)||(e=zr(e));var t=e.length;t=t&&tn(t)&&(Aa(e)||Ps(e))&&t||0;for(var i=e.constructor,n=-1,s="function"==typeof i&&i.prototype===e,r=Fr(t),o=t>0;++n<t;)r[n]=n+"";for(var a in e)o&&$i(a,t)||"constructor"==a&&(s||!eo.call(e,a))||r.push(a);return r}function tr(e){e=hn(e);for(var t=-1,i=Fa(e),n=i.length,s=Fr(n);++t<n;){var r=i[t];s[t]=[r,e[r]]}return s}function ir(e,t,i){var n=null==e?x:e[t];return n===x&&(null==e||Zi(t,e)||(t=pn(t),e=1==t.length?e:Lt(e,Yt(t,0,-1)),n=null==e?x:e[En(t)]),n=n===x?i:n),Os(n)?n.call(e):n}function nr(e,t,i){if(null==e)return e;var n=t+"";t=null!=e[n]||Zi(t,e)?[n]:pn(t);for(var s=-1,r=t.length,o=r-1,a=e;null!=a&&++s<r;){var l=t[s];Ls(a)&&(s==o?a[l]=i:null==a[l]&&(a[l]=$i(t[s+1])?[]:{})),a=a[l]}return e}function sr(e,t,i,n){var s=Aa(e)||qs(e);if(t=Fi(t,n,4),null==i)if(s||Ls(e)){var r=e.constructor;i=s?Aa(e)?new r:[]:Do(Os(r)?r.prototype:x)}else i={};return(s?nt:Mt)(e,function(e,n,s){return t(i,e,n,s)}),i}function rr(e){return ei(e,Fa(e))}function or(e){return ei(e,er(e))}function ar(e,t,i){return t=+t||0,i===x?(i=t,t=0):i=+i||0,e>=To(t,i)&&e<xo(t,i)}function lr(e,t,i){i&&Ji(e,t,i)&&(t=i=x);var n=null==e,s=null==t;if(null==i&&(s&&"boolean"==typeof e?(i=e,e=1):"boolean"==typeof t&&(i=t,s=!0)),n&&s&&(t=1,s=!1),e=+e||0,s?(t=e,e=0):t=+t||0,i||e%1||t%1){var r=Eo();return To(e+r*(t-e+ao("1e-"+((r+"").length-1))),t)}return zt(e,t)}function ur(e){return e=s(e),e&&e.charAt(0).toUpperCase()+e.slice(1)}function cr(e){return e=s(e),e&&e.replace(Oe,u).replace(Ee,"")}function hr(e,t,i){e=s(e),t+="";var n=e.length;return i=i===x?n:To(0>i?0:+i||0,n),i-=t.length,i>=0&&e.indexOf(t,i)==i}function pr(e){return e=s(e),e&&ve.test(e)?e.replace(me,c):e}function dr(e){return e=s(e),e&&Pe.test(e)?e.replace(Ce,h):e||"(?:)"}function fr(e,t,i){e=s(e),t=+t;var n=e.length;if(n>=t||!wo(t))return e;var r=(t-n)/2,o=yo(r),a=go(r);return i=Ii("",a,i),i.slice(0,o)+e+i}function mr(e,t,i){return(i?Ji(e,t,i):null==t)?t=0:t&&(t=+t),e=br(e),Po(e,t||(Re.test(e)?16:10))}function gr(e,t){var i="";if(e=s(e),t=+t,1>t||!e||!wo(t))return i;do t%2&&(i+=e),t=yo(t/2),e+=e;while(t);return i}function vr(e,t,i){return e=s(e),i=null==i?0:To(0>i?0:+i||0,e.length),e.lastIndexOf(t,i)==i}function yr(e,t,i){var n=Y.templateSettings;i&&Ji(e,t,i)&&(t=i=x),e=s(e),t=gt(vt({},i||t),n,mt);var r,o,a=gt(vt({},t.imports),n.imports,mt),l=Fa(a),u=ei(a,l),c=0,h=t.interpolate||Le,d="__p += '",f=Xr((t.escape||Le).source+"|"+h.source+"|"+(h===we?ke:Le).source+"|"+(t.evaluate||Le).source+"|$","g"),m="//# sourceURL="+("sourceURL"in t?t.sourceURL:"lodash.templateSources["+ ++je+"]")+"\n";e.replace(f,function(t,i,n,s,a,l){return n||(n=s),d+=e.slice(c,l).replace(De,p),i&&(r=!0,d+="' +\n__e("+i+") +\n'"),a&&(o=!0,d+="';\n"+a+";\n__p += '"),n&&(d+="' +\n((__t = ("+n+")) == null ? '' : __t) +\n'"),c=l+t.length,t}),d+="';\n";var g=t.variable;g||(d="with (obj) {\n"+d+"\n}\n"),d=(o?d.replace(he,""):d).replace(pe,"$1").replace(de,"$1;"),d="function("+(g||"obj")+") {\n"+(g?"":"obj || (obj = {});\n")+"var __t, __p = ''"+(r?", __e = _.escape":"")+(o?", __j = Array.prototype.join;\nfunction print() { __p += __j.call(arguments, '') }\n":";\n")+d+"return __p\n}";var v=$a(function(){return qr(l,m+"return "+d).apply(x,u)});if(v.source=d,Ms(v))throw v;return v}function br(e,t,i){var n=e;return(e=s(e))?(i?Ji(n,t,i):null==t)?e.slice(y(e),b(e)+1):(t+="",e.slice(r(e,t),o(e,t)+1)):e}function wr(e,t,i){var n=e;return e=s(e),e?(i?Ji(n,t,i):null==t)?e.slice(y(e)):e.slice(r(e,t+"")):e}function Sr(e,t,i){var n=e;return e=s(e),e?(i?Ji(n,t,i):null==t)?e.slice(0,b(e)+1):e.slice(0,o(e,t+"")+1):e}function xr(e,t,i){i&&Ji(e,t,i)&&(t=x);var n=O,r=L;if(null!=t)if(Ls(t)){var o="separator"in t?t.separator:o;n="length"in t?+t.length||0:n,r="omission"in t?s(t.omission):r}else n=+t||0;if(e=s(e),n>=e.length)return e;var a=n-r.length;if(1>a)return r;var l=e.slice(0,a);if(null==o)return l+r;if(Us(o)){if(e.slice(a).search(o)){var u,c,h=e.slice(0,a);for(o.global||(o=Xr(o.source,(Ae.exec(o)||"")+"g")),o.lastIndex=0;u=o.exec(h);)c=u.index;l=l.slice(0,null==c?a:c)}}else if(e.indexOf(o,a)!=a){var p=l.lastIndexOf(o);p>-1&&(l=l.slice(0,p))}return l+r}function Tr(e){return e=s(e),e&&ge.test(e)?e.replace(fe,w):e}function Cr(e,t,i){return i&&Ji(e,t,i)&&(t=x),e=s(e),e.match(t||Ne)||[]}function Pr(e,t,i){return i&&Ji(e,t,i)&&(t=x),f(e)?kr(e):wt(e,t)}function Er(e){return function(){return e}}function _r(e){return e}function kr(e){return Bt(St(e,!0))}function Ar(e,t){return Ft(e,St(t,!0))}function Rr(e,t,i){if(null==i){var n=Ls(t),s=n?Fa(t):x,r=s&&s.length?Ot(t,s):x;(r?r.length:n)||(r=!1,i=t,t=e,e=this)}r||(r=Ot(t,Fa(t)));var o=!0,a=-1,l=Os(e),u=r.length;i===!1?o=!1:Ls(i)&&"chain"in i&&(o=i.chain);for(;++a<u;){var c=r[a],h=t[c];e[c]=h,l&&(e.prototype[c]=function(t){return function(){var i=this.__chain__;if(o||i){var n=e(this.__wrapped__),s=n.__actions__=it(this.__actions__);return s.push({func:t,args:arguments,thisArg:e}),n.__chain__=i,n}return t.apply(e,ut([this.value()],arguments))}}(h))}return e}function Mr(){return Ze._=no,this}function Ir(){}function Or(e){return Zi(e)?qt(e):Wt(e)}function Lr(e){return function(t){return Lt(e,pn(t),t+"")}}function Dr(e,t,i){i&&Ji(e,t,i)&&(t=i=x),e=+e||0,i=null==i?1:+i||0,null==t?(t=e,e=0):t=+t||0;for(var n=-1,s=xo(go((t-e)/(i||1)),0),r=Fr(s);++n<s;)r[n]=e,e+=i;return r}function Nr(e,t,i){if(e=yo(e),1>e||!wo(e))return[];var n=-1,s=Fr(To(e,Ao));for(t=ri(t,i,1);++n<e;)Ao>n?s[n]=t(n):t(n);return s}function Vr(e){var t=++to;return s(e)+t}function jr(e,t){return(+e||0)+(+t||0)}function Br(e,t,i){return i&&Ji(e,t,i)&&(t=x),t=Fi(t,i,3),1==t.length?dt(Aa(e)?e:cn(e),t):Jt(e,t)}m=m?et.defaults(Ze.Object(),m,et.pick(Ze,Ve)):Ze;var Fr=m.Array,Ur=m.Date,Hr=m.Error,qr=m.Function,Wr=m.Math,Gr=m.Number,zr=m.Object,Xr=m.RegExp,Yr=m.String,Qr=m.TypeError,Kr=Fr.prototype,$r=zr.prototype,Jr=Yr.prototype,Zr=qr.prototype.toString,eo=$r.hasOwnProperty,to=0,io=$r.toString,no=Ze._,so=Xr("^"+Zr.call(eo).replace(/[\\^$.*+?()[\]{}|]/g,"\\$&").replace(/hasOwnProperty|(function).*?(?=\\\()| for .+?(?=\\\])/g,"$1.*?")+"$"),ro=m.ArrayBuffer,oo=m.clearTimeout,ao=m.parseFloat,lo=Wr.pow,uo=$r.propertyIsEnumerable,co=Wi(m,"Set"),ho=m.setTimeout,po=Kr.splice,fo=m.Uint8Array,mo=Wi(m,"WeakMap"),go=Wr.ceil,vo=Wi(zr,"create"),yo=Wr.floor,bo=Wi(Fr,"isArray"),wo=m.isFinite,So=Wi(zr,"keys"),xo=Wr.max,To=Wr.min,Co=Wi(Ur,"now"),Po=m.parseInt,Eo=Wr.random,_o=Gr.NEGATIVE_INFINITY,ko=Gr.POSITIVE_INFINITY,Ao=4294967295,Ro=Ao-1,Mo=Ao>>>1,Io=9007199254740991,Oo=mo&&new mo,Lo={};Y.support={};Y.templateSettings={escape:ye,evaluate:be,interpolate:we,variable:"",imports:{_:Y}};var Do=function(){function e(){}return function(t){if(Ls(t)){e.prototype=t;var i=new e;e.prototype=x}return i||{}}}(),No=hi(Mt),Vo=hi(It,!0),jo=pi(),Bo=pi(!0),Fo=Oo?function(e,t){return Oo.set(e,t),e}:_r,Uo=Oo?function(e){return Oo.get(e)}:Ir,Ho=qt("length"),qo=function(){var e=0,t=0;return function(i,n){var s=ma(),r=N-(s-t);if(t=s,r>0){if(++e>=D)return i}else e=0;return Fo(i,n)}}(),Wo=vs(function(e,t){return f(e)&&Ki(e)?Tt(e,At(t,!1,!0)):[]}),Go=Si(),zo=Si(!0),Xo=vs(function(e){for(var t=e.length,n=t,s=Fr(h),r=Hi(),o=r===i,a=[];n--;){var l=e[n]=Ki(l=e[n])?l:[];s[n]=o&&l.length>=120?fi(n&&l):null}var u=e[0],c=-1,h=u?u.length:0,p=s[0];e:for(;++c<h;)if(l=u[c],(p?$e(p,l):r(a,l,0))<0){for(var n=t;--n;){var d=s[n];if((d?$e(d,l):r(e[n],l,0))<0)continue e}p&&p.push(l),a.push(l)}return a}),Yo=vs(function(t,i){i=At(i);var n=yt(t,i);return Gt(t,i.sort(e)),n}),Qo=Di(),Ko=Di(!0),$o=vs(function(e){return Zt(At(e,!1,!0))}),Jo=vs(function(e,t){return Ki(e)?Tt(e,t):[]}),Zo=vs(Vn),ea=vs(function(e){var t=e.length,i=t>2?e[t-2]:x,n=t>1?e[t-1]:x;return t>2&&"function"==typeof i?t-=2:(i=t>1&&"function"==typeof n?(--t,n):x,n=x),e.length=t,jn(e,i,n)}),ta=vs(function(e){return e=At(e),this.thru(function(t){return tt(Aa(t)?t:[hn(t)],e)})}),ia=vs(function(e,t){return yt(e,At(t))}),na=ui(function(e,t,i){eo.call(e,i)?++e[i]:e[i]=1}),sa=wi(No),ra=wi(Vo,!0),oa=Ci(nt,No),aa=Ci(st,Vo),la=ui(function(e,t,i){eo.call(e,i)?e[i].push(t):e[i]=[t]}),ua=ui(function(e,t,i){e[i]=t}),ca=vs(function(e,t,i){var n=-1,s="function"==typeof t,r=Zi(t),o=Ki(e)?Fr(e.length):[];return No(e,function(e){var a=s?t:r&&null!=e?e[t]:x;o[++n]=a?a.apply(e,i):Qi(e,t,i)}),o}),ha=ui(function(e,t,i){e[i?0:1].push(t)},function(){return[[],[]]}),pa=Ri(ct,No),da=Ri(ht,Vo),fa=vs(function(e,t){if(null==e)return[];var i=t[2];return i&&Ji(t[0],t[1],i)&&(t.length=1),$t(e,At(t),[])}),ma=Co||function(){return(new Ur).getTime()},ga=vs(function(e,t,i){var n=C;if(i.length){var s=g(i,ga.placeholder);n|=A}return Ni(e,n,t,i,s)}),va=vs(function(e,t){t=t.length?At(t):Ks(e);for(var i=-1,n=t.length;++i<n;){var s=t[i];e[s]=Ni(e[s],C,e)}return e}),ya=vs(function(e,t,i){var n=C|P;if(i.length){var s=g(i,ya.placeholder);n|=A}return Ni(t,n,e,i,s)}),ba=vi(_),wa=vi(k),Sa=vs(function(e,t){return xt(e,1,t)}),xa=vs(function(e,t,i){return xt(e,t,i)}),Ta=Ti(),Ca=Ti(!0),Pa=vs(function(e,t){if(t=At(t),"function"!=typeof e||!rt(t,n))throw new Qr(F);var i=t.length;return vs(function(n){for(var s=To(n.length,i);s--;)n[s]=t[s](n[s]);return e.apply(this,n)})}),Ea=Ai(A),_a=Ai(R),ka=vs(function(e,t){return Ni(e,I,x,x,x,At(t))}),Aa=bo||function(e){return f(e)&&tn(e.length)&&io.call(e)==q},Ra=ci(Ut),Ma=ci(function(e,t,i){return i?gt(e,t,i):vt(e,t)}),Ia=yi(Ma,ft),Oa=yi(Ra,rn),La=xi(Mt),Da=xi(It),Na=Pi(jo),Va=Pi(Bo),ja=Ei(Mt),Ba=Ei(It),Fa=So?function(e){var t=null==e?x:e.constructor;return"function"==typeof t&&t.prototype===e||"function"!=typeof e&&Ki(e)?un(e):Ls(e)?So(e):[]}:un,Ua=_i(!0),Ha=_i(),qa=vs(function(e,t){if(null==e)return{};if("function"!=typeof t[0]){var t=lt(At(t),Yr);return on(e,Tt(er(e),t))}var i=ri(t[0],t[1],3);return an(e,function(e,t,n){return!i(e,t,n)})}),Wa=vs(function(e,t){return null==e?{}:"function"==typeof t[0]?an(e,ri(t[0],t[1],3)):on(e,At(t))}),Ga=mi(function(e,t,i){return t=t.toLowerCase(),e+(i?t.charAt(0).toUpperCase()+t.slice(1):t)}),za=mi(function(e,t,i){return e+(i?"-":"")+t.toLowerCase()}),Xa=ki(),Ya=ki(!0),Qa=mi(function(e,t,i){return e+(i?"_":"")+t.toLowerCase()}),Ka=mi(function(e,t,i){return e+(i?" ":"")+(t.charAt(0).toUpperCase()+t.slice(1))}),$a=vs(function(e,t){try{return e.apply(x,t)}catch(i){return Ms(i)?i:new Hr(i)}}),Ja=vs(function(e,t){return function(i){return Qi(i,e,t)}}),Za=vs(function(e,t){return function(i){return Qi(e,i,t)}}),el=Li("ceil"),tl=Li("floor"),il=bi(Ts,_o),nl=bi(Gs,ko),sl=Li("round");return Y.prototype=J.prototype,ee.prototype=Do(J.prototype),ee.prototype.constructor=ee,Ue.prototype=Do(J.prototype),Ue.prototype.constructor=Ue,Ge.prototype["delete"]=ze,Ge.prototype.get=Xe,Ge.prototype.has=Ye,Ge.prototype.set=Qe,Ke.prototype.push=Je,fs.Cache=Ge,Y.after=cs,Y.ary=hs,Y.assign=Ma,Y.at=ia,Y.before=ps,Y.bind=ga,Y.bindAll=va,Y.bindKey=ya,Y.callback=Pr,Y.chain=Un,Y.chunk=fn,Y.compact=mn,Y.constant=Er,Y.countBy=na,Y.create=Qs,Y.curry=ba,Y.curryRight=wa,Y.debounce=ds,Y.defaults=Ia,Y.defaultsDeep=Oa,Y.defer=Sa,Y.delay=xa,Y.difference=Wo,Y.drop=gn,Y.dropRight=vn,Y.dropRightWhile=yn,Y.dropWhile=bn,Y.fill=wn,Y.filter=$n,Y.flatten=xn,Y.flattenDeep=Tn,Y.flow=Ta,Y.flowRight=Ca,Y.forEach=oa,Y.forEachRight=aa,Y.forIn=Na,Y.forInRight=Va,Y.forOwn=ja,Y.forOwnRight=Ba,Y.functions=Ks,Y.groupBy=la,Y.indexBy=ua,Y.initial=Pn,Y.intersection=Xo,Y.invert=Zs,Y.invoke=ca,Y.keys=Fa,Y.keysIn=er,Y.map=es,Y.mapKeys=Ua,Y.mapValues=Ha,Y.matches=kr,Y.matchesProperty=Ar,Y.memoize=fs,Y.merge=Ra,Y.method=Ja,Y.methodOf=Za,Y.mixin=Rr,Y.modArgs=Pa,Y.negate=ms,Y.omit=qa,Y.once=gs,Y.pairs=tr,Y.partial=Ea,Y.partialRight=_a,Y.partition=ha,Y.pick=Wa,Y.pluck=ts,Y.property=Or,Y.propertyOf=Lr,Y.pull=kn,Y.pullAt=Yo,Y.range=Dr,Y.rearg=ka,Y.reject=is,Y.remove=An,Y.rest=Rn,Y.restParam=vs,Y.set=nr,Y.shuffle=ss,Y.slice=Mn,Y.sortBy=as,Y.sortByAll=fa,Y.sortByOrder=ls,Y.spread=ys,Y.take=In,Y.takeRight=On,Y.takeRightWhile=Ln,Y.takeWhile=Dn,Y.tap=Hn,Y.throttle=bs,Y.thru=qn,Y.times=Nr,Y.toArray=Xs,Y.toPlainObject=Ys,Y.transform=sr,Y.union=$o,Y.uniq=Nn,Y.unzip=Vn,Y.unzipWith=jn,Y.values=rr,Y.valuesIn=or,Y.where=us,Y.without=Jo,Y.wrap=ws,Y.xor=Bn,Y.zip=Zo,Y.zipObject=Fn,Y.zipWith=ea,Y.backflow=Ca,Y.collect=es,Y.compose=Ca,Y.each=oa,Y.eachRight=aa,Y.extend=Ma,Y.iteratee=Pr,Y.methods=Ks,Y.object=Fn,Y.select=$n,Y.tail=Rn,Y.unique=Nn,Rr(Y,Y),Y.add=jr,Y.attempt=$a,Y.camelCase=Ga,Y.capitalize=ur,Y.ceil=el,Y.clone=Ss,Y.cloneDeep=xs,Y.deburr=cr,Y.endsWith=hr,Y.escape=pr,Y.escapeRegExp=dr,Y.every=Kn,Y.find=sa,Y.findIndex=Go,Y.findKey=La,Y.findLast=ra,Y.findLastIndex=zo,Y.findLastKey=Da,Y.findWhere=Jn,Y.first=Sn,Y.floor=tl,Y.get=$s,Y.gt=Ts,Y.gte=Cs,Y.has=Js,Y.identity=_r,Y.includes=Zn,Y.indexOf=Cn,Y.inRange=ar,Y.isArguments=Ps,Y.isArray=Aa,Y.isBoolean=Es,Y.isDate=_s,Y.isElement=ks,Y.isEmpty=As,Y.isEqual=Rs,Y.isError=Ms,Y.isFinite=Is,Y.isFunction=Os,Y.isMatch=Ds,Y.isNaN=Ns,Y.isNative=Vs,Y.isNull=js,Y.isNumber=Bs,Y.isObject=Ls,Y.isPlainObject=Fs,Y.isRegExp=Us,Y.isString=Hs,Y.isTypedArray=qs,Y.isUndefined=Ws,Y.kebabCase=za,Y.last=En,Y.lastIndexOf=_n,Y.lt=Gs,Y.lte=zs,Y.max=il,Y.min=nl,Y.noConflict=Mr,Y.noop=Ir,Y.now=ma,Y.pad=fr,Y.padLeft=Xa,Y.padRight=Ya,Y.parseInt=mr,Y.random=lr,Y.reduce=pa,Y.reduceRight=da,Y.repeat=gr,Y.result=ir,Y.round=sl,Y.runInContext=S,Y.size=rs,Y.snakeCase=Qa,Y.some=os,Y.sortedIndex=Qo,Y.sortedLastIndex=Ko,Y.startCase=Ka,Y.startsWith=vr,Y.sum=Br,Y.template=yr,Y.trim=br,Y.trimLeft=wr,Y.trimRight=Sr,Y.trunc=xr,Y.unescape=Tr,Y.uniqueId=Vr,Y.words=Cr,Y.all=Kn,Y.any=os,Y.contains=Zn,Y.eq=Rs,Y.detect=sa,Y.foldl=pa,Y.foldr=da,Y.head=Sn,Y.include=Zn,Y.inject=pa,Rr(Y,function(){var e={};return Mt(Y,function(t,i){Y.prototype[i]||(e[i]=t)}),e}(),!1),Y.sample=ns,Y.prototype.sample=function(e){return this.__chain__||null!=e?this.thru(function(t){return ns(t,e)}):ns(this.value())},Y.VERSION=T,nt(["bind","bindKey","curry","curryRight","partial","partialRight"],function(e){Y[e].placeholder=Y}),nt(["drop","take"],function(e,t){Ue.prototype[e]=function(i){var n=this.__filtered__;if(n&&!t)return new Ue(this);i=null==i?1:xo(yo(i)||0,0);var s=this.clone();return n?s.__takeCount__=To(s.__takeCount__,i):s.__views__.push({size:i,type:e+(s.__dir__<0?"Right":"")}),s},Ue.prototype[e+"Right"]=function(t){return this.reverse()[e](t).reverse()}}),nt(["filter","map","takeWhile"],function(e,t){var i=t+1,n=i!=B;Ue.prototype[e]=function(e,t){var s=this.clone();return s.__iteratees__.push({iteratee:Fi(e,t,1),type:i}),s.__filtered__=s.__filtered__||n,s}}),nt(["first","last"],function(e,t){var i="take"+(t?"Right":"");Ue.prototype[e]=function(){return this[i](1).value()[0]}}),nt(["initial","rest"],function(e,t){var i="drop"+(t?"":"Right");Ue.prototype[e]=function(){return this.__filtered__?new Ue(this):this[i](1)}}),nt(["pluck","where"],function(e,t){var i=t?"filter":"map",n=t?Bt:Or;Ue.prototype[e]=function(e){return this[i](n(e))}}),Ue.prototype.compact=function(){return this.filter(_r)},Ue.prototype.reject=function(e,t){return e=Fi(e,t,1),this.filter(function(t){return!e(t)})},Ue.prototype.slice=function(e,t){e=null==e?0:+e||0;var i=this;return i.__filtered__&&(e>0||0>t)?new Ue(i):(0>e?i=i.takeRight(-e):e&&(i=i.drop(e)),t!==x&&(t=+t||0,i=0>t?i.dropRight(-t):i.take(t-e)),i)},Ue.prototype.takeRightWhile=function(e,t){return this.reverse().takeWhile(e,t).reverse()},Ue.prototype.toArray=function(){return this.take(ko)},Mt(Ue.prototype,function(e,t){var i=/^(?:filter|map|reject)|While$/.test(t),n=/^(?:first|last)$/.test(t),s=Y[n?"take"+("last"==t?"Right":""):t];s&&(Y.prototype[t]=function(){var t=n?[1]:arguments,r=this.__chain__,o=this.__wrapped__,a=!!this.__actions__.length,l=o instanceof Ue,u=t[0],c=l||Aa(o);c&&i&&"function"==typeof u&&1!=u.length&&(l=c=!1);var h=function(e){return n&&r?s(e,1)[0]:s.apply(x,ut([e],t))},p={func:qn,args:[h],thisArg:x},d=l&&!a;if(n&&!r)return d?(o=o.clone(),o.__actions__.push(p),e.call(o)):s.call(x,this.value())[0];if(!n&&c){o=d?o:new Ue(this);var f=e.apply(o,t);return f.__actions__.push(p),new ee(f,r)}return this.thru(h)})}),nt(["join","pop","push","replace","shift","sort","splice","split","unshift"],function(e){var t=(/^(?:replace|split)$/.test(e)?Jr:Kr)[e],i=/^(?:push|sort|unshift)$/.test(e)?"tap":"thru",n=/^(?:join|pop|replace|shift)$/.test(e);Y.prototype[e]=function(){var e=arguments;return n&&!this.__chain__?t.apply(this.value(),e):this[i](function(i){return t.apply(i,e)})}}),Mt(Ue.prototype,function(e,t){var i=Y[t];if(i){var n=i.name+"",s=Lo[n]||(Lo[n]=[]);s.push({name:t,func:i})}}),Lo[Mi(x,P).name]=[{name:"wrapper",func:x}],Ue.prototype.clone=He,Ue.prototype.reverse=qe,Ue.prototype.value=We,Y.prototype.chain=Wn,Y.prototype.commit=Gn,Y.prototype.concat=ta,Y.prototype.plant=zn,Y.prototype.reverse=Xn,Y.prototype.toString=Yn,Y.prototype.run=Y.prototype.toJSON=Y.prototype.valueOf=Y.prototype.value=Qn,Y.prototype.collect=Y.prototype.map,Y.prototype.head=Y.prototype.first,Y.prototype.select=Y.prototype.filter,Y.prototype.tail=Y.prototype.rest,Y}var x,T="3.10.1",C=1,P=2,E=4,_=8,k=16,A=32,R=64,M=128,I=256,O=30,L="...",D=150,N=16,V=200,j=1,B=2,F="Expected a function",U="__lodash_placeholder__",H="[object Arguments]",q="[object Array]",W="[object Boolean]",G="[object Date]",z="[object Error]",X="[object Function]",Y="[object Map]",Q="[object Number]",K="[object Object]",$="[object RegExp]",J="[object Set]",Z="[object String]",ee="[object WeakMap]",te="[object ArrayBuffer]",ie="[object Float32Array]",ne="[object Float64Array]",se="[object Int8Array]",re="[object Int16Array]",oe="[object Int32Array]",ae="[object Uint8Array]",le="[object Uint8ClampedArray]",ue="[object Uint16Array]",ce="[object Uint32Array]",he=/\b__p \+= '';/g,pe=/\b(__p \+=) '' \+/g,de=/(__e\(.*?\)|\b__t\)) \+\n'';/g,fe=/&(?:amp|lt|gt|quot|#39|#96);/g,me=/[&<>"'`]/g,ge=RegExp(fe.source),ve=RegExp(me.source),ye=/<%-([\s\S]+?)%>/g,be=/<%([\s\S]+?)%>/g,we=/<%=([\s\S]+?)%>/g,Se=/\.|\[(?:[^[\]]*|(["'])(?:(?!\1)[^\n\\]|\\.)*?\1)\]/,xe=/^\w*$/,Te=/[^.[\]]+|\[(?:(-?\d+(?:\.\d+)?)|(["'])((?:(?!\2)[^\n\\]|\\.)*?)\2)\]/g,Ce=/^[:!,]|[\\^$.*+?()[\]{}|\/]|(^[0-9a-fA-Fnrtuvx])|([\n\r\u2028\u2029])/g,Pe=RegExp(Ce.source),Ee=/[\u0300-\u036f\ufe20-\ufe23]/g,_e=/\\(\\)?/g,ke=/\$\{([^\\}]*(?:\\.[^\\}]*)*)\}/g,Ae=/\w*$/,Re=/^0[xX]/,Me=/^\[object .+?Constructor\]$/,Ie=/^\d+$/,Oe=/[\xc0-\xd6\xd8-\xde\xdf-\xf6\xf8-\xff]/g,Le=/($^)/,De=/['\n\r\u2028\u2029\\]/g,Ne=function(){var e="[A-Z\\xc0-\\xd6\\xd8-\\xde]",t="[a-z\\xdf-\\xf6\\xf8-\\xff]+";return RegExp(e+"+(?="+e+t+")|"+e+"?"+t+"|"+e+"+|[0-9]+","g")}(),Ve=["Array","ArrayBuffer","Date","Error","Float32Array","Float64Array","Function","Int8Array","Int16Array","Int32Array","Math","Number","Object","RegExp","Set","String","_","clearTimeout","isFinite","parseFloat","parseInt","setTimeout","TypeError","Uint8Array","Uint8ClampedArray","Uint16Array","Uint32Array","WeakMap"],je=-1,Be={};Be[ie]=Be[ne]=Be[se]=Be[re]=Be[oe]=Be[ae]=Be[le]=Be[ue]=Be[ce]=!0,Be[H]=Be[q]=Be[te]=Be[W]=Be[G]=Be[z]=Be[X]=Be[Y]=Be[Q]=Be[K]=Be[$]=Be[J]=Be[Z]=Be[ee]=!1;var Fe={};Fe[H]=Fe[q]=Fe[te]=Fe[W]=Fe[G]=Fe[ie]=Fe[ne]=Fe[se]=Fe[re]=Fe[oe]=Fe[Q]=Fe[K]=Fe[$]=Fe[Z]=Fe[ae]=Fe[le]=Fe[ue]=Fe[ce]=!0,Fe[z]=Fe[X]=Fe[Y]=Fe[J]=Fe[ee]=!1;var Ue={"À":"A","Á":"A","Â":"A","Ã":"A","Ä":"A","Å":"A","à":"a","á":"a","â":"a","ã":"a","ä":"a","å":"a","Ç":"C","ç":"c","Ð":"D","ð":"d","È":"E","É":"E","Ê":"E","Ë":"E","è":"e","é":"e","ê":"e","ë":"e","Ì":"I","Í":"I","Î":"I","Ï":"I","ì":"i","í":"i","î":"i","ï":"i","Ñ":"N","ñ":"n","Ò":"O","Ó":"O","Ô":"O","Õ":"O","Ö":"O","Ø":"O","ò":"o","ó":"o","ô":"o","õ":"o","ö":"o","ø":"o","Ù":"U","Ú":"U","Û":"U","Ü":"U","ù":"u","ú":"u","û":"u","ü":"u","Ý":"Y","ý":"y","ÿ":"y","Æ":"Ae","æ":"ae","Þ":"Th","þ":"th","ß":"ss"},He={"&":"&amp;","<":"&lt;",">":"&gt;",'"':"&quot;","'":"&#39;","`":"&#96;"},qe={"&amp;":"&","&lt;":"<","&gt;":">","&quot;":'"',"&#39;":"'","&#96;":"`"},We={"function":!0,object:!0},Ge={0:"x30",1:"x31",2:"x32",3:"x33",4:"x34",5:"x35",6:"x36",7:"x37",8:"x38",9:"x39",A:"x41",B:"x42",C:"x43",D:"x44",E:"x45",F:"x46",a:"x61",b:"x62",c:"x63",d:"x64",e:"x65",f:"x66",n:"x6e",r:"x72",t:"x74",u:"x75",v:"x76",x:"x78"},ze={"\\":"\\","'":"'","\n":"n","\r":"r","\u2028":"u2028","\u2029":"u2029"},Xe=We[typeof exports]&&exports&&!exports.nodeType&&exports,Ye=We[typeof module]&&module&&!module.nodeType&&module,Qe=Xe&&Ye&&"object"==typeof global&&global&&global.Object&&global,Ke=We[typeof self]&&self&&self.Object&&self,$e=We[typeof window]&&window&&window.Object&&window,Je=Ye&&Ye.exports===Xe&&Xe,Ze=Qe||$e!==(this&&this.window)&&$e||Ke||this,et=S();"function"==typeof define&&"object"==typeof define.amd&&define.amd?(Ze._=et,define("lodash",[],function(){return et})):Xe&&Ye?Je?(Ye.exports=et)._=et:Xe._=et:Ze._=et}.call(this),function(e){if("object"==typeof exports&&"undefined"!=typeof module)module.exports=e();else if("function"==typeof define&&define.amd)define("react",[],e);else{var t;t="undefined"!=typeof window?window:"undefined"!=typeof global?global:"undefined"!=typeof self?self:this,t.React=e()}}(function(){return function e(t,i,n){function s(o,a){if(!i[o]){if(!t[o]){var l="function"==typeof require&&require;if(!a&&l)return l(o,!0);if(r)return r(o,!0);var u=new Error("Cannot find module '"+o+"'");throw u.code="MODULE_NOT_FOUND",u}var c=i[o]={exports:{}};t[o][0].call(c.exports,function(e){var i=t[o][1][e];return s(i?i:e)},c,c.exports,e,t,i,n)}return i[o].exports}for(var r="function"==typeof require&&require,o=0;o<n.length;o++)s(n[o]);return s}({1:[function(e,t,i){"use strict";var n=e(22),s=e(26),r=e(37),o=e(29),a=e(64),l=e(94),u=e(96),c=e(118),h=e(140),p=e(143),d=e(173),f=!1;s.addons={CSSTransitionGroup:o,LinkedStateMixin:n,PureRenderMixin:r,TransitionGroup:l,batchedUpdates:function(){return d(f,"React.addons.batchedUpdates is deprecated. Use ReactDOM.unstable_batchedUpdates instead."),f=!0,u.batchedUpdates.apply(this,arguments)},cloneWithProps:c,createFragment:a.create,shallowCompare:h,update:p},s.addons.Perf=e(55),s.addons.TestUtils=e(91),t.exports=s},{118:118,140:140,143:143,173:173,22:22,26:26,29:29,37:37,55:55,64:64,91:91,94:94,96:96}],2:[function(e,t,i){"use strict";var n=e(72),s=e(122),r=e(155),o={componentDidMount:function(){this.props.autoFocus&&r(s(this))}},a={Mixin:o,focusDOMComponent:function(){r(n.getNode(this._rootNodeID))}};t.exports=a},{122:122,155:155,72:72}],3:[function(e,t,i){"use strict";function n(){var e=window.opera;return"object"==typeof e&&"function"==typeof e.version&&parseInt(e.version(),10)<=12}function s(e){return(e.ctrlKey||e.altKey||e.metaKey)&&!(e.ctrlKey&&e.altKey)}function r(e){switch(e){case k.topCompositionStart:return A.compositionStart;case k.topCompositionEnd:return A.compositionEnd;case k.topCompositionUpdate:return A.compositionUpdate}}function o(e,t){return e===k.topKeyDown&&t.keyCode===S}function a(e,t){switch(e){case k.topKeyUp:return-1!==w.indexOf(t.keyCode);case k.topKeyDown:return t.keyCode!==S;case k.topKeyPress:case k.topMouseDown:case k.topBlur:return!0;default:return!1}}function l(e){var t=e.detail;return"object"==typeof t&&"data"in t?t.data:null}function u(e,t,i,n,s){var u,c;if(x?u=r(e):M?a(e,n)&&(u=A.compositionEnd):o(e,n)&&(u=A.compositionStart),!u)return null;P&&(M||u!==A.compositionStart?u===A.compositionEnd&&M&&(c=M.getData()):M=g.getPooled(t));var h=v.getPooled(u,i,n,s);if(c)h.data=c;else{var p=l(n);null!==p&&(h.data=p)}return f.accumulateTwoPhaseDispatches(h),h}function c(e,t){switch(e){case k.topCompositionEnd:return l(t);case k.topKeyPress:var i=t.which;return i!==E?null:(R=!0,_);case k.topTextInput:var n=t.data;return n===_&&R?null:n;default:return null}}function h(e,t){if(M){if(e===k.topCompositionEnd||a(e,t)){var i=M.getData();return g.release(M),M=null,i}return null}switch(e){case k.topPaste:return null;case k.topKeyPress:return t.which&&!s(t)?String.fromCharCode(t.which):null;case k.topCompositionEnd:return P?null:t.data;default:return null}}function p(e,t,i,n,s){var r;if(r=C?c(e,n):h(e,n),!r)return null;var o=y.getPooled(A.beforeInput,i,n,s);return o.data=r,f.accumulateTwoPhaseDispatches(o),o}var d=e(15),f=e(19),m=e(147),g=e(20),v=e(103),y=e(107),b=e(166),w=[9,13,27,32],S=229,x=m.canUseDOM&&"CompositionEvent"in window,T=null;m.canUseDOM&&"documentMode"in document&&(T=document.documentMode);var C=m.canUseDOM&&"TextEvent"in window&&!T&&!n(),P=m.canUseDOM&&(!x||T&&T>8&&11>=T),E=32,_=String.fromCharCode(E),k=d.topLevelTypes,A={beforeInput:{phasedRegistrationNames:{bubbled:b({onBeforeInput:null}),captured:b({onBeforeInputCapture:null})},dependencies:[k.topCompositionEnd,k.topKeyPress,k.topTextInput,k.topPaste]},compositionEnd:{phasedRegistrationNames:{bubbled:b({onCompositionEnd:null}),captured:b({onCompositionEndCapture:null})},dependencies:[k.topBlur,k.topCompositionEnd,k.topKeyDown,k.topKeyPress,k.topKeyUp,k.topMouseDown]},compositionStart:{phasedRegistrationNames:{bubbled:b({onCompositionStart:null}),captured:b({onCompositionStartCapture:null})},dependencies:[k.topBlur,k.topCompositionStart,k.topKeyDown,k.topKeyPress,k.topKeyUp,k.topMouseDown]},compositionUpdate:{phasedRegistrationNames:{bubbled:b({onCompositionUpdate:null}),captured:b({onCompositionUpdateCapture:null})},dependencies:[k.topBlur,k.topCompositionUpdate,k.topKeyDown,k.topKeyPress,k.topKeyUp,k.topMouseDown]}},R=!1,M=null,I={eventTypes:A,extractEvents:function(e,t,i,n,s){return[u(e,t,i,n,s),p(e,t,i,n,s)]}};t.exports=I},{103:103,107:107,147:147,15:15,166:166,19:19,20:20}],4:[function(e,t,i){"use strict";function n(e,t){return e+t.charAt(0).toUpperCase()+t.substring(1)}var s={animationIterationCount:!0,boxFlex:!0,boxFlexGroup:!0,boxOrdinalGroup:!0,columnCount:!0,flex:!0,flexGrow:!0,flexPositive:!0,flexShrink:!0,flexNegative:!0,flexOrder:!0,fontWeight:!0,lineClamp:!0,lineHeight:!0,opacity:!0,order:!0,orphans:!0,tabSize:!0,widows:!0,zIndex:!0,zoom:!0,fillOpacity:!0,stopOpacity:!0,strokeDashoffset:!0,strokeOpacity:!0,strokeWidth:!0},r=["Webkit","ms","Moz","O"];Object.keys(s).forEach(function(e){r.forEach(function(t){s[n(t,e)]=s[e]})});var o={background:{backgroundAttachment:!0,backgroundColor:!0,backgroundImage:!0,backgroundPositionX:!0,backgroundPositionY:!0,backgroundRepeat:!0},backgroundPosition:{backgroundPositionX:!0,backgroundPositionY:!0},border:{borderWidth:!0,borderStyle:!0,borderColor:!0},borderBottom:{borderBottomWidth:!0,borderBottomStyle:!0,borderBottomColor:!0},borderLeft:{borderLeftWidth:!0,borderLeftStyle:!0,borderLeftColor:!0},borderRight:{borderRightWidth:!0,borderRightStyle:!0,borderRightColor:!0},borderTop:{borderTopWidth:!0,borderTopStyle:!0,borderTopColor:!0},font:{fontStyle:!0,fontVariant:!0,fontWeight:!0,fontSize:!0,lineHeight:!0,fontFamily:!0},outline:{outlineWidth:!0,outlineStyle:!0,outlineColor:!0}},a={isUnitlessNumber:s,shorthandPropertyExpansions:o};t.exports=a},{}],5:[function(e,t,i){"use strict";var n=e(4),s=e(147),r=e(78),o=e(149),a=e(119),l=e(160),u=e(168),c=e(173),h=u(function(e){return l(e)}),p=!1,d="cssFloat";if(s.canUseDOM){var f=document.createElement("div").style;try{f.font=""}catch(m){p=!0}void 0===document.documentElement.style.cssFloat&&(d="styleFloat")}var g=/^(?:webkit|moz|o)[A-Z]/,v=/;\s*$/,y={},b={},w=function(e){y.hasOwnProperty(e)&&y[e]||(y[e]=!0,c(!1,"Unsupported style property %s. Did you mean %s?",e,o(e)))},S=function(e){y.hasOwnProperty(e)&&y[e]||(y[e]=!0,c(!1,"Unsupported vendor-prefixed style property %s. Did you mean %s?",e,e.charAt(0).toUpperCase()+e.slice(1)))},x=function(e,t){b.hasOwnProperty(t)&&b[t]||(b[t]=!0,c(!1,'Style property values shouldn\'t contain a semicolon. Try "%s: %s" instead.',e,t.replace(v,"")))},T=function(e,t){e.indexOf("-")>-1?w(e):g.test(e)?S(e):v.test(t)&&x(e,t)},C={createMarkupForStyles:function(e){var t="";for(var i in e)if(e.hasOwnProperty(i)){var n=e[i];T(i,n),null!=n&&(t+=h(i)+":",t+=a(i,n)+";")}return t||null},setValueForStyles:function(e,t){var i=e.style;for(var s in t)if(t.hasOwnProperty(s)){T(s,t[s]);var r=a(s,t[s]);if("float"===s&&(s=d),r)i[s]=r;else{var o=p&&n.shorthandPropertyExpansions[s];if(o)for(var l in o)i[l]="";else i[s]=""}}}};r.measureMethods(C,"CSSPropertyOperations",{setValueForStyles:"setValueForStyles"}),t.exports=C},{119:119,147:147,149:149,160:160,168:168,173:173,4:4,78:78}],6:[function(e,t,i){"use strict";function n(){this._callbacks=null,this._contexts=null}var s=e(25),r=e(24),o=e(161);r(n.prototype,{enqueue:function(e,t){this._callbacks=this._callbacks||[],this._contexts=this._contexts||[],this._callbacks.push(e),this._contexts.push(t)},notifyAll:function(){var e=this._callbacks,t=this._contexts;if(e){e.length!==t.length?o(!1,"Mismatched list of contexts in callback queue"):void 0,this._callbacks=null,this._contexts=null;for(var i=0;i<e.length;i++)e[i].call(t[i]);e.length=0,t.length=0}},reset:function(){this._callbacks=null,this._contexts=null},destructor:function(){this.reset()}}),s.addPoolingTo(n),t.exports=n},{161:161,24:24,25:25}],7:[function(e,t,i){"use strict";function n(e){var t=e.nodeName&&e.nodeName.toLowerCase();return"select"===t||"input"===t&&"file"===e.type}function s(e){var t=T.getPooled(A.change,M,e,C(e));w.accumulateTwoPhaseDispatches(t),x.batchedUpdates(r,t)}function r(e){b.enqueueEvents(e),b.processEventQueue(!1)}function o(e,t){R=e,M=t,R.attachEvent("onchange",s)}function a(){R&&(R.detachEvent("onchange",s),R=null,M=null)}function l(e,t,i){return e===k.topChange?i:void 0}function u(e,t,i){e===k.topFocus?(a(),o(t,i)):e===k.topBlur&&a()}function c(e,t){R=e,M=t,I=e.value,O=Object.getOwnPropertyDescriptor(e.constructor.prototype,"value"),Object.defineProperty(R,"value",N),R.attachEvent("onpropertychange",p)}function h(){R&&(delete R.value,R.detachEvent("onpropertychange",p),R=null,M=null,I=null,O=null)}function p(e){if("value"===e.propertyName){var t=e.srcElement.value;t!==I&&(I=t,s(e))}}function d(e,t,i){return e===k.topInput?i:void 0}function f(e,t,i){e===k.topFocus?(h(),c(t,i)):e===k.topBlur&&h()}function m(e,t,i){return e!==k.topSelectionChange&&e!==k.topKeyUp&&e!==k.topKeyDown||!R||R.value===I?void 0:(I=R.value,M)}function g(e){return e.nodeName&&"input"===e.nodeName.toLowerCase()&&("checkbox"===e.type||"radio"===e.type)}function v(e,t,i){return e===k.topClick?i:void 0}var y=e(15),b=e(16),w=e(19),S=e(147),x=e(96),T=e(105),C=e(128),P=e(133),E=e(134),_=e(166),k=y.topLevelTypes,A={change:{phasedRegistrationNames:{bubbled:_({onChange:null}),captured:_({onChangeCapture:null})},dependencies:[k.topBlur,k.topChange,k.topClick,k.topFocus,k.topInput,k.topKeyDown,k.topKeyUp,k.topSelectionChange]}},R=null,M=null,I=null,O=null,L=!1;S.canUseDOM&&(L=P("change")&&(!("documentMode"in document)||document.documentMode>8));
var D=!1;S.canUseDOM&&(D=P("input")&&(!("documentMode"in document)||document.documentMode>9));var N={get:function(){return O.get.call(this)},set:function(e){I=""+e,O.set.call(this,e)}},V={eventTypes:A,extractEvents:function(e,t,i,s,r){var o,a;if(n(t)?L?o=l:a=u:E(t)?D?o=d:(o=m,a=f):g(t)&&(o=v),o){var c=o(e,t,i);if(c){var h=T.getPooled(A.change,c,s,r);return h.type="change",w.accumulateTwoPhaseDispatches(h),h}}a&&a(e,t,i)}};t.exports=V},{105:105,128:128,133:133,134:134,147:147,15:15,16:16,166:166,19:19,96:96}],8:[function(e,t,i){"use strict";var n=0,s={createReactRootIndex:function(){return n++}};t.exports=s},{}],9:[function(e,t,i){"use strict";function n(e,t,i){var n=i>=e.childNodes.length?null:e.childNodes.item(i);e.insertBefore(t,n)}var s=e(12),r=e(74),o=e(78),a=e(138),l=e(139),u=e(161),c={dangerouslyReplaceNodeWithMarkup:s.dangerouslyReplaceNodeWithMarkup,updateTextContent:l,processUpdates:function(e,t){for(var i,o=null,c=null,h=0;h<e.length;h++)if(i=e[h],i.type===r.MOVE_EXISTING||i.type===r.REMOVE_NODE){var p=i.fromIndex,d=i.parentNode.childNodes[p],f=i.parentID;d?void 0:u(!1,"processUpdates(): Unable to find child %s of element. This probably means the DOM was unexpectedly mutated (e.g., by the browser), usually due to forgetting a <tbody> when using tables, nesting tags like <form>, <p>, or <a>, or using non-SVG elements in an <svg> parent. Try inspecting the child nodes of the element with React ID `%s`.",p,f),o=o||{},o[f]=o[f]||[],o[f][p]=d,c=c||[],c.push(d)}var m;if(m=t.length&&"string"==typeof t[0]?s.dangerouslyRenderMarkup(t):t,c)for(var g=0;g<c.length;g++)c[g].parentNode.removeChild(c[g]);for(var v=0;v<e.length;v++)switch(i=e[v],i.type){case r.INSERT_MARKUP:n(i.parentNode,m[i.markupIndex],i.toIndex);break;case r.MOVE_EXISTING:n(i.parentNode,o[i.parentID][i.fromIndex],i.toIndex);break;case r.SET_MARKUP:a(i.parentNode,i.content);break;case r.TEXT_CONTENT:l(i.parentNode,i.content);break;case r.REMOVE_NODE:}}};o.measureMethods(c,"DOMChildrenOperations",{updateTextContent:"updateTextContent"}),t.exports=c},{12:12,138:138,139:139,161:161,74:74,78:78}],10:[function(e,t,i){"use strict";function n(e,t){return(e&t)===t}var s=e(161),r={MUST_USE_ATTRIBUTE:1,MUST_USE_PROPERTY:2,HAS_SIDE_EFFECTS:4,HAS_BOOLEAN_VALUE:8,HAS_NUMERIC_VALUE:16,HAS_POSITIVE_NUMERIC_VALUE:48,HAS_OVERLOADED_BOOLEAN_VALUE:64,injectDOMPropertyConfig:function(e){var t=r,i=e.Properties||{},o=e.DOMAttributeNamespaces||{},l=e.DOMAttributeNames||{},u=e.DOMPropertyNames||{},c=e.DOMMutationMethods||{};e.isCustomAttribute&&a._isCustomAttributeFunctions.push(e.isCustomAttribute);for(var h in i){a.properties.hasOwnProperty(h)?s(!1,"injectDOMPropertyConfig(...): You're trying to inject DOM property '%s' which has already been injected. You may be accidentally injecting the same DOM property config twice, or you may be injecting two configs that have conflicting property names.",h):void 0;var p=h.toLowerCase(),d=i[h],f={attributeName:p,attributeNamespace:null,propertyName:h,mutationMethod:null,mustUseAttribute:n(d,t.MUST_USE_ATTRIBUTE),mustUseProperty:n(d,t.MUST_USE_PROPERTY),hasSideEffects:n(d,t.HAS_SIDE_EFFECTS),hasBooleanValue:n(d,t.HAS_BOOLEAN_VALUE),hasNumericValue:n(d,t.HAS_NUMERIC_VALUE),hasPositiveNumericValue:n(d,t.HAS_POSITIVE_NUMERIC_VALUE),hasOverloadedBooleanValue:n(d,t.HAS_OVERLOADED_BOOLEAN_VALUE)};if(f.mustUseAttribute&&f.mustUseProperty?s(!1,"DOMProperty: Cannot require using both attribute and property: %s",h):void 0,!f.mustUseProperty&&f.hasSideEffects?s(!1,"DOMProperty: Properties that have side effects must use property: %s",h):void 0,f.hasBooleanValue+f.hasNumericValue+f.hasOverloadedBooleanValue<=1?void 0:s(!1,"DOMProperty: Value can be one of boolean, overloaded boolean, or numeric value, but not a combination: %s",h),a.getPossibleStandardName[p]=h,l.hasOwnProperty(h)){var m=l[h];f.attributeName=m,a.getPossibleStandardName[m]=h}o.hasOwnProperty(h)&&(f.attributeNamespace=o[h]),u.hasOwnProperty(h)&&(f.propertyName=u[h]),c.hasOwnProperty(h)&&(f.mutationMethod=c[h]),a.properties[h]=f}}},o={},a={ID_ATTRIBUTE_NAME:"data-reactid",properties:{},getPossibleStandardName:{},_isCustomAttributeFunctions:[],isCustomAttribute:function(e){for(var t=0;t<a._isCustomAttributeFunctions.length;t++){var i=a._isCustomAttributeFunctions[t];if(i(e))return!0}return!1},getDefaultValueForProperty:function(e,t){var i,n=o[e];return n||(o[e]=n={}),t in n||(i=document.createElement(e),n[t]=i[t]),n[t]},injection:r};t.exports=a},{161:161}],11:[function(e,t,i){"use strict";function n(e){return h.hasOwnProperty(e)?!0:c.hasOwnProperty(e)?!1:u.test(e)?(h[e]=!0,!0):(c[e]=!0,l(!1,"Invalid attribute name: `%s`",e),!1)}function s(e,t){return null==t||e.hasBooleanValue&&!t||e.hasNumericValue&&isNaN(t)||e.hasPositiveNumericValue&&1>t||e.hasOverloadedBooleanValue&&t===!1}var r=e(10),o=e(78),a=e(136),l=e(173),u=/^[a-zA-Z_][\w\.\-]*$/,c={},h={},p={children:!0,dangerouslySetInnerHTML:!0,key:!0,ref:!0},d={},f=function(e){if(!(p.hasOwnProperty(e)&&p[e]||d.hasOwnProperty(e)&&d[e])){d[e]=!0;var t=e.toLowerCase(),i=r.isCustomAttribute(t)?t:r.getPossibleStandardName.hasOwnProperty(t)?r.getPossibleStandardName[t]:null;l(null==i,"Unknown DOM property %s. Did you mean %s?",e,i)}},m={createMarkupForID:function(e){return r.ID_ATTRIBUTE_NAME+"="+a(e)},setAttributeForID:function(e,t){e.setAttribute(r.ID_ATTRIBUTE_NAME,t)},createMarkupForProperty:function(e,t){var i=r.properties.hasOwnProperty(e)?r.properties[e]:null;if(i){if(s(i,t))return"";var n=i.attributeName;return i.hasBooleanValue||i.hasOverloadedBooleanValue&&t===!0?n+'=""':n+"="+a(t)}return r.isCustomAttribute(e)?null==t?"":e+"="+a(t):(f(e),null)},createMarkupForCustomAttribute:function(e,t){return n(e)&&null!=t?e+"="+a(t):""},setValueForProperty:function(e,t,i){var n=r.properties.hasOwnProperty(t)?r.properties[t]:null;if(n){var o=n.mutationMethod;if(o)o(e,i);else if(s(n,i))this.deleteValueForProperty(e,t);else if(n.mustUseAttribute){var a=n.attributeName,l=n.attributeNamespace;l?e.setAttributeNS(l,a,""+i):n.hasBooleanValue||n.hasOverloadedBooleanValue&&i===!0?e.setAttribute(a,""):e.setAttribute(a,""+i)}else{var u=n.propertyName;n.hasSideEffects&&""+e[u]==""+i||(e[u]=i)}}else r.isCustomAttribute(t)?m.setValueForAttribute(e,t,i):f(t)},setValueForAttribute:function(e,t,i){n(t)&&(null==i?e.removeAttribute(t):e.setAttribute(t,""+i))},deleteValueForProperty:function(e,t){var i=r.properties.hasOwnProperty(t)?r.properties[t]:null;if(i){var n=i.mutationMethod;if(n)n(e,void 0);else if(i.mustUseAttribute)e.removeAttribute(i.attributeName);else{var s=i.propertyName,o=r.getDefaultValueForProperty(e.nodeName,s);i.hasSideEffects&&""+e[s]===o||(e[s]=o)}}else r.isCustomAttribute(t)?e.removeAttribute(t):f(t)}};o.measureMethods(m,"DOMPropertyOperations",{setValueForProperty:"setValueForProperty",setValueForAttribute:"setValueForAttribute",deleteValueForProperty:"deleteValueForProperty"}),t.exports=m},{10:10,136:136,173:173,78:78}],12:[function(e,t,i){"use strict";function n(e){return e.substring(1,e.indexOf(" "))}var s=e(147),r=e(152),o=e(153),a=e(157),l=e(161),u=/^(<[^ \/>]+)/,c="data-danger-index",h={dangerouslyRenderMarkup:function(e){s.canUseDOM?void 0:l(!1,"dangerouslyRenderMarkup(...): Cannot render markup in a worker thread. Make sure `window` and `document` are available globally before requiring React when unit testing or use ReactDOMServer.renderToString for server rendering.");for(var t,i={},h=0;h<e.length;h++)e[h]?void 0:l(!1,"dangerouslyRenderMarkup(...): Missing markup."),t=n(e[h]),t=a(t)?t:"*",i[t]=i[t]||[],i[t][h]=e[h];var p=[],d=0;for(t in i)if(i.hasOwnProperty(t)){var f,m=i[t];for(f in m)if(m.hasOwnProperty(f)){var g=m[f];m[f]=g.replace(u,"$1 "+c+'="'+f+'" ')}for(var v=r(m.join(""),o),y=0;y<v.length;++y){var b=v[y];b.hasAttribute&&b.hasAttribute(c)?(f=+b.getAttribute(c),b.removeAttribute(c),p.hasOwnProperty(f)?l(!1,"Danger: Assigning to an already-occupied result index."):void 0,p[f]=b,d+=1):console.error("Danger: Discarding unexpected node:",b)}}return d!==p.length?l(!1,"Danger: Did not assign to every index of resultList."):void 0,p.length!==e.length?l(!1,"Danger: Expected markup to render %s nodes, but rendered %s.",e.length,p.length):void 0,p},dangerouslyReplaceNodeWithMarkup:function(e,t){s.canUseDOM?void 0:l(!1,"dangerouslyReplaceNodeWithMarkup(...): Cannot render markup in a worker thread. Make sure `window` and `document` are available globally before requiring React when unit testing or use ReactDOMServer.renderToString() for server rendering."),t?void 0:l(!1,"dangerouslyReplaceNodeWithMarkup(...): Missing markup."),"html"===e.tagName.toLowerCase()?l(!1,"dangerouslyReplaceNodeWithMarkup(...): Cannot replace markup of the <html> node. This is because browser quirks make this unreliable and/or slow. If you want to render to the root you must use server rendering. See ReactDOMServer.renderToString()."):void 0;var i;i="string"==typeof t?r(t,o)[0]:t,e.parentNode.replaceChild(i,e)}};t.exports=h},{147:147,152:152,153:153,157:157,161:161}],13:[function(e,t,i){"use strict";var n=e(166),s=[n({ResponderEventPlugin:null}),n({SimpleEventPlugin:null}),n({TapEventPlugin:null}),n({EnterLeaveEventPlugin:null}),n({ChangeEventPlugin:null}),n({SelectEventPlugin:null}),n({BeforeInputEventPlugin:null})];t.exports=s},{166:166}],14:[function(e,t,i){"use strict";var n=e(15),s=e(19),r=e(109),o=e(72),a=e(166),l=n.topLevelTypes,u=o.getFirstReactDOM,c={mouseEnter:{registrationName:a({onMouseEnter:null}),dependencies:[l.topMouseOut,l.topMouseOver]},mouseLeave:{registrationName:a({onMouseLeave:null}),dependencies:[l.topMouseOut,l.topMouseOver]}},h=[null,null],p={eventTypes:c,extractEvents:function(e,t,i,n,a){if(e===l.topMouseOver&&(n.relatedTarget||n.fromElement))return null;if(e!==l.topMouseOut&&e!==l.topMouseOver)return null;var p;if(t.window===t)p=t;else{var d=t.ownerDocument;p=d?d.defaultView||d.parentWindow:window}var f,m,g="",v="";if(e===l.topMouseOut?(f=t,g=i,m=u(n.relatedTarget||n.toElement),m?v=o.getID(m):m=p,m=m||p):(f=p,m=t,v=i),f===m)return null;var y=r.getPooled(c.mouseLeave,g,n,a);y.type="mouseleave",y.target=f,y.relatedTarget=m;var b=r.getPooled(c.mouseEnter,v,n,a);return b.type="mouseenter",b.target=m,b.relatedTarget=f,s.accumulateEnterLeaveDispatches(y,b,g,v),h[0]=y,h[1]=b,h}};t.exports=p},{109:109,15:15,166:166,19:19,72:72}],15:[function(e,t,i){"use strict";var n=e(165),s=n({bubbled:null,captured:null}),r=n({topAbort:null,topBlur:null,topCanPlay:null,topCanPlayThrough:null,topChange:null,topClick:null,topCompositionEnd:null,topCompositionStart:null,topCompositionUpdate:null,topContextMenu:null,topCopy:null,topCut:null,topDoubleClick:null,topDrag:null,topDragEnd:null,topDragEnter:null,topDragExit:null,topDragLeave:null,topDragOver:null,topDragStart:null,topDrop:null,topDurationChange:null,topEmptied:null,topEncrypted:null,topEnded:null,topError:null,topFocus:null,topInput:null,topKeyDown:null,topKeyPress:null,topKeyUp:null,topLoad:null,topLoadedData:null,topLoadedMetadata:null,topLoadStart:null,topMouseDown:null,topMouseMove:null,topMouseOut:null,topMouseOver:null,topMouseUp:null,topPaste:null,topPause:null,topPlay:null,topPlaying:null,topProgress:null,topRateChange:null,topReset:null,topScroll:null,topSeeked:null,topSeeking:null,topSelectionChange:null,topStalled:null,topSubmit:null,topSuspend:null,topTextInput:null,topTimeUpdate:null,topTouchCancel:null,topTouchEnd:null,topTouchMove:null,topTouchStart:null,topVolumeChange:null,topWaiting:null,topWheel:null}),o={topLevelTypes:r,PropagationPhases:s};t.exports=o},{165:165}],16:[function(e,t,i){"use strict";function n(){var e=g&&g.traverseTwoPhase&&g.traverseEnterLeave;c(e,"InstanceHandle not injected before use!")}var s=e(17),r=e(18),o=e(61),a=e(115),l=e(124),u=e(161),c=e(173),h={},p=null,d=function(e,t){e&&(r.executeDispatchesInOrder(e,t),e.isPersistent()||e.constructor.release(e))},f=function(e){return d(e,!0)},m=function(e){return d(e,!1)},g=null,v={injection:{injectMount:r.injection.injectMount,injectInstanceHandle:function(e){g=e,n()},getInstanceHandle:function(){return n(),g},injectEventPluginOrder:s.injectEventPluginOrder,injectEventPluginsByName:s.injectEventPluginsByName},eventNameDispatchConfigs:s.eventNameDispatchConfigs,registrationNameModules:s.registrationNameModules,putListener:function(e,t,i){"function"!=typeof i?u(!1,"Expected %s listener to be a function, instead got type %s",t,typeof i):void 0;var n=h[t]||(h[t]={});n[e]=i;var r=s.registrationNameModules[t];r&&r.didPutListener&&r.didPutListener(e,t,i)},getListener:function(e,t){var i=h[t];return i&&i[e]},deleteListener:function(e,t){var i=s.registrationNameModules[t];i&&i.willDeleteListener&&i.willDeleteListener(e,t);var n=h[t];n&&delete n[e]},deleteAllListeners:function(e){for(var t in h)if(h[t][e]){var i=s.registrationNameModules[t];i&&i.willDeleteListener&&i.willDeleteListener(e,t),delete h[t][e]}},extractEvents:function(e,t,i,n,r){for(var o,l=s.plugins,u=0;u<l.length;u++){var c=l[u];if(c){var h=c.extractEvents(e,t,i,n,r);h&&(o=a(o,h))}}return o},enqueueEvents:function(e){e&&(p=a(p,e))},processEventQueue:function(e){var t=p;p=null,e?l(t,f):l(t,m),p?u(!1,"processEventQueue(): Additional events were enqueued while processing an event queue. Support for this has not yet been implemented."):void 0,o.rethrowCaughtError()},__purge:function(){h={}},__getListenerBank:function(){return h}};t.exports=v},{115:115,124:124,161:161,17:17,173:173,18:18,61:61}],17:[function(e,t,i){"use strict";function n(){if(a)for(var e in l){var t=l[e],i=a.indexOf(e);if(i>-1?void 0:o(!1,"EventPluginRegistry: Cannot inject event plugins that do not exist in the plugin ordering, `%s`.",e),!u.plugins[i]){t.extractEvents?void 0:o(!1,"EventPluginRegistry: Event plugins must implement an `extractEvents` method, but `%s` does not.",e),u.plugins[i]=t;var n=t.eventTypes;for(var r in n)s(n[r],t,r)?void 0:o(!1,"EventPluginRegistry: Failed to publish event `%s` for plugin `%s`.",r,e)}}}function s(e,t,i){u.eventNameDispatchConfigs.hasOwnProperty(i)?o(!1,"EventPluginHub: More than one plugin attempted to publish the same event name, `%s`.",i):void 0,u.eventNameDispatchConfigs[i]=e;var n=e.phasedRegistrationNames;if(n){for(var s in n)if(n.hasOwnProperty(s)){var a=n[s];r(a,t,i)}return!0}return e.registrationName?(r(e.registrationName,t,i),!0):!1}function r(e,t,i){u.registrationNameModules[e]?o(!1,"EventPluginHub: More than one plugin attempted to publish the same registration name, `%s`.",e):void 0,u.registrationNameModules[e]=t,u.registrationNameDependencies[e]=t.eventTypes[i].dependencies}var o=e(161),a=null,l={},u={plugins:[],eventNameDispatchConfigs:{},registrationNameModules:{},registrationNameDependencies:{},injectEventPluginOrder:function(e){a?o(!1,"EventPluginRegistry: Cannot inject event plugin ordering more than once. You are likely trying to load more than one copy of React."):void 0,a=Array.prototype.slice.call(e),n()},injectEventPluginsByName:function(e){var t=!1;for(var i in e)if(e.hasOwnProperty(i)){var s=e[i];l.hasOwnProperty(i)&&l[i]===s||(l[i]?o(!1,"EventPluginRegistry: Cannot inject two different event plugins using the same name, `%s`.",i):void 0,l[i]=s,t=!0)}t&&n()},getPluginModuleForEvent:function(e){var t=e.dispatchConfig;if(t.registrationName)return u.registrationNameModules[t.registrationName]||null;for(var i in t.phasedRegistrationNames)if(t.phasedRegistrationNames.hasOwnProperty(i)){var n=u.registrationNameModules[t.phasedRegistrationNames[i]];if(n)return n}return null},_resetEventPlugins:function(){a=null;for(var e in l)l.hasOwnProperty(e)&&delete l[e];u.plugins.length=0;var t=u.eventNameDispatchConfigs;for(var i in t)t.hasOwnProperty(i)&&delete t[i];var n=u.registrationNameModules;for(var s in n)n.hasOwnProperty(s)&&delete n[s]}};t.exports=u},{161:161}],18:[function(e,t,i){"use strict";function n(e){return e===y.topMouseUp||e===y.topTouchEnd||e===y.topTouchCancel}function s(e){return e===y.topMouseMove||e===y.topTouchMove}function r(e){return e===y.topMouseDown||e===y.topTouchStart}function o(e,t,i,n){var s=e.type||"unknown-event";e.currentTarget=v.Mount.getNode(n),t?f.invokeGuardedCallbackWithCatch(s,i,e,n):f.invokeGuardedCallback(s,i,e,n),e.currentTarget=null}function a(e,t){var i=e._dispatchListeners,n=e._dispatchIDs;if(p(e),Array.isArray(i))for(var s=0;s<i.length&&!e.isPropagationStopped();s++)o(e,t,i[s],n[s]);else i&&o(e,t,i,n);e._dispatchListeners=null,e._dispatchIDs=null}function l(e){var t=e._dispatchListeners,i=e._dispatchIDs;if(p(e),Array.isArray(t)){for(var n=0;n<t.length&&!e.isPropagationStopped();n++)if(t[n](e,i[n]))return i[n]}else if(t&&t(e,i))return i;return null}function u(e){var t=l(e);return e._dispatchIDs=null,e._dispatchListeners=null,t}function c(e){p(e);var t=e._dispatchListeners,i=e._dispatchIDs;Array.isArray(t)?m(!1,"executeDirectDispatch(...): Invalid `event`."):void 0;var n=t?t(e,i):null;return e._dispatchListeners=null,e._dispatchIDs=null,n}function h(e){return!!e._dispatchListeners}var p,d=e(15),f=e(61),m=e(161),g=e(173),v={Mount:null,injectMount:function(e){v.Mount=e,g(e&&e.getNode&&e.getID,"EventPluginUtils.injection.injectMount(...): Injected Mount module is missing getNode or getID.")}},y=d.topLevelTypes;p=function(e){var t=e._dispatchListeners,i=e._dispatchIDs,n=Array.isArray(t),s=Array.isArray(i),r=s?i.length:i?1:0,o=n?t.length:t?1:0;g(s===n&&r===o,"EventPluginUtils: Invalid `event`.")};var b={isEndish:n,isMoveish:s,isStartish:r,executeDirectDispatch:c,executeDispatchesInOrder:a,executeDispatchesInOrderStopAtTrue:u,hasDispatches:h,getNode:function(e){return v.Mount.getNode(e)},getID:function(e){return v.Mount.getID(e)},injection:v};t.exports=b},{15:15,161:161,173:173,61:61}],19:[function(e,t,i){"use strict";function n(e,t,i){var n=t.dispatchConfig.phasedRegistrationNames[i];return b(e,n)}function s(e,t,i){m(e,"Dispatching id must not be null");var s=t?y.bubbled:y.captured,r=n(e,i,s);r&&(i._dispatchListeners=g(i._dispatchListeners,r),i._dispatchIDs=g(i._dispatchIDs,e))}function r(e){e&&e.dispatchConfig.phasedRegistrationNames&&f.injection.getInstanceHandle().traverseTwoPhase(e.dispatchMarker,s,e)}function o(e){e&&e.dispatchConfig.phasedRegistrationNames&&f.injection.getInstanceHandle().traverseTwoPhaseSkipTarget(e.dispatchMarker,s,e)}function a(e,t,i){if(i&&i.dispatchConfig.registrationName){var n=i.dispatchConfig.registrationName,s=b(e,n);s&&(i._dispatchListeners=g(i._dispatchListeners,s),i._dispatchIDs=g(i._dispatchIDs,e))}}function l(e){e&&e.dispatchConfig.registrationName&&a(e.dispatchMarker,null,e)}function u(e){v(e,r)}function c(e){v(e,o)}function h(e,t,i,n){f.injection.getInstanceHandle().traverseEnterLeave(i,n,a,e,t)}function p(e){v(e,l)}var d=e(15),f=e(16),m=e(173),g=e(115),v=e(124),y=d.PropagationPhases,b=f.getListener,w={accumulateTwoPhaseDispatches:u,accumulateTwoPhaseDispatchesSkipTarget:c,accumulateDirectDispatches:p,accumulateEnterLeaveDispatches:h};t.exports=w},{115:115,124:124,15:15,16:16,173:173}],20:[function(e,t,i){"use strict";function n(e){this._root=e,this._startText=this.getText(),this._fallbackText=null}var s=e(25),r=e(24),o=e(131);r(n.prototype,{destructor:function(){this._root=null,this._startText=null,this._fallbackText=null},getText:function(){return"value"in this._root?this._root.value:this._root[o()]},getData:function(){if(this._fallbackText)return this._fallbackText;var e,t,i=this._startText,n=i.length,s=this.getText(),r=s.length;for(e=0;n>e&&i[e]===s[e];e++);var o=n-e;for(t=1;o>=t&&i[n-t]===s[r-t];t++);var a=t>1?1-t:void 0;return this._fallbackText=s.slice(e,a),this._fallbackText}}),s.addPoolingTo(n),t.exports=n},{131:131,24:24,25:25}],21:[function(e,t,i){"use strict";var n,s=e(10),r=e(147),o=s.injection.MUST_USE_ATTRIBUTE,a=s.injection.MUST_USE_PROPERTY,l=s.injection.HAS_BOOLEAN_VALUE,u=s.injection.HAS_SIDE_EFFECTS,c=s.injection.HAS_NUMERIC_VALUE,h=s.injection.HAS_POSITIVE_NUMERIC_VALUE,p=s.injection.HAS_OVERLOADED_BOOLEAN_VALUE;if(r.canUseDOM){var d=document.implementation;n=d&&d.hasFeature&&d.hasFeature("http://www.w3.org/TR/SVG11/feature#BasicStructure","1.1")}var f={isCustomAttribute:RegExp.prototype.test.bind(/^(data|aria)-[a-z_][a-z\d_.\-]*$/),Properties:{accept:null,acceptCharset:null,accessKey:null,action:null,allowFullScreen:o|l,allowTransparency:o,alt:null,async:l,autoComplete:null,autoPlay:l,capture:o|l,cellPadding:null,cellSpacing:null,charSet:o,challenge:o,checked:a|l,classID:o,className:n?o:a,cols:o|h,colSpan:null,content:null,contentEditable:null,contextMenu:o,controls:a|l,coords:null,crossOrigin:null,data:null,dateTime:o,"default":l,defer:l,dir:null,disabled:o|l,download:p,draggable:null,encType:null,form:o,formAction:o,formEncType:o,formMethod:o,formNoValidate:l,formTarget:o,frameBorder:o,headers:null,height:o,hidden:o|l,high:null,href:null,hrefLang:null,htmlFor:null,httpEquiv:null,icon:null,id:a,inputMode:o,integrity:null,is:o,keyParams:o,keyType:o,kind:null,label:null,lang:null,list:o,loop:a|l,low:null,manifest:o,marginHeight:null,marginWidth:null,max:null,maxLength:o,media:o,mediaGroup:null,method:null,min:null,minLength:o,multiple:a|l,muted:a|l,name:null,nonce:o,noValidate:l,open:l,optimum:null,pattern:null,placeholder:null,poster:null,preload:null,radioGroup:null,readOnly:a|l,rel:null,required:l,reversed:l,role:o,rows:o|h,rowSpan:null,sandbox:null,scope:null,scoped:l,scrolling:null,seamless:o|l,selected:a|l,shape:null,size:o|h,sizes:o,span:h,spellCheck:null,src:null,srcDoc:a,srcLang:null,srcSet:o,start:c,step:null,style:null,summary:null,tabIndex:null,target:null,title:null,type:null,useMap:null,value:a|u,width:o,wmode:o,wrap:null,about:o,datatype:o,inlist:o,prefix:o,property:o,resource:o,"typeof":o,vocab:o,autoCapitalize:o,autoCorrect:o,autoSave:null,color:null,itemProp:o,itemScope:o|l,itemType:o,itemID:o,itemRef:o,results:null,security:o,unselectable:o},DOMAttributeNames:{acceptCharset:"accept-charset",className:"class",htmlFor:"for",httpEquiv:"http-equiv"},DOMPropertyNames:{autoComplete:"autocomplete",autoFocus:"autofocus",autoPlay:"autoplay",autoSave:"autosave",encType:"encoding",hrefLang:"hreflang",radioGroup:"radiogroup",spellCheck:"spellcheck",srcDoc:"srcdoc",srcSet:"srcset"}};t.exports=f},{10:10,147:147}],22:[function(e,t,i){"use strict";var n=e(70),s=e(90),r={linkState:function(e){return new n(this.state[e],s.createStateKeySetter(this,e))}};t.exports=r},{70:70,90:90}],23:[function(e,t,i){"use strict";function n(e){null!=e.checkedLink&&null!=e.valueLink?u(!1,"Cannot provide a checkedLink and a valueLink. If you want to use checkedLink, you probably don't want to use valueLink and vice versa."):void 0}function s(e){n(e),null!=e.value||null!=e.onChange?u(!1,"Cannot provide a valueLink and a value or onChange event. If you want to use value or onChange, you probably don't want to use valueLink."):void 0}function r(e){n(e),null!=e.checked||null!=e.onChange?u(!1,"Cannot provide a checkedLink and a checked property or onChange event. If you want to use checked or onChange, you probably don't want to use checkedLink"):void 0}function o(e){if(e){var t=e.getName();if(t)return" Check the render method of `"+t+"`."}return""}var a=e(82),l=e(81),u=e(161),c=e(173),h={button:!0,checkbox:!0,image:!0,hidden:!0,radio:!0,reset:!0,submit:!0},p={value:function(e,t,i){return!e[t]||h[e.type]||e.onChange||e.readOnly||e.disabled?null:new Error("You provided a `value` prop to a form field without an `onChange` handler. This will render a read-only field. If the field should be mutable use `defaultValue`. Otherwise, set either `onChange` or `readOnly`.")},checked:function(e,t,i){return!e[t]||e.onChange||e.readOnly||e.disabled?null:new Error("You provided a `checked` prop to a form field without an `onChange` handler. This will render a read-only field. If the field should be mutable use `defaultChecked`. Otherwise, set either `onChange` or `readOnly`.")},onChange:a.func},d={},f={checkPropTypes:function(e,t,i){for(var n in p){if(p.hasOwnProperty(n))var s=p[n](t,n,e,l.prop);if(s instanceof Error&&!(s.message in d)){d[s.message]=!0;var r=o(i);c(!1,"Failed form propType: %s%s",s.message,r)}}},getValue:function(e){return e.valueLink?(s(e),e.valueLink.value):e.value},getChecked:function(e){return e.checkedLink?(r(e),e.checkedLink.value):e.checked},executeOnChange:function(e,t){return e.valueLink?(s(e),e.valueLink.requestChange(t.target.value)):e.checkedLink?(r(e),e.checkedLink.requestChange(t.target.checked)):e.onChange?e.onChange.call(void 0,t):void 0}};t.exports=f},{161:161,173:173,81:81,82:82}],24:[function(e,t,i){"use strict";function n(e,t){if(null==e)throw new TypeError("Object.assign target cannot be null or undefined");for(var i=Object(e),n=Object.prototype.hasOwnProperty,s=1;s<arguments.length;s++){var r=arguments[s];if(null!=r){var o=Object(r);for(var a in o)n.call(o,a)&&(i[a]=o[a])}}return i}t.exports=n},{}],25:[function(e,t,i){"use strict";var n=e(161),s=function(e){var t=this;if(t.instancePool.length){var i=t.instancePool.pop();return t.call(i,e),i}return new t(e)},r=function(e,t){var i=this;if(i.instancePool.length){var n=i.instancePool.pop();return i.call(n,e,t),n}return new i(e,t)},o=function(e,t,i){var n=this;if(n.instancePool.length){var s=n.instancePool.pop();return n.call(s,e,t,i),s}return new n(e,t,i)},a=function(e,t,i,n){var s=this;if(s.instancePool.length){var r=s.instancePool.pop();return s.call(r,e,t,i,n),r}return new s(e,t,i,n)},l=function(e,t,i,n,s){var r=this;if(r.instancePool.length){var o=r.instancePool.pop();return r.call(o,e,t,i,n,s),o}return new r(e,t,i,n,s)},u=function(e){var t=this;e instanceof t?void 0:n(!1,"Trying to release an instance into a pool of a different type."),e.destructor(),t.instancePool.length<t.poolSize&&t.instancePool.push(e)},c=10,h=s,p=function(e,t){var i=e;return i.instancePool=[],i.getPooled=t||h,i.poolSize||(i.poolSize=c),i.release=u,i},d={addPoolingTo:p,oneArgumentPooler:s,twoArgumentPooler:r,threeArgumentPooler:o,fourArgumentPooler:a,fiveArgumentPooler:l};t.exports=d},{161:161}],26:[function(e,t,i){"use strict";var n=e(40),s=e(50),r=e(69),o=e(24),a=e(120),l={};o(l,r),o(l,{findDOMNode:a("findDOMNode","ReactDOM","react-dom",n,n.findDOMNode),render:a("render","ReactDOM","react-dom",n,n.render),unmountComponentAtNode:a("unmountComponentAtNode","ReactDOM","react-dom",n,n.unmountComponentAtNode),renderToString:a("renderToString","ReactDOMServer","react-dom/server",s,s.renderToString),renderToStaticMarkup:a("renderToStaticMarkup","ReactDOMServer","react-dom/server",s,s.renderToStaticMarkup)}),l.__SECRET_DOM_DO_NOT_USE_OR_YOU_WILL_BE_FIRED=n,l.__SECRET_DOM_SERVER_DO_NOT_USE_OR_YOU_WILL_BE_FIRED=s,l.Injection=e(65),t.exports=l},{120:120,24:24,40:40,50:50,69:69}],27:[function(e,t,i){"use strict";var n=e(68),s=e(122),r=e(173),o="_getDOMNodeDidWarn",a={getDOMNode:function(){return r(this.constructor[o],"%s.getDOMNode(...) is deprecated. Please use ReactDOM.findDOMNode(instance) instead.",n.get(this).getName()||this.tagName||"Unknown"),this.constructor[o]=!0,s(this)}};t.exports=a},{122:122,173:173,68:68}],28:[function(e,t,i){"use strict";function n(e){return Object.prototype.hasOwnProperty.call(e,g)||(e[g]=f++,p[e[g]]={}),p[e[g]]}var s=e(15),r=e(16),o=e(17),a=e(62),l=e(78),u=e(114),c=e(24),h=e(133),p={},d=!1,f=0,m={topAbort:"abort",topBlur:"blur",topCanPlay:"canplay",topCanPlayThrough:"canplaythrough",topChange:"change",topClick:"click",topCompositionEnd:"compositionend",topCompositionStart:"compositionstart",topCompositionUpdate:"compositionupdate",topContextMenu:"contextmenu",topCopy:"copy",topCut:"cut",topDoubleClick:"dblclick",topDrag:"drag",topDragEnd:"dragend",topDragEnter:"dragenter",topDragExit:"dragexit",topDragLeave:"dragleave",topDragOver:"dragover",topDragStart:"dragstart",topDrop:"drop",topDurationChange:"durationchange",topEmptied:"emptied",topEncrypted:"encrypted",topEnded:"ended",topError:"error",topFocus:"focus",topInput:"input",topKeyDown:"keydown",topKeyPress:"keypress",topKeyUp:"keyup",topLoadedData:"loadeddata",topLoadedMetadata:"loadedmetadata",topLoadStart:"loadstart",topMouseDown:"mousedown",topMouseMove:"mousemove",topMouseOut:"mouseout",topMouseOver:"mouseover",topMouseUp:"mouseup",topPaste:"paste",topPause:"pause",topPlay:"play",topPlaying:"playing",topProgress:"progress",topRateChange:"ratechange",topScroll:"scroll",topSeeked:"seeked",topSeeking:"seeking",topSelectionChange:"selectionchange",topStalled:"stalled",topSuspend:"suspend",topTextInput:"textInput",topTimeUpdate:"timeupdate",topTouchCancel:"touchcancel",topTouchEnd:"touchend",topTouchMove:"touchmove",topTouchStart:"touchstart",topVolumeChange:"volumechange",topWaiting:"waiting",topWheel:"wheel"},g="_reactListenersID"+String(Math.random()).slice(2),v=c({},a,{ReactEventListener:null,injection:{injectReactEventListener:function(e){e.setHandleTopLevel(v.handleTopLevel),v.ReactEventListener=e}},setEnabled:function(e){v.ReactEventListener&&v.ReactEventListener.setEnabled(e)},isEnabled:function(){return!(!v.ReactEventListener||!v.ReactEventListener.isEnabled())},listenTo:function(e,t){for(var i=t,r=n(i),a=o.registrationNameDependencies[e],l=s.topLevelTypes,u=0;u<a.length;u++){var c=a[u];r.hasOwnProperty(c)&&r[c]||(c===l.topWheel?h("wheel")?v.ReactEventListener.trapBubbledEvent(l.topWheel,"wheel",i):h("mousewheel")?v.ReactEventListener.trapBubbledEvent(l.topWheel,"mousewheel",i):v.ReactEventListener.trapBubbledEvent(l.topWheel,"DOMMouseScroll",i):c===l.topScroll?h("scroll",!0)?v.ReactEventListener.trapCapturedEvent(l.topScroll,"scroll",i):v.ReactEventListener.trapBubbledEvent(l.topScroll,"scroll",v.ReactEventListener.WINDOW_HANDLE):c===l.topFocus||c===l.topBlur?(h("focus",!0)?(v.ReactEventListener.trapCapturedEvent(l.topFocus,"focus",i),v.ReactEventListener.trapCapturedEvent(l.topBlur,"blur",i)):h("focusin")&&(v.ReactEventListener.trapBubbledEvent(l.topFocus,"focusin",i),v.ReactEventListener.trapBubbledEvent(l.topBlur,"focusout",i)),r[l.topBlur]=!0,r[l.topFocus]=!0):m.hasOwnProperty(c)&&v.ReactEventListener.trapBubbledEvent(c,m[c],i),r[c]=!0)}},trapBubbledEvent:function(e,t,i){return v.ReactEventListener.trapBubbledEvent(e,t,i)},trapCapturedEvent:function(e,t,i){return v.ReactEventListener.trapCapturedEvent(e,t,i)},ensureScrollValueMonitoring:function(){if(!d){var e=u.refreshScrollValues;v.ReactEventListener.monitorScrollValue(e),d=!0}},eventNameDispatchConfigs:r.eventNameDispatchConfigs,registrationNameModules:r.registrationNameModules,putListener:r.putListener,getListener:r.getListener,deleteListener:r.deleteListener,deleteAllListeners:r.deleteAllListeners});l.measureMethods(v,"ReactBrowserEventEmitter",{putListener:"putListener",deleteListener:"deleteListener"}),t.exports=v},{114:114,133:133,15:15,16:16,17:17,24:24,62:62,78:78}],29:[function(e,t,i){"use strict";function n(e){var t="transition"+e+"Timeout",i="transition"+e;return function(e){if(e[i]){if(null==e[t])return new Error(t+" wasn't supplied to ReactCSSTransitionGroup: this can cause unreliable animations and won't be supported in a future version of React. See https://fb.me/react-animation-transition-group-timeout for more information.");if("number"!=typeof e[t])return new Error(t+" must be a number (in milliseconds)")}}}var s=e(26),r=e(24),o=e(94),a=e(30),l=s.createClass({displayName:"ReactCSSTransitionGroup",propTypes:{transitionName:a.propTypes.name,transitionAppear:s.PropTypes.bool,transitionEnter:s.PropTypes.bool,transitionLeave:s.PropTypes.bool,transitionAppearTimeout:n("Appear"),transitionEnterTimeout:n("Enter"),transitionLeaveTimeout:n("Leave")},getDefaultProps:function(){return{transitionAppear:!1,transitionEnter:!0,transitionLeave:!0}},_wrapChild:function(e){return s.createElement(a,{name:this.props.transitionName,appear:this.props.transitionAppear,enter:this.props.transitionEnter,leave:this.props.transitionLeave,appearTimeout:this.props.transitionAppearTimeout,enterTimeout:this.props.transitionEnterTimeout,leaveTimeout:this.props.transitionLeaveTimeout},e)},render:function(){return s.createElement(o,r({},this.props,{childFactory:this._wrapChild}))}});t.exports=l},{24:24,26:26,30:30,94:94}],30:[function(e,t,i){"use strict";var n=e(26),s=e(40),r=e(145),o=e(93),a=e(135),l=17,u=n.createClass({
displayName:"ReactCSSTransitionGroupChild",propTypes:{name:n.PropTypes.oneOfType([n.PropTypes.string,n.PropTypes.shape({enter:n.PropTypes.string,leave:n.PropTypes.string,active:n.PropTypes.string}),n.PropTypes.shape({enter:n.PropTypes.string,enterActive:n.PropTypes.string,leave:n.PropTypes.string,leaveActive:n.PropTypes.string,appear:n.PropTypes.string,appearActive:n.PropTypes.string})]).isRequired,appear:n.PropTypes.bool,enter:n.PropTypes.bool,leave:n.PropTypes.bool,appearTimeout:n.PropTypes.number,enterTimeout:n.PropTypes.number,leaveTimeout:n.PropTypes.number},transition:function(e,t,i){var n=s.findDOMNode(this);if(!n)return void(t&&t());var a=this.props.name[e]||this.props.name+"-"+e,l=this.props.name[e+"Active"]||a+"-active",u=null,c=function(e){e&&e.target!==n||(clearTimeout(u),r.removeClass(n,a),r.removeClass(n,l),o.removeEndEventListener(n,c),t&&t())};r.addClass(n,a),this.queueClass(l),i?(u=setTimeout(c,i),this.transitionTimeouts.push(u)):o.addEndEventListener(n,c)},queueClass:function(e){this.classNameQueue.push(e),this.timeout||(this.timeout=setTimeout(this.flushClassNameQueue,l))},flushClassNameQueue:function(){this.isMounted()&&this.classNameQueue.forEach(r.addClass.bind(r,s.findDOMNode(this))),this.classNameQueue.length=0,this.timeout=null},componentWillMount:function(){this.classNameQueue=[],this.transitionTimeouts=[]},componentWillUnmount:function(){this.timeout&&clearTimeout(this.timeout),this.transitionTimeouts.forEach(function(e){clearTimeout(e)})},componentWillAppear:function(e){this.props.appear?this.transition("appear",e,this.props.appearTimeout):e()},componentWillEnter:function(e){this.props.enter?this.transition("enter",e,this.props.enterTimeout):e()},componentWillLeave:function(e){this.props.leave?this.transition("leave",e,this.props.leaveTimeout):e()},render:function(){return a(this.props.children)}});t.exports=u},{135:135,145:145,26:26,40:40,93:93}],31:[function(e,t,i){"use strict";function n(e,t,i){var n=void 0===e[i];l(n,"flattenChildren(...): Encountered two children with the same key, `%s`. Child keys must be unique; when two children share a key, only the first child will be used.",i),null!=t&&n&&(e[i]=r(t,null))}var s=e(84),r=e(132),o=e(141),a=e(142),l=e(173),u={instantiateChildren:function(e,t,i){if(null==e)return null;var s={};return a(e,n,s),s},updateChildren:function(e,t,i,n){if(!t&&!e)return null;var a;for(a in t)if(t.hasOwnProperty(a)){var l=e&&e[a],u=l&&l._currentElement,c=t[a];if(null!=l&&o(u,c))s.receiveComponent(l,c,i,n),t[a]=l;else{l&&s.unmountComponent(l,a);var h=r(c,null);t[a]=h}}for(a in e)!e.hasOwnProperty(a)||t&&t.hasOwnProperty(a)||s.unmountComponent(e[a]);return t},unmountChildren:function(e){for(var t in e)if(e.hasOwnProperty(t)){var i=e[t];s.unmountComponent(i)}}};t.exports=u},{132:132,141:141,142:142,173:173,84:84}],32:[function(e,t,i){"use strict";function n(e){return(""+e).replace(w,"//")}function s(e,t){this.func=e,this.context=t,this.count=0}function r(e,t,i){var n=e.func,s=e.context;n.call(s,t,e.count++)}function o(e,t,i){if(null==e)return e;var n=s.getPooled(t,i);v(e,r,n),s.release(n)}function a(e,t,i,n){this.result=e,this.keyPrefix=t,this.func=i,this.context=n,this.count=0}function l(e,t,i){var s=e.result,r=e.keyPrefix,o=e.func,a=e.context,l=o.call(a,t,e.count++);Array.isArray(l)?u(l,s,i,g.thatReturnsArgument):null!=l&&(m.isValidElement(l)&&(l=m.cloneAndReplaceKey(l,r+(l!==t?n(l.key||"")+"/":"")+i)),s.push(l))}function u(e,t,i,s,r){var o="";null!=i&&(o=n(i)+"/");var u=a.getPooled(t,o,s,r);v(e,l,u),a.release(u)}function c(e,t,i){if(null==e)return e;var n=[];return u(e,n,null,t,i),n}function h(e,t,i){return null}function p(e,t){return v(e,h,null)}function d(e){var t=[];return u(e,t,null,g.thatReturnsArgument),t}var f=e(25),m=e(57),g=e(153),v=e(142),y=f.twoArgumentPooler,b=f.fourArgumentPooler,w=/\/(?!\/)/g;s.prototype.destructor=function(){this.func=null,this.context=null,this.count=0},f.addPoolingTo(s,y),a.prototype.destructor=function(){this.result=null,this.keyPrefix=null,this.func=null,this.context=null,this.count=0},f.addPoolingTo(a,b);var S={forEach:o,map:c,mapIntoWithKeyPrefixInternal:u,count:p,toArray:d};t.exports=S},{142:142,153:153,25:25,57:57}],33:[function(e,t,i){"use strict";function n(){_||(_=!0,T(!1,"setProps(...) and replaceProps(...) are deprecated. Instead, call render again at the top level."))}function s(e,t,i){for(var n in t)t.hasOwnProperty(n)&&T("function"==typeof t[n],"%s: %s type `%s` is invalid; it must be a function, usually from React.PropTypes.",e.displayName||"ReactClass",g[i],n)}function r(e,t){var i=k.hasOwnProperty(t)?k[t]:null;R.hasOwnProperty(t)&&(i!==P.OVERRIDE_BASE?w(!1,"ReactClassInterface: You are attempting to override `%s` from your class specification. Ensure that your method names do not overlap with React methods.",t):void 0),e.hasOwnProperty(t)&&(i!==P.DEFINE_MANY&&i!==P.DEFINE_MANY_MERGED?w(!1,"ReactClassInterface: You are attempting to define `%s` on your component more than once. This conflict may be due to a mixin.",t):void 0)}function o(e,t){if(t){"function"==typeof t?w(!1,"ReactClass: You're attempting to use a component class as a mixin. Instead, just use a regular object."):void 0,f.isValidElement(t)?w(!1,"ReactClass: You're attempting to use a component as a mixin. Instead, just use a regular object."):void 0;var i=e.prototype;t.hasOwnProperty(C)&&A.mixins(e,t.mixins);for(var n in t)if(t.hasOwnProperty(n)&&n!==C){var s=t[n];if(r(i,n),A.hasOwnProperty(n))A[n](e,s);else{var o=k.hasOwnProperty(n),a=i.hasOwnProperty(n),l="function"==typeof s,h=l&&!o&&!a&&t.autobind!==!1;if(h)i.__reactAutoBindMap||(i.__reactAutoBindMap={}),i.__reactAutoBindMap[n]=s,i[n]=s;else if(a){var p=k[n];!o||p!==P.DEFINE_MANY_MERGED&&p!==P.DEFINE_MANY?w(!1,"ReactClass: Unexpected spec policy %s for key %s when mixing in component specs.",p,n):void 0,p===P.DEFINE_MANY_MERGED?i[n]=u(i[n],s):p===P.DEFINE_MANY&&(i[n]=c(i[n],s))}else i[n]=s,"function"==typeof s&&t.displayName&&(i[n].displayName=t.displayName+"_"+n)}}}}function a(e,t){if(t)for(var i in t){var n=t[i];if(t.hasOwnProperty(i)){var s=i in A;s?w(!1,'ReactClass: You are attempting to define a reserved property, `%s`, that shouldn\'t be on the "statics" key. Define it as an instance property instead; it will still be accessible on the constructor.',i):void 0;var r=i in e;r?w(!1,"ReactClass: You are attempting to define `%s` on your component more than once. This conflict may be due to a mixin.",i):void 0,e[i]=n}}}function l(e,t){e&&t&&"object"==typeof e&&"object"==typeof t?void 0:w(!1,"mergeIntoWithNoDuplicateKeys(): Cannot merge non-objects.");for(var i in t)t.hasOwnProperty(i)&&(void 0!==e[i]?w(!1,"mergeIntoWithNoDuplicateKeys(): Tried to merge two objects with the same key: `%s`. This conflict may be due to a mixin; in particular, this may be caused by two getInitialState() or getDefaultProps() methods returning objects with clashing keys.",i):void 0,e[i]=t[i]);return e}function u(e,t){return function(){var i=e.apply(this,arguments),n=t.apply(this,arguments);if(null==i)return n;if(null==n)return i;var s={};return l(s,i),l(s,n),s}}function c(e,t){return function(){e.apply(this,arguments),t.apply(this,arguments)}}function h(e,t){var i=t.bind(e);i.__reactBoundContext=e,i.__reactBoundMethod=t,i.__reactBoundArguments=null;var n=e.constructor.displayName,s=i.bind;return i.bind=function(r){for(var o=arguments.length,a=Array(o>1?o-1:0),l=1;o>l;l++)a[l-1]=arguments[l];if(r!==e&&null!==r)T(!1,"bind(): React component methods may only be bound to the component instance. See %s",n);else if(!a.length)return T(!1,"bind(): You are binding a component method to the component. React does this for you automatically in a high-performance way, so you can safely remove this call. See %s",n),i;var u=s.apply(i,arguments);return u.__reactBoundContext=e,u.__reactBoundMethod=t,u.__reactBoundArguments=a,u},i}function p(e){for(var t in e.__reactAutoBindMap)if(e.__reactAutoBindMap.hasOwnProperty(t)){var i=e.__reactAutoBindMap[t];e[t]=h(e,i)}}var d=e(34),f=e(57),m=e(81),g=e(80),v=e(76),y=e(24),b=e(154),w=e(161),S=e(165),x=e(166),T=e(173),C=x({mixins:null}),P=S({DEFINE_ONCE:null,DEFINE_MANY:null,OVERRIDE_BASE:null,DEFINE_MANY_MERGED:null}),E=[],_=!1,k={mixins:P.DEFINE_MANY,statics:P.DEFINE_MANY,propTypes:P.DEFINE_MANY,contextTypes:P.DEFINE_MANY,childContextTypes:P.DEFINE_MANY,getDefaultProps:P.DEFINE_MANY_MERGED,getInitialState:P.DEFINE_MANY_MERGED,getChildContext:P.DEFINE_MANY_MERGED,render:P.DEFINE_ONCE,componentWillMount:P.DEFINE_MANY,componentDidMount:P.DEFINE_MANY,componentWillReceiveProps:P.DEFINE_MANY,shouldComponentUpdate:P.DEFINE_ONCE,componentWillUpdate:P.DEFINE_MANY,componentDidUpdate:P.DEFINE_MANY,componentWillUnmount:P.DEFINE_MANY,updateComponent:P.OVERRIDE_BASE},A={displayName:function(e,t){e.displayName=t},mixins:function(e,t){if(t)for(var i=0;i<t.length;i++)o(e,t[i])},childContextTypes:function(e,t){s(e,t,m.childContext),e.childContextTypes=y({},e.childContextTypes,t)},contextTypes:function(e,t){s(e,t,m.context),e.contextTypes=y({},e.contextTypes,t)},getDefaultProps:function(e,t){e.getDefaultProps?e.getDefaultProps=u(e.getDefaultProps,t):e.getDefaultProps=t},propTypes:function(e,t){s(e,t,m.prop),e.propTypes=y({},e.propTypes,t)},statics:function(e,t){a(e,t)},autobind:function(){}},R={replaceState:function(e,t){this.updater.enqueueReplaceState(this,e),t&&this.updater.enqueueCallback(this,t)},isMounted:function(){return this.updater.isMounted(this)},setProps:function(e,t){n(),this.updater.enqueueSetProps(this,e),t&&this.updater.enqueueCallback(this,t)},replaceProps:function(e,t){n(),this.updater.enqueueReplaceProps(this,e),t&&this.updater.enqueueCallback(this,t)}},M=function(){};y(M.prototype,d.prototype,R);var I={createClass:function(e){var t=function(e,i,n){T(this instanceof t,"Something is calling a React component directly. Use a factory or JSX instead. See: https://fb.me/react-legacyfactory"),this.__reactAutoBindMap&&p(this),this.props=e,this.context=i,this.refs=b,this.updater=n||v,this.state=null;var s=this.getInitialState?this.getInitialState():null;"undefined"==typeof s&&this.getInitialState._isMockFunction&&(s=null),"object"!=typeof s||Array.isArray(s)?w(!1,"%s.getInitialState(): must return an object or null",t.displayName||"ReactCompositeComponent"):void 0,this.state=s};t.prototype=new M,t.prototype.constructor=t,E.forEach(o.bind(null,t)),o(t,e),t.getDefaultProps&&(t.defaultProps=t.getDefaultProps()),t.getDefaultProps&&(t.getDefaultProps.isReactClassApproved={}),t.prototype.getInitialState&&(t.prototype.getInitialState.isReactClassApproved={}),t.prototype.render?void 0:w(!1,"createClass(...): Class specification must implement a `render` method."),T(!t.prototype.componentShouldUpdate,"%s has a method called componentShouldUpdate(). Did you mean shouldComponentUpdate()? The name is phrased as a question because the function is expected to return a value.",e.displayName||"A component"),T(!t.prototype.componentWillRecieveProps,"%s has a method called componentWillRecieveProps(). Did you mean componentWillReceiveProps()?",e.displayName||"A component");for(var i in k)t.prototype[i]||(t.prototype[i]=null);return t},injection:{injectMixin:function(e){E.push(e)}}};t.exports=I},{154:154,161:161,165:165,166:166,173:173,24:24,34:34,57:57,76:76,80:80,81:81}],34:[function(e,t,i){"use strict";function n(e,t,i){this.props=e,this.context=t,this.refs=o,this.updater=i||s}var s=e(76),r=e(117),o=e(154),a=e(161),l=e(173);n.prototype.isReactComponent={},n.prototype.setState=function(e,t){"object"!=typeof e&&"function"!=typeof e&&null!=e?a(!1,"setState(...): takes an object of state variables to update or a function which returns an object of state variables."):void 0,l(null!=e,"setState(...): You passed an undefined or null state object; instead, use forceUpdate()."),this.updater.enqueueSetState(this,e),t&&this.updater.enqueueCallback(this,t)},n.prototype.forceUpdate=function(e){this.updater.enqueueForceUpdate(this),e&&this.updater.enqueueCallback(this,e)};var u={getDOMNode:["getDOMNode","Use ReactDOM.findDOMNode(component) instead."],isMounted:["isMounted","Instead, make sure to clean up subscriptions and pending requests in componentWillUnmount to prevent memory leaks."],replaceProps:["replaceProps","Instead, call render again at the top level."],replaceState:["replaceState","Refactor your code to use setState instead (see https://github.com/facebook/react/issues/3236)."],setProps:["setProps","Instead, call render again at the top level."]},c=function(e,t){r&&Object.defineProperty(n.prototype,e,{get:function(){l(!1,"%s(...) is deprecated in plain JavaScript React classes. %s",t[0],t[1])}})};for(var h in u)u.hasOwnProperty(h)&&c(h,u[h]);t.exports=n},{117:117,154:154,161:161,173:173,76:76}],35:[function(e,t,i){"use strict";var n=e(45),s=e(72),r={processChildrenUpdates:n.dangerouslyProcessChildrenUpdates,replaceNodeWithMarkupByID:n.dangerouslyReplaceNodeWithMarkupByID,unmountIDFromEnvironment:function(e){s.purgeID(e)}};t.exports=r},{45:45,72:72}],36:[function(e,t,i){"use strict";var n=e(161),s=!1,r={unmountIDFromEnvironment:null,replaceNodeWithMarkupByID:null,processChildrenUpdates:null,injection:{injectEnvironment:function(e){s?n(!1,"ReactCompositeComponent: injectEnvironment() can only be called once."):void 0,r.unmountIDFromEnvironment=e.unmountIDFromEnvironment,r.replaceNodeWithMarkupByID=e.replaceNodeWithMarkupByID,r.processChildrenUpdates=e.processChildrenUpdates,s=!0}}};t.exports=r},{161:161}],37:[function(e,t,i){"use strict";var n=e(140),s={shouldComponentUpdate:function(e,t){return n(this,e,t)}};t.exports=s},{140:140}],38:[function(e,t,i){"use strict";function n(e){var t=e._currentElement._owner||null;if(t){var i=t.getName();if(i)return" Check the render method of `"+i+"`."}return""}function s(e){}var r=e(36),o=e(39),a=e(57),l=e(68),u=e(78),c=e(81),h=e(80),p=e(84),d=e(95),f=e(24),m=e(154),g=e(161),v=e(141),y=e(173);s.prototype.render=function(){var e=l.get(this)._currentElement.type;return e(this.props,this.context,this.updater)};var b=1,w={construct:function(e){this._currentElement=e,this._rootNodeID=null,this._instance=null,this._pendingElement=null,this._pendingStateQueue=null,this._pendingReplaceState=!1,this._pendingForceUpdate=!1,this._renderedComponent=null,this._context=null,this._mountOrder=0,this._topLevelWrapper=null,this._pendingCallbacks=null},mountComponent:function(e,t,i){this._context=i,this._mountOrder=b++,this._rootNodeID=e;var n,r,u=this._processProps(this._currentElement.props),c=this._processContext(i),h=this._currentElement.type,f="prototype"in h;if(f){o.current=this;try{n=new h(u,c,d)}finally{o.current=null}}f&&null!==n&&n!==!1&&!a.isValidElement(n)||(r=n,n=new s(h)),null==n.render?y(!1,"%s(...): No `render` method found on the returned component instance: you may have forgotten to define `render`, returned null/false from a stateless component, or tried to render an element whose type is a function that isn't a React component.",h.displayName||h.name||"Component"):y(h.prototype&&h.prototype.isReactComponent||!f||!(n instanceof h),"%s(...): React component classes must extend React.Component.",h.displayName||h.name||"Component"),n.props=u,n.context=c,n.refs=m,n.updater=d,this._instance=n,l.set(n,this),y(!n.getInitialState||n.getInitialState.isReactClassApproved,"getInitialState was defined on %s, a plain JavaScript class. This is only supported for classes created using React.createClass. Did you mean to define a state property instead?",this.getName()||"a component"),y(!n.getDefaultProps||n.getDefaultProps.isReactClassApproved,"getDefaultProps was defined on %s, a plain JavaScript class. This is only supported for classes created using React.createClass. Use a static property to define defaultProps instead.",this.getName()||"a component"),y(!n.propTypes,"propTypes was defined as an instance property on %s. Use a static property to define propTypes instead.",this.getName()||"a component"),y(!n.contextTypes,"contextTypes was defined as an instance property on %s. Use a static property to define contextTypes instead.",this.getName()||"a component"),y("function"!=typeof n.componentShouldUpdate,"%s has a method called componentShouldUpdate(). Did you mean shouldComponentUpdate()? The name is phrased as a question because the function is expected to return a value.",this.getName()||"A component"),y("function"!=typeof n.componentDidUnmount,"%s has a method called componentDidUnmount(). But there is no such lifecycle method. Did you mean componentWillUnmount()?",this.getName()||"A component"),y("function"!=typeof n.componentWillRecieveProps,"%s has a method called componentWillRecieveProps(). Did you mean componentWillReceiveProps()?",this.getName()||"A component");var v=n.state;void 0===v&&(n.state=v=null),"object"!=typeof v||Array.isArray(v)?g(!1,"%s.state: must be set to an object or null",this.getName()||"ReactCompositeComponent"):void 0,this._pendingStateQueue=null,this._pendingReplaceState=!1,this._pendingForceUpdate=!1,n.componentWillMount&&(n.componentWillMount(),this._pendingStateQueue&&(n.state=this._processPendingState(n.props,n.context))),void 0===r&&(r=this._renderValidatedComponent()),this._renderedComponent=this._instantiateReactComponent(r);var w=p.mountComponent(this._renderedComponent,e,t,this._processChildContext(i));return n.componentDidMount&&t.getReactMountReady().enqueue(n.componentDidMount,n),w},unmountComponent:function(){var e=this._instance;e.componentWillUnmount&&e.componentWillUnmount(),p.unmountComponent(this._renderedComponent),this._renderedComponent=null,this._instance=null,this._pendingStateQueue=null,this._pendingReplaceState=!1,this._pendingForceUpdate=!1,this._pendingCallbacks=null,this._pendingElement=null,this._context=null,this._rootNodeID=null,this._topLevelWrapper=null,l.remove(e)},_maskContext:function(e){var t=null,i=this._currentElement.type,n=i.contextTypes;if(!n)return m;t={};for(var s in n)t[s]=e[s];return t},_processContext:function(e){var t=this._maskContext(e),i=this._currentElement.type;return i.contextTypes&&this._checkPropTypes(i.contextTypes,t,c.context),t},_processChildContext:function(e){var t=this._currentElement.type,i=this._instance,n=i.getChildContext&&i.getChildContext();if(n){"object"!=typeof t.childContextTypes?g(!1,"%s.getChildContext(): childContextTypes must be defined in order to use getChildContext().",this.getName()||"ReactCompositeComponent"):void 0,this._checkPropTypes(t.childContextTypes,n,c.childContext);for(var s in n)s in t.childContextTypes?void 0:g(!1,'%s.getChildContext(): key "%s" is not defined in childContextTypes.',this.getName()||"ReactCompositeComponent",s);return f({},e,n)}return e},_processProps:function(e){var t=this._currentElement.type;return t.propTypes&&this._checkPropTypes(t.propTypes,e,c.prop),e},_checkPropTypes:function(e,t,i){var s=this.getName();for(var r in e)if(e.hasOwnProperty(r)){var o;try{"function"!=typeof e[r]?g(!1,"%s: %s type `%s` is invalid; it must be a function, usually from React.PropTypes.",s||"React class",h[i],r):void 0,o=e[r](t,r,s,i)}catch(a){o=a}if(o instanceof Error){var l=n(this);i===c.prop?y(!1,"Failed Composite propType: %s%s",o.message,l):y(!1,"Failed Context Types: %s%s",o.message,l)}}},receiveComponent:function(e,t,i){var n=this._currentElement,s=this._context;this._pendingElement=null,this.updateComponent(t,n,e,s,i)},performUpdateIfNecessary:function(e){null!=this._pendingElement&&p.receiveComponent(this,this._pendingElement||this._currentElement,e,this._context),(null!==this._pendingStateQueue||this._pendingForceUpdate)&&this.updateComponent(e,this._currentElement,this._currentElement,this._context,this._context)},updateComponent:function(e,t,i,n,s){var r,o=this._instance,a=this._context===s?o.context:this._processContext(s);t===i?r=i.props:(r=this._processProps(i.props),o.componentWillReceiveProps&&o.componentWillReceiveProps(r,a));var l=this._processPendingState(r,a),u=this._pendingForceUpdate||!o.shouldComponentUpdate||o.shouldComponentUpdate(r,l,a);y("undefined"!=typeof u,"%s.shouldComponentUpdate(): Returned undefined instead of a boolean value. Make sure to return true or false.",this.getName()||"ReactCompositeComponent"),u?(this._pendingForceUpdate=!1,this._performComponentUpdate(i,r,l,a,e,s)):(this._currentElement=i,this._context=s,o.props=r,o.state=l,o.context=a)},_processPendingState:function(e,t){var i=this._instance,n=this._pendingStateQueue,s=this._pendingReplaceState;if(this._pendingReplaceState=!1,this._pendingStateQueue=null,!n)return i.state;if(s&&1===n.length)return n[0];for(var r=f({},s?n[0]:i.state),o=s?1:0;o<n.length;o++){var a=n[o];f(r,"function"==typeof a?a.call(i,r,e,t):a)}return r},_performComponentUpdate:function(e,t,i,n,s,r){var o,a,l,u=this._instance,c=Boolean(u.componentDidUpdate);c&&(o=u.props,a=u.state,l=u.context),u.componentWillUpdate&&u.componentWillUpdate(t,i,n),this._currentElement=e,this._context=r,u.props=t,u.state=i,u.context=n,this._updateRenderedComponent(s,r),c&&s.getReactMountReady().enqueue(u.componentDidUpdate.bind(u,o,a,l),u)},_updateRenderedComponent:function(e,t){var i=this._renderedComponent,n=i._currentElement,s=this._renderValidatedComponent();if(v(n,s))p.receiveComponent(i,s,e,this._processChildContext(t));else{var r=this._rootNodeID,o=i._rootNodeID;p.unmountComponent(i),this._renderedComponent=this._instantiateReactComponent(s);var a=p.mountComponent(this._renderedComponent,r,e,this._processChildContext(t));this._replaceNodeWithMarkupByID(o,a)}},_replaceNodeWithMarkupByID:function(e,t){r.replaceNodeWithMarkupByID(e,t)},_renderValidatedComponentWithoutOwnerOrContext:function(){var e=this._instance,t=e.render();return"undefined"==typeof t&&e.render._isMockFunction&&(t=null),t},_renderValidatedComponent:function(){var e;o.current=this;try{e=this._renderValidatedComponentWithoutOwnerOrContext()}finally{o.current=null}return null===e||e===!1||a.isValidElement(e)?void 0:g(!1,"%s.render(): A valid ReactComponent must be returned. You may have returned undefined, an array or some other invalid object.",this.getName()||"ReactCompositeComponent"),e},attachRef:function(e,t){var i=this.getPublicInstance();null==i?g(!1,"Stateless function components cannot have refs."):void 0;var n=t.getPublicInstance(),s=t&&t.getName?t.getName():"a component";y(null!=n,'Stateless function components cannot be given refs (See ref "%s" in %s created by %s). Attempts to access this ref will fail.',e,s,this.getName());var r=i.refs===m?i.refs={}:i.refs;r[e]=n},detachRef:function(e){var t=this.getPublicInstance().refs;delete t[e]},getName:function(){var e=this._currentElement.type,t=this._instance&&this._instance.constructor;return e.displayName||t&&t.displayName||e.name||t&&t.name||null},getPublicInstance:function(){var e=this._instance;return e instanceof s?null:e},_instantiateReactComponent:null};u.measureMethods(w,"ReactCompositeComponent",{mountComponent:"mountComponent",updateComponent:"updateComponent",_renderValidatedComponent:"_renderValidatedComponent"});var S={Mixin:w};t.exports=S},{141:141,154:154,161:161,173:173,24:24,36:36,39:39,57:57,68:68,78:78,80:80,81:81,84:84,95:95}],39:[function(e,t,i){"use strict";var n={current:null};t.exports=n},{}],40:[function(e,t,i){"use strict";var n=e(39),s=e(51),r=e(54),o=e(67),a=e(72),l=e(78),u=e(84),c=e(96),h=e(97),p=e(122),d=e(137),f=e(173);r.inject();var m=l.measure("React","render",a.render),g={findDOMNode:p,render:m,unmountComponentAtNode:a.unmountComponentAtNode,version:h,unstable_batchedUpdates:c.batchedUpdates,unstable_renderSubtreeIntoContainer:d};"undefined"!=typeof __REACT_DEVTOOLS_GLOBAL_HOOK__&&"function"==typeof __REACT_DEVTOOLS_GLOBAL_HOOK__.inject&&__REACT_DEVTOOLS_GLOBAL_HOOK__.inject({CurrentOwner:n,InstanceHandles:o,Mount:a,Reconciler:u,TextComponent:s});var v=e(147);if(v.canUseDOM&&window.top===window.self){"undefined"==typeof __REACT_DEVTOOLS_GLOBAL_HOOK__&&(navigator.userAgent.indexOf("Chrome")>-1&&-1===navigator.userAgent.indexOf("Edge")||navigator.userAgent.indexOf("Firefox")>-1)&&console.debug("Download the React DevTools for a better development experience: https://fb.me/react-devtools");var y=document.documentMode&&document.documentMode<8;f(!y,'Internet Explorer is running in compatibility mode; please add the following tag to your HTML to prevent this from happening: <meta http-equiv="X-UA-Compatible" content="IE=edge" />');for(var b=[Array.isArray,Array.prototype.every,Array.prototype.forEach,Array.prototype.indexOf,Array.prototype.map,Date.now,Function.prototype.bind,Object.keys,String.prototype.split,String.prototype.trim,Object.create,Object.freeze],w=0;w<b.length;w++)if(!b[w]){console.error("One or more ES5 shim/shams expected by React are not available: https://fb.me/react-warning-polyfills");break}}t.exports=g},{122:122,137:137,147:147,173:173,39:39,51:51,54:54,67:67,72:72,78:78,84:84,96:96,97:97}],41:[function(e,t,i){"use strict";var n={onClick:!0,onDoubleClick:!0,onMouseDown:!0,onMouseMove:!0,onMouseUp:!0,onClickCapture:!0,onDoubleClickCapture:!0,onMouseDownCapture:!0,onMouseMoveCapture:!0,onMouseUpCapture:!0},s={getNativeProps:function(e,t,i){if(!t.disabled)return t;var s={};for(var r in t)t.hasOwnProperty(r)&&!n[r]&&(s[r]=t[r]);return s}};t.exports=s},{}],42:[function(e,t,i){"use strict";function n(e){if(e){var t=e._currentElement._owner||null;if(t){var i=t.getName();if(i)return" This DOM node was rendered by `"+i+"`."}}return""}function s(){var e=this._reactInternalComponent;return Y(!1,"ReactDOMComponent: Do not access .getDOMNode() of a DOM node; instead, use the node directly.%s",n(e)),this}function r(){var e=this._reactInternalComponent;return Y(!1,"ReactDOMComponent: Do not access .isMounted() of a DOM node.%s",n(e)),!!e}function o(){var e=this._reactInternalComponent;Y(!1,"ReactDOMComponent: Do not access .setState(), .replaceState(), or .forceUpdate() of a DOM node. This is a no-op.%s",n(e))}function a(e,t){var i=this._reactInternalComponent;Y(!1,"ReactDOMComponent: Do not access .setProps() of a DOM node. Instead, call ReactDOM.render again at the top level.%s",n(i)),i&&(V.enqueueSetPropsInternal(i,e),t&&V.enqueueCallbackInternal(i,t))}function l(e,t){var i=this._reactInternalComponent;Y(!1,"ReactDOMComponent: Do not access .replaceProps() of a DOM node. Instead, call ReactDOM.render again at the top level.%s",n(i)),i&&(V.enqueueReplacePropsInternal(i,e),t&&V.enqueueCallbackInternal(i,t))}function u(e){if("object"==typeof e){if(Array.isArray(e))return"["+e.map(u).join(", ")+"]";var t=[];for(var i in e)if(Object.prototype.hasOwnProperty.call(e,i)){var n=/^[a-z$_][\w$_]*$/i.test(i)?i:JSON.stringify(i);t.push(n+": "+u(e[i]))}return"{"+t.join(", ")+"}"}return"string"==typeof e?JSON.stringify(e):"function"==typeof e?"[function object]":String(e)}function c(e,t,i){if(null!=e&&null!=t&&!z(e,t)){var n,s=i._tag,r=i._currentElement._owner;r&&(n=r.getName());var o=n+"|"+s;ne.hasOwnProperty(o)||(ne[o]=!0,Y(!1,"`%s` was passed a style object that has previously been mutated. Mutating `style` is deprecated. Consider cloning it beforehand. Check the `render` %s. Previous style: %s. Mutated style: %s.",s,r?"of `"+n+"`":"using <"+s+">",u(e),u(t)))}}function h(e,t){t&&(ae[e._tag]&&Y(null==t.children&&null==t.dangerouslySetInnerHTML,"%s is a void element tag and must not have `children` or use `props.dangerouslySetInnerHTML`.%s",e._tag,e._currentElement._owner?" Check the render method of "+e._currentElement._owner.getName()+".":""),null!=t.dangerouslySetInnerHTML&&(null!=t.children?U(!1,"Can only set one of `children` or `props.dangerouslySetInnerHTML`."):void 0,"object"==typeof t.dangerouslySetInnerHTML&&te in t.dangerouslySetInnerHTML?void 0:U(!1,"`props.dangerouslySetInnerHTML` must be in the form `{__html: ...}`. Please visit https://fb.me/react-invariant-dangerously-set-inner-html for more information.")),Y(null==t.innerHTML,"Directly setting property `innerHTML` is not permitted. For more information, lookup documentation on `dangerouslySetInnerHTML`."),Y(!t.contentEditable||null==t.children,"A component is `contentEditable` and contains `children` managed by React. It is now your responsibility to guarantee that none of those nodes are unexpectedly modified or duplicated. This is probably not intentional."),null!=t.style&&"object"!=typeof t.style?U(!1,"The `style` prop expects a mapping from style properties to values, not a string. For example, style={{marginRight: spacing + 'em'}} when using JSX.%s",n(e)):void 0)}function p(e,t,i,n){Y("onScroll"!==t||H("scroll",!0),"This browser doesn't support the `onScroll` event");var s=L.findReactContainerForID(e);if(s){var r=s.nodeType===ie?s.ownerDocument:s;K(t,r)}n.getReactMountReady().enqueue(d,{id:e,registrationName:t,listener:i})}function d(){var e=this;_.putListener(e.id,e.registrationName,e.listener)}function f(){var e=this;e._rootNodeID?void 0:U(!1,"Must be mounted to trap events");var t=L.getNode(e._rootNodeID);switch(t?void 0:U(!1,"trapBubbledEvent(...): Requires node to be rendered."),e._tag){case"iframe":e._wrapperState.listeners=[_.trapBubbledEvent(E.topLevelTypes.topLoad,"load",t)];break;case"video":case"audio":e._wrapperState.listeners=[];for(var i in se)se.hasOwnProperty(i)&&e._wrapperState.listeners.push(_.trapBubbledEvent(E.topLevelTypes[i],se[i],t));break;case"img":e._wrapperState.listeners=[_.trapBubbledEvent(E.topLevelTypes.topError,"error",t),_.trapBubbledEvent(E.topLevelTypes.topLoad,"load",t)];break;case"form":e._wrapperState.listeners=[_.trapBubbledEvent(E.topLevelTypes.topReset,"reset",t),_.trapBubbledEvent(E.topLevelTypes.topSubmit,"submit",t)]}}function m(){R.mountReadyWrapper(this)}function g(){I.postUpdateWrapper(this)}function v(e){ce.call(ue,e)||(le.test(e)?void 0:U(!1,"Invalid tag: %s",e),ue[e]=!0)}function y(e,t){e=j({},e);var i=e[X.ancestorInfoContextKey];return e[X.ancestorInfoContextKey]=X.updatedAncestorInfo(i,t._tag,t),e}function b(e,t){return e.indexOf("-")>=0||null!=t.is}function w(e){v(e),this._tag=e.toLowerCase(),this._renderedChildren=null,this._previousStyle=null,this._previousStyleCopy=null,this._rootNodeID=null,this._wrapperState=null,this._topLevelWrapper=null,this._nodeWithLegacyProperties=null,this._unprocessedContextDev=null,this._processedContextDev=null}var S,x=e(2),T=e(5),C=e(10),P=e(11),E=e(15),_=e(28),k=e(35),A=e(41),R=e(46),M=e(47),I=e(48),O=e(52),L=e(72),D=e(73),N=e(78),V=e(95),j=e(24),B=e(117),F=e(121),U=e(161),H=e(133),q=e(166),W=e(138),G=e(139),z=e(171),X=e(144),Y=e(173),Q=_.deleteListener,K=_.listenTo,$=_.registrationNameModules,J={string:!0,number:!0},Z=q({children:null}),ee=q({style:null}),te=q({__html:null}),ie=1;S={props:{enumerable:!1,get:function(){var e=this._reactInternalComponent;return Y(!1,"ReactDOMComponent: Do not access .props of a DOM node; instead, recreate the props as `render` did originally or read the DOM properties/attributes directly from this node (e.g., this.refs.box.className).%s",n(e)),e._currentElement.props}}};var ne={},se={topAbort:"abort",topCanPlay:"canplay",topCanPlayThrough:"canplaythrough",topDurationChange:"durationchange",topEmptied:"emptied",topEncrypted:"encrypted",topEnded:"ended",topError:"error",topLoadedData:"loadeddata",topLoadedMetadata:"loadedmetadata",topLoadStart:"loadstart",topPause:"pause",topPlay:"play",topPlaying:"playing",topProgress:"progress",topRateChange:"ratechange",topSeeked:"seeked",topSeeking:"seeking",topStalled:"stalled",topSuspend:"suspend",topTimeUpdate:"timeupdate",topVolumeChange:"volumechange",topWaiting:"waiting"},re={area:!0,base:!0,br:!0,col:!0,embed:!0,hr:!0,img:!0,input:!0,keygen:!0,link:!0,meta:!0,param:!0,source:!0,track:!0,wbr:!0},oe={listing:!0,pre:!0,textarea:!0},ae=j({menuitem:!0},re),le=/^[a-zA-Z][a-zA-Z:_\.\-\d]*$/,ue={},ce={}.hasOwnProperty;w.displayName="ReactDOMComponent",w.Mixin={construct:function(e){this._currentElement=e},mountComponent:function(e,t,i){this._rootNodeID=e;var n=this._currentElement.props;switch(this._tag){case"iframe":case"img":case"form":case"video":case"audio":this._wrapperState={listeners:null},t.getReactMountReady().enqueue(f,this);
break;case"button":n=A.getNativeProps(this,n,i);break;case"input":R.mountWrapper(this,n,i),n=R.getNativeProps(this,n,i);break;case"option":M.mountWrapper(this,n,i),n=M.getNativeProps(this,n,i);break;case"select":I.mountWrapper(this,n,i),n=I.getNativeProps(this,n,i),i=I.processChildContext(this,n,i);break;case"textarea":O.mountWrapper(this,n,i),n=O.getNativeProps(this,n,i)}h(this,n),i[X.ancestorInfoContextKey]&&X(this._tag,this,i[X.ancestorInfoContextKey]),this._unprocessedContextDev=i,this._processedContextDev=y(i,this),i=this._processedContextDev;var s;if(t.useCreateElement){var r=i[L.ownerDocumentContextKey],o=r.createElement(this._currentElement.type);P.setAttributeForID(o,this._rootNodeID),L.getID(o),this._updateDOMProperties({},n,t,o),this._createInitialChildren(t,n,i,o),s=o}else{var a=this._createOpenTagMarkupAndPutListeners(t,n),l=this._createContentMarkup(t,n,i);s=!l&&re[this._tag]?a+"/>":a+">"+l+"</"+this._currentElement.type+">"}switch(this._tag){case"input":t.getReactMountReady().enqueue(m,this);case"button":case"select":case"textarea":n.autoFocus&&t.getReactMountReady().enqueue(x.focusDOMComponent,this)}return s},_createOpenTagMarkupAndPutListeners:function(e,t){var i="<"+this._currentElement.type;for(var n in t)if(t.hasOwnProperty(n)){var s=t[n];if(null!=s)if($.hasOwnProperty(n))s&&p(this._rootNodeID,n,s,e);else{n===ee&&(s&&(this._previousStyle=s,s=this._previousStyleCopy=j({},t.style)),s=T.createMarkupForStyles(s));var r=null;null!=this._tag&&b(this._tag,t)?n!==Z&&(r=P.createMarkupForCustomAttribute(n,s)):r=P.createMarkupForProperty(n,s),r&&(i+=" "+r)}}if(e.renderToStaticMarkup)return i;var o=P.createMarkupForID(this._rootNodeID);return i+" "+o},_createContentMarkup:function(e,t,i){var n="",s=t.dangerouslySetInnerHTML;if(null!=s)null!=s.__html&&(n=s.__html);else{var r=J[typeof t.children]?t.children:null,o=null!=r?null:t.children;if(null!=r)n=F(r);else if(null!=o){var a=this.mountChildren(o,e,i);n=a.join("")}}return oe[this._tag]&&"\n"===n.charAt(0)?"\n"+n:n},_createInitialChildren:function(e,t,i,n){var s=t.dangerouslySetInnerHTML;if(null!=s)null!=s.__html&&W(n,s.__html);else{var r=J[typeof t.children]?t.children:null,o=null!=r?null:t.children;if(null!=r)G(n,r);else if(null!=o)for(var a=this.mountChildren(o,e,i),l=0;l<a.length;l++)n.appendChild(a[l])}},receiveComponent:function(e,t,i){var n=this._currentElement;this._currentElement=e,this.updateComponent(t,n,e,i)},updateComponent:function(e,t,i,n){var s=t.props,r=this._currentElement.props;switch(this._tag){case"button":s=A.getNativeProps(this,s),r=A.getNativeProps(this,r);break;case"input":R.updateWrapper(this),s=R.getNativeProps(this,s),r=R.getNativeProps(this,r);break;case"option":s=M.getNativeProps(this,s),r=M.getNativeProps(this,r);break;case"select":s=I.getNativeProps(this,s),r=I.getNativeProps(this,r);break;case"textarea":O.updateWrapper(this),s=O.getNativeProps(this,s),r=O.getNativeProps(this,r)}this._unprocessedContextDev!==n&&(this._unprocessedContextDev=n,this._processedContextDev=y(n,this)),n=this._processedContextDev,h(this,r),this._updateDOMProperties(s,r,e,null),this._updateDOMChildren(s,r,e,n),!B&&this._nodeWithLegacyProperties&&(this._nodeWithLegacyProperties.props=r),"select"===this._tag&&e.getReactMountReady().enqueue(g,this)},_updateDOMProperties:function(e,t,i,n){var s,r,o;for(s in e)if(!t.hasOwnProperty(s)&&e.hasOwnProperty(s))if(s===ee){var a=this._previousStyleCopy;for(r in a)a.hasOwnProperty(r)&&(o=o||{},o[r]="");this._previousStyleCopy=null}else $.hasOwnProperty(s)?e[s]&&Q(this._rootNodeID,s):(C.properties[s]||C.isCustomAttribute(s))&&(n||(n=L.getNode(this._rootNodeID)),P.deleteValueForProperty(n,s));for(s in t){var l=t[s],u=s===ee?this._previousStyleCopy:e[s];if(t.hasOwnProperty(s)&&l!==u)if(s===ee)if(l?(c(this._previousStyleCopy,this._previousStyle,this),this._previousStyle=l,l=this._previousStyleCopy=j({},l)):this._previousStyleCopy=null,u){for(r in u)!u.hasOwnProperty(r)||l&&l.hasOwnProperty(r)||(o=o||{},o[r]="");for(r in l)l.hasOwnProperty(r)&&u[r]!==l[r]&&(o=o||{},o[r]=l[r])}else o=l;else $.hasOwnProperty(s)?l?p(this._rootNodeID,s,l,i):u&&Q(this._rootNodeID,s):b(this._tag,t)?(n||(n=L.getNode(this._rootNodeID)),s===Z&&(l=null),P.setValueForAttribute(n,s,l)):(C.properties[s]||C.isCustomAttribute(s))&&(n||(n=L.getNode(this._rootNodeID)),null!=l?P.setValueForProperty(n,s,l):P.deleteValueForProperty(n,s))}o&&(n||(n=L.getNode(this._rootNodeID)),T.setValueForStyles(n,o))},_updateDOMChildren:function(e,t,i,n){var s=J[typeof e.children]?e.children:null,r=J[typeof t.children]?t.children:null,o=e.dangerouslySetInnerHTML&&e.dangerouslySetInnerHTML.__html,a=t.dangerouslySetInnerHTML&&t.dangerouslySetInnerHTML.__html,l=null!=s?null:e.children,u=null!=r?null:t.children,c=null!=s||null!=o,h=null!=r||null!=a;null!=l&&null==u?this.updateChildren(null,i,n):c&&!h&&this.updateTextContent(""),null!=r?s!==r&&this.updateTextContent(""+r):null!=a?o!==a&&this.updateMarkup(""+a):null!=u&&this.updateChildren(u,i,n)},unmountComponent:function(){switch(this._tag){case"iframe":case"img":case"form":case"video":case"audio":var e=this._wrapperState.listeners;if(e)for(var t=0;t<e.length;t++)e[t].remove();break;case"input":R.unmountWrapper(this);break;case"html":case"head":case"body":U(!1,"<%s> tried to unmount. Because of cross-browser quirks it is impossible to unmount some top-level components (eg <html>, <head>, and <body>) reliably and efficiently. To fix this, have a single top-level component that never unmounts render these elements.",this._tag)}if(this.unmountChildren(),_.deleteAllListeners(this._rootNodeID),k.unmountIDFromEnvironment(this._rootNodeID),this._rootNodeID=null,this._wrapperState=null,this._nodeWithLegacyProperties){var i=this._nodeWithLegacyProperties;i._reactInternalComponent=null,this._nodeWithLegacyProperties=null}},getPublicInstance:function(){if(!this._nodeWithLegacyProperties){var e=L.getNode(this._rootNodeID);e._reactInternalComponent=this,e.getDOMNode=s,e.isMounted=r,e.setState=o,e.replaceState=o,e.forceUpdate=o,e.setProps=a,e.replaceProps=l,B?Object.defineProperties(e,S):e.props=this._currentElement.props,this._nodeWithLegacyProperties=e}return this._nodeWithLegacyProperties}},N.measureMethods(w,"ReactDOMComponent",{mountComponent:"mountComponent",updateComponent:"updateComponent"}),j(w.prototype,w.Mixin,D.Mixin),t.exports=w},{10:10,11:11,117:117,121:121,133:133,138:138,139:139,144:144,15:15,161:161,166:166,171:171,173:173,2:2,24:24,28:28,35:35,41:41,46:46,47:47,48:48,5:5,52:52,72:72,73:73,78:78,95:95}],43:[function(e,t,i){"use strict";function n(e){return s.createFactory(e)}var s=(e(57),e(58)),r=e(167),o=r({a:"a",abbr:"abbr",address:"address",area:"area",article:"article",aside:"aside",audio:"audio",b:"b",base:"base",bdi:"bdi",bdo:"bdo",big:"big",blockquote:"blockquote",body:"body",br:"br",button:"button",canvas:"canvas",caption:"caption",cite:"cite",code:"code",col:"col",colgroup:"colgroup",data:"data",datalist:"datalist",dd:"dd",del:"del",details:"details",dfn:"dfn",dialog:"dialog",div:"div",dl:"dl",dt:"dt",em:"em",embed:"embed",fieldset:"fieldset",figcaption:"figcaption",figure:"figure",footer:"footer",form:"form",h1:"h1",h2:"h2",h3:"h3",h4:"h4",h5:"h5",h6:"h6",head:"head",header:"header",hgroup:"hgroup",hr:"hr",html:"html",i:"i",iframe:"iframe",img:"img",input:"input",ins:"ins",kbd:"kbd",keygen:"keygen",label:"label",legend:"legend",li:"li",link:"link",main:"main",map:"map",mark:"mark",menu:"menu",menuitem:"menuitem",meta:"meta",meter:"meter",nav:"nav",noscript:"noscript",object:"object",ol:"ol",optgroup:"optgroup",option:"option",output:"output",p:"p",param:"param",picture:"picture",pre:"pre",progress:"progress",q:"q",rp:"rp",rt:"rt",ruby:"ruby",s:"s",samp:"samp",script:"script",section:"section",select:"select",small:"small",source:"source",span:"span",strong:"strong",style:"style",sub:"sub",summary:"summary",sup:"sup",table:"table",tbody:"tbody",td:"td",textarea:"textarea",tfoot:"tfoot",th:"th",thead:"thead",time:"time",title:"title",tr:"tr",track:"track",u:"u",ul:"ul","var":"var",video:"video",wbr:"wbr",circle:"circle",clipPath:"clipPath",defs:"defs",ellipse:"ellipse",g:"g",image:"image",line:"line",linearGradient:"linearGradient",mask:"mask",path:"path",pattern:"pattern",polygon:"polygon",polyline:"polyline",radialGradient:"radialGradient",rect:"rect",stop:"stop",svg:"svg",text:"text",tspan:"tspan"},n);t.exports=o},{167:167,57:57,58:58}],44:[function(e,t,i){"use strict";var n={useCreateElement:!1};t.exports=n},{}],45:[function(e,t,i){"use strict";var n=e(9),s=e(11),r=e(72),o=e(78),a=e(161),l={dangerouslySetInnerHTML:"`dangerouslySetInnerHTML` must be set using `updateInnerHTMLByID()`.",style:"`style` must be set using `updateStylesByID()`."},u={updatePropertyByID:function(e,t,i){var n=r.getNode(e);l.hasOwnProperty(t)?a(!1,"updatePropertyByID(...): %s",l[t]):void 0,null!=i?s.setValueForProperty(n,t,i):s.deleteValueForProperty(n,t)},dangerouslyReplaceNodeWithMarkupByID:function(e,t){var i=r.getNode(e);n.dangerouslyReplaceNodeWithMarkup(i,t)},dangerouslyProcessChildrenUpdates:function(e,t){for(var i=0;i<e.length;i++)e[i].parentNode=r.getNode(e[i].parentID);n.processUpdates(e,t)}};o.measureMethods(u,"ReactDOMIDOperations",{dangerouslyReplaceNodeWithMarkupByID:"dangerouslyReplaceNodeWithMarkupByID",dangerouslyProcessChildrenUpdates:"dangerouslyProcessChildrenUpdates"}),t.exports=u},{11:11,161:161,72:72,78:78,9:9}],46:[function(e,t,i){"use strict";function n(){this._rootNodeID&&p.updateWrapper(this)}function s(e){var t=this._currentElement.props,i=o.executeOnChange(t,e);l.asap(n,this);var s=t.name;if("radio"===t.type&&null!=s){for(var r=a.getNode(this._rootNodeID),u=r;u.parentNode;)u=u.parentNode;for(var p=u.querySelectorAll("input[name="+JSON.stringify(""+s)+'][type="radio"]'),d=0;d<p.length;d++){var f=p[d];if(f!==r&&f.form===r.form){var m=a.getID(f);m?void 0:c(!1,"ReactDOMInput: Mixing React and non-React radio inputs with the same `name` is not supported.");var g=h[m];g?void 0:c(!1,"ReactDOMInput: Unknown radio button ID %s.",m),l.asap(n,g)}}}return i}var r=e(45),o=e(23),a=e(72),l=e(96),u=e(24),c=e(161),h={},p={getNativeProps:function(e,t,i){var n=o.getValue(t),s=o.getChecked(t),r=u({},t,{defaultChecked:void 0,defaultValue:void 0,value:null!=n?n:e._wrapperState.initialValue,checked:null!=s?s:e._wrapperState.initialChecked,onChange:e._wrapperState.onChange});return r},mountWrapper:function(e,t){o.checkPropTypes("input",t,e._currentElement._owner);var i=t.defaultValue;e._wrapperState={initialChecked:t.defaultChecked||!1,initialValue:null!=i?i:null,onChange:s.bind(e)}},mountReadyWrapper:function(e){h[e._rootNodeID]=e},unmountWrapper:function(e){delete h[e._rootNodeID]},updateWrapper:function(e){var t=e._currentElement.props,i=t.checked;null!=i&&r.updatePropertyByID(e._rootNodeID,"checked",i||!1);var n=o.getValue(t);null!=n&&r.updatePropertyByID(e._rootNodeID,"value",""+n)}};t.exports=p},{161:161,23:23,24:24,45:45,72:72,96:96}],47:[function(e,t,i){"use strict";var n=e(32),s=e(48),r=e(24),o=e(173),a=s.valueContextKey,l={mountWrapper:function(e,t,i){o(null==t.selected,"Use the `defaultValue` or `value` props on <select> instead of setting `selected` on <option>.");var n=i[a],s=null;if(null!=n)if(s=!1,Array.isArray(n)){for(var r=0;r<n.length;r++)if(""+n[r]==""+t.value){s=!0;break}}else s=""+n==""+t.value;e._wrapperState={selected:s}},getNativeProps:function(e,t,i){var s=r({selected:void 0,children:void 0},t);null!=e._wrapperState.selected&&(s.selected=e._wrapperState.selected);var a="";return n.forEach(t.children,function(e){null!=e&&("string"==typeof e||"number"==typeof e?a+=e:o(!1,"Only strings and numbers are supported as <option> children."))}),s.children=a,s}};t.exports=l},{173:173,24:24,32:32,48:48}],48:[function(e,t,i){"use strict";function n(){if(this._rootNodeID&&this._wrapperState.pendingUpdate){this._wrapperState.pendingUpdate=!1;var e=this._currentElement.props,t=l.getValue(e);null!=t&&o(this,Boolean(e.multiple),t)}}function s(e){if(e){var t=e.getName();if(t)return" Check the render method of `"+t+"`."}return""}function r(e,t){var i=e._currentElement._owner;l.checkPropTypes("select",t,i);for(var n=0;n<f.length;n++){var r=f[n];null!=t[r]&&(t.multiple?p(Array.isArray(t[r]),"The `%s` prop supplied to <select> must be an array if `multiple` is true.%s",r,s(i)):p(!Array.isArray(t[r]),"The `%s` prop supplied to <select> must be a scalar value if `multiple` is false.%s",r,s(i)))}}function o(e,t,i){var n,s,r=u.getNode(e._rootNodeID).options;if(t){for(n={},s=0;s<i.length;s++)n[""+i[s]]=!0;for(s=0;s<r.length;s++){var o=n.hasOwnProperty(r[s].value);r[s].selected!==o&&(r[s].selected=o)}}else{for(n=""+i,s=0;s<r.length;s++)if(r[s].value===n)return void(r[s].selected=!0);r.length&&(r[0].selected=!0)}}function a(e){var t=this._currentElement.props,i=l.executeOnChange(t,e);return this._wrapperState.pendingUpdate=!0,c.asap(n,this),i}var l=e(23),u=e(72),c=e(96),h=e(24),p=e(173),d="__ReactDOMSelect_value$"+Math.random().toString(36).slice(2),f=["value","defaultValue"],m={valueContextKey:d,getNativeProps:function(e,t,i){return h({},t,{onChange:e._wrapperState.onChange,value:void 0})},mountWrapper:function(e,t){r(e,t);var i=l.getValue(t);e._wrapperState={pendingUpdate:!1,initialValue:null!=i?i:t.defaultValue,onChange:a.bind(e),wasMultiple:Boolean(t.multiple)}},processChildContext:function(e,t,i){var n=h({},i);return n[d]=e._wrapperState.initialValue,n},postUpdateWrapper:function(e){var t=e._currentElement.props;e._wrapperState.initialValue=void 0;var i=e._wrapperState.wasMultiple;e._wrapperState.wasMultiple=Boolean(t.multiple);var n=l.getValue(t);null!=n?(e._wrapperState.pendingUpdate=!1,o(e,Boolean(t.multiple),n)):i!==Boolean(t.multiple)&&(null!=t.defaultValue?o(e,Boolean(t.multiple),t.defaultValue):o(e,Boolean(t.multiple),t.multiple?[]:""))}};t.exports=m},{173:173,23:23,24:24,72:72,96:96}],49:[function(e,t,i){"use strict";function n(e,t,i,n){return e===i&&t===n}function s(e){var t=document.selection,i=t.createRange(),n=i.text.length,s=i.duplicate();s.moveToElementText(e),s.setEndPoint("EndToStart",i);var r=s.text.length,o=r+n;return{start:r,end:o}}function r(e){var t=window.getSelection&&window.getSelection();if(!t||0===t.rangeCount)return null;var i=t.anchorNode,s=t.anchorOffset,r=t.focusNode,o=t.focusOffset,a=t.getRangeAt(0);try{a.startContainer.nodeType,a.endContainer.nodeType}catch(l){return null}var u=n(t.anchorNode,t.anchorOffset,t.focusNode,t.focusOffset),c=u?0:a.toString().length,h=a.cloneRange();h.selectNodeContents(e),h.setEnd(a.startContainer,a.startOffset);var p=n(h.startContainer,h.startOffset,h.endContainer,h.endOffset),d=p?0:h.toString().length,f=d+c,m=document.createRange();m.setStart(i,s),m.setEnd(r,o);var g=m.collapsed;return{start:g?f:d,end:g?d:f}}function o(e,t){var i,n,s=document.selection.createRange().duplicate();"undefined"==typeof t.end?(i=t.start,n=i):t.start>t.end?(i=t.end,n=t.start):(i=t.start,n=t.end),s.moveToElementText(e),s.moveStart("character",i),s.setEndPoint("EndToStart",s),s.moveEnd("character",n-i),s.select()}function a(e,t){if(window.getSelection){var i=window.getSelection(),n=e[c()].length,s=Math.min(t.start,n),r="undefined"==typeof t.end?s:Math.min(t.end,n);if(!i.extend&&s>r){var o=r;r=s,s=o}var a=u(e,s),l=u(e,r);if(a&&l){var h=document.createRange();h.setStart(a.node,a.offset),i.removeAllRanges(),s>r?(i.addRange(h),i.extend(l.node,l.offset)):(h.setEnd(l.node,l.offset),i.addRange(h))}}}var l=e(147),u=e(130),c=e(131),h=l.canUseDOM&&"selection"in document&&!("getSelection"in window),p={getOffsets:h?s:r,setOffsets:h?o:a};t.exports=p},{130:130,131:131,147:147}],50:[function(e,t,i){"use strict";var n=e(54),s=e(88),r=e(97);n.inject();var o={renderToString:s.renderToString,renderToStaticMarkup:s.renderToStaticMarkup,version:r};t.exports=o},{54:54,88:88,97:97}],51:[function(e,t,i){"use strict";var n=e(9),s=e(11),r=e(35),o=e(72),a=e(24),l=e(121),u=e(139),c=e(144),h=function(e){};a(h.prototype,{construct:function(e){this._currentElement=e,this._stringText=""+e,this._rootNodeID=null,this._mountIndex=0},mountComponent:function(e,t,i){if(i[c.ancestorInfoContextKey]&&c("span",null,i[c.ancestorInfoContextKey]),this._rootNodeID=e,t.useCreateElement){var n=i[o.ownerDocumentContextKey],r=n.createElement("span");return s.setAttributeForID(r,e),o.getID(r),u(r,this._stringText),r}var a=l(this._stringText);return t.renderToStaticMarkup?a:"<span "+s.createMarkupForID(e)+">"+a+"</span>"},receiveComponent:function(e,t){if(e!==this._currentElement){this._currentElement=e;var i=""+e;if(i!==this._stringText){this._stringText=i;var s=o.getNode(this._rootNodeID);n.updateTextContent(s,i)}}},unmountComponent:function(){r.unmountIDFromEnvironment(this._rootNodeID)}}),t.exports=h},{11:11,121:121,139:139,144:144,24:24,35:35,72:72,9:9}],52:[function(e,t,i){"use strict";function n(){this._rootNodeID&&h.updateWrapper(this)}function s(e){var t=this._currentElement.props,i=r.executeOnChange(t,e);return a.asap(n,this),i}var r=e(23),o=e(45),a=e(96),l=e(24),u=e(161),c=e(173),h={getNativeProps:function(e,t,i){null!=t.dangerouslySetInnerHTML?u(!1,"`dangerouslySetInnerHTML` does not make sense on <textarea>."):void 0;var n=l({},t,{defaultValue:void 0,value:void 0,children:e._wrapperState.initialValue,onChange:e._wrapperState.onChange});return n},mountWrapper:function(e,t){r.checkPropTypes("textarea",t,e._currentElement._owner);var i=t.defaultValue,n=t.children;null!=n&&(c(!1,"Use the `defaultValue` or `value` props instead of setting children on <textarea>."),null!=i?u(!1,"If you supply `defaultValue` on a <textarea>, do not pass children."):void 0,Array.isArray(n)&&(n.length<=1?void 0:u(!1,"<textarea> can only have at most one child."),n=n[0]),i=""+n),null==i&&(i="");var o=r.getValue(t);e._wrapperState={initialValue:""+(null!=o?o:i),onChange:s.bind(e)}},updateWrapper:function(e){var t=e._currentElement.props,i=r.getValue(t);null!=i&&o.updatePropertyByID(e._rootNodeID,"value",""+i)}};t.exports=h},{161:161,173:173,23:23,24:24,45:45,96:96}],53:[function(e,t,i){"use strict";function n(){this.reinitializeTransaction()}var s=e(96),r=e(113),o=e(24),a=e(153),l={initialize:a,close:function(){p.isBatchingUpdates=!1}},u={initialize:a,close:s.flushBatchedUpdates.bind(s)},c=[u,l];o(n.prototype,r.Mixin,{getTransactionWrappers:function(){return c}});var h=new n,p={isBatchingUpdates:!1,batchedUpdates:function(e,t,i,n,s,r){var o=p.isBatchingUpdates;p.isBatchingUpdates=!0,o?e(t,i,n,s,r):h.perform(e,null,t,i,n,s,r)}};t.exports=p},{113:113,153:153,24:24,96:96}],54:[function(e,t,i){"use strict";function n(){if(!P){P=!0,v.EventEmitter.injectReactEventListener(g),v.EventPluginHub.injectEventPluginOrder(a),v.EventPluginHub.injectInstanceHandle(y),v.EventPluginHub.injectMount(b),v.EventPluginHub.injectEventPluginsByName({SimpleEventPlugin:T,EnterLeaveEventPlugin:l,ChangeEventPlugin:r,SelectEventPlugin:S,BeforeInputEventPlugin:s}),v.NativeComponent.injectGenericComponentClass(f),v.NativeComponent.injectTextComponentClass(m),v.Class.injectMixin(h),v.DOMProperty.injectDOMPropertyConfig(c),v.DOMProperty.injectDOMPropertyConfig(C),v.EmptyComponent.injectEmptyComponent("noscript"),v.Updates.injectReconcileTransaction(w),v.Updates.injectBatchingStrategy(d),v.RootIndex.injectCreateReactRootIndex(u.canUseDOM?o.createReactRootIndex:x.createReactRootIndex),v.Component.injectEnvironment(p);var t=u.canUseDOM&&window.location.href||"";if(/[?&]react_perf\b/.test(t)){var i=e(55);i.start()}}}var s=e(3),r=e(7),o=e(8),a=e(13),l=e(14),u=e(147),c=e(21),h=e(27),p=e(35),d=e(53),f=e(42),m=e(51),g=e(63),v=e(65),y=e(67),b=e(72),w=e(83),S=e(99),x=e(100),T=e(101),C=e(98),P=!1;t.exports={inject:n}},{100:100,101:101,13:13,14:14,147:147,21:21,27:27,3:3,35:35,42:42,51:51,53:53,55:55,63:63,65:65,67:67,7:7,72:72,8:8,83:83,98:98,99:99}],55:[function(e,t,i){"use strict";function n(e){return Math.floor(100*e)/100}function s(e,t,i){e[t]=(e[t]||0)+i}var r=e(10),o=e(56),a=e(72),l=e(78),u=e(170),c={_allMeasurements:[],_mountStack:[0],_injected:!1,start:function(){c._injected||l.injection.injectMeasure(c.measure),c._allMeasurements.length=0,l.enableMeasure=!0},stop:function(){l.enableMeasure=!1},getLastMeasurements:function(){return c._allMeasurements},printExclusive:function(e){e=e||c._allMeasurements;var t=o.getExclusiveSummary(e);console.table(t.map(function(e){return{"Component class name":e.componentName,"Total inclusive time (ms)":n(e.inclusive),"Exclusive mount time (ms)":n(e.exclusive),"Exclusive render time (ms)":n(e.render),"Mount time per instance (ms)":n(e.exclusive/e.count),"Render time per instance (ms)":n(e.render/e.count),Instances:e.count}}))},printInclusive:function(e){e=e||c._allMeasurements;var t=o.getInclusiveSummary(e);console.table(t.map(function(e){return{"Owner > component":e.componentName,"Inclusive time (ms)":n(e.time),Instances:e.count}})),console.log("Total time:",o.getTotalTime(e).toFixed(2)+" ms")},getMeasurementsSummaryMap:function(e){var t=o.getInclusiveSummary(e,!0);return t.map(function(e){return{"Owner > component":e.componentName,"Wasted time (ms)":e.time,Instances:e.count}})},printWasted:function(e){e=e||c._allMeasurements,console.table(c.getMeasurementsSummaryMap(e)),console.log("Total time:",o.getTotalTime(e).toFixed(2)+" ms")},printDOM:function(e){e=e||c._allMeasurements;var t=o.getDOMSummary(e);console.table(t.map(function(e){var t={};return t[r.ID_ATTRIBUTE_NAME]=e.id,t.type=e.type,t.args=JSON.stringify(e.args),t})),console.log("Total time:",o.getTotalTime(e).toFixed(2)+" ms")},_recordWrite:function(e,t,i,n){var s=c._allMeasurements[c._allMeasurements.length-1].writes;s[e]=s[e]||[],s[e].push({type:t,time:i,args:n})},measure:function(e,t,i){return function(){for(var n=arguments.length,r=Array(n),o=0;n>o;o++)r[o]=arguments[o];var l,h,p;if("_renderNewRootComponent"===t||"flushBatchedUpdates"===t)return c._allMeasurements.push({exclusive:{},inclusive:{},render:{},counts:{},writes:{},displayNames:{},totalTime:0,created:{}}),p=u(),h=i.apply(this,r),c._allMeasurements[c._allMeasurements.length-1].totalTime=u()-p,h;if("_mountImageIntoNode"===t||"ReactBrowserEventEmitter"===e||"ReactDOMIDOperations"===e||"CSSPropertyOperations"===e||"DOMChildrenOperations"===e||"DOMPropertyOperations"===e){if(p=u(),h=i.apply(this,r),l=u()-p,"_mountImageIntoNode"===t){var d=a.getID(r[1]);c._recordWrite(d,t,l,r[0])}else if("dangerouslyProcessChildrenUpdates"===t)r[0].forEach(function(e){var t={};null!==e.fromIndex&&(t.fromIndex=e.fromIndex),null!==e.toIndex&&(t.toIndex=e.toIndex),null!==e.textContent&&(t.textContent=e.textContent),null!==e.markupIndex&&(t.markup=r[1][e.markupIndex]),c._recordWrite(e.parentID,e.type,l,t)});else{var f=r[0];"object"==typeof f&&(f=a.getID(r[0])),c._recordWrite(f,t,l,Array.prototype.slice.call(r,1))}return h}if("ReactCompositeComponent"!==e||"mountComponent"!==t&&"updateComponent"!==t&&"_renderValidatedComponent"!==t)return i.apply(this,r);if(this._currentElement.type===a.TopLevelWrapper)return i.apply(this,r);var m="mountComponent"===t?r[0]:this._rootNodeID,g="_renderValidatedComponent"===t,v="mountComponent"===t,y=c._mountStack,b=c._allMeasurements[c._allMeasurements.length-1];if(g?s(b.counts,m,1):v&&(b.created[m]=!0,y.push(0)),p=u(),h=i.apply(this,r),l=u()-p,g)s(b.render,m,l);else if(v){var w=y.pop();y[y.length-1]+=l,s(b.exclusive,m,l-w),s(b.inclusive,m,l)}else s(b.inclusive,m,l);return b.displayNames[m]={current:this.getName(),owner:this._currentElement._owner?this._currentElement._owner.getName():"<root>"},h}}};t.exports=c},{10:10,170:170,56:56,72:72,78:78}],56:[function(e,t,i){"use strict";function n(e){for(var t=0,i=0;i<e.length;i++){var n=e[i];t+=n.totalTime}return t}function s(e){var t=[];return e.forEach(function(e){Object.keys(e.writes).forEach(function(i){e.writes[i].forEach(function(e){t.push({id:i,type:c[e.type]||e.type,args:e.args})})})}),t}function r(e){for(var t,i={},n=0;n<e.length;n++){var s=e[n],r=l({},s.exclusive,s.inclusive);for(var o in r)t=s.displayNames[o].current,i[t]=i[t]||{componentName:t,inclusive:0,exclusive:0,render:0,count:0},s.render[o]&&(i[t].render+=s.render[o]),s.exclusive[o]&&(i[t].exclusive+=s.exclusive[o]),s.inclusive[o]&&(i[t].inclusive+=s.inclusive[o]),s.counts[o]&&(i[t].count+=s.counts[o])}var a=[];for(t in i)i[t].exclusive>=u&&a.push(i[t]);return a.sort(function(e,t){return t.exclusive-e.exclusive}),a}function o(e,t){for(var i,n={},s=0;s<e.length;s++){var r,o=e[s],c=l({},o.exclusive,o.inclusive);t&&(r=a(o));for(var h in c)if(!t||r[h]){var p=o.displayNames[h];i=p.owner+" > "+p.current,n[i]=n[i]||{componentName:i,time:0,count:0},o.inclusive[h]&&(n[i].time+=o.inclusive[h]),o.counts[h]&&(n[i].count+=o.counts[h])}}var d=[];for(i in n)n[i].time>=u&&d.push(n[i]);return d.sort(function(e,t){return t.time-e.time}),d}function a(e){var t={},i=Object.keys(e.writes),n=l({},e.exclusive,e.inclusive);for(var s in n){for(var r=!1,o=0;o<i.length;o++)if(0===i[o].indexOf(s)){r=!0;break}e.created[s]&&(r=!0),!r&&e.counts[s]>0&&(t[s]=!0)}return t}var l=e(24),u=1.2,c={_mountImageIntoNode:"set innerHTML",INSERT_MARKUP:"set innerHTML",MOVE_EXISTING:"move",REMOVE_NODE:"remove",SET_MARKUP:"set innerHTML",TEXT_CONTENT:"set textContent",setValueForProperty:"update attribute",setValueForAttribute:"update attribute",deleteValueForProperty:"remove attribute",setValueForStyles:"update styles",replaceNodeWithMarkup:"replace",updateTextContent:"set textContent"},h={getExclusiveSummary:r,getInclusiveSummary:o,getDOMSummary:s,getTotalTime:n};t.exports=h},{24:24}],57:[function(e,t,i){"use strict";var n=e(39),s=e(24),r=e(117),o="function"==typeof Symbol&&Symbol["for"]&&Symbol["for"]("react.element")||60103,a={key:!0,ref:!0,__self:!0,__source:!0},l=function(e,t,i,n,s,a,l){var u={$$typeof:o,type:e,key:t,ref:i,props:l,_owner:a};return u._store={},r?(Object.defineProperty(u._store,"validated",{configurable:!1,enumerable:!1,writable:!0,value:!1}),Object.defineProperty(u,"_self",{configurable:!1,enumerable:!1,writable:!1,value:n}),Object.defineProperty(u,"_source",{configurable:!1,enumerable:!1,writable:!1,value:s})):(u._store.validated=!1,u._self=n,u._source=s),Object.freeze(u.props),Object.freeze(u),u};l.createElement=function(e,t,i){var s,r={},o=null,u=null,c=null,h=null;if(null!=t){u=void 0===t.ref?null:t.ref,o=void 0===t.key?null:""+t.key,c=void 0===t.__self?null:t.__self,h=void 0===t.__source?null:t.__source;for(s in t)t.hasOwnProperty(s)&&!a.hasOwnProperty(s)&&(r[s]=t[s])}var p=arguments.length-2;if(1===p)r.children=i;else if(p>1){for(var d=Array(p),f=0;p>f;f++)d[f]=arguments[f+2];r.children=d}if(e&&e.defaultProps){var m=e.defaultProps;for(s in m)"undefined"==typeof r[s]&&(r[s]=m[s])}return l(e,o,u,c,h,n.current,r)},l.createFactory=function(e){var t=l.createElement.bind(null,e);return t.type=e,t},l.cloneAndReplaceKey=function(e,t){var i=l(e.type,t,e.ref,e._self,e._source,e._owner,e.props);return i},l.cloneAndReplaceProps=function(e,t){var i=l(e.type,e.key,e.ref,e._self,e._source,e._owner,t);return i._store.validated=e._store.validated,i},l.cloneElement=function(e,t,i){var r,o=s({},e.props),u=e.key,c=e.ref,h=e._self,p=e._source,d=e._owner;if(null!=t){void 0!==t.ref&&(c=t.ref,d=n.current),void 0!==t.key&&(u=""+t.key);for(r in t)t.hasOwnProperty(r)&&!a.hasOwnProperty(r)&&(o[r]=t[r])}var f=arguments.length-2;if(1===f)o.children=i;else if(f>1){for(var m=Array(f),g=0;f>g;g++)m[g]=arguments[g+2];o.children=m}return l(e.type,u,c,h,p,d,o)},l.isValidElement=function(e){return"object"==typeof e&&null!==e&&e.$$typeof===o},t.exports=l},{117:117,24:24,39:39}],58:[function(e,t,i){"use strict";function n(){if(p.current){var e=p.current.getName();if(e)return" Check the render method of `"+e+"`."}return""}function s(e,t){if(e._store&&!e._store.validated&&null==e.key){e._store.validated=!0;var i=r("uniqueKey",e,t);null!==i&&g(!1,'Each child in an array or iterator should have a unique "key" prop.%s%s%s',i.parentOrOwner||"",i.childOwner||"",i.url||"")}}function r(e,t,i){var s=n();if(!s){var r="string"==typeof i?i:i.displayName||i.name;r&&(s=" Check the top-level render call using <"+r+">.")}var o=v[e]||(v[e]={});if(o[s])return null;o[s]=!0;var a={parentOrOwner:s,url:" See https://fb.me/react-warning-keys for more information.",childOwner:null};return t&&t._owner&&t._owner!==p.current&&(a.childOwner=" It was passed a child from "+t._owner.getName()+"."),a}function o(e,t){if("object"==typeof e)if(Array.isArray(e))for(var i=0;i<e.length;i++){var n=e[i];u.isValidElement(n)&&s(n,t)}else if(u.isValidElement(e))e._store&&(e._store.validated=!0);else if(e){var r=f(e);if(r&&r!==e.entries)for(var o,a=r.call(e);!(o=a.next()).done;)u.isValidElement(o.value)&&s(o.value,t)}}function a(e,t,i,s){for(var r in t)if(t.hasOwnProperty(r)){var o;try{"function"!=typeof t[r]?m(!1,"%s: %s type `%s` is invalid; it must be a function, usually from React.PropTypes.",e||"React class",h[s],r):void 0,o=t[r](i,r,e,s)}catch(a){o=a}if(g(!o||o instanceof Error,"%s: type specification of %s `%s` is invalid; the type checker function must return `null` or an `Error` but returned a %s. You may have forgotten to pass an argument to the type checker creator (arrayOf, instanceOf, objectOf, oneOf, oneOfType, and shape all require an argument).",e||"React class",h[s],r,typeof o),o instanceof Error&&!(o.message in y)){y[o.message]=!0;var l=n();g(!1,"Failed propType: %s%s",o.message,l)}}}function l(e){var t=e.type;if("function"==typeof t){var i=t.displayName||t.name;t.propTypes&&a(i,t.propTypes,e.props,c.prop),"function"==typeof t.getDefaultProps&&g(t.getDefaultProps.isReactClassApproved,"getDefaultProps is only used on classic React.createClass definitions. Use a static property named `defaultProps` instead.")}}var u=e(57),c=e(81),h=e(80),p=e(39),d=e(117),f=e(129),m=e(161),g=e(173),v={},y={},b={createElement:function(e,t,i){var s="string"==typeof e||"function"==typeof e;g(s,"React.createElement: type should not be null, undefined, boolean, or number. It should be a string (for DOM elements) or a ReactClass (for composite components).%s",n());var r=u.createElement.apply(this,arguments);if(null==r)return r;if(s)for(var a=2;a<arguments.length;a++)o(arguments[a],e);return l(r),r},createFactory:function(e){var t=b.createElement.bind(null,e);return t.type=e,d&&Object.defineProperty(t,"type",{enumerable:!1,get:function(){return g(!1,"Factory.type is deprecated. Access the class directly before passing it to createFactory."),Object.defineProperty(this,"type",{value:e}),e}}),t},cloneElement:function(e,t,i){for(var n=u.cloneElement.apply(this,arguments),s=2;s<arguments.length;s++)o(arguments[s],n.type);return l(n),n}};t.exports=b},{117:117,129:129,161:161,173:173,39:39,57:57,80:80,81:81}],59:[function(e,t,i){"use strict";var n,s=e(57),r=e(60),o=e(84),a=e(24),l={injectEmptyComponent:function(e){n=s.createElement(e)}},u=function(e){this._currentElement=null,this._rootNodeID=null,this._renderedComponent=e(n)};a(u.prototype,{construct:function(e){},mountComponent:function(e,t,i){return r.registerNullComponentID(e),this._rootNodeID=e,o.mountComponent(this._renderedComponent,e,t,i)},receiveComponent:function(){},unmountComponent:function(e,t,i){o.unmountComponent(this._renderedComponent),r.deregisterNullComponentID(this._rootNodeID),this._rootNodeID=null,this._renderedComponent=null}}),u.injection=l,t.exports=u},{24:24,57:57,60:60,84:84}],60:[function(e,t,i){"use strict";function n(e){return!!o[e]}function s(e){o[e]=!0}function r(e){delete o[e]}var o={},a={isNullComponentID:n,registerNullComponentID:s,deregisterNullComponentID:r};t.exports=a},{}],61:[function(e,t,i){"use strict";function n(e,t,i,n){try{return t(i,n)}catch(r){return void(null===s&&(s=r))}}var s=null,r={invokeGuardedCallback:n,invokeGuardedCallbackWithCatch:n,rethrowCaughtError:function(){if(s){var e=s;throw s=null,e}}};if("undefined"!=typeof window&&"function"==typeof window.dispatchEvent&&"undefined"!=typeof document&&"function"==typeof document.createEvent){var o=document.createElement("react");r.invokeGuardedCallback=function(e,t,i,n){var s=t.bind(null,i,n),r="react-"+e;o.addEventListener(r,s,!1);var a=document.createEvent("Event");
a.initEvent(r,!1,!1),o.dispatchEvent(a),o.removeEventListener(r,s,!1)}}t.exports=r},{}],62:[function(e,t,i){"use strict";function n(e){s.enqueueEvents(e),s.processEventQueue(!1)}var s=e(16),r={handleTopLevel:function(e,t,i,r,o){var a=s.extractEvents(e,t,i,r,o);n(a)}};t.exports=r},{16:16}],63:[function(e,t,i){"use strict";function n(e){var t=p.getID(e),i=h.getReactRootIDFromNodeID(t),n=p.findReactContainerForID(i),s=p.getFirstReactDOM(n);return s}function s(e,t){this.topLevelType=e,this.nativeEvent=t,this.ancestors=[]}function r(e){o(e)}function o(e){for(var t=p.getFirstReactDOM(m(e.nativeEvent))||window,i=t;i;)e.ancestors.push(i),i=n(i);for(var s=0;s<e.ancestors.length;s++){t=e.ancestors[s];var r=p.getID(t)||"";v._handleTopLevel(e.topLevelType,t,r,e.nativeEvent,m(e.nativeEvent))}}function a(e){var t=g(window);e(t)}var l=e(146),u=e(147),c=e(25),h=e(67),p=e(72),d=e(96),f=e(24),m=e(128),g=e(158);f(s.prototype,{destructor:function(){this.topLevelType=null,this.nativeEvent=null,this.ancestors.length=0}}),c.addPoolingTo(s,c.twoArgumentPooler);var v={_enabled:!0,_handleTopLevel:null,WINDOW_HANDLE:u.canUseDOM?window:null,setHandleTopLevel:function(e){v._handleTopLevel=e},setEnabled:function(e){v._enabled=!!e},isEnabled:function(){return v._enabled},trapBubbledEvent:function(e,t,i){var n=i;return n?l.listen(n,t,v.dispatchEvent.bind(null,e)):null},trapCapturedEvent:function(e,t,i){var n=i;return n?l.capture(n,t,v.dispatchEvent.bind(null,e)):null},monitorScrollValue:function(e){var t=a.bind(null,e);l.listen(window,"scroll",t)},dispatchEvent:function(e,t){if(v._enabled){var i=s.getPooled(e,t);try{d.batchedUpdates(r,i)}finally{s.release(i)}}}};t.exports=v},{128:128,146:146,147:147,158:158,24:24,25:25,67:67,72:72,96:96}],64:[function(e,t,i){"use strict";var n=e(32),s=e(57),r=e(153),o=e(161),a=e(173),l=/^\d+$/,u=!1,c={create:function(e){if("object"!=typeof e||!e||Array.isArray(e))return a(!1,"React.addons.createFragment only accepts a single object. Got: %s",e),e;if(s.isValidElement(e))return a(!1,"React.addons.createFragment does not accept a ReactElement without a wrapper object."),e;1===e.nodeType?o(!1,"React.addons.createFragment(...): Encountered an invalid child; DOM elements are not valid children of React components."):void 0;var t=[];for(var i in e)!u&&l.test(i)&&(a(!1,"React.addons.createFragment(...): Child objects should have non-numeric keys so ordering is preserved."),u=!0),n.mapIntoWithKeyPrefixInternal(e[i],t,i,r.thatReturnsArgument);return t}};t.exports=c},{153:153,161:161,173:173,32:32,57:57}],65:[function(e,t,i){"use strict";var n=e(10),s=e(16),r=e(36),o=e(33),a=e(59),l=e(28),u=e(75),c=e(78),h=e(86),p=e(96),d={Component:r.injection,Class:o.injection,DOMProperty:n.injection,EmptyComponent:a.injection,EventPluginHub:s.injection,EventEmitter:l.injection,NativeComponent:u.injection,Perf:c.injection,RootIndex:h.injection,Updates:p.injection};t.exports=d},{10:10,16:16,28:28,33:33,36:36,59:59,75:75,78:78,86:86,96:96}],66:[function(e,t,i){"use strict";function n(e){return r(document.documentElement,e)}var s=e(49),r=e(150),o=e(155),a=e(156),l={hasSelectionCapabilities:function(e){var t=e&&e.nodeName&&e.nodeName.toLowerCase();return t&&("input"===t&&"text"===e.type||"textarea"===t||"true"===e.contentEditable)},getSelectionInformation:function(){var e=a();return{focusedElem:e,selectionRange:l.hasSelectionCapabilities(e)?l.getSelection(e):null}},restoreSelection:function(e){var t=a(),i=e.focusedElem,s=e.selectionRange;t!==i&&n(i)&&(l.hasSelectionCapabilities(i)&&l.setSelection(i,s),o(i))},getSelection:function(e){var t;if("selectionStart"in e)t={start:e.selectionStart,end:e.selectionEnd};else if(document.selection&&e.nodeName&&"input"===e.nodeName.toLowerCase()){var i=document.selection.createRange();i.parentElement()===e&&(t={start:-i.moveStart("character",-e.value.length),end:-i.moveEnd("character",-e.value.length)})}else t=s.getOffsets(e);return t||{start:0,end:0}},setSelection:function(e,t){var i=t.start,n=t.end;if("undefined"==typeof n&&(n=i),"selectionStart"in e)e.selectionStart=i,e.selectionEnd=Math.min(n,e.value.length);else if(document.selection&&e.nodeName&&"input"===e.nodeName.toLowerCase()){var r=e.createTextRange();r.collapse(!0),r.moveStart("character",i),r.moveEnd("character",n-i),r.select()}else s.setOffsets(e,t)}};t.exports=l},{150:150,155:155,156:156,49:49}],67:[function(e,t,i){"use strict";function n(e){return d+e.toString(36)}function s(e,t){return e.charAt(t)===d||t===e.length}function r(e){return""===e||e.charAt(0)===d&&e.charAt(e.length-1)!==d}function o(e,t){return 0===t.indexOf(e)&&s(t,e.length)}function a(e){return e?e.substr(0,e.lastIndexOf(d)):""}function l(e,t){if(r(e)&&r(t)?void 0:p(!1,"getNextDescendantID(%s, %s): Received an invalid React DOM ID.",e,t),o(e,t)?void 0:p(!1,"getNextDescendantID(...): React has made an invalid assumption about the DOM hierarchy. Expected `%s` to be an ancestor of `%s`.",e,t),e===t)return e;var i,n=e.length+f;for(i=n;i<t.length&&!s(t,i);i++);return t.substr(0,i)}function u(e,t){var i=Math.min(e.length,t.length);if(0===i)return"";for(var n=0,o=0;i>=o;o++)if(s(e,o)&&s(t,o))n=o;else if(e.charAt(o)!==t.charAt(o))break;var a=e.substr(0,n);return r(a)?void 0:p(!1,"getFirstCommonAncestorID(%s, %s): Expected a valid React DOM ID: %s",e,t,a),a}function c(e,t,i,n,s,r){e=e||"",t=t||"",e===t?p(!1,"traverseParentPath(...): Cannot traverse from and to the same ID, `%s`.",e):void 0;var u=o(t,e);u||o(e,t)?void 0:p(!1,"traverseParentPath(%s, %s, ...): Cannot traverse from two IDs that do not have a parent path.",e,t);for(var c=0,h=u?a:l,d=e;;d=h(d,t)){var f;if(s&&d===e||r&&d===t||(f=i(d,u,n)),f===!1||d===t)break;c++<m?void 0:p(!1,"traverseParentPath(%s, %s, ...): Detected an infinite loop while traversing the React DOM ID tree. This may be due to malformed IDs: %s",e,t,d)}}var h=e(86),p=e(161),d=".",f=d.length,m=1e4,g={createReactRootID:function(){return n(h.createReactRootIndex())},createReactID:function(e,t){return e+t},getReactRootIDFromNodeID:function(e){if(e&&e.charAt(0)===d&&e.length>1){var t=e.indexOf(d,1);return t>-1?e.substr(0,t):e}return null},traverseEnterLeave:function(e,t,i,n,s){var r=u(e,t);r!==e&&c(e,r,i,n,!1,!0),r!==t&&c(r,t,i,s,!0,!1)},traverseTwoPhase:function(e,t,i){e&&(c("",e,t,i,!0,!1),c(e,"",t,i,!1,!0))},traverseTwoPhaseSkipTarget:function(e,t,i){e&&(c("",e,t,i,!0,!0),c(e,"",t,i,!0,!0))},traverseAncestors:function(e,t,i){c("",e,t,i,!0,!1)},getFirstCommonAncestorID:u,_getNextDescendantID:l,isAncestorIDOf:o,SEPARATOR:d};t.exports=g},{161:161,86:86}],68:[function(e,t,i){"use strict";var n={remove:function(e){e._reactInternalInstance=void 0},get:function(e){return e._reactInternalInstance},has:function(e){return void 0!==e._reactInternalInstance},set:function(e,t){e._reactInternalInstance=t}};t.exports=n},{}],69:[function(e,t,i){"use strict";var n=e(32),s=e(34),r=e(33),o=e(43),a=e(57),l=e(58),u=e(82),c=e(97),h=e(24),p=e(135),d=a.createElement,f=a.createFactory,m=a.cloneElement;d=l.createElement,f=l.createFactory,m=l.cloneElement;var g={Children:{map:n.map,forEach:n.forEach,count:n.count,toArray:n.toArray,only:p},Component:s,createElement:d,cloneElement:m,isValidElement:a.isValidElement,PropTypes:u,createClass:r.createClass,createFactory:f,createMixin:function(e){return e},DOM:o,version:c,__spread:h};t.exports=g},{135:135,24:24,32:32,33:33,34:34,43:43,57:57,58:58,82:82,97:97}],70:[function(e,t,i){"use strict";function n(e,t){this.value=e,this.requestChange=t}function s(e){var t={value:"undefined"==typeof e?r.PropTypes.any.isRequired:e.isRequired,requestChange:r.PropTypes.func.isRequired};return r.PropTypes.shape(t)}var r=e(26);n.PropTypes={link:s},t.exports=n},{26:26}],71:[function(e,t,i){"use strict";var n=e(116),s=/\/?>/,r={CHECKSUM_ATTR_NAME:"data-react-checksum",addChecksumToMarkup:function(e){var t=n(e);return e.replace(s," "+r.CHECKSUM_ATTR_NAME+'="'+t+'"$&')},canReuseMarkup:function(e,t){var i=t.getAttribute(r.CHECKSUM_ATTR_NAME);i=i&&parseInt(i,10);var s=n(e);return s===i}};t.exports=r},{116:116}],72:[function(e,t,i){"use strict";function n(e,t){for(var i=Math.min(e.length,t.length),n=0;i>n;n++)if(e.charAt(n)!==t.charAt(n))return n;return e.length===t.length?-1:i}function s(e){return e?e.nodeType===G?e.documentElement:e.firstChild:null}function r(e){var t=s(e);return t&&ee.getID(t)}function o(e){var t=a(e);if(t)if(q.hasOwnProperty(t)){var i=q[t];i!==e&&(h(i,t)?V(!1,"ReactMount: Two valid but unequal nodes with the same `%s`: %s",H,t):void 0,q[t]=e)}else q[t]=e;return t}function a(e){return e&&e.getAttribute&&e.getAttribute(H)||""}function l(e,t){var i=a(e);i!==t&&delete q[i],e.setAttribute(H,t),q[t]=e}function u(e){return q.hasOwnProperty(e)&&h(q[e],e)||(q[e]=ee.findReactNodeByID(e)),q[e]}function c(e){var t=_.get(e)._rootNodeID;return P.isNullComponentID(t)?null:(q.hasOwnProperty(t)&&h(q[t],t)||(q[t]=ee.findReactNodeByID(t)),q[t])}function h(e,t){if(e){a(e)!==t?V(!1,"ReactMount: Unexpected modification of `%s`",H):void 0;var i=ee.findReactContainerForID(t);if(i&&D(i,e))return!0}return!1}function p(e){delete q[e]}function d(e){var t=q[e];return t&&h(t,e)?void(J=t):!1}function f(e){J=null,E.traverseAncestors(e,d);var t=J;return J=null,t}function m(e,t,i,n,s,r){T.useCreateElement&&(r=O({},r),i.nodeType===G?r[X]=i:r[X]=i.ownerDocument),r===L&&(r={});var o=i.nodeName.toLowerCase();r[F.ancestorInfoContextKey]=F.updatedAncestorInfo(null,o,null);var a=R.mountComponent(e,t,n,r);e._renderedComponent._topLevelWrapper=e,ee._mountImageIntoNode(a,i,s,n)}function g(e,t,i,n,s){var r=I.ReactReconcileTransaction.getPooled(n);r.perform(m,null,e,t,i,r,n,s),I.ReactReconcileTransaction.release(r)}function v(e,t){for(R.unmountComponent(e),t.nodeType===G&&(t=t.documentElement);t.lastChild;)t.removeChild(t.lastChild)}function y(e){var t=r(e);return t?t!==E.getReactRootIDFromNodeID(t):!1}function b(e){for(;e&&e.parentNode!==e;e=e.parentNode)if(1===e.nodeType){var t=a(e);if(t){var i,n=E.getReactRootIDFromNodeID(t),s=e;do if(i=a(s),s=s.parentNode,null==s)return null;while(i!==n);if(s===Q[n])return e}}return null}var w=e(10),S=e(28),x=e(39),T=e(44),C=e(57),P=e(60),E=e(67),_=e(68),k=e(71),A=e(78),R=e(84),M=e(95),I=e(96),O=e(24),L=e(154),D=e(150),N=e(132),V=e(161),j=e(138),B=e(141),F=e(144),U=e(173),H=w.ID_ATTRIBUTE_NAME,q={},W=1,G=9,z=11,X="__ReactMount_ownerDocument$"+Math.random().toString(36).slice(2),Y={},Q={},K={},$=[],J=null,Z=function(){};Z.prototype.isReactComponent={},Z.displayName="TopLevelWrapper",Z.prototype.render=function(){return this.props};var ee={TopLevelWrapper:Z,_instancesByReactRootID:Y,scrollMonitor:function(e,t){t()},_updateRootComponent:function(e,t,i,n){return ee.scrollMonitor(i,function(){M.enqueueElementInternal(e,t),n&&M.enqueueCallbackInternal(e,n)}),K[r(i)]=s(i),e},_registerComponent:function(e,t){!t||t.nodeType!==W&&t.nodeType!==G&&t.nodeType!==z?V(!1,"_registerComponent(...): Target container is not a DOM element."):void 0,S.ensureScrollValueMonitoring();var i=ee.registerContainer(t);return Y[i]=e,i},_renderNewRootComponent:function(e,t,i,n){U(null==x.current,"_renderNewRootComponent(): Render methods should be a pure function of props and state; triggering nested component updates from render is not allowed. If necessary, trigger nested updates in componentDidUpdate. Check the render method of %s.",x.current&&x.current.getName()||"ReactCompositeComponent");var r=N(e,null),o=ee._registerComponent(r,t);return I.batchedUpdates(g,r,o,t,i,n),K[o]=s(t),r},renderSubtreeIntoContainer:function(e,t,i,n){return null==e||null==e._reactInternalInstance?V(!1,"parentComponent must be a valid React Component"):void 0,ee._renderSubtreeIntoContainer(e,t,i,n)},_renderSubtreeIntoContainer:function(e,t,i,n){C.isValidElement(t)?void 0:V(!1,"ReactDOM.render(): Invalid component element.%s","string"==typeof t?" Instead of passing an element string, make sure to instantiate it by passing it to React.createElement.":"function"==typeof t?" Instead of passing a component class, make sure to instantiate it by passing it to React.createElement.":null!=t&&void 0!==t.props?" This may be caused by unintentionally loading two independent copies of React.":""),U(!i||!i.tagName||"BODY"!==i.tagName.toUpperCase(),"render(): Rendering components directly into document.body is discouraged, since its children are often manipulated by third-party scripts and browser extensions. This may lead to subtle reconciliation issues. Try rendering into a container element created for your app.");var o=new C(Z,null,null,null,null,null,t),l=Y[r(i)];if(l){var u=l._currentElement,c=u.props;if(B(c,t)){var h=l._renderedComponent.getPublicInstance(),p=n&&function(){n.call(h)};return ee._updateRootComponent(l,o,i,p),h}ee.unmountComponentAtNode(i)}var d=s(i),f=d&&!!a(d),m=y(i);if(U(!m,"render(...): Replacing React-rendered children with a new root component. If you intended to update the children of this node, you should instead have the existing children update their state and render the new components instead of calling ReactDOM.render."),!f||d.nextSibling)for(var g=d;g;){if(a(g)){U(!1,"render(): Target node has markup rendered by React, but there are unrelated nodes as well. This is most commonly caused by white-space inserted around server-rendered markup.");break}g=g.nextSibling}var v=f&&!l&&!m,b=ee._renderNewRootComponent(o,i,v,null!=e?e._reactInternalInstance._processChildContext(e._reactInternalInstance._context):L)._renderedComponent.getPublicInstance();return n&&n.call(b),b},render:function(e,t,i){return ee._renderSubtreeIntoContainer(null,e,t,i)},registerContainer:function(e){var t=r(e);return t&&(t=E.getReactRootIDFromNodeID(t)),t||(t=E.createReactRootID()),Q[t]=e,t},unmountComponentAtNode:function(e){U(null==x.current,"unmountComponentAtNode(): Render methods should be a pure function of props and state; triggering nested component updates from render is not allowed. If necessary, trigger nested updates in componentDidUpdate. Check the render method of %s.",x.current&&x.current.getName()||"ReactCompositeComponent"),!e||e.nodeType!==W&&e.nodeType!==G&&e.nodeType!==z?V(!1,"unmountComponentAtNode(...): Target container is not a DOM element."):void 0;var t=r(e),i=Y[t];if(!i){var n=y(e),s=a(e),o=s&&s===E.getReactRootIDFromNodeID(s);return U(!n,"unmountComponentAtNode(): The node you're attempting to unmount was rendered by React and is not a top-level container. %s",o?"You may have accidentally passed in a React root node instead of its container.":"Instead, have the parent component update its state and rerender in order to remove this component."),!1}return I.batchedUpdates(v,i,e),delete Y[t],delete Q[t],delete K[t],!0},findReactContainerForID:function(e){var t=E.getReactRootIDFromNodeID(e),i=Q[t],n=K[t];if(n&&n.parentNode!==i){U(a(n)===t,"ReactMount: Root element ID differed from reactRootID.");var s=i.firstChild;s&&t===a(s)?K[t]=s:U(!1,"ReactMount: Root element has been removed from its original container. New container: %s",n.parentNode)}return i},findReactNodeByID:function(e){var t=ee.findReactContainerForID(e);return ee.findComponentRoot(t,e)},getFirstReactDOM:function(e){return b(e)},findComponentRoot:function(e,t){var i=$,n=0,s=f(t)||e;for(U(null!=s,"React can't find the root component node for data-reactid value `%s`. If you're seeing this message, it probably means that you've loaded two copies of React on the page. At this time, only a single copy of React can be loaded at a time.",t),i[0]=s.firstChild,i.length=1;n<i.length;){for(var r,o=i[n++];o;){var a=ee.getID(o);a?t===a?r=o:E.isAncestorIDOf(a,t)&&(i.length=n=0,i.push(o.firstChild)):i.push(o.firstChild),o=o.nextSibling}if(r)return i.length=0,r}i.length=0,V(!1,"findComponentRoot(..., %s): Unable to find element. This probably means the DOM was unexpectedly mutated (e.g., by the browser), usually due to forgetting a <tbody> when using tables, nesting tags like <form>, <p>, or <a>, or using non-SVG elements in an <svg> parent. Try inspecting the child nodes of the element with React ID `%s`.",t,ee.getID(e))},_mountImageIntoNode:function(e,t,i,r){if(!t||t.nodeType!==W&&t.nodeType!==G&&t.nodeType!==z?V(!1,"mountComponentIntoNode(...): Target container is not valid."):void 0,i){var o=s(t);if(k.canReuseMarkup(e,o))return;var a=o.getAttribute(k.CHECKSUM_ATTR_NAME);o.removeAttribute(k.CHECKSUM_ATTR_NAME);var l=o.outerHTML;o.setAttribute(k.CHECKSUM_ATTR_NAME,a);var u,c=e;t.nodeType===W?(u=document.createElement("div"),u.innerHTML=e,c=u.innerHTML):(u=document.createElement("iframe"),document.body.appendChild(u),u.contentDocument.write(e),c=u.contentDocument.documentElement.outerHTML,document.body.removeChild(u));var h=n(c,l),p=" (client) "+c.substring(h-20,h+20)+"\n (server) "+l.substring(h-20,h+20);t.nodeType===G?V(!1,"You're trying to render a component to the document using server rendering but the checksum was invalid. This usually means you rendered a different component type or props on the client from the one on the server, or your render() methods are impure. React cannot handle this case due to cross-browser quirks by rendering at the document root. You should look for environment dependent code in your components and ensure the props are the same client and server side:\n%s",p):void 0,U(!1,"React attempted to reuse markup in a container but the checksum was invalid. This generally means that you are using server rendering and the markup generated on the server was not what the client was expecting. React injected new markup to compensate which works but you have lost many of the benefits of server rendering. Instead, figure out why the markup being generated is different on the client or server:\n%s",p)}if(t.nodeType===G?V(!1,"You're trying to render a component to the document but you didn't use server rendering. We can't do this without using server rendering due to cross-browser quirks. See ReactDOMServer.renderToString() for server rendering."):void 0,r.useCreateElement){for(;t.lastChild;)t.removeChild(t.lastChild);t.appendChild(e)}else j(t,e)},ownerDocumentContextKey:X,getReactRootID:r,getID:o,setID:l,getNode:u,getNodeFromInstance:c,isValid:h,purgeID:p};A.measureMethods(ee,"ReactMount",{_renderNewRootComponent:"_renderNewRootComponent",_mountImageIntoNode:"_mountImageIntoNode"}),t.exports=ee},{10:10,132:132,138:138,141:141,144:144,150:150,154:154,161:161,173:173,24:24,28:28,39:39,44:44,57:57,60:60,67:67,68:68,71:71,78:78,84:84,95:95,96:96}],73:[function(e,t,i){"use strict";function n(e,t,i){v.push({parentID:e,parentNode:null,type:h.INSERT_MARKUP,markupIndex:y.push(t)-1,content:null,fromIndex:null,toIndex:i})}function s(e,t,i){v.push({parentID:e,parentNode:null,type:h.MOVE_EXISTING,markupIndex:null,content:null,fromIndex:t,toIndex:i})}function r(e,t){v.push({parentID:e,parentNode:null,type:h.REMOVE_NODE,markupIndex:null,content:null,fromIndex:t,toIndex:null})}function o(e,t){v.push({parentID:e,parentNode:null,type:h.SET_MARKUP,markupIndex:null,content:t,fromIndex:null,toIndex:null})}function a(e,t){v.push({parentID:e,parentNode:null,type:h.TEXT_CONTENT,markupIndex:null,content:t,fromIndex:null,toIndex:null})}function l(){v.length&&(c.processChildrenUpdates(v,y),u())}function u(){v.length=0,y.length=0}var c=e(36),h=e(74),p=e(39),d=e(84),f=e(31),m=e(123),g=0,v=[],y=[],b={Mixin:{_reconcilerInstantiateChildren:function(e,t,i){if(this._currentElement)try{return p.current=this._currentElement._owner,f.instantiateChildren(e,t,i)}finally{p.current=null}return f.instantiateChildren(e,t,i)},_reconcilerUpdateChildren:function(e,t,i,n){var s;if(this._currentElement){try{p.current=this._currentElement._owner,s=m(t)}finally{p.current=null}return f.updateChildren(e,s,i,n)}return s=m(t),f.updateChildren(e,s,i,n)},mountChildren:function(e,t,i){var n=this._reconcilerInstantiateChildren(e,t,i);this._renderedChildren=n;var s=[],r=0;for(var o in n)if(n.hasOwnProperty(o)){var a=n[o],l=this._rootNodeID+o,u=d.mountComponent(a,l,t,i);a._mountIndex=r++,s.push(u)}return s},updateTextContent:function(e){g++;var t=!0;try{var i=this._renderedChildren;f.unmountChildren(i);for(var n in i)i.hasOwnProperty(n)&&this._unmountChild(i[n]);this.setTextContent(e),t=!1}finally{g--,g||(t?u():l())}},updateMarkup:function(e){g++;var t=!0;try{var i=this._renderedChildren;f.unmountChildren(i);for(var n in i)i.hasOwnProperty(n)&&this._unmountChildByName(i[n],n);this.setMarkup(e),t=!1}finally{g--,g||(t?u():l())}},updateChildren:function(e,t,i){g++;var n=!0;try{this._updateChildren(e,t,i),n=!1}finally{g--,g||(n?u():l())}},_updateChildren:function(e,t,i){var n=this._renderedChildren,s=this._reconcilerUpdateChildren(n,e,t,i);if(this._renderedChildren=s,s||n){var r,o=0,a=0;for(r in s)if(s.hasOwnProperty(r)){var l=n&&n[r],u=s[r];l===u?(this.moveChild(l,a,o),o=Math.max(l._mountIndex,o),l._mountIndex=a):(l&&(o=Math.max(l._mountIndex,o),this._unmountChild(l)),this._mountChildByNameAtIndex(u,r,a,t,i)),a++}for(r in n)!n.hasOwnProperty(r)||s&&s.hasOwnProperty(r)||this._unmountChild(n[r])}},unmountChildren:function(){var e=this._renderedChildren;f.unmountChildren(e),this._renderedChildren=null},moveChild:function(e,t,i){e._mountIndex<i&&s(this._rootNodeID,e._mountIndex,t)},createChild:function(e,t){n(this._rootNodeID,t,e._mountIndex)},removeChild:function(e){r(this._rootNodeID,e._mountIndex)},setTextContent:function(e){a(this._rootNodeID,e)},setMarkup:function(e){o(this._rootNodeID,e)},_mountChildByNameAtIndex:function(e,t,i,n,s){var r=this._rootNodeID+t,o=d.mountComponent(e,r,n,s);e._mountIndex=i,this.createChild(e,o)},_unmountChild:function(e){this.removeChild(e),e._mountIndex=null}}};t.exports=b},{123:123,31:31,36:36,39:39,74:74,84:84}],74:[function(e,t,i){"use strict";var n=e(165),s=n({INSERT_MARKUP:null,MOVE_EXISTING:null,REMOVE_NODE:null,SET_MARKUP:null,TEXT_CONTENT:null});t.exports=s},{165:165}],75:[function(e,t,i){"use strict";function n(e){if("function"==typeof e.type)return e.type;var t=e.type,i=h[t];return null==i&&(h[t]=i=u(t)),i}function s(e){return c?void 0:l(!1,"There is no registered component for the tag %s",e.type),new c(e.type,e.props)}function r(e){return new p(e)}function o(e){return e instanceof p}var a=e(24),l=e(161),u=null,c=null,h={},p=null,d={injectGenericComponentClass:function(e){c=e},injectTextComponentClass:function(e){p=e},injectComponentClasses:function(e){a(h,e)}},f={getComponentClassForElement:n,createInternalComponent:s,createInstanceForText:r,isTextComponent:o,injection:d};t.exports=f},{161:161,24:24}],76:[function(e,t,i){"use strict";function n(e,t){s(!1,"%s(...): Can only update a mounted or mounting component. This usually means you called %s() on an unmounted component. This is a no-op. Please check the code for the %s component.",t,t,e.constructor&&e.constructor.displayName||"")}var s=e(173),r={isMounted:function(e){return!1},enqueueCallback:function(e,t){},enqueueForceUpdate:function(e){n(e,"forceUpdate")},enqueueReplaceState:function(e,t){n(e,"replaceState")},enqueueSetState:function(e,t){n(e,"setState")},enqueueSetProps:function(e,t){n(e,"setProps")},enqueueReplaceProps:function(e,t){n(e,"replaceProps")}};t.exports=r},{173:173}],77:[function(e,t,i){"use strict";var n=e(161),s={isValidOwner:function(e){return!(!e||"function"!=typeof e.attachRef||"function"!=typeof e.detachRef)},addComponentAsRefTo:function(e,t,i){s.isValidOwner(i)?void 0:n(!1,"addComponentAsRefTo(...): Only a ReactOwner can have refs. You might be adding a ref to a component that was not created inside a component's `render` method, or you have multiple copies of React loaded (details: https://fb.me/react-refs-must-have-owner)."),i.attachRef(t,e)},removeComponentAsRefFrom:function(e,t,i){s.isValidOwner(i)?void 0:n(!1,"removeComponentAsRefFrom(...): Only a ReactOwner can have refs. You might be removing a ref to a component that was not created inside a component's `render` method, or you have multiple copies of React loaded (details: https://fb.me/react-refs-must-have-owner)."),i.getPublicInstance().refs[t]===e.getPublicInstance()&&i.detachRef(t)}};t.exports=s},{161:161}],78:[function(e,t,i){"use strict";function n(e,t,i){return i}var s={enableMeasure:!1,storedMeasure:n,measureMethods:function(e,t,i){for(var n in i)i.hasOwnProperty(n)&&(e[n]=s.measure(t,i[n],e[n]))},measure:function(e,t,i){var n=null,r=function(){return s.enableMeasure?(n||(n=s.storedMeasure(e,t,i)),n.apply(this,arguments)):i.apply(this,arguments)};return r.displayName=e+"_"+t,r},injection:{injectMeasure:function(e){s.storedMeasure=e}}};t.exports=s},{}],79:[function(e,t,i){"use strict";function n(e){return function(t,i,n){t.hasOwnProperty(i)?t[i]=e(t[i],n):t[i]=n}}function s(e,t){for(var i in t)if(t.hasOwnProperty(i)){var n=u[i];n&&u.hasOwnProperty(i)?n(e,i,t[i]):e.hasOwnProperty(i)||(e[i]=t[i])}return e}var r=e(24),o=e(153),a=e(164),l=n(function(e,t){return r({},t,e)}),u={children:o,className:n(a),style:l},c={mergeProps:function(e,t){return s(r({},e),t)}};t.exports=c},{153:153,164:164,24:24}],80:[function(e,t,i){"use strict";var n={};n={prop:"prop",context:"context",childContext:"child context"},t.exports=n},{}],81:[function(e,t,i){"use strict";var n=e(165),s=n({prop:null,context:null,childContext:null});t.exports=s},{165:165}],82:[function(e,t,i){"use strict";function n(e){function t(t,i,n,s,r,o){if(s=s||x,o=o||n,null==i[n]){var a=b[r];return t?new Error("Required "+a+" `"+o+"` was not specified in "+("`"+s+"`.")):null}return e(i,n,s,r,o)}var i=t.bind(null,!1);return i.isRequired=t.bind(null,!0),i}function s(e){function t(t,i,n,s,r){var o=t[i],a=m(o);if(a!==e){var l=b[s],u=g(o);return new Error("Invalid "+l+" `"+r+"` of type "+("`"+u+"` supplied to `"+n+"`, expected ")+("`"+e+"`."))}return null}return n(t)}function r(){return n(w.thatReturns(null))}function o(e){function t(t,i,n,s,r){var o=t[i];if(!Array.isArray(o)){var a=b[s],l=m(o);return new Error("Invalid "+a+" `"+r+"` of type "+("`"+l+"` supplied to `"+n+"`, expected an array."))}for(var u=0;u<o.length;u++){var c=e(o,u,n,s,r+"["+u+"]");if(c instanceof Error)return c}return null}return n(t)}function a(){function e(e,t,i,n,s){if(!y.isValidElement(e[t])){var r=b[n];return new Error("Invalid "+r+" `"+s+"` supplied to "+("`"+i+"`, expected a single ReactElement."))}return null}return n(e)}function l(e){function t(t,i,n,s,r){if(!(t[i]instanceof e)){var o=b[s],a=e.name||x,l=v(t[i]);return new Error("Invalid "+o+" `"+r+"` of type "+("`"+l+"` supplied to `"+n+"`, expected ")+("instance of `"+a+"`."))}return null}return n(t)}function u(e){function t(t,i,n,s,r){for(var o=t[i],a=0;a<e.length;a++)if(o===e[a])return null;var l=b[s],u=JSON.stringify(e);return new Error("Invalid "+l+" `"+r+"` of value `"+o+"` "+("supplied to `"+n+"`, expected one of "+u+"."))}return n(Array.isArray(e)?t:function(){return new Error("Invalid argument supplied to oneOf, expected an instance of array.")})}function c(e){function t(t,i,n,s,r){var o=t[i],a=m(o);if("object"!==a){var l=b[s];return new Error("Invalid "+l+" `"+r+"` of type "+("`"+a+"` supplied to `"+n+"`, expected an object."))}for(var u in o)if(o.hasOwnProperty(u)){var c=e(o,u,n,s,r+"."+u);if(c instanceof Error)return c}return null}return n(t)}function h(e){function t(t,i,n,s,r){for(var o=0;o<e.length;o++){var a=e[o];if(null==a(t,i,n,s,r))return null}var l=b[s];return new Error("Invalid "+l+" `"+r+"` supplied to "+("`"+n+"`."))}return n(Array.isArray(e)?t:function(){return new Error("Invalid argument supplied to oneOfType, expected an instance of array.")})}function p(){function e(e,t,i,n,s){if(!f(e[t])){var r=b[n];return new Error("Invalid "+r+" `"+s+"` supplied to "+("`"+i+"`, expected a ReactNode."))}return null}return n(e)}function d(e){function t(t,i,n,s,r){var o=t[i],a=m(o);if("object"!==a){var l=b[s];return new Error("Invalid "+l+" `"+r+"` of type `"+a+"` "+("supplied to `"+n+"`, expected `object`."))}for(var u in e){var c=e[u];if(c){var h=c(o,u,n,s,r+"."+u);if(h)return h}}return null}return n(t)}function f(e){switch(typeof e){case"number":case"string":case"undefined":return!0;case"boolean":return!e;case"object":if(Array.isArray(e))return e.every(f);if(null===e||y.isValidElement(e))return!0;var t=S(e);if(!t)return!1;var i,n=t.call(e);if(t!==e.entries){for(;!(i=n.next()).done;)if(!f(i.value))return!1}else for(;!(i=n.next()).done;){var s=i.value;if(s&&!f(s[1]))return!1}return!0;default:return!1}}function m(e){var t=typeof e;return Array.isArray(e)?"array":e instanceof RegExp?"object":t}function g(e){var t=m(e);if("object"===t){if(e instanceof Date)return"date";if(e instanceof RegExp)return"regexp"}return t}function v(e){return e.constructor&&e.constructor.name?e.constructor.name:"<<anonymous>>"}var y=e(57),b=e(80),w=e(153),S=e(129),x="<<anonymous>>",T={array:s("array"),bool:s("boolean"),func:s("function"),number:s("number"),object:s("object"),string:s("string"),any:r(),arrayOf:o,element:a(),instanceOf:l,node:p(),objectOf:c,oneOf:u,oneOfType:h,shape:d};t.exports=T},{129:129,153:153,57:57,80:80}],83:[function(e,t,i){"use strict";function n(e){this.reinitializeTransaction(),this.renderToStaticMarkup=!1,this.reactMountReady=s.getPooled(null),this.useCreateElement=!e&&a.useCreateElement}var s=e(6),r=e(25),o=e(28),a=e(44),l=e(66),u=e(113),c=e(24),h={initialize:l.getSelectionInformation,close:l.restoreSelection},p={initialize:function(){var e=o.isEnabled();return o.setEnabled(!1),e},close:function(e){o.setEnabled(e)}},d={initialize:function(){this.reactMountReady.reset()},close:function(){this.reactMountReady.notifyAll()}},f=[h,p,d],m={getTransactionWrappers:function(){return f},getReactMountReady:function(){return this.reactMountReady},destructor:function(){s.release(this.reactMountReady),this.reactMountReady=null}};c(n.prototype,u.Mixin,m),r.addPoolingTo(n),t.exports=n},{113:113,24:24,25:25,28:28,44:44,6:6,66:66}],84:[function(e,t,i){"use strict";function n(){s.attachRefs(this,this._currentElement)}var s=e(85),r={mountComponent:function(e,t,i,s){var r=e.mountComponent(t,i,s);return e._currentElement&&null!=e._currentElement.ref&&i.getReactMountReady().enqueue(n,e),r},unmountComponent:function(e){s.detachRefs(e,e._currentElement),e.unmountComponent()},receiveComponent:function(e,t,i,r){var o=e._currentElement;if(t!==o||r!==e._context){var a=s.shouldUpdateRefs(o,t);a&&s.detachRefs(e,o),e.receiveComponent(t,i,r),a&&e._currentElement&&null!=e._currentElement.ref&&i.getReactMountReady().enqueue(n,e)}},performUpdateIfNecessary:function(e,t){e.performUpdateIfNecessary(t)}};t.exports=r},{85:85}],85:[function(e,t,i){"use strict";function n(e,t,i){"function"==typeof e?e(t.getPublicInstance()):r.addComponentAsRefTo(t,e,i)}function s(e,t,i){"function"==typeof e?e(null):r.removeComponentAsRefFrom(t,e,i)}var r=e(77),o={};o.attachRefs=function(e,t){if(null!==t&&t!==!1){var i=t.ref;null!=i&&n(i,e,t._owner)}},o.shouldUpdateRefs=function(e,t){var i=null===e||e===!1,n=null===t||t===!1;return i||n||t._owner!==e._owner||t.ref!==e.ref},o.detachRefs=function(e,t){if(null!==t&&t!==!1){var i=t.ref;null!=i&&s(i,e,t._owner)}},t.exports=o},{77:77}],86:[function(e,t,i){"use strict";var n={injectCreateReactRootIndex:function(e){s.createReactRootIndex=e}},s={createReactRootIndex:null,injection:n};t.exports=s},{}],87:[function(e,t,i){"use strict";var n={isBatchingUpdates:!1,batchedUpdates:function(e){}};t.exports=n},{}],88:[function(e,t,i){"use strict";function n(e){o.isValidElement(e)?void 0:f(!1,"renderToString(): You must pass a valid ReactElement.");var t;try{h.injection.injectBatchingStrategy(u);var i=a.createReactRootID();return t=c.getPooled(!1),t.perform(function(){var n=d(e,null),s=n.mountComponent(i,t,p);return l.addChecksumToMarkup(s)},null)}finally{c.release(t),h.injection.injectBatchingStrategy(r)}}function s(e){o.isValidElement(e)?void 0:f(!1,"renderToStaticMarkup(): You must pass a valid ReactElement.");var t;try{h.injection.injectBatchingStrategy(u);var i=a.createReactRootID();return t=c.getPooled(!0),t.perform(function(){var n=d(e,null);return n.mountComponent(i,t,p)},null)}finally{c.release(t),h.injection.injectBatchingStrategy(r)}}var r=e(53),o=e(57),a=e(67),l=e(71),u=e(87),c=e(89),h=e(96),p=e(154),d=e(132),f=e(161);
t.exports={renderToString:n,renderToStaticMarkup:s}},{132:132,154:154,161:161,53:53,57:57,67:67,71:71,87:87,89:89,96:96}],89:[function(e,t,i){"use strict";function n(e){this.reinitializeTransaction(),this.renderToStaticMarkup=e,this.reactMountReady=r.getPooled(null),this.useCreateElement=!1}var s=e(25),r=e(6),o=e(113),a=e(24),l=e(153),u={initialize:function(){this.reactMountReady.reset()},close:l},c=[u],h={getTransactionWrappers:function(){return c},getReactMountReady:function(){return this.reactMountReady},destructor:function(){r.release(this.reactMountReady),this.reactMountReady=null}};a(n.prototype,o.Mixin,h),s.addPoolingTo(n),t.exports=n},{113:113,153:153,24:24,25:25,6:6}],90:[function(e,t,i){"use strict";function n(e,t){var i={};return function(n){i[t]=n,e.setState(i)}}var s={createStateSetter:function(e,t){return function(i,n,s,r,o,a){var l=t.call(e,i,n,s,r,o,a);l&&e.setState(l)}},createStateKeySetter:function(e,t){var i=e.__keySetters||(e.__keySetters={});return i[t]||(i[t]=n(e,t))}};s.Mixin={createStateSetter:function(e){return s.createStateSetter(this,e)},createStateKeySetter:function(e){return s.createStateKeySetter(this,e)}},t.exports=s},{}],91:[function(e,t,i){"use strict";function n(e){}function s(e,t){if(!e||!e.getPublicInstance)return[];var i=e.getPublicInstance(),n=t(i)?[i]:[],r=e._currentElement;if(E.isDOMComponent(i)){var o,a=e._renderedChildren;for(o in a)a.hasOwnProperty(o)&&(n=n.concat(s(a[o],t)))}else d.isValidElement(r)&&"function"==typeof r.type&&(n=n.concat(s(e._renderedComponent,t)));return n}function r(e){return function(t,i){var s;E.isDOMComponent(t)?s=T(t):t.tagName&&(s=t);var r=f.eventNameDispatchConfigs[e],o=new n;o.target=s;var a=new w(r,y.getID(s),o,s);S(a,i),r.phasedRegistrationNames?c.accumulateTwoPhaseDispatches(a):c.accumulateDirectDispatches(a),b.batchedUpdates(function(){u.enqueueEvents(a),u.processEventQueue(!0)})}}function o(){E.Simulate={};var e;for(e in f.eventNameDispatchConfigs)E.Simulate[e]=r(e)}function a(e){return function(t,i){var s=new n(e);S(s,i),E.isDOMComponent(t)?E.simulateNativeEventOnDOMComponent(e,t,s):t.tagName&&E.simulateNativeEventOnNode(e,t,s)}}var l=e(15),u=e(16),c=e(19),h=e(26),p=e(40),d=e(57),f=e(28),m=e(38),g=e(67),v=e(68),y=e(72),b=e(96),w=e(105),S=e(24),x=e(154),T=e(122),C=e(161),P=l.topLevelTypes,E={renderIntoDocument:function(e){var t=document.createElement("div");return p.render(e,t)},isElement:function(e){return d.isValidElement(e)},isElementOfType:function(e,t){return d.isValidElement(e)&&e.type===t},isDOMComponent:function(e){return!(!e||1!==e.nodeType||!e.tagName)},isDOMComponentElement:function(e){return!!(e&&d.isValidElement(e)&&e.tagName)},isCompositeComponent:function(e){return E.isDOMComponent(e)?!1:null!=e&&"function"==typeof e.render&&"function"==typeof e.setState},isCompositeComponentWithType:function(e,t){if(!E.isCompositeComponent(e))return!1;var i=v.get(e),n=i._currentElement.type;return n===t},isCompositeComponentElement:function(e){if(!d.isValidElement(e))return!1;var t=e.type.prototype;return"function"==typeof t.render&&"function"==typeof t.setState},isCompositeComponentElementWithType:function(e,t){var i=v.get(e),n=i._currentElement.type;return!(!E.isCompositeComponentElement(e)||n!==t)},getRenderedChildOfCompositeComponent:function(e){if(!E.isCompositeComponent(e))return null;var t=v.get(e);return t._renderedComponent.getPublicInstance()},findAllInRenderedTree:function(e,t){return e?(E.isCompositeComponent(e)?void 0:C(!1,"findAllInRenderedTree(...): instance must be a composite component"),s(v.get(e),t)):[]},scryRenderedDOMComponentsWithClass:function(e,t){return Array.isArray(t)||(t=t.split(/\s+/)),E.findAllInRenderedTree(e,function(e){if(E.isDOMComponent(e)){var i=e.className;"string"!=typeof i&&(i=e.getAttribute("class")||"");var n=i.split(/\s+/);return t.every(function(e){return-1!==n.indexOf(e)})}return!1})},findRenderedDOMComponentWithClass:function(e,t){var i=E.scryRenderedDOMComponentsWithClass(e,t);if(1!==i.length)throw new Error("Did not find exactly one match (found: "+i.length+") for class:"+t);return i[0]},scryRenderedDOMComponentsWithTag:function(e,t){return E.findAllInRenderedTree(e,function(e){return E.isDOMComponent(e)&&e.tagName.toUpperCase()===t.toUpperCase()})},findRenderedDOMComponentWithTag:function(e,t){var i=E.scryRenderedDOMComponentsWithTag(e,t);if(1!==i.length)throw new Error("Did not find exactly one match for tag:"+t);return i[0]},scryRenderedComponentsWithType:function(e,t){return E.findAllInRenderedTree(e,function(e){return E.isCompositeComponentWithType(e,t)})},findRenderedComponentWithType:function(e,t){var i=E.scryRenderedComponentsWithType(e,t);if(1!==i.length)throw new Error("Did not find exactly one match for componentType:"+t+" (found "+i.length+")");return i[0]},mockComponent:function(e,t){return t=t||e.mockTagName||"div",e.prototype.render.mockImplementation(function(){return h.createElement(t,null,this.props.children)}),this},simulateNativeEventOnNode:function(e,t,i){i.target=t,f.ReactEventListener.dispatchEvent(e,i)},simulateNativeEventOnDOMComponent:function(e,t,i){E.simulateNativeEventOnNode(e,T(t),i)},nativeTouchData:function(e,t){return{touches:[{pageX:e,pageY:t}]}},createRenderer:function(){return new _},Simulate:null,SimulateNative:{}},_=function(){this._instance=null};_.prototype.getRenderOutput=function(){return this._instance&&this._instance._renderedComponent&&this._instance._renderedComponent._renderedOutput||null};var k=function(e){this._renderedOutput=e,this._currentElement=e};k.prototype={mountComponent:function(){},receiveComponent:function(e){this._renderedOutput=e,this._currentElement=e},unmountComponent:function(){},getPublicInstance:function(){return null}};var A=function(){};S(A.prototype,m.Mixin,{_instantiateReactComponent:function(e){return new k(e)},_replaceNodeWithMarkupByID:function(){},_renderValidatedComponent:m.Mixin._renderValidatedComponentWithoutOwnerOrContext}),_.prototype.render=function(e,t){d.isValidElement(e)?void 0:C(!1,"ReactShallowRenderer render(): Invalid component element.%s","function"==typeof e?" Instead of passing a component class, make sure to instantiate it by passing it to React.createElement.":""),"string"==typeof e.type?C(!1,"ReactShallowRenderer render(): Shallow rendering works only with custom components, not primitives (%s). Instead of calling `.render(el)` and inspecting the rendered output, look at `el.props` directly instead.",e.type):void 0,t||(t=x);var i=b.ReactReconcileTransaction.getPooled(!1);this._render(e,i,t),b.ReactReconcileTransaction.release(i)},_.prototype.unmount=function(){this._instance&&this._instance.unmountComponent()},_.prototype._render=function(e,t,i){if(this._instance)this._instance.receiveComponent(e,t,i);else{var n=g.createReactRootID(),s=new A(e.type);s.construct(e),s.mountComponent(n,t,i),this._instance=s}};var R=u.injection.injectEventPluginOrder;u.injection.injectEventPluginOrder=function(){R.apply(this,arguments),o()};var M=u.injection.injectEventPluginsByName;u.injection.injectEventPluginsByName=function(){M.apply(this,arguments),o()},o(),Object.keys(P).forEach(function(e){var t=0===e.indexOf("top")?e.charAt(3).toLowerCase()+e.substr(4):e;E.SimulateNative[t]=a(e)}),t.exports=E},{105:105,122:122,15:15,154:154,16:16,161:161,19:19,24:24,26:26,28:28,38:38,40:40,57:57,67:67,68:68,72:72,96:96}],92:[function(e,t,i){"use strict";var n=e(123),s={getChildMapping:function(e){return e?n(e):e},mergeChildMappings:function(e,t){function i(i){return t.hasOwnProperty(i)?t[i]:e[i]}e=e||{},t=t||{};var n={},s=[];for(var r in e)t.hasOwnProperty(r)?s.length&&(n[r]=s,s=[]):s.push(r);var o,a={};for(var l in t){if(n.hasOwnProperty(l))for(o=0;o<n[l].length;o++){var u=n[l][o];a[n[l][o]]=i(u)}a[l]=i(l)}for(o=0;o<s.length;o++)a[s[o]]=i(s[o]);return a}};t.exports=s},{123:123}],93:[function(e,t,i){"use strict";function n(){var e=document.createElement("div"),t=e.style;"AnimationEvent"in window||delete a.animationend.animation,"TransitionEvent"in window||delete a.transitionend.transition;for(var i in a){var n=a[i];for(var s in n)if(s in t){l.push(n[s]);break}}}function s(e,t,i){e.addEventListener(t,i,!1)}function r(e,t,i){e.removeEventListener(t,i,!1)}var o=e(147),a={transitionend:{transition:"transitionend",WebkitTransition:"webkitTransitionEnd",MozTransition:"mozTransitionEnd",OTransition:"oTransitionEnd",msTransition:"MSTransitionEnd"},animationend:{animation:"animationend",WebkitAnimation:"webkitAnimationEnd",MozAnimation:"mozAnimationEnd",OAnimation:"oAnimationEnd",msAnimation:"MSAnimationEnd"}},l=[];o.canUseDOM&&n();var u={addEndEventListener:function(e,t){return 0===l.length?void window.setTimeout(t,0):void l.forEach(function(i){s(e,i,t)})},removeEndEventListener:function(e,t){0!==l.length&&l.forEach(function(i){r(e,i,t)})}};t.exports=u},{147:147}],94:[function(e,t,i){"use strict";var n=e(26),s=e(92),r=e(24),o=e(153),a=n.createClass({displayName:"ReactTransitionGroup",propTypes:{component:n.PropTypes.any,childFactory:n.PropTypes.func},getDefaultProps:function(){return{component:"span",childFactory:o.thatReturnsArgument}},getInitialState:function(){return{children:s.getChildMapping(this.props.children)}},componentWillMount:function(){this.currentlyTransitioningKeys={},this.keysToEnter=[],this.keysToLeave=[]},componentDidMount:function(){var e=this.state.children;for(var t in e)e[t]&&this.performAppear(t)},componentWillReceiveProps:function(e){var t=s.getChildMapping(e.children),i=this.state.children;this.setState({children:s.mergeChildMappings(i,t)});var n;for(n in t){var r=i&&i.hasOwnProperty(n);!t[n]||r||this.currentlyTransitioningKeys[n]||this.keysToEnter.push(n)}for(n in i){var o=t&&t.hasOwnProperty(n);!i[n]||o||this.currentlyTransitioningKeys[n]||this.keysToLeave.push(n)}},componentDidUpdate:function(){var e=this.keysToEnter;this.keysToEnter=[],e.forEach(this.performEnter);var t=this.keysToLeave;this.keysToLeave=[],t.forEach(this.performLeave)},performAppear:function(e){this.currentlyTransitioningKeys[e]=!0;var t=this.refs[e];t.componentWillAppear?t.componentWillAppear(this._handleDoneAppearing.bind(this,e)):this._handleDoneAppearing(e)},_handleDoneAppearing:function(e){var t=this.refs[e];t.componentDidAppear&&t.componentDidAppear(),delete this.currentlyTransitioningKeys[e];var i=s.getChildMapping(this.props.children);i&&i.hasOwnProperty(e)||this.performLeave(e)},performEnter:function(e){this.currentlyTransitioningKeys[e]=!0;var t=this.refs[e];t.componentWillEnter?t.componentWillEnter(this._handleDoneEntering.bind(this,e)):this._handleDoneEntering(e)},_handleDoneEntering:function(e){var t=this.refs[e];t.componentDidEnter&&t.componentDidEnter(),delete this.currentlyTransitioningKeys[e];var i=s.getChildMapping(this.props.children);i&&i.hasOwnProperty(e)||this.performLeave(e)},performLeave:function(e){this.currentlyTransitioningKeys[e]=!0;var t=this.refs[e];t.componentWillLeave?t.componentWillLeave(this._handleDoneLeaving.bind(this,e)):this._handleDoneLeaving(e)},_handleDoneLeaving:function(e){var t=this.refs[e];t.componentDidLeave&&t.componentDidLeave(),delete this.currentlyTransitioningKeys[e];var i=s.getChildMapping(this.props.children);i&&i.hasOwnProperty(e)?this.performEnter(e):this.setState(function(t){var i=r({},t.children);return delete i[e],{children:i}})},render:function(){var e=[];for(var t in this.state.children){var i=this.state.children[t];i&&e.push(n.cloneElement(this.props.childFactory(i),{ref:t,key:t}))}return n.createElement(this.props.component,this.props,e)}});t.exports=a},{153:153,24:24,26:26,92:92}],95:[function(e,t,i){"use strict";function n(e){l.enqueueUpdate(e)}function s(e,t){var i=a.get(e);return i?(h(null==r.current,"%s(...): Cannot update during an existing state transition (such as within `render`). Render methods should be a pure function of props and state.",t),i):(h(!t,"%s(...): Can only update a mounted or mounting component. This usually means you called %s() on an unmounted component. This is a no-op. Please check the code for the %s component.",t,t,e.constructor.displayName),null)}var r=e(39),o=e(57),a=e(68),l=e(96),u=e(24),c=e(161),h=e(173),p={isMounted:function(e){var t=r.current;null!==t&&(h(t._warnedAboutRefsInRender,"%s is accessing isMounted inside its render() function. render() should be a pure function of props and state. It should never access something that requires stale data from the previous render, such as refs. Move this logic to componentDidMount and componentDidUpdate instead.",t.getName()||"A component"),t._warnedAboutRefsInRender=!0);var i=a.get(e);return i?!!i._renderedComponent:!1},enqueueCallback:function(e,t){"function"!=typeof t?c(!1,"enqueueCallback(...): You called `setProps`, `replaceProps`, `setState`, `replaceState`, or `forceUpdate` with a callback that isn't callable."):void 0;var i=s(e);return i?(i._pendingCallbacks?i._pendingCallbacks.push(t):i._pendingCallbacks=[t],void n(i)):null},enqueueCallbackInternal:function(e,t){"function"!=typeof t?c(!1,"enqueueCallback(...): You called `setProps`, `replaceProps`, `setState`, `replaceState`, or `forceUpdate` with a callback that isn't callable."):void 0,e._pendingCallbacks?e._pendingCallbacks.push(t):e._pendingCallbacks=[t],n(e)},enqueueForceUpdate:function(e){var t=s(e,"forceUpdate");t&&(t._pendingForceUpdate=!0,n(t))},enqueueReplaceState:function(e,t){var i=s(e,"replaceState");i&&(i._pendingStateQueue=[t],i._pendingReplaceState=!0,n(i))},enqueueSetState:function(e,t){var i=s(e,"setState");if(i){var r=i._pendingStateQueue||(i._pendingStateQueue=[]);r.push(t),n(i)}},enqueueSetProps:function(e,t){var i=s(e,"setProps");i&&p.enqueueSetPropsInternal(i,t)},enqueueSetPropsInternal:function(e,t){var i=e._topLevelWrapper;i?void 0:c(!1,"setProps(...): You called `setProps` on a component with a parent. This is an anti-pattern since props will get reactively updated when rendered. Instead, change the owner's `render` method to pass the correct value as props to the component where it is created.");var s=i._pendingElement||i._currentElement,r=s.props,a=u({},r.props,t);i._pendingElement=o.cloneAndReplaceProps(s,o.cloneAndReplaceProps(r,a)),n(i)},enqueueReplaceProps:function(e,t){var i=s(e,"replaceProps");i&&p.enqueueReplacePropsInternal(i,t)},enqueueReplacePropsInternal:function(e,t){var i=e._topLevelWrapper;i?void 0:c(!1,"replaceProps(...): You called `replaceProps` on a component with a parent. This is an anti-pattern since props will get reactively updated when rendered. Instead, change the owner's `render` method to pass the correct value as props to the component where it is created.");var s=i._pendingElement||i._currentElement,r=s.props;i._pendingElement=o.cloneAndReplaceProps(s,o.cloneAndReplaceProps(r,t)),n(i)},enqueueElementInternal:function(e,t){e._pendingElement=t,n(e)}};t.exports=p},{161:161,173:173,24:24,39:39,57:57,68:68,96:96}],96:[function(e,t,i){"use strict";function n(){E.ReactReconcileTransaction&&w?void 0:g(!1,"ReactUpdates: must inject a reconcile transaction class and batching strategy")}function s(){this.reinitializeTransaction(),this.dirtyComponentsLength=null,this.callbackQueue=c.getPooled(),this.reconcileTransaction=E.ReactReconcileTransaction.getPooled(!1)}function r(e,t,i,s,r,o){n(),w.batchedUpdates(e,t,i,s,r,o)}function o(e,t){return e._mountOrder-t._mountOrder}function a(e){var t=e.dirtyComponentsLength;t!==v.length?g(!1,"Expected flush transaction's stored dirty-components length (%s) to match dirty-components array length (%s).",t,v.length):void 0,v.sort(o);for(var i=0;t>i;i++){var n=v[i],s=n._pendingCallbacks;if(n._pendingCallbacks=null,d.performUpdateIfNecessary(n,e.reconcileTransaction),s)for(var r=0;r<s.length;r++)e.callbackQueue.enqueue(s[r],n.getPublicInstance())}}function l(e){return n(),w.isBatchingUpdates?void v.push(e):void w.batchedUpdates(l,e)}function u(e,t){w.isBatchingUpdates?void 0:g(!1,"ReactUpdates.asap: Can't enqueue an asap callback in a context whereupdates are not being batched."),y.enqueue(e,t),b=!0}var c=e(6),h=e(25),p=e(78),d=e(84),f=e(113),m=e(24),g=e(161),v=[],y=c.getPooled(),b=!1,w=null,S={initialize:function(){this.dirtyComponentsLength=v.length},close:function(){this.dirtyComponentsLength!==v.length?(v.splice(0,this.dirtyComponentsLength),C()):v.length=0}},x={initialize:function(){this.callbackQueue.reset()},close:function(){this.callbackQueue.notifyAll()}},T=[S,x];m(s.prototype,f.Mixin,{getTransactionWrappers:function(){return T},destructor:function(){this.dirtyComponentsLength=null,c.release(this.callbackQueue),this.callbackQueue=null,E.ReactReconcileTransaction.release(this.reconcileTransaction),this.reconcileTransaction=null},perform:function(e,t,i){return f.Mixin.perform.call(this,this.reconcileTransaction.perform,this.reconcileTransaction,e,t,i)}}),h.addPoolingTo(s);var C=function(){for(;v.length||b;){if(v.length){var e=s.getPooled();e.perform(a,null,e),s.release(e)}if(b){b=!1;var t=y;y=c.getPooled(),t.notifyAll(),c.release(t)}}};C=p.measure("ReactUpdates","flushBatchedUpdates",C);var P={injectReconcileTransaction:function(e){e?void 0:g(!1,"ReactUpdates: must provide a reconcile transaction class"),E.ReactReconcileTransaction=e},injectBatchingStrategy:function(e){e?void 0:g(!1,"ReactUpdates: must provide a batching strategy"),"function"!=typeof e.batchedUpdates?g(!1,"ReactUpdates: must provide a batchedUpdates() function"):void 0,"boolean"!=typeof e.isBatchingUpdates?g(!1,"ReactUpdates: must provide an isBatchingUpdates boolean attribute"):void 0,w=e}},E={ReactReconcileTransaction:null,batchedUpdates:r,enqueueUpdate:l,flushBatchedUpdates:C,injection:P,asap:u};t.exports=E},{113:113,161:161,24:24,25:25,6:6,78:78,84:84}],97:[function(e,t,i){"use strict";t.exports="0.14.6"},{}],98:[function(e,t,i){"use strict";var n=e(10),s=n.injection.MUST_USE_ATTRIBUTE,r={xlink:"http://www.w3.org/1999/xlink",xml:"http://www.w3.org/XML/1998/namespace"},o={Properties:{clipPath:s,cx:s,cy:s,d:s,dx:s,dy:s,fill:s,fillOpacity:s,fontFamily:s,fontSize:s,fx:s,fy:s,gradientTransform:s,gradientUnits:s,markerEnd:s,markerMid:s,markerStart:s,offset:s,opacity:s,patternContentUnits:s,patternUnits:s,points:s,preserveAspectRatio:s,r:s,rx:s,ry:s,spreadMethod:s,stopColor:s,stopOpacity:s,stroke:s,strokeDasharray:s,strokeLinecap:s,strokeOpacity:s,strokeWidth:s,textAnchor:s,transform:s,version:s,viewBox:s,x1:s,x2:s,x:s,xlinkActuate:s,xlinkArcrole:s,xlinkHref:s,xlinkRole:s,xlinkShow:s,xlinkTitle:s,xlinkType:s,xmlBase:s,xmlLang:s,xmlSpace:s,y1:s,y2:s,y:s},DOMAttributeNamespaces:{xlinkActuate:r.xlink,xlinkArcrole:r.xlink,xlinkHref:r.xlink,xlinkRole:r.xlink,xlinkShow:r.xlink,xlinkTitle:r.xlink,xlinkType:r.xlink,xmlBase:r.xml,xmlLang:r.xml,xmlSpace:r.xml},DOMAttributeNames:{clipPath:"clip-path",fillOpacity:"fill-opacity",fontFamily:"font-family",fontSize:"font-size",gradientTransform:"gradientTransform",gradientUnits:"gradientUnits",markerEnd:"marker-end",markerMid:"marker-mid",markerStart:"marker-start",patternContentUnits:"patternContentUnits",patternUnits:"patternUnits",preserveAspectRatio:"preserveAspectRatio",spreadMethod:"spreadMethod",stopColor:"stop-color",stopOpacity:"stop-opacity",strokeDasharray:"stroke-dasharray",strokeLinecap:"stroke-linecap",strokeOpacity:"stroke-opacity",strokeWidth:"stroke-width",textAnchor:"text-anchor",viewBox:"viewBox",xlinkActuate:"xlink:actuate",xlinkArcrole:"xlink:arcrole",xlinkHref:"xlink:href",xlinkRole:"xlink:role",xlinkShow:"xlink:show",xlinkTitle:"xlink:title",xlinkType:"xlink:type",xmlBase:"xml:base",xmlLang:"xml:lang",xmlSpace:"xml:space"}};t.exports=o},{10:10}],99:[function(e,t,i){"use strict";function n(e){if("selectionStart"in e&&l.hasSelectionCapabilities(e))return{start:e.selectionStart,end:e.selectionEnd};if(window.getSelection){var t=window.getSelection();return{anchorNode:t.anchorNode,anchorOffset:t.anchorOffset,focusNode:t.focusNode,focusOffset:t.focusOffset}}if(document.selection){var i=document.selection.createRange();return{parentElement:i.parentElement(),text:i.text,top:i.boundingTop,left:i.boundingLeft}}}function s(e,t){if(w||null==v||v!==c())return null;var i=n(v);if(!b||!d(b,i)){b=i;var s=u.getPooled(g.select,y,e,t);return s.type="select",s.target=v,o.accumulateTwoPhaseDispatches(s),s}return null}var r=e(15),o=e(19),a=e(147),l=e(66),u=e(105),c=e(156),h=e(134),p=e(166),d=e(171),f=r.topLevelTypes,m=a.canUseDOM&&"documentMode"in document&&document.documentMode<=11,g={select:{phasedRegistrationNames:{bubbled:p({onSelect:null}),captured:p({onSelectCapture:null})},dependencies:[f.topBlur,f.topContextMenu,f.topFocus,f.topKeyDown,f.topMouseDown,f.topMouseUp,f.topSelectionChange]}},v=null,y=null,b=null,w=!1,S=!1,x=p({onSelect:null}),T={eventTypes:g,extractEvents:function(e,t,i,n,r){if(!S)return null;switch(e){case f.topFocus:(h(t)||"true"===t.contentEditable)&&(v=t,y=i,b=null);break;case f.topBlur:v=null,y=null,b=null;break;case f.topMouseDown:w=!0;break;case f.topContextMenu:case f.topMouseUp:return w=!1,s(n,r);case f.topSelectionChange:if(m)break;case f.topKeyDown:case f.topKeyUp:return s(n,r)}return null},didPutListener:function(e,t,i){t===x&&(S=!0)}};t.exports=T},{105:105,134:134,147:147,15:15,156:156,166:166,171:171,19:19,66:66}],100:[function(e,t,i){"use strict";var n=Math.pow(2,53),s={createReactRootIndex:function(){return Math.ceil(Math.random()*n)}};t.exports=s},{}],101:[function(e,t,i){"use strict";var n=e(15),s=e(146),r=e(19),o=e(72),a=e(102),l=e(105),u=e(106),c=e(108),h=e(109),p=e(104),d=e(110),f=e(111),m=e(112),g=e(153),v=e(125),y=e(161),b=e(166),w=n.topLevelTypes,S={abort:{phasedRegistrationNames:{bubbled:b({onAbort:!0}),captured:b({onAbortCapture:!0})}},blur:{phasedRegistrationNames:{bubbled:b({onBlur:!0}),captured:b({onBlurCapture:!0})}},canPlay:{phasedRegistrationNames:{bubbled:b({onCanPlay:!0}),captured:b({onCanPlayCapture:!0})}},canPlayThrough:{phasedRegistrationNames:{bubbled:b({onCanPlayThrough:!0}),captured:b({onCanPlayThroughCapture:!0})}},click:{phasedRegistrationNames:{bubbled:b({onClick:!0}),captured:b({onClickCapture:!0})}},contextMenu:{phasedRegistrationNames:{bubbled:b({onContextMenu:!0}),captured:b({onContextMenuCapture:!0})}},copy:{phasedRegistrationNames:{bubbled:b({onCopy:!0}),captured:b({onCopyCapture:!0})}},cut:{phasedRegistrationNames:{bubbled:b({onCut:!0}),captured:b({onCutCapture:!0})}},doubleClick:{phasedRegistrationNames:{bubbled:b({onDoubleClick:!0}),captured:b({onDoubleClickCapture:!0})}},drag:{phasedRegistrationNames:{bubbled:b({onDrag:!0}),captured:b({onDragCapture:!0})}},dragEnd:{phasedRegistrationNames:{bubbled:b({onDragEnd:!0}),captured:b({onDragEndCapture:!0})}},dragEnter:{phasedRegistrationNames:{bubbled:b({onDragEnter:!0}),captured:b({onDragEnterCapture:!0})}},dragExit:{phasedRegistrationNames:{bubbled:b({onDragExit:!0}),captured:b({onDragExitCapture:!0})}},dragLeave:{phasedRegistrationNames:{bubbled:b({onDragLeave:!0}),captured:b({onDragLeaveCapture:!0})}},dragOver:{phasedRegistrationNames:{bubbled:b({onDragOver:!0}),captured:b({onDragOverCapture:!0})}},dragStart:{phasedRegistrationNames:{bubbled:b({onDragStart:!0}),captured:b({onDragStartCapture:!0})}},drop:{phasedRegistrationNames:{bubbled:b({onDrop:!0}),captured:b({onDropCapture:!0})}},durationChange:{phasedRegistrationNames:{bubbled:b({onDurationChange:!0}),captured:b({onDurationChangeCapture:!0})}},emptied:{phasedRegistrationNames:{bubbled:b({onEmptied:!0}),captured:b({onEmptiedCapture:!0})}},encrypted:{phasedRegistrationNames:{bubbled:b({onEncrypted:!0}),captured:b({onEncryptedCapture:!0})}},ended:{phasedRegistrationNames:{bubbled:b({onEnded:!0}),captured:b({onEndedCapture:!0})}},error:{phasedRegistrationNames:{bubbled:b({onError:!0}),captured:b({onErrorCapture:!0})}},focus:{phasedRegistrationNames:{bubbled:b({onFocus:!0}),captured:b({onFocusCapture:!0})}},input:{phasedRegistrationNames:{bubbled:b({onInput:!0}),captured:b({onInputCapture:!0})}},keyDown:{phasedRegistrationNames:{bubbled:b({onKeyDown:!0}),captured:b({onKeyDownCapture:!0})}},keyPress:{phasedRegistrationNames:{bubbled:b({onKeyPress:!0}),captured:b({onKeyPressCapture:!0})}},keyUp:{phasedRegistrationNames:{bubbled:b({onKeyUp:!0}),captured:b({onKeyUpCapture:!0})}},load:{phasedRegistrationNames:{bubbled:b({onLoad:!0}),captured:b({onLoadCapture:!0})}},loadedData:{phasedRegistrationNames:{bubbled:b({onLoadedData:!0}),captured:b({onLoadedDataCapture:!0})}},loadedMetadata:{phasedRegistrationNames:{bubbled:b({onLoadedMetadata:!0}),captured:b({onLoadedMetadataCapture:!0})}},loadStart:{phasedRegistrationNames:{bubbled:b({onLoadStart:!0}),captured:b({onLoadStartCapture:!0})}},mouseDown:{phasedRegistrationNames:{bubbled:b({onMouseDown:!0}),captured:b({onMouseDownCapture:!0})}},mouseMove:{phasedRegistrationNames:{bubbled:b({onMouseMove:!0}),captured:b({onMouseMoveCapture:!0})}},mouseOut:{phasedRegistrationNames:{bubbled:b({onMouseOut:!0}),captured:b({onMouseOutCapture:!0})}},mouseOver:{phasedRegistrationNames:{bubbled:b({onMouseOver:!0}),captured:b({onMouseOverCapture:!0})}},mouseUp:{phasedRegistrationNames:{bubbled:b({onMouseUp:!0}),captured:b({onMouseUpCapture:!0})}},paste:{phasedRegistrationNames:{bubbled:b({onPaste:!0}),captured:b({onPasteCapture:!0})}},pause:{phasedRegistrationNames:{bubbled:b({onPause:!0}),captured:b({onPauseCapture:!0})}},play:{phasedRegistrationNames:{bubbled:b({onPlay:!0}),captured:b({onPlayCapture:!0})}},playing:{phasedRegistrationNames:{bubbled:b({onPlaying:!0}),captured:b({onPlayingCapture:!0})}},progress:{phasedRegistrationNames:{bubbled:b({onProgress:!0}),captured:b({onProgressCapture:!0})}},rateChange:{phasedRegistrationNames:{bubbled:b({onRateChange:!0}),captured:b({onRateChangeCapture:!0})}},reset:{phasedRegistrationNames:{bubbled:b({onReset:!0}),captured:b({onResetCapture:!0})}},scroll:{phasedRegistrationNames:{bubbled:b({onScroll:!0}),captured:b({onScrollCapture:!0})}},seeked:{phasedRegistrationNames:{bubbled:b({onSeeked:!0}),captured:b({onSeekedCapture:!0})}},seeking:{phasedRegistrationNames:{bubbled:b({onSeeking:!0}),captured:b({onSeekingCapture:!0})}},stalled:{phasedRegistrationNames:{bubbled:b({onStalled:!0}),captured:b({onStalledCapture:!0})}},submit:{phasedRegistrationNames:{bubbled:b({onSubmit:!0}),captured:b({onSubmitCapture:!0})}},suspend:{phasedRegistrationNames:{bubbled:b({onSuspend:!0}),captured:b({onSuspendCapture:!0})}},timeUpdate:{phasedRegistrationNames:{bubbled:b({onTimeUpdate:!0}),captured:b({onTimeUpdateCapture:!0})}},touchCancel:{phasedRegistrationNames:{bubbled:b({onTouchCancel:!0}),captured:b({onTouchCancelCapture:!0})}},touchEnd:{phasedRegistrationNames:{bubbled:b({onTouchEnd:!0}),captured:b({onTouchEndCapture:!0})}},touchMove:{phasedRegistrationNames:{bubbled:b({onTouchMove:!0}),captured:b({onTouchMoveCapture:!0})}},touchStart:{phasedRegistrationNames:{bubbled:b({onTouchStart:!0}),captured:b({onTouchStartCapture:!0})}},volumeChange:{phasedRegistrationNames:{bubbled:b({onVolumeChange:!0}),captured:b({onVolumeChangeCapture:!0})}},waiting:{phasedRegistrationNames:{bubbled:b({onWaiting:!0}),captured:b({onWaitingCapture:!0})}},wheel:{phasedRegistrationNames:{bubbled:b({onWheel:!0}),captured:b({onWheelCapture:!0})}}},x={topAbort:S.abort,topBlur:S.blur,topCanPlay:S.canPlay,topCanPlayThrough:S.canPlayThrough,topClick:S.click,topContextMenu:S.contextMenu,topCopy:S.copy,topCut:S.cut,topDoubleClick:S.doubleClick,topDrag:S.drag,topDragEnd:S.dragEnd,topDragEnter:S.dragEnter,topDragExit:S.dragExit,topDragLeave:S.dragLeave,topDragOver:S.dragOver,topDragStart:S.dragStart,topDrop:S.drop,topDurationChange:S.durationChange,topEmptied:S.emptied,topEncrypted:S.encrypted,topEnded:S.ended,topError:S.error,topFocus:S.focus,topInput:S.input,topKeyDown:S.keyDown,topKeyPress:S.keyPress,topKeyUp:S.keyUp,topLoad:S.load,topLoadedData:S.loadedData,topLoadedMetadata:S.loadedMetadata,topLoadStart:S.loadStart,topMouseDown:S.mouseDown,topMouseMove:S.mouseMove,topMouseOut:S.mouseOut,topMouseOver:S.mouseOver,topMouseUp:S.mouseUp,topPaste:S.paste,topPause:S.pause,topPlay:S.play,topPlaying:S.playing,topProgress:S.progress,topRateChange:S.rateChange,topReset:S.reset,topScroll:S.scroll,topSeeked:S.seeked,topSeeking:S.seeking,topStalled:S.stalled,topSubmit:S.submit,topSuspend:S.suspend,topTimeUpdate:S.timeUpdate,topTouchCancel:S.touchCancel,topTouchEnd:S.touchEnd,topTouchMove:S.touchMove,topTouchStart:S.touchStart,topVolumeChange:S.volumeChange,topWaiting:S.waiting,topWheel:S.wheel};for(var T in x)x[T].dependencies=[T];var C=b({onClick:null}),P={},E={eventTypes:S,extractEvents:function(e,t,i,n,s){var o=x[e];if(!o)return null;var g;switch(e){case w.topAbort:case w.topCanPlay:case w.topCanPlayThrough:case w.topDurationChange:case w.topEmptied:case w.topEncrypted:case w.topEnded:case w.topError:case w.topInput:case w.topLoad:case w.topLoadedData:case w.topLoadedMetadata:case w.topLoadStart:case w.topPause:case w.topPlay:case w.topPlaying:case w.topProgress:case w.topRateChange:case w.topReset:case w.topSeeked:case w.topSeeking:case w.topStalled:case w.topSubmit:case w.topSuspend:case w.topTimeUpdate:case w.topVolumeChange:case w.topWaiting:g=l;break;case w.topKeyPress:if(0===v(n))return null;case w.topKeyDown:case w.topKeyUp:g=c;break;case w.topBlur:case w.topFocus:g=u;break;case w.topClick:if(2===n.button)return null;case w.topContextMenu:case w.topDoubleClick:case w.topMouseDown:case w.topMouseMove:case w.topMouseOut:case w.topMouseOver:case w.topMouseUp:g=h;break;case w.topDrag:case w.topDragEnd:case w.topDragEnter:case w.topDragExit:case w.topDragLeave:case w.topDragOver:case w.topDragStart:case w.topDrop:g=p;break;case w.topTouchCancel:case w.topTouchEnd:case w.topTouchMove:case w.topTouchStart:g=d;break;case w.topScroll:g=f;break;case w.topWheel:g=m;break;case w.topCopy:case w.topCut:case w.topPaste:g=a}g?void 0:y(!1,"SimpleEventPlugin: Unhandled event type, `%s`.",e);var b=g.getPooled(o,i,n,s);return r.accumulateTwoPhaseDispatches(b),b},didPutListener:function(e,t,i){if(t===C){var n=o.getNode(e);P[e]||(P[e]=s.listen(n,"click",g))}},willDeleteListener:function(e,t){t===C&&(P[e].remove(),delete P[e])}};t.exports=E},{102:102,104:104,105:105,106:106,108:108,109:109,110:110,111:111,112:112,125:125,146:146,15:15,153:153,161:161,166:166,19:19,72:72}],102:[function(e,t,i){"use strict";function n(e,t,i,n){s.call(this,e,t,i,n)}var s=e(105),r={clipboardData:function(e){return"clipboardData"in e?e.clipboardData:window.clipboardData}};s.augmentClass(n,r),t.exports=n},{105:105}],103:[function(e,t,i){"use strict";function n(e,t,i,n){s.call(this,e,t,i,n)}var s=e(105),r={data:null};s.augmentClass(n,r),t.exports=n},{105:105}],104:[function(e,t,i){"use strict";function n(e,t,i,n){s.call(this,e,t,i,n)}var s=e(109),r={dataTransfer:null};s.augmentClass(n,r),t.exports=n},{109:109}],105:[function(e,t,i){"use strict";function n(e,t,i,n){this.dispatchConfig=e,this.dispatchMarker=t,this.nativeEvent=i,this.target=n,this.currentTarget=n;var s=this.constructor.Interface;for(var r in s)if(s.hasOwnProperty(r)){var a=s[r];a?this[r]=a(i):this[r]=i[r]}var l=null!=i.defaultPrevented?i.defaultPrevented:i.returnValue===!1;l?this.isDefaultPrevented=o.thatReturnsTrue:this.isDefaultPrevented=o.thatReturnsFalse,this.isPropagationStopped=o.thatReturnsFalse}var s=e(25),r=e(24),o=e(153),a=e(173),l={type:null,currentTarget:o.thatReturnsNull,eventPhase:null,bubbles:null,cancelable:null,timeStamp:function(e){return e.timeStamp||Date.now()},defaultPrevented:null,isTrusted:null};r(n.prototype,{preventDefault:function(){this.defaultPrevented=!0;var e=this.nativeEvent;a(e,"This synthetic event is reused for performance reasons. If you're seeing this, you're calling `preventDefault` on a released/nullified synthetic event. This is a no-op. See https://fb.me/react-event-pooling for more information."),e&&(e.preventDefault?e.preventDefault():e.returnValue=!1,this.isDefaultPrevented=o.thatReturnsTrue)},stopPropagation:function(){var e=this.nativeEvent;a(e,"This synthetic event is reused for performance reasons. If you're seeing this, you're calling `stopPropagation` on a released/nullified synthetic event. This is a no-op. See https://fb.me/react-event-pooling for more information."),e&&(e.stopPropagation?e.stopPropagation():e.cancelBubble=!0,
this.isPropagationStopped=o.thatReturnsTrue)},persist:function(){this.isPersistent=o.thatReturnsTrue},isPersistent:o.thatReturnsFalse,destructor:function(){var e=this.constructor.Interface;for(var t in e)this[t]=null;this.dispatchConfig=null,this.dispatchMarker=null,this.nativeEvent=null}}),n.Interface=l,n.augmentClass=function(e,t){var i=this,n=Object.create(i.prototype);r(n,e.prototype),e.prototype=n,e.prototype.constructor=e,e.Interface=r({},i.Interface,t),e.augmentClass=i.augmentClass,s.addPoolingTo(e,s.fourArgumentPooler)},s.addPoolingTo(n,s.fourArgumentPooler),t.exports=n},{153:153,173:173,24:24,25:25}],106:[function(e,t,i){"use strict";function n(e,t,i,n){s.call(this,e,t,i,n)}var s=e(111),r={relatedTarget:null};s.augmentClass(n,r),t.exports=n},{111:111}],107:[function(e,t,i){"use strict";function n(e,t,i,n){s.call(this,e,t,i,n)}var s=e(105),r={data:null};s.augmentClass(n,r),t.exports=n},{105:105}],108:[function(e,t,i){"use strict";function n(e,t,i,n){s.call(this,e,t,i,n)}var s=e(111),r=e(125),o=e(126),a=e(127),l={key:o,location:null,ctrlKey:null,shiftKey:null,altKey:null,metaKey:null,repeat:null,locale:null,getModifierState:a,charCode:function(e){return"keypress"===e.type?r(e):0},keyCode:function(e){return"keydown"===e.type||"keyup"===e.type?e.keyCode:0},which:function(e){return"keypress"===e.type?r(e):"keydown"===e.type||"keyup"===e.type?e.keyCode:0}};s.augmentClass(n,l),t.exports=n},{111:111,125:125,126:126,127:127}],109:[function(e,t,i){"use strict";function n(e,t,i,n){s.call(this,e,t,i,n)}var s=e(111),r=e(114),o=e(127),a={screenX:null,screenY:null,clientX:null,clientY:null,ctrlKey:null,shiftKey:null,altKey:null,metaKey:null,getModifierState:o,button:function(e){var t=e.button;return"which"in e?t:2===t?2:4===t?1:0},buttons:null,relatedTarget:function(e){return e.relatedTarget||(e.fromElement===e.srcElement?e.toElement:e.fromElement)},pageX:function(e){return"pageX"in e?e.pageX:e.clientX+r.currentScrollLeft},pageY:function(e){return"pageY"in e?e.pageY:e.clientY+r.currentScrollTop}};s.augmentClass(n,a),t.exports=n},{111:111,114:114,127:127}],110:[function(e,t,i){"use strict";function n(e,t,i,n){s.call(this,e,t,i,n)}var s=e(111),r=e(127),o={touches:null,targetTouches:null,changedTouches:null,altKey:null,metaKey:null,ctrlKey:null,shiftKey:null,getModifierState:r};s.augmentClass(n,o),t.exports=n},{111:111,127:127}],111:[function(e,t,i){"use strict";function n(e,t,i,n){s.call(this,e,t,i,n)}var s=e(105),r=e(128),o={view:function(e){if(e.view)return e.view;var t=r(e);if(null!=t&&t.window===t)return t;var i=t.ownerDocument;return i?i.defaultView||i.parentWindow:window},detail:function(e){return e.detail||0}};s.augmentClass(n,o),t.exports=n},{105:105,128:128}],112:[function(e,t,i){"use strict";function n(e,t,i,n){s.call(this,e,t,i,n)}var s=e(109),r={deltaX:function(e){return"deltaX"in e?e.deltaX:"wheelDeltaX"in e?-e.wheelDeltaX:0},deltaY:function(e){return"deltaY"in e?e.deltaY:"wheelDeltaY"in e?-e.wheelDeltaY:"wheelDelta"in e?-e.wheelDelta:0},deltaZ:null,deltaMode:null};s.augmentClass(n,r),t.exports=n},{109:109}],113:[function(e,t,i){"use strict";var n=e(161),s={reinitializeTransaction:function(){this.transactionWrappers=this.getTransactionWrappers(),this.wrapperInitData?this.wrapperInitData.length=0:this.wrapperInitData=[],this._isInTransaction=!1},_isInTransaction:!1,getTransactionWrappers:null,isInTransaction:function(){return!!this._isInTransaction},perform:function(e,t,i,s,r,o,a,l){this.isInTransaction()?n(!1,"Transaction.perform(...): Cannot initialize a transaction when there is already an outstanding transaction."):void 0;var u,c;try{this._isInTransaction=!0,u=!0,this.initializeAll(0),c=e.call(t,i,s,r,o,a,l),u=!1}finally{try{if(u)try{this.closeAll(0)}catch(h){}else this.closeAll(0)}finally{this._isInTransaction=!1}}return c},initializeAll:function(e){for(var t=this.transactionWrappers,i=e;i<t.length;i++){var n=t[i];try{this.wrapperInitData[i]=r.OBSERVED_ERROR,this.wrapperInitData[i]=n.initialize?n.initialize.call(this):null}finally{if(this.wrapperInitData[i]===r.OBSERVED_ERROR)try{this.initializeAll(i+1)}catch(s){}}}},closeAll:function(e){this.isInTransaction()?void 0:n(!1,"Transaction.closeAll(): Cannot close transaction when none are open.");for(var t=this.transactionWrappers,i=e;i<t.length;i++){var s,o=t[i],a=this.wrapperInitData[i];try{s=!0,a!==r.OBSERVED_ERROR&&o.close&&o.close.call(this,a),s=!1}finally{if(s)try{this.closeAll(i+1)}catch(l){}}}this.wrapperInitData.length=0}},r={Mixin:s,OBSERVED_ERROR:{}};t.exports=r},{161:161}],114:[function(e,t,i){"use strict";var n={currentScrollLeft:0,currentScrollTop:0,refreshScrollValues:function(e){n.currentScrollLeft=e.x,n.currentScrollTop=e.y}};t.exports=n},{}],115:[function(e,t,i){"use strict";function n(e,t){if(null==t?s(!1,"accumulateInto(...): Accumulated items must not be null or undefined."):void 0,null==e)return t;var i=Array.isArray(e),n=Array.isArray(t);return i&&n?(e.push.apply(e,t),e):i?(e.push(t),e):n?[e].concat(t):[e,t]}var s=e(161);t.exports=n},{161:161}],116:[function(e,t,i){"use strict";function n(e){for(var t=1,i=0,n=0,r=e.length,o=-4&r;o>n;){for(;n<Math.min(n+4096,o);n+=4)i+=(t+=e.charCodeAt(n))+(t+=e.charCodeAt(n+1))+(t+=e.charCodeAt(n+2))+(t+=e.charCodeAt(n+3));t%=s,i%=s}for(;r>n;n++)i+=t+=e.charCodeAt(n);return t%=s,i%=s,t|i<<16}var s=65521;t.exports=n},{}],117:[function(e,t,i){"use strict";var n=!1;try{Object.defineProperty({},"x",{get:function(){}}),n=!0}catch(s){}t.exports=n},{}],118:[function(e,t,i){"use strict";function n(e,t){a(u,"cloneWithProps(...) is deprecated. Please use React.cloneElement instead."),u=!0,a(!e.ref,"You are calling cloneWithProps() on a child with a ref. This is dangerous because you're creating a new child which will not be added as a ref to its parent.");var i=r.mergeProps(t,e.props);return!i.hasOwnProperty(l)&&e.props.hasOwnProperty(l)&&(i.children=e.props.children),s.createElement(e.type,i)}var s=e(57),r=e(79),o=e(166),a=e(173),l=o({children:null}),u=!1;t.exports=n},{166:166,173:173,57:57,79:79}],119:[function(e,t,i){"use strict";function n(e,t){var i=null==t||"boolean"==typeof t||""===t;if(i)return"";var n=isNaN(t);return n||0===t||r.hasOwnProperty(e)&&r[e]?""+t:("string"==typeof t&&(t=t.trim()),t+"px")}var s=e(4),r=s.isUnitlessNumber;t.exports=n},{4:4}],120:[function(e,t,i){"use strict";function n(e,t,i,n,o){var a=!1,l=function(){return r(a,"React.%s is deprecated. Please use %s.%s from require('%s') instead.",e,t,e,i),a=!0,o.apply(n,arguments)};return s(l,o)}var s=e(24),r=e(173);t.exports=n},{173:173,24:24}],121:[function(e,t,i){"use strict";function n(e){return r[e]}function s(e){return(""+e).replace(o,n)}var r={"&":"&amp;",">":"&gt;","<":"&lt;",'"':"&quot;","'":"&#x27;"},o=/[&><"']/g;t.exports=s},{}],122:[function(e,t,i){"use strict";function n(e){var t=s.current;return null!==t&&(l(t._warnedAboutRefsInRender,"%s is accessing getDOMNode or findDOMNode inside its render(). render() should be a pure function of props and state. It should never access something that requires stale data from the previous render, such as refs. Move this logic to componentDidMount and componentDidUpdate instead.",t.getName()||"A component"),t._warnedAboutRefsInRender=!0),null==e?null:1===e.nodeType?e:r.has(e)?o.getNodeFromInstance(e):(null!=e.render&&"function"==typeof e.render?a(!1,"findDOMNode was called on an unmounted component."):void 0,void a(!1,"Element appears to be neither ReactComponent nor DOMNode (keys: %s)",Object.keys(e)))}var s=e(39),r=e(68),o=e(72),a=e(161),l=e(173);t.exports=n},{161:161,173:173,39:39,68:68,72:72}],123:[function(e,t,i){"use strict";function n(e,t,i){var n=e,s=void 0===n[i];o(s,"flattenChildren(...): Encountered two children with the same key, `%s`. Child keys must be unique; when two children share a key, only the first child will be used.",i),s&&null!=t&&(n[i]=t)}function s(e){if(null==e)return e;var t={};return r(e,n,t),t}var r=e(142),o=e(173);t.exports=s},{142:142,173:173}],124:[function(e,t,i){"use strict";var n=function(e,t,i){Array.isArray(e)?e.forEach(t,i):e&&t.call(i,e)};t.exports=n},{}],125:[function(e,t,i){"use strict";function n(e){var t,i=e.keyCode;return"charCode"in e?(t=e.charCode,0===t&&13===i&&(t=13)):t=i,t>=32||13===t?t:0}t.exports=n},{}],126:[function(e,t,i){"use strict";function n(e){if(e.key){var t=r[e.key]||e.key;if("Unidentified"!==t)return t}if("keypress"===e.type){var i=s(e);return 13===i?"Enter":String.fromCharCode(i)}return"keydown"===e.type||"keyup"===e.type?o[e.keyCode]||"Unidentified":""}var s=e(125),r={Esc:"Escape",Spacebar:" ",Left:"ArrowLeft",Up:"ArrowUp",Right:"ArrowRight",Down:"ArrowDown",Del:"Delete",Win:"OS",Menu:"ContextMenu",Apps:"ContextMenu",Scroll:"ScrollLock",MozPrintableKey:"Unidentified"},o={8:"Backspace",9:"Tab",12:"Clear",13:"Enter",16:"Shift",17:"Control",18:"Alt",19:"Pause",20:"CapsLock",27:"Escape",32:" ",33:"PageUp",34:"PageDown",35:"End",36:"Home",37:"ArrowLeft",38:"ArrowUp",39:"ArrowRight",40:"ArrowDown",45:"Insert",46:"Delete",112:"F1",113:"F2",114:"F3",115:"F4",116:"F5",117:"F6",118:"F7",119:"F8",120:"F9",121:"F10",122:"F11",123:"F12",144:"NumLock",145:"ScrollLock",224:"Meta"};t.exports=n},{125:125}],127:[function(e,t,i){"use strict";function n(e){var t=this,i=t.nativeEvent;if(i.getModifierState)return i.getModifierState(e);var n=r[e];return n?!!i[n]:!1}function s(e){return n}var r={Alt:"altKey",Control:"ctrlKey",Meta:"metaKey",Shift:"shiftKey"};t.exports=s},{}],128:[function(e,t,i){"use strict";function n(e){var t=e.target||e.srcElement||window;return 3===t.nodeType?t.parentNode:t}t.exports=n},{}],129:[function(e,t,i){"use strict";function n(e){var t=e&&(s&&e[s]||e[r]);return"function"==typeof t?t:void 0}var s="function"==typeof Symbol&&Symbol.iterator,r="@@iterator";t.exports=n},{}],130:[function(e,t,i){"use strict";function n(e){for(;e&&e.firstChild;)e=e.firstChild;return e}function s(e){for(;e;){if(e.nextSibling)return e.nextSibling;e=e.parentNode}}function r(e,t){for(var i=n(e),r=0,o=0;i;){if(3===i.nodeType){if(o=r+i.textContent.length,t>=r&&o>=t)return{node:i,offset:t-r};r=o}i=n(s(i))}}t.exports=r},{}],131:[function(e,t,i){"use strict";function n(){return!r&&s.canUseDOM&&(r="textContent"in document.documentElement?"textContent":"innerText"),r}var s=e(147),r=null;t.exports=n},{147:147}],132:[function(e,t,i){"use strict";function n(e){if(e){var t=e.getName();if(t)return" Check the render method of `"+t+"`."}return""}function s(e){return"function"==typeof e&&"undefined"!=typeof e.prototype&&"function"==typeof e.prototype.mountComponent&&"function"==typeof e.prototype.receiveComponent}function r(e){var t;if(null===e||e===!1)t=new a(r);else if("object"==typeof e){var i=e;!i||"function"!=typeof i.type&&"string"!=typeof i.type?c(!1,"Element type is invalid: expected a string (for built-in components) or a class/function (for composite components) but got: %s.%s",null==i.type?i.type:typeof i.type,n(i._owner)):void 0,t="string"==typeof i.type?l.createInternalComponent(i):s(i.type)?new i.type(i):new p}else"string"==typeof e||"number"==typeof e?t=l.createInstanceForText(e):c(!1,"Encountered invalid React node of type %s",typeof e);return h("function"==typeof t.construct&&"function"==typeof t.mountComponent&&"function"==typeof t.receiveComponent&&"function"==typeof t.unmountComponent,"Only React Components can be mounted."),t.construct(e),t._mountIndex=0,t._mountImage=null,t._isOwnerNecessary=!1,t._warnedAboutRefsInRender=!1,Object.preventExtensions&&Object.preventExtensions(t),t}var o=e(38),a=e(59),l=e(75),u=e(24),c=e(161),h=e(173),p=function(){};u(p.prototype,o.Mixin,{_instantiateReactComponent:r}),t.exports=r},{161:161,173:173,24:24,38:38,59:59,75:75}],133:[function(e,t,i){"use strict";function n(e,t){if(!r.canUseDOM||t&&!("addEventListener"in document))return!1;var i="on"+e,n=i in document;if(!n){var o=document.createElement("div");o.setAttribute(i,"return;"),n="function"==typeof o[i]}return!n&&s&&"wheel"===e&&(n=document.implementation.hasFeature("Events.wheel","3.0")),n}var s,r=e(147);r.canUseDOM&&(s=document.implementation&&document.implementation.hasFeature&&document.implementation.hasFeature("","")!==!0),t.exports=n},{147:147}],134:[function(e,t,i){"use strict";function n(e){var t=e&&e.nodeName&&e.nodeName.toLowerCase();return t&&("input"===t&&s[e.type]||"textarea"===t)}var s={color:!0,date:!0,datetime:!0,"datetime-local":!0,email:!0,month:!0,number:!0,password:!0,range:!0,search:!0,tel:!0,text:!0,time:!0,url:!0,week:!0};t.exports=n},{}],135:[function(e,t,i){"use strict";function n(e){return s.isValidElement(e)?void 0:r(!1,"onlyChild must be passed a children with exactly one child."),e}var s=e(57),r=e(161);t.exports=n},{161:161,57:57}],136:[function(e,t,i){"use strict";function n(e){return'"'+s(e)+'"'}var s=e(121);t.exports=n},{121:121}],137:[function(e,t,i){"use strict";var n=e(72);t.exports=n.renderSubtreeIntoContainer},{72:72}],138:[function(e,t,i){"use strict";var n=e(147),s=/^[ \r\n\t\f]/,r=/<(!--|link|noscript|meta|script|style)[ \r\n\t\f\/>]/,o=function(e,t){e.innerHTML=t};if("undefined"!=typeof MSApp&&MSApp.execUnsafeLocalFunction&&(o=function(e,t){MSApp.execUnsafeLocalFunction(function(){e.innerHTML=t})}),n.canUseDOM){var a=document.createElement("div");a.innerHTML=" ",""===a.innerHTML&&(o=function(e,t){if(e.parentNode&&e.parentNode.replaceChild(e,e),s.test(t)||"<"===t[0]&&r.test(t)){e.innerHTML=String.fromCharCode(65279)+t;var i=e.firstChild;1===i.data.length?e.removeChild(i):i.deleteData(0,1)}else e.innerHTML=t})}t.exports=o},{147:147}],139:[function(e,t,i){"use strict";var n=e(147),s=e(121),r=e(138),o=function(e,t){e.textContent=t};n.canUseDOM&&("textContent"in document.documentElement||(o=function(e,t){r(e,s(t))})),t.exports=o},{121:121,138:138,147:147}],140:[function(e,t,i){"use strict";function n(e,t,i){return!s(e.props,t)||!s(e.state,i)}var s=e(171);t.exports=n},{171:171}],141:[function(e,t,i){"use strict";function n(e,t){var i=null===e||e===!1,n=null===t||t===!1;if(i||n)return i===n;var s=typeof e,r=typeof t;return"string"===s||"number"===s?"string"===r||"number"===r:"object"===r&&e.type===t.type&&e.key===t.key}t.exports=n},{}],142:[function(e,t,i){"use strict";function n(e){return v[e]}function s(e,t){return e&&null!=e.key?o(e.key):t.toString(36)}function r(e){return(""+e).replace(y,n)}function o(e){return"$"+r(e)}function a(e,t,i,n){var r=typeof e;if("undefined"!==r&&"boolean"!==r||(e=null),null===e||"string"===r||"number"===r||c.isValidElement(e))return i(n,e,""===t?m+s(e,0):t),1;var l,h,v=0,y=""===t?m:t+g;if(Array.isArray(e))for(var w=0;w<e.length;w++)l=e[w],h=y+s(l,w),v+=a(l,h,i,n);else{var S=p(e);if(S){var x,T=S.call(e);if(S!==e.entries)for(var C=0;!(x=T.next()).done;)l=x.value,h=y+s(l,C++),v+=a(l,h,i,n);else for(f(b,"Using Maps as children is not yet fully supported. It is an experimental feature that might be removed. Convert it to a sequence / iterable of keyed ReactElements instead."),b=!0;!(x=T.next()).done;){var P=x.value;P&&(l=P[1],h=y+o(P[0])+g+s(l,0),v+=a(l,h,i,n))}}else if("object"===r){var E="";if(E=" If you meant to render a collection of children, use an array instead or wrap the object using createFragment(object) from the React add-ons.",e._isReactElement&&(E=" It looks like you're using an element created by a different version of React. Make sure to use only one copy of React."),u.current){var _=u.current.getName();_&&(E+=" Check the render method of `"+_+"`.")}var k=String(e);d(!1,"Objects are not valid as a React child (found: %s).%s","[object Object]"===k?"object with keys {"+Object.keys(e).join(", ")+"}":k,E)}}return v}function l(e,t,i){return null==e?0:a(e,"",t,i)}var u=e(39),c=e(57),h=e(67),p=e(129),d=e(161),f=e(173),m=h.SEPARATOR,g=":",v={"=":"=0",".":"=1",":":"=2"},y=/[=.:]/g,b=!1;t.exports=l},{129:129,161:161,173:173,39:39,57:57,67:67}],143:[function(e,t,i){"use strict";function n(e){return Array.isArray(e)?e.concat():e&&"object"==typeof e?o(new e.constructor,e):e}function s(e,t,i){Array.isArray(e)?void 0:l(!1,"update(): expected target of %s to be an array; got %s.",i,e);var n=t[i];Array.isArray(n)?void 0:l(!1,"update(): expected spec of %s to be an array; got %s. Did you forget to wrap your parameter in an array?",i,n)}function r(e,t){if("object"!=typeof t?l(!1,"update(): You provided a key path to update() that did not contain one of %s. Did you forget to include {%s: ...}?",g.join(", "),d):void 0,u.call(t,d))return 1!==Object.keys(t).length?l(!1,"Cannot have more than one key in an object with %s",d):void 0,t[d];var i=n(e);if(u.call(t,f)){var a=t[f];a&&"object"==typeof a?void 0:l(!1,"update(): %s expects a spec of type 'object'; got %s",f,a),i&&"object"==typeof i?void 0:l(!1,"update(): %s expects a target of type 'object'; got %s",f,i),o(i,t[f])}u.call(t,c)&&(s(e,t,c),t[c].forEach(function(e){i.push(e)})),u.call(t,h)&&(s(e,t,h),t[h].forEach(function(e){i.unshift(e)})),u.call(t,p)&&(Array.isArray(e)?void 0:l(!1,"Expected %s target to be an array; got %s",p,e),Array.isArray(t[p])?void 0:l(!1,"update(): expected spec of %s to be an array of arrays; got %s. Did you forget to wrap your parameters in an array?",p,t[p]),t[p].forEach(function(e){Array.isArray(e)?void 0:l(!1,"update(): expected spec of %s to be an array of arrays; got %s. Did you forget to wrap your parameters in an array?",p,t[p]),i.splice.apply(i,e)})),u.call(t,m)&&("function"!=typeof t[m]?l(!1,"update(): expected spec of %s to be a function; got %s.",m,t[m]):void 0,i=t[m](i));for(var y in t)v.hasOwnProperty(y)&&v[y]||(i[y]=r(e[y],t[y]));return i}var o=e(24),a=e(166),l=e(161),u={}.hasOwnProperty,c=a({$push:null}),h=a({$unshift:null}),p=a({$splice:null}),d=a({$set:null}),f=a({$merge:null}),m=a({$apply:null}),g=[c,h,p,d,f,m],v={};g.forEach(function(e){v[e]=!0}),t.exports=r},{161:161,166:166,24:24}],144:[function(e,t,i){"use strict";var n=e(24),s=e(153),r=e(173),o=s,a=["address","applet","area","article","aside","base","basefont","bgsound","blockquote","body","br","button","caption","center","col","colgroup","dd","details","dir","div","dl","dt","embed","fieldset","figcaption","figure","footer","form","frame","frameset","h1","h2","h3","h4","h5","h6","head","header","hgroup","hr","html","iframe","img","input","isindex","li","link","listing","main","marquee","menu","menuitem","meta","nav","noembed","noframes","noscript","object","ol","p","param","plaintext","pre","script","section","select","source","style","summary","table","tbody","td","template","textarea","tfoot","th","thead","title","tr","track","ul","wbr","xmp"],l=["applet","caption","html","table","td","th","marquee","object","template","foreignObject","desc","title"],u=l.concat(["button"]),c=["dd","dt","li","option","optgroup","p","rp","rt"],h={parentTag:null,formTag:null,aTagInScope:null,buttonTagInScope:null,nobrTagInScope:null,pTagInButtonScope:null,listItemTagAutoclosing:null,dlItemTagAutoclosing:null},p=function(e,t,i){var s=n({},e||h),r={tag:t,instance:i};return-1!==l.indexOf(t)&&(s.aTagInScope=null,s.buttonTagInScope=null,s.nobrTagInScope=null),-1!==u.indexOf(t)&&(s.pTagInButtonScope=null),-1!==a.indexOf(t)&&"address"!==t&&"div"!==t&&"p"!==t&&(s.listItemTagAutoclosing=null,s.dlItemTagAutoclosing=null),s.parentTag=r,"form"===t&&(s.formTag=r),"a"===t&&(s.aTagInScope=r),"button"===t&&(s.buttonTagInScope=r),"nobr"===t&&(s.nobrTagInScope=r),"p"===t&&(s.pTagInButtonScope=r),"li"===t&&(s.listItemTagAutoclosing=r),"dd"!==t&&"dt"!==t||(s.dlItemTagAutoclosing=r),s},d=function(e,t){switch(t){case"select":return"option"===e||"optgroup"===e||"#text"===e;case"optgroup":return"option"===e||"#text"===e;case"option":return"#text"===e;case"tr":return"th"===e||"td"===e||"style"===e||"script"===e||"template"===e;case"tbody":case"thead":case"tfoot":return"tr"===e||"style"===e||"script"===e||"template"===e;case"colgroup":return"col"===e||"template"===e;case"table":return"caption"===e||"colgroup"===e||"tbody"===e||"tfoot"===e||"thead"===e||"style"===e||"script"===e||"template"===e;case"head":return"base"===e||"basefont"===e||"bgsound"===e||"link"===e||"meta"===e||"title"===e||"noscript"===e||"noframes"===e||"style"===e||"script"===e||"template"===e;case"html":return"head"===e||"body"===e}switch(e){case"h1":case"h2":case"h3":case"h4":case"h5":case"h6":return"h1"!==t&&"h2"!==t&&"h3"!==t&&"h4"!==t&&"h5"!==t&&"h6"!==t;case"rp":case"rt":return-1===c.indexOf(t);case"caption":case"col":case"colgroup":case"frame":case"head":case"tbody":case"td":case"tfoot":case"th":case"thead":case"tr":return null==t}return!0},f=function(e,t){switch(e){case"address":case"article":case"aside":case"blockquote":case"center":case"details":case"dialog":case"dir":case"div":case"dl":case"fieldset":case"figcaption":case"figure":case"footer":case"header":case"hgroup":case"main":case"menu":case"nav":case"ol":case"p":case"section":case"summary":case"ul":case"pre":case"listing":case"table":case"hr":case"xmp":case"h1":case"h2":case"h3":case"h4":case"h5":case"h6":return t.pTagInButtonScope;case"form":return t.formTag||t.pTagInButtonScope;case"li":return t.listItemTagAutoclosing;case"dd":case"dt":return t.dlItemTagAutoclosing;case"button":return t.buttonTagInScope;case"a":return t.aTagInScope;case"nobr":return t.nobrTagInScope}return null},m=function(e){if(!e)return[];var t=[];do t.push(e);while(e=e._currentElement._owner);return t.reverse(),t},g={};o=function(e,t,i){i=i||h;var n=i.parentTag,s=n&&n.tag,o=d(e,s)?null:n,a=o?null:f(e,i),l=o||a;if(l){var u,c=l.tag,p=l.instance,v=t&&t._currentElement._owner,y=p&&p._currentElement._owner,b=m(v),w=m(y),S=Math.min(b.length,w.length),x=-1;for(u=0;S>u&&b[u]===w[u];u++)x=u;var T="(unknown)",C=b.slice(x+1).map(function(e){return e.getName()||T}),P=w.slice(x+1).map(function(e){return e.getName()||T}),E=[].concat(-1!==x?b[x].getName()||T:[],P,c,a?["..."]:[],C,e).join(" > "),_=!!o+"|"+e+"|"+c+"|"+E;if(g[_])return;if(g[_]=!0,o){var k="";"table"===c&&"tr"===e&&(k+=" Add a <tbody> to your code to match the DOM tree generated by the browser."),r(!1,"validateDOMNesting(...): <%s> cannot appear as a child of <%s>. See %s.%s",e,c,E,k)}else r(!1,"validateDOMNesting(...): <%s> cannot appear as a descendant of <%s>. See %s.",e,c,E)}},o.ancestorInfoContextKey="__validateDOMNesting_ancestorInfo$"+Math.random().toString(36).slice(2),o.updatedAncestorInfo=p,o.isTagValidInContext=function(e,t){t=t||h;var i=t.parentTag,n=i&&i.tag;return d(e,n)&&!f(e,t)},t.exports=o},{153:153,173:173,24:24}],145:[function(e,t,i){"use strict";var n=e(161),s={addClass:function(e,t){return/\s/.test(t)?n(!1,'CSSCore.addClass takes only a single class name. "%s" contains multiple classes.',t):void 0,t&&(e.classList?e.classList.add(t):s.hasClass(e,t)||(e.className=e.className+" "+t)),e},removeClass:function(e,t){return/\s/.test(t)?n(!1,'CSSCore.removeClass takes only a single class name. "%s" contains multiple classes.',t):void 0,t&&(e.classList?e.classList.remove(t):s.hasClass(e,t)&&(e.className=e.className.replace(new RegExp("(^|\\s)"+t+"(?:\\s|$)","g"),"$1").replace(/\s+/g," ").replace(/^\s*|\s*$/g,""))),e},conditionClass:function(e,t,i){return(i?s.addClass:s.removeClass)(e,t)},hasClass:function(e,t){return/\s/.test(t)?n(!1,"CSS.hasClass takes only a single class name."):void 0,e.classList?!!t&&e.classList.contains(t):(" "+e.className+" ").indexOf(" "+t+" ")>-1}};t.exports=s},{161:161}],146:[function(e,t,i){"use strict";var n=e(153),s={listen:function(e,t,i){return e.addEventListener?(e.addEventListener(t,i,!1),{remove:function(){e.removeEventListener(t,i,!1)}}):e.attachEvent?(e.attachEvent("on"+t,i),{remove:function(){e.detachEvent("on"+t,i)}}):void 0},capture:function(e,t,i){return e.addEventListener?(e.addEventListener(t,i,!0),{remove:function(){e.removeEventListener(t,i,!0)}}):(console.error("Attempted to listen to events during the capture phase on a browser that does not support the capture phase. Your application will not receive some events."),{remove:n})},registerDefault:function(){}};t.exports=s},{153:153}],147:[function(e,t,i){"use strict";var n=!("undefined"==typeof window||!window.document||!window.document.createElement),s={canUseDOM:n,canUseWorkers:"undefined"!=typeof Worker,canUseEventListeners:n&&!(!window.addEventListener&&!window.attachEvent),canUseViewport:n&&!!window.screen,isInWorker:!n};t.exports=s},{}],148:[function(e,t,i){"use strict";function n(e){return e.replace(s,function(e,t){return t.toUpperCase()})}var s=/-(.)/g;t.exports=n},{}],149:[function(e,t,i){"use strict";function n(e){return s(e.replace(r,"ms-"))}var s=e(148),r=/^-ms-/;t.exports=n},{148:148}],150:[function(e,t,i){"use strict";function n(e,t){var i=!0;e:for(;i;){var n=e,r=t;if(i=!1,n&&r){if(n===r)return!0;if(s(n))return!1;if(s(r)){e=n,t=r.parentNode,i=!0;continue e}return n.contains?n.contains(r):n.compareDocumentPosition?!!(16&n.compareDocumentPosition(r)):!1}return!1}}var s=e(163);t.exports=n},{163:163}],151:[function(e,t,i){"use strict";function n(e){return!!e&&("object"==typeof e||"function"==typeof e)&&"length"in e&&!("setInterval"in e)&&"number"!=typeof e.nodeType&&(Array.isArray(e)||"callee"in e||"item"in e)}function s(e){return n(e)?Array.isArray(e)?e.slice():r(e):[e]}var r=e(172);t.exports=s},{172:172}],152:[function(e,t,i){"use strict";function n(e){var t=e.match(c),i=t&&t[1].toLowerCase();return h.hasOwnProperty(i)?h[i]:i}function s(e,t){var i=u;u?void 0:l(!1,"createNodesFromMarkup dummy not initialized");var s=n(e),r=s&&a(s);if(r){i.innerHTML=r[1]+e+r[2];for(var c=r[0];c--;)i=i.lastChild}else i.innerHTML=e;var h=i.getElementsByTagName("script");h.length&&(t?void 0:l(!1,"createNodesFromMarkup(...): Unexpected <script> element rendered."),o(h).forEach(t));for(var p=o(i.childNodes);i.lastChild;)i.removeChild(i.lastChild);return p}var r=e(147),o=e(151),a=e(157),l=e(161),u=r.canUseDOM?document.createElement("div"):null,c=/^\s*<(\w+)/,h={altglyph:"altGlyph",altglyphdef:"altGlyphDef",altglyphitem:"altGlyphItem",animatecolor:"animateColor",animatemotion:"animateMotion",animatetransform:"animateTransform",clippath:"clipPath",feblend:"feBlend",fecolormatrix:"feColorMatrix",fecomponenttransfer:"feComponentTransfer",fecomposite:"feComposite",feconvolvematrix:"feConvolveMatrix",fediffuselighting:"feDiffuseLighting",fedisplacementmap:"feDisplacementMap",fedistantlight:"feDistantLight",feflood:"feFlood",fefunca:"feFuncA",fefuncb:"feFuncB",fefuncg:"feFuncG",fefuncr:"feFuncR",fegaussianblur:"feGaussianBlur",feimage:"feImage",femerge:"feMerge",femergenode:"feMergeNode",femorphology:"feMorphology",feoffset:"feOffset",fepointlight:"fePointLight",fespecularlighting:"feSpecularLighting",fespotlight:"feSpotLight",fetile:"feTile",feturbulence:"feTurbulence",foreignobject:"foreignObject",glyphref:"glyphRef",lineargradient:"linearGradient",radialgradient:"radialGradient",textpath:"textPath"};t.exports=s},{147:147,151:151,157:157,161:161}],153:[function(e,t,i){"use strict";function n(e){return function(){return e}}function s(){}s.thatReturns=n,s.thatReturnsFalse=n(!1),s.thatReturnsTrue=n(!0),s.thatReturnsNull=n(null),s.thatReturnsThis=function(){return this},s.thatReturnsArgument=function(e){return e},t.exports=s},{}],154:[function(e,t,i){"use strict";var n={};Object.freeze(n),t.exports=n},{}],155:[function(e,t,i){"use strict";function n(e){try{e.focus()}catch(t){}}t.exports=n},{}],156:[function(e,t,i){"use strict";function n(){if("undefined"==typeof document)return null;try{return document.activeElement||document.body}catch(e){return document.body}}t.exports=n},{}],157:[function(e,t,i){"use strict";function n(e){return o?void 0:r(!1,"Markup wrapping node not initialized"),p.hasOwnProperty(e)||(e="*"),a.hasOwnProperty(e)||("*"===e?o.innerHTML="<link />":o.innerHTML="<"+e+"></"+e+">",a[e]=!o.firstChild),a[e]?p[e]:null}var s=e(147),r=e(161),o=s.canUseDOM?document.createElement("div"):null,a={},l=[1,'<select multiple="true">',"</select>"],u=[1,"<table>","</table>"],c=[3,"<table><tbody><tr>","</tr></tbody></table>"],h=[1,'<svg xmlns="http://www.w3.org/2000/svg">',"</svg>"],p={"*":[1,"?<div>","</div>"],area:[1,"<map>","</map>"],col:[2,"<table><tbody></tbody><colgroup>","</colgroup></table>"],legend:[1,"<fieldset>","</fieldset>"],param:[1,"<object>","</object>"],tr:[2,"<table><tbody>","</tbody></table>"],optgroup:l,option:l,caption:u,colgroup:u,tbody:u,tfoot:u,thead:u,td:c,th:c},d=["circle","clipPath","defs","ellipse","g","image","line","linearGradient","mask","path","pattern","polygon","polyline","radialGradient","rect","stop","text","tspan","use","filter","feBlend","feColorMatrix","feComponentTransfer","feComposite","feConvolveMatrix","feDiffuseLighting","feDisplacementMap","feDistantLight","feFlood","feFuncA","feFuncB","feFuncG","feFuncR","feGaussianBlur","feImage","feMerge","feMergeNode","feMorphology","feOffset","fePointLight","feSpecularLighting","feTile","feTurbulence"];d.forEach(function(e){p[e]=h,a[e]=!0}),t.exports=n},{147:147,161:161}],158:[function(e,t,i){"use strict";function n(e){return e===window?{x:window.pageXOffset||document.documentElement.scrollLeft,y:window.pageYOffset||document.documentElement.scrollTop}:{x:e.scrollLeft,y:e.scrollTop}}t.exports=n},{}],159:[function(e,t,i){"use strict";function n(e){return e.replace(s,"-$1").toLowerCase()}var s=/([A-Z])/g;t.exports=n},{}],160:[function(e,t,i){"use strict";function n(e){return s(e).replace(r,"-ms-")}var s=e(159),r=/^ms-/;t.exports=n},{159:159}],161:[function(e,t,i){"use strict";function n(e,t,i,n,s,r,o,a){if(void 0===t)throw new Error("invariant requires an error message argument");if(!e){var l;if(void 0===t)l=new Error("Minified exception occurred; use the non-minified dev environment for the full error message and additional helpful warnings.");else{var u=[i,n,s,r,o,a],c=0;l=new Error(t.replace(/%s/g,function(){return u[c++]})),l.name="Invariant Violation"}throw l.framesToPop=1,l}}t.exports=n},{}],162:[function(e,t,i){"use strict";function n(e){return!(!e||!("function"==typeof Node?e instanceof Node:"object"==typeof e&&"number"==typeof e.nodeType&&"string"==typeof e.nodeName))}t.exports=n},{}],163:[function(e,t,i){"use strict";function n(e){return s(e)&&3==e.nodeType}var s=e(162);t.exports=n},{162:162}],164:[function(e,t,i){"use strict";function n(e){e||(e="");var t,i=arguments.length;if(i>1)for(var n=1;i>n;n++)t=arguments[n],t&&(e=(e?e+" ":"")+t);return e}t.exports=n},{}],165:[function(e,t,i){"use strict";var n=e(161),s=function(e){var t,i={};e instanceof Object&&!Array.isArray(e)?void 0:n(!1,"keyMirror(...): Argument must be an object.");for(t in e)e.hasOwnProperty(t)&&(i[t]=t);return i};t.exports=s},{161:161}],166:[function(e,t,i){"use strict";var n=function(e){var t;for(t in e)if(e.hasOwnProperty(t))return t;return null};t.exports=n},{}],167:[function(e,t,i){"use strict";function n(e,t,i){if(!e)return null;var n={};for(var r in e)s.call(e,r)&&(n[r]=t.call(i,e[r],r,e));return n}var s=Object.prototype.hasOwnProperty;t.exports=n},{}],168:[function(e,t,i){"use strict";function n(e){var t={};return function(i){return t.hasOwnProperty(i)||(t[i]=e.call(this,i)),t[i]}}t.exports=n},{}],169:[function(e,t,i){"use strict";var n,s=e(147);s.canUseDOM&&(n=window.performance||window.msPerformance||window.webkitPerformance),t.exports=n||{}},{147:147}],170:[function(e,t,i){"use strict";var n,s=e(169);n=s.now?function(){return s.now()}:function(){return Date.now()},t.exports=n},{169:169}],171:[function(e,t,i){"use strict";function n(e,t){if(e===t)return!0;if("object"!=typeof e||null===e||"object"!=typeof t||null===t)return!1;var i=Object.keys(e),n=Object.keys(t);if(i.length!==n.length)return!1;for(var r=s.bind(t),o=0;o<i.length;o++)if(!r(i[o])||e[i[o]]!==t[i[o]])return!1;return!0}var s=Object.prototype.hasOwnProperty;t.exports=n},{}],172:[function(e,t,i){"use strict";function n(e){var t=e.length;if(Array.isArray(e)||"object"!=typeof e&&"function"!=typeof e?s(!1,"toArray: Array-like object expected"):void 0,"number"!=typeof t?s(!1,"toArray: Object needs a length property"):void 0,0===t||t-1 in e?void 0:s(!1,"toArray: Object should have keys for indices"),e.hasOwnProperty)try{return Array.prototype.slice.call(e)}catch(i){}for(var n=Array(t),r=0;t>r;r++)n[r]=e[r];return n}var s=e(161);
t.exports=n},{161:161}],173:[function(e,t,i){"use strict";var n=e(153),s=n;s=function(e,t){for(var i=arguments.length,n=Array(i>2?i-2:0),s=2;i>s;s++)n[s-2]=arguments[s];if(void 0===t)throw new Error("`warning(condition, format, ...args)` requires a warning message argument");if(0!==t.indexOf("Failed Composite propType: ")&&!e){var r=0,o="Warning: "+t.replace(/%s/g,function(){return n[r++]});"undefined"!=typeof console&&console.error(o);try{throw new Error(o)}catch(a){}}},t.exports=s},{153:153}]},{},[1])(1)}),define("helpers/ReactOverride",["lodash","react"],function(e,t){"use strict";var i=function(e){var i=t.createClass(e);return i.__spec=e,i},n=function(t,n){return i(e.extend({},t.__spec,n))};return e.extend({},t,{createClass:i,extend:n})}),function(e){if("object"==typeof exports&&"undefined"!=typeof module)module.exports=e(require("react"));else if("function"==typeof define&&define.amd)define("react-dom",["react"],e);else{var t;t="undefined"!=typeof window?window:"undefined"!=typeof global?global:"undefined"!=typeof self?self:this,t.ReactDOM=e(t.React)}}(function(e){return e.__SECRET_DOM_DO_NOT_USE_OR_YOU_WILL_BE_FIRED}),function(e,t){function i(e){var t=e.length,i=re.type(e);return re.isWindow(e)?!1:1===e.nodeType&&t?!0:"array"===i||"function"!==i&&(0===t||"number"==typeof t&&t>0&&t-1 in e)}function n(e){var t=fe[e]={};return re.each(e.match(ae)||[],function(e,i){t[i]=!0}),t}function s(){Object.defineProperty(this.cache={},0,{get:function(){return{}}}),this.expando=re.expando+Math.random()}function r(e,i,n){var s;if(n===t&&1===e.nodeType)if(s="data-"+i.replace(ye,"-$1").toLowerCase(),n=e.getAttribute(s),"string"==typeof n){try{n="true"===n?!0:"false"===n?!1:"null"===n?null:+n+""===n?+n:ve.test(n)?JSON.parse(n):n}catch(r){}me.set(e,i,n)}else n=t;return n}function o(){return!0}function a(){return!1}function l(){try{return G.activeElement}catch(e){}}function u(e,t){for(;(e=e[t])&&1!==e.nodeType;);return e}function c(e,t,i){if(re.isFunction(t))return re.grep(e,function(e,n){return!!t.call(e,n,e)!==i});if(t.nodeType)return re.grep(e,function(e){return e===t!==i});if("string"==typeof t){if(ke.test(t))return re.filter(t,e,i);t=re.filter(t,e)}return re.grep(e,function(e){return te.call(t,e)>=0!==i})}function h(e,t){return re.nodeName(e,"table")&&re.nodeName(1===t.nodeType?t:t.firstChild,"tr")?e.getElementsByTagName("tbody")[0]||e.appendChild(e.ownerDocument.createElement("tbody")):e}function p(e){return e.type=(null!==e.getAttribute("type"))+"/"+e.type,e}function d(e){var t=Be.exec(e.type);return t?e.type=t[1]:e.removeAttribute("type"),e}function f(e,t){for(var i=e.length,n=0;i>n;n++)ge.set(e[n],"globalEval",!t||ge.get(t[n],"globalEval"))}function m(e,t){var i,n,s,r,o,a,l,u;if(1===t.nodeType){if(ge.hasData(e)&&(r=ge.access(e),o=ge.set(t,r),u=r.events)){delete o.handle,o.events={};for(s in u)for(i=0,n=u[s].length;n>i;i++)re.event.add(t,s,u[s][i])}me.hasData(e)&&(a=me.access(e),l=re.extend({},a),me.set(t,l))}}function g(e,i){var n=e.getElementsByTagName?e.getElementsByTagName(i||"*"):e.querySelectorAll?e.querySelectorAll(i||"*"):[];return i===t||i&&re.nodeName(e,i)?re.merge([e],n):n}function v(e,t){var i=t.nodeName.toLowerCase();"input"===i&&Ne.test(e.type)?t.checked=e.checked:"input"!==i&&"textarea"!==i||(t.defaultValue=e.defaultValue)}function y(e,t){if(t in e)return t;for(var i=t.charAt(0).toUpperCase()+t.slice(1),n=t,s=Ze.length;s--;)if(t=Ze[s]+i,t in e)return t;return n}function b(e,t){return e=t||e,"none"===re.css(e,"display")||!re.contains(e.ownerDocument,e)}function w(t){return e.getComputedStyle(t,null)}function S(e,t){for(var i,n,s,r=[],o=0,a=e.length;a>o;o++)n=e[o],n.style&&(r[o]=ge.get(n,"olddisplay"),i=n.style.display,t?(r[o]||"none"!==i||(n.style.display=""),""===n.style.display&&b(n)&&(r[o]=ge.access(n,"olddisplay",P(n.nodeName)))):r[o]||(s=b(n),(i&&"none"!==i||!s)&&ge.set(n,"olddisplay",s?i:re.css(n,"display"))));for(o=0;a>o;o++)n=e[o],n.style&&(t&&"none"!==n.style.display&&""!==n.style.display||(n.style.display=t?r[o]||"":"none"));return e}function x(e,t,i){var n=ze.exec(t);return n?Math.max(0,n[1]-(i||0))+(n[2]||"px"):t}function T(e,t,i,n,s){for(var r=i===(n?"border":"content")?4:"width"===t?1:0,o=0;4>r;r+=2)"margin"===i&&(o+=re.css(e,i+Je[r],!0,s)),n?("content"===i&&(o-=re.css(e,"padding"+Je[r],!0,s)),"margin"!==i&&(o-=re.css(e,"border"+Je[r]+"Width",!0,s))):(o+=re.css(e,"padding"+Je[r],!0,s),"padding"!==i&&(o+=re.css(e,"border"+Je[r]+"Width",!0,s)));return o}function C(e,t,i){var n=!0,s="width"===t?e.offsetWidth:e.offsetHeight,r=w(e),o=re.support.boxSizing&&"border-box"===re.css(e,"boxSizing",!1,r);if(0>=s||null==s){if(s=He(e,t,r),(0>s||null==s)&&(s=e.style[t]),Xe.test(s))return s;n=o&&(re.support.boxSizingReliable||s===e.style[t]),s=parseFloat(s)||0}return s+T(e,t,i||(o?"border":"content"),n,r)+"px"}function P(e){var t=G,i=Qe[e];return i||(i=E(e,t),"none"!==i&&i||(qe=(qe||re("<iframe frameborder='0' width='0' height='0'/>").css("cssText","display:block !important")).appendTo(t.documentElement),t=(qe[0].contentWindow||qe[0].contentDocument).document,t.write("<!doctype html><html><body>"),t.close(),i=E(e,t),qe.detach()),Qe[e]=i),i}function E(e,t){var i=re(t.createElement(e)).appendTo(t.body),n=re.css(i[0],"display");return i.remove(),n}function _(e,t,i,n){var s;if(re.isArray(t))re.each(t,function(t,s){i||tt.test(e)?n(e,s):_(e+"["+("object"==typeof s?t:"")+"]",s,i,n)});else if(i||"object"!==re.type(t))n(e,t);else for(s in t)_(e+"["+s+"]",t[s],i,n)}function k(e){return function(t,i){"string"!=typeof t&&(i=t,t="*");var n,s=0,r=t.toLowerCase().match(ae)||[];if(re.isFunction(i))for(;n=r[s++];)"+"===n[0]?(n=n.slice(1)||"*",(e[n]=e[n]||[]).unshift(i)):(e[n]=e[n]||[]).push(i)}}function A(e,t,i,n){function s(a){var l;return r[a]=!0,re.each(e[a]||[],function(e,a){var u=a(t,i,n);return"string"!=typeof u||o||r[u]?o?!(l=u):void 0:(t.dataTypes.unshift(u),s(u),!1)}),l}var r={},o=e===yt;return s(t.dataTypes[0])||!r["*"]&&s("*")}function R(e,i){var n,s,r=re.ajaxSettings.flatOptions||{};for(n in i)i[n]!==t&&((r[n]?e:s||(s={}))[n]=i[n]);return s&&re.extend(!0,e,s),e}function M(e,i,n){for(var s,r,o,a,l=e.contents,u=e.dataTypes;"*"===u[0];)u.shift(),s===t&&(s=e.mimeType||i.getResponseHeader("Content-Type"));if(s)for(r in l)if(l[r]&&l[r].test(s)){u.unshift(r);break}if(u[0]in n)o=u[0];else{for(r in n){if(!u[0]||e.converters[r+" "+u[0]]){o=r;break}a||(a=r)}o=o||a}return o?(o!==u[0]&&u.unshift(o),n[o]):void 0}function I(e,t,i,n){var s,r,o,a,l,u={},c=e.dataTypes.slice();if(c[1])for(o in e.converters)u[o.toLowerCase()]=e.converters[o];for(r=c.shift();r;)if(e.responseFields[r]&&(i[e.responseFields[r]]=t),!l&&n&&e.dataFilter&&(t=e.dataFilter(t,e.dataType)),l=r,r=c.shift())if("*"===r)r=l;else if("*"!==l&&l!==r){if(o=u[l+" "+r]||u["* "+r],!o)for(s in u)if(a=s.split(" "),a[1]===r&&(o=u[l+" "+a[0]]||u["* "+a[0]])){o===!0?o=u[s]:u[s]!==!0&&(r=a[0],c.unshift(a[1]));break}if(o!==!0)if(o&&e["throws"])t=o(t);else try{t=o(t)}catch(h){return{state:"parsererror",error:o?h:"No conversion from "+l+" to "+r}}}return{state:"success",data:t}}function O(){return setTimeout(function(){_t=t}),_t=re.now()}function L(e,t,i){for(var n,s=(Ot[t]||[]).concat(Ot["*"]),r=0,o=s.length;o>r;r++)if(n=s[r].call(i,t,e))return n}function D(e,t,i){var n,s,r=0,o=It.length,a=re.Deferred().always(function(){delete l.elem}),l=function(){if(s)return!1;for(var t=_t||O(),i=Math.max(0,u.startTime+u.duration-t),n=i/u.duration||0,r=1-n,o=0,l=u.tweens.length;l>o;o++)u.tweens[o].run(r);return a.notifyWith(e,[u,r,i]),1>r&&l?i:(a.resolveWith(e,[u]),!1)},u=a.promise({elem:e,props:re.extend({},t),opts:re.extend(!0,{specialEasing:{}},i),originalProperties:t,originalOptions:i,startTime:_t||O(),duration:i.duration,tweens:[],createTween:function(t,i){var n=re.Tween(e,u.opts,t,i,u.opts.specialEasing[t]||u.opts.easing);return u.tweens.push(n),n},stop:function(t){var i=0,n=t?u.tweens.length:0;if(s)return this;for(s=!0;n>i;i++)u.tweens[i].run(1);return t?a.resolveWith(e,[u,t]):a.rejectWith(e,[u,t]),this}}),c=u.props;for(N(c,u.opts.specialEasing);o>r;r++)if(n=It[r].call(u,e,c,u.opts))return n;return re.map(c,L,u),re.isFunction(u.opts.start)&&u.opts.start.call(e,u),re.fx.timer(re.extend(l,{elem:e,anim:u,queue:u.opts.queue})),u.progress(u.opts.progress).done(u.opts.done,u.opts.complete).fail(u.opts.fail).always(u.opts.always)}function N(e,t){var i,n,s,r,o;for(i in e)if(n=re.camelCase(i),s=t[n],r=e[i],re.isArray(r)&&(s=r[1],r=e[i]=r[0]),i!==n&&(e[n]=r,delete e[i]),o=re.cssHooks[n],o&&"expand"in o){r=o.expand(r),delete e[n];for(i in r)i in e||(e[i]=r[i],t[i]=s)}else t[n]=s}function V(e,i,n){var s,r,o,a,l,u,c=this,h={},p=e.style,d=e.nodeType&&b(e),f=ge.get(e,"fxshow");n.queue||(l=re._queueHooks(e,"fx"),null==l.unqueued&&(l.unqueued=0,u=l.empty.fire,l.empty.fire=function(){l.unqueued||u()}),l.unqueued++,c.always(function(){c.always(function(){l.unqueued--,re.queue(e,"fx").length||l.empty.fire()})})),1===e.nodeType&&("height"in i||"width"in i)&&(n.overflow=[p.overflow,p.overflowX,p.overflowY],"inline"===re.css(e,"display")&&"none"===re.css(e,"float")&&(p.display="inline-block")),n.overflow&&(p.overflow="hidden",c.always(function(){p.overflow=n.overflow[0],p.overflowX=n.overflow[1],p.overflowY=n.overflow[2]}));for(s in i)if(r=i[s],At.exec(r)){if(delete i[s],o=o||"toggle"===r,r===(d?"hide":"show")){if("show"!==r||!f||f[s]===t)continue;d=!0}h[s]=f&&f[s]||re.style(e,s)}if(!re.isEmptyObject(h)){f?"hidden"in f&&(d=f.hidden):f=ge.access(e,"fxshow",{}),o&&(f.hidden=!d),d?re(e).show():c.done(function(){re(e).hide()}),c.done(function(){var t;ge.remove(e,"fxshow");for(t in h)re.style(e,t,h[t])});for(s in h)a=L(d?f[s]:0,s,c),s in f||(f[s]=a.start,d&&(a.end=a.start,a.start="width"===s||"height"===s?1:0))}}function j(e,t,i,n,s){return new j.prototype.init(e,t,i,n,s)}function B(e,t){var i,n={height:e},s=0;for(t=t?1:0;4>s;s+=2-t)i=Je[s],n["margin"+i]=n["padding"+i]=e;return t&&(n.opacity=n.width=e),n}function F(e){return re.isWindow(e)?e:9===e.nodeType&&e.defaultView}var U,H,q=typeof t,W=e.location,G=e.document,z=G.documentElement,X=e.jQuery,Y=e.$,Q={},K=[],$="2.0.3",J=K.concat,Z=K.push,ee=K.slice,te=K.indexOf,ie=Q.toString,ne=Q.hasOwnProperty,se=$.trim,re=function(e,t){return new re.fn.init(e,t,U)},oe=/[+-]?(?:\d*\.|)\d+(?:[eE][+-]?\d+|)/.source,ae=/\S+/g,le=/^(?:\s*(<[\w\W]+>)[^>]*|#([\w-]*))$/,ue=/^<(\w+)\s*\/?>(?:<\/\1>|)$/,ce=/^-ms-/,he=/-([\da-z])/gi,pe=function(e,t){return t.toUpperCase()},de=function(){G.removeEventListener("DOMContentLoaded",de,!1),e.removeEventListener("load",de,!1),re.ready()};re.fn=re.prototype={jquery:$,constructor:re,init:function(e,i,n){var s,r;if(!e)return this;if("string"==typeof e){if(s="<"===e.charAt(0)&&">"===e.charAt(e.length-1)&&e.length>=3?[null,e,null]:le.exec(e),!s||!s[1]&&i)return!i||i.jquery?(i||n).find(e):this.constructor(i).find(e);if(s[1]){if(i=i instanceof re?i[0]:i,re.merge(this,re.parseHTML(s[1],i&&i.nodeType?i.ownerDocument||i:G,!0)),ue.test(s[1])&&re.isPlainObject(i))for(s in i)re.isFunction(this[s])?this[s](i[s]):this.attr(s,i[s]);return this}return r=G.getElementById(s[2]),r&&r.parentNode&&(this.length=1,this[0]=r),this.context=G,this.selector=e,this}return e.nodeType?(this.context=this[0]=e,this.length=1,this):re.isFunction(e)?n.ready(e):(e.selector!==t&&(this.selector=e.selector,this.context=e.context),re.makeArray(e,this))},selector:"",length:0,toArray:function(){return ee.call(this)},get:function(e){return null==e?this.toArray():0>e?this[this.length+e]:this[e]},pushStack:function(e){var t=re.merge(this.constructor(),e);return t.prevObject=this,t.context=this.context,t},each:function(e,t){return re.each(this,e,t)},ready:function(e){return re.ready.promise().done(e),this},slice:function(){return this.pushStack(ee.apply(this,arguments))},first:function(){return this.eq(0)},last:function(){return this.eq(-1)},eq:function(e){var t=this.length,i=+e+(0>e?t:0);return this.pushStack(i>=0&&t>i?[this[i]]:[])},map:function(e){return this.pushStack(re.map(this,function(t,i){return e.call(t,i,t)}))},end:function(){return this.prevObject||this.constructor(null)},push:Z,sort:[].sort,splice:[].splice},re.fn.init.prototype=re.fn,re.extend=re.fn.extend=function(){var e,i,n,s,r,o,a=arguments[0]||{},l=1,u=arguments.length,c=!1;for("boolean"==typeof a&&(c=a,a=arguments[1]||{},l=2),"object"==typeof a||re.isFunction(a)||(a={}),u===l&&(a=this,--l);u>l;l++)if(null!=(e=arguments[l]))for(i in e)n=a[i],s=e[i],a!==s&&(c&&s&&(re.isPlainObject(s)||(r=re.isArray(s)))?(r?(r=!1,o=n&&re.isArray(n)?n:[]):o=n&&re.isPlainObject(n)?n:{},a[i]=re.extend(c,o,s)):s!==t&&(a[i]=s));return a},re.extend({expando:"jQuery"+($+Math.random()).replace(/\D/g,""),noConflict:function(t){return e.$===re&&(e.$=Y),t&&e.jQuery===re&&(e.jQuery=X),re},isReady:!1,readyWait:1,holdReady:function(e){e?re.readyWait++:re.ready(!0)},ready:function(e){(e===!0?--re.readyWait:re.isReady)||(re.isReady=!0,e!==!0&&--re.readyWait>0||(H.resolveWith(G,[re]),re.fn.trigger&&re(G).trigger("ready").off("ready")))},isFunction:function(e){return"function"===re.type(e)},isArray:Array.isArray,isWindow:function(e){return null!=e&&e===e.window},isNumeric:function(e){return!isNaN(parseFloat(e))&&isFinite(e)},type:function(e){return null==e?String(e):"object"==typeof e||"function"==typeof e?Q[ie.call(e)]||"object":typeof e},isPlainObject:function(e){if("object"!==re.type(e)||e.nodeType||re.isWindow(e))return!1;try{if(e.constructor&&!ne.call(e.constructor.prototype,"isPrototypeOf"))return!1}catch(t){return!1}return!0},isEmptyObject:function(e){var t;for(t in e)return!1;return!0},error:function(e){throw new Error(e)},parseHTML:function(e,t,i){if(!e||"string"!=typeof e)return null;"boolean"==typeof t&&(i=t,t=!1),t=t||G;var n=ue.exec(e),s=!i&&[];return n?[t.createElement(n[1])]:(n=re.buildFragment([e],t,s),s&&re(s).remove(),re.merge([],n.childNodes))},parseJSON:JSON.parse,parseXML:function(e){var i,n;if(!e||"string"!=typeof e)return null;try{n=new DOMParser,i=n.parseFromString(e,"text/xml")}catch(s){i=t}return i&&!i.getElementsByTagName("parsererror").length||re.error("Invalid XML: "+e),i},noop:function(){},globalEval:function(e){var t,i=eval;e=re.trim(e),e&&(1===e.indexOf("use strict")?(t=G.createElement("script"),t.text=e,G.head.appendChild(t).parentNode.removeChild(t)):i(e))},camelCase:function(e){return e.replace(ce,"ms-").replace(he,pe)},nodeName:function(e,t){return e.nodeName&&e.nodeName.toLowerCase()===t.toLowerCase()},each:function(e,t,n){var s,r=0,o=e.length,a=i(e);if(n){if(a)for(;o>r&&(s=t.apply(e[r],n),s!==!1);r++);else for(r in e)if(s=t.apply(e[r],n),s===!1)break}else if(a)for(;o>r&&(s=t.call(e[r],r,e[r]),s!==!1);r++);else for(r in e)if(s=t.call(e[r],r,e[r]),s===!1)break;return e},trim:function(e){return null==e?"":se.call(e)},makeArray:function(e,t){var n=t||[];return null!=e&&(i(Object(e))?re.merge(n,"string"==typeof e?[e]:e):Z.call(n,e)),n},inArray:function(e,t,i){return null==t?-1:te.call(t,e,i)},merge:function(e,i){var n=i.length,s=e.length,r=0;if("number"==typeof n)for(;n>r;r++)e[s++]=i[r];else for(;i[r]!==t;)e[s++]=i[r++];return e.length=s,e},grep:function(e,t,i){var n,s=[],r=0,o=e.length;for(i=!!i;o>r;r++)n=!!t(e[r],r),i!==n&&s.push(e[r]);return s},map:function(e,t,n){var s,r=0,o=e.length,a=i(e),l=[];if(a)for(;o>r;r++)s=t(e[r],r,n),null!=s&&(l[l.length]=s);else for(r in e)s=t(e[r],r,n),null!=s&&(l[l.length]=s);return J.apply([],l)},guid:1,proxy:function(e,i){var n,s,r;return"string"==typeof i&&(n=e[i],i=e,e=n),re.isFunction(e)?(s=ee.call(arguments,2),r=function(){return e.apply(i||this,s.concat(ee.call(arguments)))},r.guid=e.guid=e.guid||re.guid++,r):t},access:function(e,i,n,s,r,o,a){var l=0,u=e.length,c=null==n;if("object"===re.type(n)){r=!0;for(l in n)re.access(e,i,l,n[l],!0,o,a)}else if(s!==t&&(r=!0,re.isFunction(s)||(a=!0),c&&(a?(i.call(e,s),i=null):(c=i,i=function(e,t,i){return c.call(re(e),i)})),i))for(;u>l;l++)i(e[l],n,a?s:s.call(e[l],l,i(e[l],n)));return r?e:c?i.call(e):u?i(e[0],n):o},now:Date.now,swap:function(e,t,i,n){var s,r,o={};for(r in t)o[r]=e.style[r],e.style[r]=t[r];s=i.apply(e,n||[]);for(r in t)e.style[r]=o[r];return s}}),re.ready.promise=function(t){return H||(H=re.Deferred(),"complete"===G.readyState?setTimeout(re.ready):(G.addEventListener("DOMContentLoaded",de,!1),e.addEventListener("load",de,!1))),H.promise(t)},re.each("Boolean Number String Function Array Date RegExp Object Error".split(" "),function(e,t){Q["[object "+t+"]"]=t.toLowerCase()}),U=re(G),function(e,t){function i(e,t,i,n){var s,r,o,a,l,u,c,h,f,m;if((t?t.ownerDocument||t:F)!==I&&M(t),t=t||I,i=i||[],!e||"string"!=typeof e)return i;if(1!==(a=t.nodeType)&&9!==a)return[];if(L&&!n){if(s=be.exec(e))if(o=s[1]){if(9===a){if(r=t.getElementById(o),!r||!r.parentNode)return i;if(r.id===o)return i.push(r),i}else if(t.ownerDocument&&(r=t.ownerDocument.getElementById(o))&&j(t,r)&&r.id===o)return i.push(r),i}else{if(s[2])return ee.apply(i,t.getElementsByTagName(e)),i;if((o=s[3])&&T.getElementsByClassName&&t.getElementsByClassName)return ee.apply(i,t.getElementsByClassName(o)),i}if(T.qsa&&(!D||!D.test(e))){if(h=c=B,f=t,m=9===a&&e,1===a&&"object"!==t.nodeName.toLowerCase()){for(u=p(e),(c=t.getAttribute("id"))?h=c.replace(xe,"\\$&"):t.setAttribute("id",h),h="[id='"+h+"'] ",l=u.length;l--;)u[l]=h+d(u[l]);f=de.test(e)&&t.parentNode||t,m=u.join(",")}if(m)try{return ee.apply(i,f.querySelectorAll(m)),i}catch(g){}finally{c||t.removeAttribute("id")}}}return S(e.replace(ce,"$1"),t,i,n)}function n(){function e(i,n){return t.push(i+=" ")>P.cacheLength&&delete e[t.shift()],e[i]=n}var t=[];return e}function s(e){return e[B]=!0,e}function r(e){var t=I.createElement("div");try{return!!e(t)}catch(i){return!1}finally{t.parentNode&&t.parentNode.removeChild(t),t=null}}function o(e,t){for(var i=e.split("|"),n=e.length;n--;)P.attrHandle[i[n]]=t}function a(e,t){var i=t&&e,n=i&&1===e.nodeType&&1===t.nodeType&&(~t.sourceIndex||Q)-(~e.sourceIndex||Q);if(n)return n;if(i)for(;i=i.nextSibling;)if(i===t)return-1;return e?1:-1}function l(e){return function(t){var i=t.nodeName.toLowerCase();return"input"===i&&t.type===e}}function u(e){return function(t){var i=t.nodeName.toLowerCase();return("input"===i||"button"===i)&&t.type===e}}function c(e){return s(function(t){return t=+t,s(function(i,n){for(var s,r=e([],i.length,t),o=r.length;o--;)i[s=r[o]]&&(i[s]=!(n[s]=i[s]))})})}function h(){}function p(e,t){var n,s,r,o,a,l,u,c=W[e+" "];if(c)return t?0:c.slice(0);for(a=e,l=[],u=P.preFilter;a;){n&&!(s=he.exec(a))||(s&&(a=a.slice(s[0].length)||a),l.push(r=[])),n=!1,(s=pe.exec(a))&&(n=s.shift(),r.push({value:n,type:s[0].replace(ce," ")}),a=a.slice(n.length));for(o in P.filter)!(s=ve[o].exec(a))||u[o]&&!(s=u[o](s))||(n=s.shift(),r.push({value:n,type:o,matches:s}),a=a.slice(n.length));if(!n)break}return t?a.length:a?i.error(e):W(e,l).slice(0)}function d(e){for(var t=0,i=e.length,n="";i>t;t++)n+=e[t].value;return n}function f(e,t,i){var n=t.dir,s=i&&"parentNode"===n,r=H++;return t.first?function(t,i,r){for(;t=t[n];)if(1===t.nodeType||s)return e(t,i,r)}:function(t,i,o){var a,l,u,c=U+" "+r;if(o){for(;t=t[n];)if((1===t.nodeType||s)&&e(t,i,o))return!0}else for(;t=t[n];)if(1===t.nodeType||s)if(u=t[B]||(t[B]={}),(l=u[n])&&l[0]===c){if((a=l[1])===!0||a===C)return a===!0}else if(l=u[n]=[c],l[1]=e(t,i,o)||C,l[1]===!0)return!0}}function m(e){return e.length>1?function(t,i,n){for(var s=e.length;s--;)if(!e[s](t,i,n))return!1;return!0}:e[0]}function g(e,t,i,n,s){for(var r,o=[],a=0,l=e.length,u=null!=t;l>a;a++)(r=e[a])&&(i&&!i(r,n,s)||(o.push(r),u&&t.push(a)));return o}function v(e,t,i,n,r,o){return n&&!n[B]&&(n=v(n)),r&&!r[B]&&(r=v(r,o)),s(function(s,o,a,l){var u,c,h,p=[],d=[],f=o.length,m=s||w(t||"*",a.nodeType?[a]:a,[]),v=!e||!s&&t?m:g(m,p,e,a,l),y=i?r||(s?e:f||n)?[]:o:v;if(i&&i(v,y,a,l),n)for(u=g(y,d),n(u,[],a,l),c=u.length;c--;)(h=u[c])&&(y[d[c]]=!(v[d[c]]=h));if(s){if(r||e){if(r){for(u=[],c=y.length;c--;)(h=y[c])&&u.push(v[c]=h);r(null,y=[],u,l)}for(c=y.length;c--;)(h=y[c])&&(u=r?ie.call(s,h):p[c])>-1&&(s[u]=!(o[u]=h))}}else y=g(y===o?y.splice(f,y.length):y),r?r(null,o,y,l):ee.apply(o,y)})}function y(e){for(var t,i,n,s=e.length,r=P.relative[e[0].type],o=r||P.relative[" "],a=r?1:0,l=f(function(e){return e===t},o,!0),u=f(function(e){return ie.call(t,e)>-1},o,!0),c=[function(e,i,n){return!r&&(n||i!==A)||((t=i).nodeType?l(e,i,n):u(e,i,n))}];s>a;a++)if(i=P.relative[e[a].type])c=[f(m(c),i)];else{if(i=P.filter[e[a].type].apply(null,e[a].matches),i[B]){for(n=++a;s>n&&!P.relative[e[n].type];n++);return v(a>1&&m(c),a>1&&d(e.slice(0,a-1).concat({value:" "===e[a-2].type?"*":""})).replace(ce,"$1"),i,n>a&&y(e.slice(a,n)),s>n&&y(e=e.slice(n)),s>n&&d(e))}c.push(i)}return m(c)}function b(e,t){var n=0,r=t.length>0,o=e.length>0,a=function(s,a,l,u,c){var h,p,d,f=[],m=0,v="0",y=s&&[],b=null!=c,w=A,S=s||o&&P.find.TAG("*",c&&a.parentNode||a),x=U+=null==w?1:Math.random()||.1;for(b&&(A=a!==I&&a,C=n);null!=(h=S[v]);v++){if(o&&h){for(p=0;d=e[p++];)if(d(h,a,l)){u.push(h);break}b&&(U=x,C=++n)}r&&((h=!d&&h)&&m--,s&&y.push(h))}if(m+=v,r&&v!==m){for(p=0;d=t[p++];)d(y,f,a,l);if(s){if(m>0)for(;v--;)y[v]||f[v]||(f[v]=J.call(u));f=g(f)}ee.apply(u,f),b&&!s&&f.length>0&&m+t.length>1&&i.uniqueSort(u)}return b&&(U=x,A=w),y};return r?s(a):a}function w(e,t,n){for(var s=0,r=t.length;r>s;s++)i(e,t[s],n);return n}function S(e,t,i,n){var s,r,o,a,l,u=p(e);if(!n&&1===u.length){if(r=u[0]=u[0].slice(0),r.length>2&&"ID"===(o=r[0]).type&&T.getById&&9===t.nodeType&&L&&P.relative[r[1].type]){if(t=(P.find.ID(o.matches[0].replace(Te,Ce),t)||[])[0],!t)return i;e=e.slice(r.shift().value.length)}for(s=ve.needsContext.test(e)?0:r.length;s--&&(o=r[s],!P.relative[a=o.type]);)if((l=P.find[a])&&(n=l(o.matches[0].replace(Te,Ce),de.test(r[0].type)&&t.parentNode||t))){if(r.splice(s,1),e=n.length&&d(r),!e)return ee.apply(i,n),i;break}}return k(e,u)(n,t,!L,i,de.test(e)),i}var x,T,C,P,E,_,k,A,R,M,I,O,L,D,N,V,j,B="sizzle"+-new Date,F=e.document,U=0,H=0,q=n(),W=n(),G=n(),z=!1,X=function(e,t){return e===t?(z=!0,0):0},Y=typeof t,Q=1<<31,K={}.hasOwnProperty,$=[],J=$.pop,Z=$.push,ee=$.push,te=$.slice,ie=$.indexOf||function(e){for(var t=0,i=this.length;i>t;t++)if(this[t]===e)return t;return-1},ne="checked|selected|async|autofocus|autoplay|controls|defer|disabled|hidden|ismap|loop|multiple|open|readonly|required|scoped",se="[\\x20\\t\\r\\n\\f]",oe="(?:\\\\.|[\\w-]|[^\\x00-\\xa0])+",ae=oe.replace("w","w#"),le="\\["+se+"*("+oe+")"+se+"*(?:([*^$|!~]?=)"+se+"*(?:(['\"])((?:\\\\.|[^\\\\])*?)\\3|("+ae+")|)|)"+se+"*\\]",ue=":("+oe+")(?:\\(((['\"])((?:\\\\.|[^\\\\])*?)\\3|((?:\\\\.|[^\\\\()[\\]]|"+le.replace(3,8)+")*)|.*)\\)|)",ce=new RegExp("^"+se+"+|((?:^|[^\\\\])(?:\\\\.)*)"+se+"+$","g"),he=new RegExp("^"+se+"*,"+se+"*"),pe=new RegExp("^"+se+"*([>+~]|"+se+")"+se+"*"),de=new RegExp(se+"*[+~]"),fe=new RegExp("="+se+"*([^\\]'\"]*)"+se+"*\\]","g"),me=new RegExp(ue),ge=new RegExp("^"+ae+"$"),ve={ID:new RegExp("^#("+oe+")"),CLASS:new RegExp("^\\.("+oe+")"),TAG:new RegExp("^("+oe.replace("w","w*")+")"),ATTR:new RegExp("^"+le),PSEUDO:new RegExp("^"+ue),CHILD:new RegExp("^:(only|first|last|nth|nth-last)-(child|of-type)(?:\\("+se+"*(even|odd|(([+-]|)(\\d*)n|)"+se+"*(?:([+-]|)"+se+"*(\\d+)|))"+se+"*\\)|)","i"),bool:new RegExp("^(?:"+ne+")$","i"),needsContext:new RegExp("^"+se+"*[>+~]|:(even|odd|eq|gt|lt|nth|first|last)(?:\\("+se+"*((?:-\\d)?\\d*)"+se+"*\\)|)(?=[^-]|$)","i")},ye=/^[^{]+\{\s*\[native \w/,be=/^(?:#([\w-]+)|(\w+)|\.([\w-]+))$/,we=/^(?:input|select|textarea|button)$/i,Se=/^h\d$/i,xe=/'|\\/g,Te=new RegExp("\\\\([\\da-f]{1,6}"+se+"?|("+se+")|.)","ig"),Ce=function(e,t,i){var n="0x"+t-65536;return n!==n||i?t:0>n?String.fromCharCode(n+65536):String.fromCharCode(n>>10|55296,1023&n|56320)};try{ee.apply($=te.call(F.childNodes),F.childNodes),$[F.childNodes.length].nodeType}catch(Pe){ee={apply:$.length?function(e,t){Z.apply(e,te.call(t))}:function(e,t){for(var i=e.length,n=0;e[i++]=t[n++];);e.length=i-1}}}_=i.isXML=function(e){var t=e&&(e.ownerDocument||e).documentElement;return t?"HTML"!==t.nodeName:!1},T=i.support={},M=i.setDocument=function(e){var t=e?e.ownerDocument||e:F,i=t.defaultView;return t!==I&&9===t.nodeType&&t.documentElement?(I=t,O=t.documentElement,L=!_(t),i&&i.attachEvent&&i!==i.top&&i.attachEvent("onbeforeunload",function(){M()}),T.attributes=r(function(e){return e.className="i",!e.getAttribute("className")}),T.getElementsByTagName=r(function(e){return e.appendChild(t.createComment("")),!e.getElementsByTagName("*").length}),T.getElementsByClassName=r(function(e){return e.innerHTML="<div class='a'></div><div class='a i'></div>",e.firstChild.className="i",2===e.getElementsByClassName("i").length}),T.getById=r(function(e){return O.appendChild(e).id=B,!t.getElementsByName||!t.getElementsByName(B).length}),T.getById?(P.find.ID=function(e,t){if(typeof t.getElementById!==Y&&L){var i=t.getElementById(e);return i&&i.parentNode?[i]:[]}},P.filter.ID=function(e){var t=e.replace(Te,Ce);return function(e){return e.getAttribute("id")===t}}):(delete P.find.ID,P.filter.ID=function(e){var t=e.replace(Te,Ce);return function(e){var i=typeof e.getAttributeNode!==Y&&e.getAttributeNode("id");return i&&i.value===t}}),P.find.TAG=T.getElementsByTagName?function(e,t){return typeof t.getElementsByTagName!==Y?t.getElementsByTagName(e):void 0}:function(e,t){var i,n=[],s=0,r=t.getElementsByTagName(e);if("*"===e){for(;i=r[s++];)1===i.nodeType&&n.push(i);return n}return r},P.find.CLASS=T.getElementsByClassName&&function(e,t){return typeof t.getElementsByClassName!==Y&&L?t.getElementsByClassName(e):void 0},N=[],D=[],(T.qsa=ye.test(t.querySelectorAll))&&(r(function(e){e.innerHTML="<select><option selected=''></option></select>",e.querySelectorAll("[selected]").length||D.push("\\["+se+"*(?:value|"+ne+")"),e.querySelectorAll(":checked").length||D.push(":checked")}),r(function(e){var i=t.createElement("input");i.setAttribute("type","hidden"),e.appendChild(i).setAttribute("t",""),e.querySelectorAll("[t^='']").length&&D.push("[*^$]="+se+"*(?:''|\"\")"),e.querySelectorAll(":enabled").length||D.push(":enabled",":disabled"),e.querySelectorAll("*,:x"),D.push(",.*:")})),(T.matchesSelector=ye.test(V=O.webkitMatchesSelector||O.mozMatchesSelector||O.oMatchesSelector||O.msMatchesSelector))&&r(function(e){T.disconnectedMatch=V.call(e,"div"),V.call(e,"[s!='']:x"),N.push("!=",ue)}),D=D.length&&new RegExp(D.join("|")),N=N.length&&new RegExp(N.join("|")),j=ye.test(O.contains)||O.compareDocumentPosition?function(e,t){var i=9===e.nodeType?e.documentElement:e,n=t&&t.parentNode;return e===n||!(!n||1!==n.nodeType||!(i.contains?i.contains(n):e.compareDocumentPosition&&16&e.compareDocumentPosition(n)))}:function(e,t){if(t)for(;t=t.parentNode;)if(t===e)return!0;return!1},X=O.compareDocumentPosition?function(e,i){if(e===i)return z=!0,0;var n=i.compareDocumentPosition&&e.compareDocumentPosition&&e.compareDocumentPosition(i);return n?1&n||!T.sortDetached&&i.compareDocumentPosition(e)===n?e===t||j(F,e)?-1:i===t||j(F,i)?1:R?ie.call(R,e)-ie.call(R,i):0:4&n?-1:1:e.compareDocumentPosition?-1:1}:function(e,i){var n,s=0,r=e.parentNode,o=i.parentNode,l=[e],u=[i];if(e===i)return z=!0,0;if(!r||!o)return e===t?-1:i===t?1:r?-1:o?1:R?ie.call(R,e)-ie.call(R,i):0;if(r===o)return a(e,i);for(n=e;n=n.parentNode;)l.unshift(n);for(n=i;n=n.parentNode;)u.unshift(n);for(;l[s]===u[s];)s++;return s?a(l[s],u[s]):l[s]===F?-1:u[s]===F?1:0},t):I},i.matches=function(e,t){return i(e,null,null,t)},i.matchesSelector=function(e,t){if((e.ownerDocument||e)!==I&&M(e),t=t.replace(fe,"='$1']"),T.matchesSelector&&L&&(!N||!N.test(t))&&(!D||!D.test(t)))try{var n=V.call(e,t);if(n||T.disconnectedMatch||e.document&&11!==e.document.nodeType)return n}catch(s){}return i(t,I,null,[e]).length>0},i.contains=function(e,t){return(e.ownerDocument||e)!==I&&M(e),j(e,t)},i.attr=function(e,i){(e.ownerDocument||e)!==I&&M(e);var n=P.attrHandle[i.toLowerCase()],s=n&&K.call(P.attrHandle,i.toLowerCase())?n(e,i,!L):t;return s===t?T.attributes||!L?e.getAttribute(i):(s=e.getAttributeNode(i))&&s.specified?s.value:null:s},i.error=function(e){throw new Error("Syntax error, unrecognized expression: "+e)},i.uniqueSort=function(e){var t,i=[],n=0,s=0;if(z=!T.detectDuplicates,R=!T.sortStable&&e.slice(0),e.sort(X),z){for(;t=e[s++];)t===e[s]&&(n=i.push(s));for(;n--;)e.splice(i[n],1)}return e},E=i.getText=function(e){var t,i="",n=0,s=e.nodeType;if(s){if(1===s||9===s||11===s){if("string"==typeof e.textContent)return e.textContent;for(e=e.firstChild;e;e=e.nextSibling)i+=E(e)}else if(3===s||4===s)return e.nodeValue}else for(;t=e[n];n++)i+=E(t);return i},P=i.selectors={cacheLength:50,createPseudo:s,match:ve,attrHandle:{},find:{},relative:{">":{dir:"parentNode",first:!0}," ":{dir:"parentNode"},"+":{dir:"previousSibling",first:!0},"~":{dir:"previousSibling"}},preFilter:{ATTR:function(e){return e[1]=e[1].replace(Te,Ce),e[3]=(e[4]||e[5]||"").replace(Te,Ce),"~="===e[2]&&(e[3]=" "+e[3]+" "),e.slice(0,4)},CHILD:function(e){return e[1]=e[1].toLowerCase(),"nth"===e[1].slice(0,3)?(e[3]||i.error(e[0]),e[4]=+(e[4]?e[5]+(e[6]||1):2*("even"===e[3]||"odd"===e[3])),e[5]=+(e[7]+e[8]||"odd"===e[3])):e[3]&&i.error(e[0]),e},PSEUDO:function(e){var i,n=!e[5]&&e[2];return ve.CHILD.test(e[0])?null:(e[3]&&e[4]!==t?e[2]=e[4]:n&&me.test(n)&&(i=p(n,!0))&&(i=n.indexOf(")",n.length-i)-n.length)&&(e[0]=e[0].slice(0,i),e[2]=n.slice(0,i)),e.slice(0,3))}},filter:{TAG:function(e){var t=e.replace(Te,Ce).toLowerCase();return"*"===e?function(){return!0}:function(e){return e.nodeName&&e.nodeName.toLowerCase()===t}},CLASS:function(e){var t=q[e+" "];return t||(t=new RegExp("(^|"+se+")"+e+"("+se+"|$)"))&&q(e,function(e){return t.test("string"==typeof e.className&&e.className||typeof e.getAttribute!==Y&&e.getAttribute("class")||"")})},ATTR:function(e,t,n){return function(s){var r=i.attr(s,e);return null==r?"!="===t:t?(r+="","="===t?r===n:"!="===t?r!==n:"^="===t?n&&0===r.indexOf(n):"*="===t?n&&r.indexOf(n)>-1:"$="===t?n&&r.slice(-n.length)===n:"~="===t?(" "+r+" ").indexOf(n)>-1:"|="===t?r===n||r.slice(0,n.length+1)===n+"-":!1):!0}},CHILD:function(e,t,i,n,s){var r="nth"!==e.slice(0,3),o="last"!==e.slice(-4),a="of-type"===t;return 1===n&&0===s?function(e){return!!e.parentNode}:function(t,i,l){var u,c,h,p,d,f,m=r!==o?"nextSibling":"previousSibling",g=t.parentNode,v=a&&t.nodeName.toLowerCase(),y=!l&&!a;if(g){if(r){for(;m;){for(h=t;h=h[m];)if(a?h.nodeName.toLowerCase()===v:1===h.nodeType)return!1;f=m="only"===e&&!f&&"nextSibling"}return!0}if(f=[o?g.firstChild:g.lastChild],o&&y){for(c=g[B]||(g[B]={}),u=c[e]||[],d=u[0]===U&&u[1],p=u[0]===U&&u[2],h=d&&g.childNodes[d];h=++d&&h&&h[m]||(p=d=0)||f.pop();)if(1===h.nodeType&&++p&&h===t){c[e]=[U,d,p];break}}else if(y&&(u=(t[B]||(t[B]={}))[e])&&u[0]===U)p=u[1];else for(;(h=++d&&h&&h[m]||(p=d=0)||f.pop())&&((a?h.nodeName.toLowerCase()!==v:1!==h.nodeType)||!++p||(y&&((h[B]||(h[B]={}))[e]=[U,p]),h!==t)););return p-=s,p===n||p%n===0&&p/n>=0}}},PSEUDO:function(e,t){var n,r=P.pseudos[e]||P.setFilters[e.toLowerCase()]||i.error("unsupported pseudo: "+e);return r[B]?r(t):r.length>1?(n=[e,e,"",t],P.setFilters.hasOwnProperty(e.toLowerCase())?s(function(e,i){for(var n,s=r(e,t),o=s.length;o--;)n=ie.call(e,s[o]),e[n]=!(i[n]=s[o])}):function(e){return r(e,0,n)}):r}},pseudos:{not:s(function(e){var t=[],i=[],n=k(e.replace(ce,"$1"));return n[B]?s(function(e,t,i,s){for(var r,o=n(e,null,s,[]),a=e.length;a--;)(r=o[a])&&(e[a]=!(t[a]=r))}):function(e,s,r){return t[0]=e,n(t,null,r,i),!i.pop()}}),has:s(function(e){return function(t){return i(e,t).length>0}}),contains:s(function(e){return function(t){return(t.textContent||t.innerText||E(t)).indexOf(e)>-1}}),lang:s(function(e){return ge.test(e||"")||i.error("unsupported lang: "+e),e=e.replace(Te,Ce).toLowerCase(),function(t){var i;do if(i=L?t.lang:t.getAttribute("xml:lang")||t.getAttribute("lang"))return i=i.toLowerCase(),i===e||0===i.indexOf(e+"-");while((t=t.parentNode)&&1===t.nodeType);return!1}}),target:function(t){var i=e.location&&e.location.hash;return i&&i.slice(1)===t.id},root:function(e){return e===O},focus:function(e){return e===I.activeElement&&(!I.hasFocus||I.hasFocus())&&!!(e.type||e.href||~e.tabIndex)},enabled:function(e){return e.disabled===!1},disabled:function(e){
return e.disabled===!0},checked:function(e){var t=e.nodeName.toLowerCase();return"input"===t&&!!e.checked||"option"===t&&!!e.selected},selected:function(e){return e.parentNode&&e.parentNode.selectedIndex,e.selected===!0},empty:function(e){for(e=e.firstChild;e;e=e.nextSibling)if(e.nodeName>"@"||3===e.nodeType||4===e.nodeType)return!1;return!0},parent:function(e){return!P.pseudos.empty(e)},header:function(e){return Se.test(e.nodeName)},input:function(e){return we.test(e.nodeName)},button:function(e){var t=e.nodeName.toLowerCase();return"input"===t&&"button"===e.type||"button"===t},text:function(e){var t;return"input"===e.nodeName.toLowerCase()&&"text"===e.type&&(null==(t=e.getAttribute("type"))||t.toLowerCase()===e.type)},first:c(function(){return[0]}),last:c(function(e,t){return[t-1]}),eq:c(function(e,t,i){return[0>i?i+t:i]}),even:c(function(e,t){for(var i=0;t>i;i+=2)e.push(i);return e}),odd:c(function(e,t){for(var i=1;t>i;i+=2)e.push(i);return e}),lt:c(function(e,t,i){for(var n=0>i?i+t:i;--n>=0;)e.push(n);return e}),gt:c(function(e,t,i){for(var n=0>i?i+t:i;++n<t;)e.push(n);return e})}},P.pseudos.nth=P.pseudos.eq;for(x in{radio:!0,checkbox:!0,file:!0,password:!0,image:!0})P.pseudos[x]=l(x);for(x in{submit:!0,reset:!0})P.pseudos[x]=u(x);h.prototype=P.filters=P.pseudos,P.setFilters=new h,k=i.compile=function(e,t){var i,n=[],s=[],r=G[e+" "];if(!r){for(t||(t=p(e)),i=t.length;i--;)r=y(t[i]),r[B]?n.push(r):s.push(r);r=G(e,b(s,n))}return r},T.sortStable=B.split("").sort(X).join("")===B,T.detectDuplicates=z,M(),T.sortDetached=r(function(e){return 1&e.compareDocumentPosition(I.createElement("div"))}),r(function(e){return e.innerHTML="<a href='#'></a>","#"===e.firstChild.getAttribute("href")})||o("type|href|height|width",function(e,t,i){return i?void 0:e.getAttribute(t,"type"===t.toLowerCase()?1:2)}),T.attributes&&r(function(e){return e.innerHTML="<input/>",e.firstChild.setAttribute("value",""),""===e.firstChild.getAttribute("value")})||o("value",function(e,t,i){return i||"input"!==e.nodeName.toLowerCase()?void 0:e.defaultValue}),r(function(e){return null==e.getAttribute("disabled")})||o(ne,function(e,t,i){var n;return i?void 0:(n=e.getAttributeNode(t))&&n.specified?n.value:e[t]===!0?t.toLowerCase():null}),re.find=i,re.expr=i.selectors,re.expr[":"]=re.expr.pseudos,re.unique=i.uniqueSort,re.text=i.getText,re.isXMLDoc=i.isXML,re.contains=i.contains}(e);var fe={};re.Callbacks=function(e){e="string"==typeof e?fe[e]||n(e):re.extend({},e);var i,s,r,o,a,l,u=[],c=!e.once&&[],h=function(t){for(i=e.memory&&t,s=!0,l=o||0,o=0,a=u.length,r=!0;u&&a>l;l++)if(u[l].apply(t[0],t[1])===!1&&e.stopOnFalse){i=!1;break}r=!1,u&&(c?c.length&&h(c.shift()):i?u=[]:p.disable())},p={add:function(){if(u){var t=u.length;!function n(t){re.each(t,function(t,i){var s=re.type(i);"function"===s?e.unique&&p.has(i)||u.push(i):i&&i.length&&"string"!==s&&n(i)})}(arguments),r?a=u.length:i&&(o=t,h(i))}return this},remove:function(){return u&&re.each(arguments,function(e,t){for(var i;(i=re.inArray(t,u,i))>-1;)u.splice(i,1),r&&(a>=i&&a--,l>=i&&l--)}),this},has:function(e){return e?re.inArray(e,u)>-1:!(!u||!u.length)},empty:function(){return u=[],a=0,this},disable:function(){return u=c=i=t,this},disabled:function(){return!u},lock:function(){return c=t,i||p.disable(),this},locked:function(){return!c},fireWith:function(e,t){return!u||s&&!c||(t=t||[],t=[e,t.slice?t.slice():t],r?c.push(t):h(t)),this},fire:function(){return p.fireWith(this,arguments),this},fired:function(){return!!s}};return p},re.extend({Deferred:function(e){var t=[["resolve","done",re.Callbacks("once memory"),"resolved"],["reject","fail",re.Callbacks("once memory"),"rejected"],["notify","progress",re.Callbacks("memory")]],i="pending",n={state:function(){return i},always:function(){return s.done(arguments).fail(arguments),this},then:function(){var e=arguments;return re.Deferred(function(i){re.each(t,function(t,r){var o=r[0],a=re.isFunction(e[t])&&e[t];s[r[1]](function(){var e=a&&a.apply(this,arguments);e&&re.isFunction(e.promise)?e.promise().done(i.resolve).fail(i.reject).progress(i.notify):i[o+"With"](this===n?i.promise():this,a?[e]:arguments)})}),e=null}).promise()},promise:function(e){return null!=e?re.extend(e,n):n}},s={};return n.pipe=n.then,re.each(t,function(e,r){var o=r[2],a=r[3];n[r[1]]=o.add,a&&o.add(function(){i=a},t[1^e][2].disable,t[2][2].lock),s[r[0]]=function(){return s[r[0]+"With"](this===s?n:this,arguments),this},s[r[0]+"With"]=o.fireWith}),n.promise(s),e&&e.call(s,s),s},when:function(e){var t,i,n,s=0,r=ee.call(arguments),o=r.length,a=1!==o||e&&re.isFunction(e.promise)?o:0,l=1===a?e:re.Deferred(),u=function(e,i,n){return function(s){i[e]=this,n[e]=arguments.length>1?ee.call(arguments):s,n===t?l.notifyWith(i,n):--a||l.resolveWith(i,n)}};if(o>1)for(t=new Array(o),i=new Array(o),n=new Array(o);o>s;s++)r[s]&&re.isFunction(r[s].promise)?r[s].promise().done(u(s,n,r)).fail(l.reject).progress(u(s,i,t)):--a;return a||l.resolveWith(n,r),l.promise()}}),re.support=function(t){var i=G.createElement("input"),n=G.createDocumentFragment(),s=G.createElement("div"),r=G.createElement("select"),o=r.appendChild(G.createElement("option"));return i.type?(i.type="checkbox",t.checkOn=""!==i.value,t.optSelected=o.selected,t.reliableMarginRight=!0,t.boxSizingReliable=!0,t.pixelPosition=!1,i.checked=!0,t.noCloneChecked=i.cloneNode(!0).checked,r.disabled=!0,t.optDisabled=!o.disabled,i=G.createElement("input"),i.value="t",i.type="radio",t.radioValue="t"===i.value,i.setAttribute("checked","t"),i.setAttribute("name","t"),n.appendChild(i),t.checkClone=n.cloneNode(!0).cloneNode(!0).lastChild.checked,t.focusinBubbles="onfocusin"in e,s.style.backgroundClip="content-box",s.cloneNode(!0).style.backgroundClip="",t.clearCloneStyle="content-box"===s.style.backgroundClip,re(function(){var i,n,r="padding:0;margin:0;border:0;display:block;-webkit-box-sizing:content-box;-moz-box-sizing:content-box;box-sizing:content-box",o=G.getElementsByTagName("body")[0];o&&(i=G.createElement("div"),i.style.cssText="border:0;width:0;height:0;position:absolute;top:0;left:-9999px;margin-top:1px",o.appendChild(i).appendChild(s),s.innerHTML="",s.style.cssText="-webkit-box-sizing:border-box;-moz-box-sizing:border-box;box-sizing:border-box;padding:1px;border:1px;display:block;width:4px;margin-top:1%;position:absolute;top:1%",re.swap(o,null!=o.style.zoom?{zoom:1}:{},function(){t.boxSizing=4===s.offsetWidth}),e.getComputedStyle&&(t.pixelPosition="1%"!==(e.getComputedStyle(s,null)||{}).top,t.boxSizingReliable="4px"===(e.getComputedStyle(s,null)||{width:"4px"}).width,n=s.appendChild(G.createElement("div")),n.style.cssText=s.style.cssText=r,n.style.marginRight=n.style.width="0",s.style.width="1px",t.reliableMarginRight=!parseFloat((e.getComputedStyle(n,null)||{}).marginRight)),o.removeChild(i))}),t):t}({});var me,ge,ve=/(?:\{[\s\S]*\}|\[[\s\S]*\])$/,ye=/([A-Z])/g;s.uid=1,s.accepts=function(e){return e.nodeType?1===e.nodeType||9===e.nodeType:!0},s.prototype={key:function(e){if(!s.accepts(e))return 0;var t={},i=e[this.expando];if(!i){i=s.uid++;try{t[this.expando]={value:i},Object.defineProperties(e,t)}catch(n){t[this.expando]=i,re.extend(e,t)}}return this.cache[i]||(this.cache[i]={}),i},set:function(e,t,i){var n,s=this.key(e),r=this.cache[s];if("string"==typeof t)r[t]=i;else if(re.isEmptyObject(r))re.extend(this.cache[s],t);else for(n in t)r[n]=t[n];return r},get:function(e,i){var n=this.cache[this.key(e)];return i===t?n:n[i]},access:function(e,i,n){var s;return i===t||i&&"string"==typeof i&&n===t?(s=this.get(e,i),s!==t?s:this.get(e,re.camelCase(i))):(this.set(e,i,n),n!==t?n:i)},remove:function(e,i){var n,s,r,o=this.key(e),a=this.cache[o];if(i===t)this.cache[o]={};else{re.isArray(i)?s=i.concat(i.map(re.camelCase)):(r=re.camelCase(i),i in a?s=[i,r]:(s=r,s=s in a?[s]:s.match(ae)||[])),n=s.length;for(;n--;)delete a[s[n]]}},hasData:function(e){return!re.isEmptyObject(this.cache[e[this.expando]]||{})},discard:function(e){e[this.expando]&&delete this.cache[e[this.expando]]}},me=new s,ge=new s,re.extend({acceptData:s.accepts,hasData:function(e){return me.hasData(e)||ge.hasData(e)},data:function(e,t,i){return me.access(e,t,i)},removeData:function(e,t){me.remove(e,t)},_data:function(e,t,i){return ge.access(e,t,i)},_removeData:function(e,t){ge.remove(e,t)}}),re.fn.extend({data:function(e,i){var n,s,o=this[0],a=0,l=null;if(e===t){if(this.length&&(l=me.get(o),1===o.nodeType&&!ge.get(o,"hasDataAttrs"))){for(n=o.attributes;a<n.length;a++)s=n[a].name,0===s.indexOf("data-")&&(s=re.camelCase(s.slice(5)),r(o,s,l[s]));ge.set(o,"hasDataAttrs",!0)}return l}return"object"==typeof e?this.each(function(){me.set(this,e)}):re.access(this,function(i){var n,s=re.camelCase(e);if(o&&i===t){if(n=me.get(o,e),n!==t)return n;if(n=me.get(o,s),n!==t)return n;if(n=r(o,s,t),n!==t)return n}else this.each(function(){var n=me.get(this,s);me.set(this,s,i),-1!==e.indexOf("-")&&n!==t&&me.set(this,e,i)})},null,i,arguments.length>1,null,!0)},removeData:function(e){return this.each(function(){me.remove(this,e)})}}),re.extend({queue:function(e,t,i){var n;return e?(t=(t||"fx")+"queue",n=ge.get(e,t),i&&(!n||re.isArray(i)?n=ge.access(e,t,re.makeArray(i)):n.push(i)),n||[]):void 0},dequeue:function(e,t){t=t||"fx";var i=re.queue(e,t),n=i.length,s=i.shift(),r=re._queueHooks(e,t),o=function(){re.dequeue(e,t)};"inprogress"===s&&(s=i.shift(),n--),s&&("fx"===t&&i.unshift("inprogress"),delete r.stop,s.call(e,o,r)),!n&&r&&r.empty.fire()},_queueHooks:function(e,t){var i=t+"queueHooks";return ge.get(e,i)||ge.access(e,i,{empty:re.Callbacks("once memory").add(function(){ge.remove(e,[t+"queue",i])})})}}),re.fn.extend({queue:function(e,i){var n=2;return"string"!=typeof e&&(i=e,e="fx",n--),arguments.length<n?re.queue(this[0],e):i===t?this:this.each(function(){var t=re.queue(this,e,i);re._queueHooks(this,e),"fx"===e&&"inprogress"!==t[0]&&re.dequeue(this,e)})},dequeue:function(e){return this.each(function(){re.dequeue(this,e)})},delay:function(e,t){return e=re.fx?re.fx.speeds[e]||e:e,t=t||"fx",this.queue(t,function(t,i){var n=setTimeout(t,e);i.stop=function(){clearTimeout(n)}})},clearQueue:function(e){return this.queue(e||"fx",[])},promise:function(e,i){var n,s=1,r=re.Deferred(),o=this,a=this.length,l=function(){--s||r.resolveWith(o,[o])};for("string"!=typeof e&&(i=e,e=t),e=e||"fx";a--;)n=ge.get(o[a],e+"queueHooks"),n&&n.empty&&(s++,n.empty.add(l));return l(),r.promise(i)}});var be,we,Se=/[\t\r\n\f]/g,xe=/\r/g,Te=/^(?:input|select|textarea|button)$/i;re.fn.extend({attr:function(e,t){return re.access(this,re.attr,e,t,arguments.length>1)},removeAttr:function(e){return this.each(function(){re.removeAttr(this,e)})},prop:function(e,t){return re.access(this,re.prop,e,t,arguments.length>1)},removeProp:function(e){return this.each(function(){delete this[re.propFix[e]||e]})},addClass:function(e){var t,i,n,s,r,o=0,a=this.length,l="string"==typeof e&&e;if(re.isFunction(e))return this.each(function(t){re(this).addClass(e.call(this,t,this.className))});if(l)for(t=(e||"").match(ae)||[];a>o;o++)if(i=this[o],n=1===i.nodeType&&(i.className?(" "+i.className+" ").replace(Se," "):" ")){for(r=0;s=t[r++];)n.indexOf(" "+s+" ")<0&&(n+=s+" ");i.className=re.trim(n)}return this},removeClass:function(e){var t,i,n,s,r,o=0,a=this.length,l=0===arguments.length||"string"==typeof e&&e;if(re.isFunction(e))return this.each(function(t){re(this).removeClass(e.call(this,t,this.className))});if(l)for(t=(e||"").match(ae)||[];a>o;o++)if(i=this[o],n=1===i.nodeType&&(i.className?(" "+i.className+" ").replace(Se," "):"")){for(r=0;s=t[r++];)for(;n.indexOf(" "+s+" ")>=0;)n=n.replace(" "+s+" "," ");i.className=e?re.trim(n):""}return this},toggleClass:function(e,t){var i=typeof e;return"boolean"==typeof t&&"string"===i?t?this.addClass(e):this.removeClass(e):re.isFunction(e)?this.each(function(i){re(this).toggleClass(e.call(this,i,this.className,t),t)}):this.each(function(){if("string"===i)for(var t,n=0,s=re(this),r=e.match(ae)||[];t=r[n++];)s.hasClass(t)?s.removeClass(t):s.addClass(t);else i!==q&&"boolean"!==i||(this.className&&ge.set(this,"__className__",this.className),this.className=this.className||e===!1?"":ge.get(this,"__className__")||"")})},hasClass:function(e){for(var t=" "+e+" ",i=0,n=this.length;n>i;i++)if(1===this[i].nodeType&&(" "+this[i].className+" ").replace(Se," ").indexOf(t)>=0)return!0;return!1},val:function(e){var i,n,s,r=this[0];{if(arguments.length)return s=re.isFunction(e),this.each(function(n){var r;1===this.nodeType&&(r=s?e.call(this,n,re(this).val()):e,null==r?r="":"number"==typeof r?r+="":re.isArray(r)&&(r=re.map(r,function(e){return null==e?"":e+""})),i=re.valHooks[this.type]||re.valHooks[this.nodeName.toLowerCase()],i&&"set"in i&&i.set(this,r,"value")!==t||(this.value=r))});if(r)return i=re.valHooks[r.type]||re.valHooks[r.nodeName.toLowerCase()],i&&"get"in i&&(n=i.get(r,"value"))!==t?n:(n=r.value,"string"==typeof n?n.replace(xe,""):null==n?"":n)}}}),re.extend({valHooks:{option:{get:function(e){var t=e.attributes.value;return!t||t.specified?e.value:e.text}},select:{get:function(e){for(var t,i,n=e.options,s=e.selectedIndex,r="select-one"===e.type||0>s,o=r?null:[],a=r?s+1:n.length,l=0>s?a:r?s:0;a>l;l++)if(i=n[l],(i.selected||l===s)&&(re.support.optDisabled?!i.disabled:null===i.getAttribute("disabled"))&&(!i.parentNode.disabled||!re.nodeName(i.parentNode,"optgroup"))){if(t=re(i).val(),r)return t;o.push(t)}return o},set:function(e,t){for(var i,n,s=e.options,r=re.makeArray(t),o=s.length;o--;)n=s[o],(n.selected=re.inArray(re(n).val(),r)>=0)&&(i=!0);return i||(e.selectedIndex=-1),r}}},attr:function(e,i,n){var s,r,o=e.nodeType;if(e&&3!==o&&8!==o&&2!==o)return typeof e.getAttribute===q?re.prop(e,i,n):(1===o&&re.isXMLDoc(e)||(i=i.toLowerCase(),s=re.attrHooks[i]||(re.expr.match.bool.test(i)?we:be)),n===t?s&&"get"in s&&null!==(r=s.get(e,i))?r:(r=re.find.attr(e,i),null==r?t:r):null!==n?s&&"set"in s&&(r=s.set(e,n,i))!==t?r:(e.setAttribute(i,n+""),n):void re.removeAttr(e,i))},removeAttr:function(e,t){var i,n,s=0,r=t&&t.match(ae);if(r&&1===e.nodeType)for(;i=r[s++];)n=re.propFix[i]||i,re.expr.match.bool.test(i)&&(e[n]=!1),e.removeAttribute(i)},attrHooks:{type:{set:function(e,t){if(!re.support.radioValue&&"radio"===t&&re.nodeName(e,"input")){var i=e.value;return e.setAttribute("type",t),i&&(e.value=i),t}}}},propFix:{"for":"htmlFor","class":"className"},prop:function(e,i,n){var s,r,o,a=e.nodeType;if(e&&3!==a&&8!==a&&2!==a)return o=1!==a||!re.isXMLDoc(e),o&&(i=re.propFix[i]||i,r=re.propHooks[i]),n!==t?r&&"set"in r&&(s=r.set(e,n,i))!==t?s:e[i]=n:r&&"get"in r&&null!==(s=r.get(e,i))?s:e[i]},propHooks:{tabIndex:{get:function(e){return e.hasAttribute("tabindex")||Te.test(e.nodeName)||e.href?e.tabIndex:-1}}}}),we={set:function(e,t,i){return t===!1?re.removeAttr(e,i):e.setAttribute(i,i),i}},re.each(re.expr.match.bool.source.match(/\w+/g),function(e,i){var n=re.expr.attrHandle[i]||re.find.attr;re.expr.attrHandle[i]=function(e,i,s){var r=re.expr.attrHandle[i],o=s?t:(re.expr.attrHandle[i]=t)!=n(e,i,s)?i.toLowerCase():null;return re.expr.attrHandle[i]=r,o}}),re.support.optSelected||(re.propHooks.selected={get:function(e){var t=e.parentNode;return t&&t.parentNode&&t.parentNode.selectedIndex,null}}),re.each(["tabIndex","readOnly","maxLength","cellSpacing","cellPadding","rowSpan","colSpan","useMap","frameBorder","contentEditable"],function(){re.propFix[this.toLowerCase()]=this}),re.each(["radio","checkbox"],function(){re.valHooks[this]={set:function(e,t){return re.isArray(t)?e.checked=re.inArray(re(e).val(),t)>=0:void 0}},re.support.checkOn||(re.valHooks[this].get=function(e){return null===e.getAttribute("value")?"on":e.value})});var Ce=/^key/,Pe=/^(?:mouse|contextmenu)|click/,Ee=/^(?:focusinfocus|focusoutblur)$/,_e=/^([^.]*)(?:\.(.+)|)$/;re.event={global:{},add:function(e,i,n,s,r){var o,a,l,u,c,h,p,d,f,m,g,v=ge.get(e);if(v){for(n.handler&&(o=n,n=o.handler,r=o.selector),n.guid||(n.guid=re.guid++),(u=v.events)||(u=v.events={}),(a=v.handle)||(a=v.handle=function(e){return typeof re===q||e&&re.event.triggered===e.type?t:re.event.dispatch.apply(a.elem,arguments)},a.elem=e),i=(i||"").match(ae)||[""],c=i.length;c--;)l=_e.exec(i[c])||[],f=g=l[1],m=(l[2]||"").split(".").sort(),f&&(p=re.event.special[f]||{},f=(r?p.delegateType:p.bindType)||f,p=re.event.special[f]||{},h=re.extend({type:f,origType:g,data:s,handler:n,guid:n.guid,selector:r,needsContext:r&&re.expr.match.needsContext.test(r),namespace:m.join(".")},o),(d=u[f])||(d=u[f]=[],d.delegateCount=0,p.setup&&p.setup.call(e,s,m,a)!==!1||e.addEventListener&&e.addEventListener(f,a,!1)),p.add&&(p.add.call(e,h),h.handler.guid||(h.handler.guid=n.guid)),r?d.splice(d.delegateCount++,0,h):d.push(h),re.event.global[f]=!0);e=null}},remove:function(e,t,i,n,s){var r,o,a,l,u,c,h,p,d,f,m,g=ge.hasData(e)&&ge.get(e);if(g&&(l=g.events)){for(t=(t||"").match(ae)||[""],u=t.length;u--;)if(a=_e.exec(t[u])||[],d=m=a[1],f=(a[2]||"").split(".").sort(),d){for(h=re.event.special[d]||{},d=(n?h.delegateType:h.bindType)||d,p=l[d]||[],a=a[2]&&new RegExp("(^|\\.)"+f.join("\\.(?:.*\\.|)")+"(\\.|$)"),o=r=p.length;r--;)c=p[r],!s&&m!==c.origType||i&&i.guid!==c.guid||a&&!a.test(c.namespace)||n&&n!==c.selector&&("**"!==n||!c.selector)||(p.splice(r,1),c.selector&&p.delegateCount--,h.remove&&h.remove.call(e,c));o&&!p.length&&(h.teardown&&h.teardown.call(e,f,g.handle)!==!1||re.removeEvent(e,d,g.handle),delete l[d])}else for(d in l)re.event.remove(e,d+t[u],i,n,!0);re.isEmptyObject(l)&&(delete g.handle,ge.remove(e,"events"))}},trigger:function(i,n,s,r){var o,a,l,u,c,h,p,d=[s||G],f=ne.call(i,"type")?i.type:i,m=ne.call(i,"namespace")?i.namespace.split("."):[];if(a=l=s=s||G,3!==s.nodeType&&8!==s.nodeType&&!Ee.test(f+re.event.triggered)&&(f.indexOf(".")>=0&&(m=f.split("."),f=m.shift(),m.sort()),c=f.indexOf(":")<0&&"on"+f,i=i[re.expando]?i:new re.Event(f,"object"==typeof i&&i),i.isTrigger=r?2:3,i.namespace=m.join("."),i.namespace_re=i.namespace?new RegExp("(^|\\.)"+m.join("\\.(?:.*\\.|)")+"(\\.|$)"):null,i.result=t,i.target||(i.target=s),n=null==n?[i]:re.makeArray(n,[i]),p=re.event.special[f]||{},r||!p.trigger||p.trigger.apply(s,n)!==!1)){if(!r&&!p.noBubble&&!re.isWindow(s)){for(u=p.delegateType||f,Ee.test(u+f)||(a=a.parentNode);a;a=a.parentNode)d.push(a),l=a;l===(s.ownerDocument||G)&&d.push(l.defaultView||l.parentWindow||e)}for(o=0;(a=d[o++])&&!i.isPropagationStopped();)i.type=o>1?u:p.bindType||f,h=(ge.get(a,"events")||{})[i.type]&&ge.get(a,"handle"),h&&h.apply(a,n),h=c&&a[c],h&&re.acceptData(a)&&h.apply&&h.apply(a,n)===!1&&i.preventDefault();return i.type=f,r||i.isDefaultPrevented()||p._default&&p._default.apply(d.pop(),n)!==!1||!re.acceptData(s)||c&&re.isFunction(s[f])&&!re.isWindow(s)&&(l=s[c],l&&(s[c]=null),re.event.triggered=f,s[f](),re.event.triggered=t,l&&(s[c]=l)),i.result}},dispatch:function(e){e=re.event.fix(e);var i,n,s,r,o,a=[],l=ee.call(arguments),u=(ge.get(this,"events")||{})[e.type]||[],c=re.event.special[e.type]||{};if(l[0]=e,e.delegateTarget=this,!c.preDispatch||c.preDispatch.call(this,e)!==!1){for(a=re.event.handlers.call(this,e,u),i=0;(r=a[i++])&&!e.isPropagationStopped();)for(e.currentTarget=r.elem,n=0;(o=r.handlers[n++])&&!e.isImmediatePropagationStopped();)e.namespace_re&&!e.namespace_re.test(o.namespace)||(e.handleObj=o,e.data=o.data,s=((re.event.special[o.origType]||{}).handle||o.handler).apply(r.elem,l),s!==t&&(e.result=s)===!1&&(e.preventDefault(),e.stopPropagation()));return c.postDispatch&&c.postDispatch.call(this,e),e.result}},handlers:function(e,i){var n,s,r,o,a=[],l=i.delegateCount,u=e.target;if(l&&u.nodeType&&(!e.button||"click"!==e.type))for(;u!==this;u=u.parentNode||this)if(u.disabled!==!0||"click"!==e.type){for(s=[],n=0;l>n;n++)o=i[n],r=o.selector+" ",s[r]===t&&(s[r]=o.needsContext?re(r,this).index(u)>=0:re.find(r,this,null,[u]).length),s[r]&&s.push(o);s.length&&a.push({elem:u,handlers:s})}return l<i.length&&a.push({elem:this,handlers:i.slice(l)}),a},props:"altKey bubbles cancelable ctrlKey currentTarget eventPhase metaKey relatedTarget shiftKey target timeStamp view which".split(" "),fixHooks:{},keyHooks:{props:"char charCode key keyCode".split(" "),filter:function(e,t){return null==e.which&&(e.which=null!=t.charCode?t.charCode:t.keyCode),e}},mouseHooks:{props:"button buttons clientX clientY offsetX offsetY pageX pageY screenX screenY toElement".split(" "),filter:function(e,i){var n,s,r,o=i.button;return null==e.pageX&&null!=i.clientX&&(n=e.target.ownerDocument||G,s=n.documentElement,r=n.body,e.pageX=i.clientX+(s&&s.scrollLeft||r&&r.scrollLeft||0)-(s&&s.clientLeft||r&&r.clientLeft||0),e.pageY=i.clientY+(s&&s.scrollTop||r&&r.scrollTop||0)-(s&&s.clientTop||r&&r.clientTop||0)),e.which||o===t||(e.which=1&o?1:2&o?3:4&o?2:0),e}},fix:function(e){if(e[re.expando])return e;var t,i,n,s=e.type,r=e,o=this.fixHooks[s];for(o||(this.fixHooks[s]=o=Pe.test(s)?this.mouseHooks:Ce.test(s)?this.keyHooks:{}),n=o.props?this.props.concat(o.props):this.props,e=new re.Event(r),t=n.length;t--;)i=n[t],e[i]=r[i];return e.target||(e.target=G),3===e.target.nodeType&&(e.target=e.target.parentNode),o.filter?o.filter(e,r):e},special:{load:{noBubble:!0},focus:{trigger:function(){return this!==l()&&this.focus?(this.focus(),!1):void 0},delegateType:"focusin"},blur:{trigger:function(){return this===l()&&this.blur?(this.blur(),!1):void 0},delegateType:"focusout"},click:{trigger:function(){return"checkbox"===this.type&&this.click&&re.nodeName(this,"input")?(this.click(),!1):void 0},_default:function(e){return re.nodeName(e.target,"a")}},beforeunload:{postDispatch:function(e){e.result!==t&&(e.originalEvent.returnValue=e.result)}}},simulate:function(e,t,i,n){var s=re.extend(new re.Event,i,{type:e,isSimulated:!0,originalEvent:{}});n?re.event.trigger(s,null,t):re.event.dispatch.call(t,s),s.isDefaultPrevented()&&i.preventDefault()}},re.removeEvent=function(e,t,i){e.removeEventListener&&e.removeEventListener(t,i,!1)},re.Event=function(e,t){return this instanceof re.Event?(e&&e.type?(this.originalEvent=e,this.type=e.type,this.isDefaultPrevented=e.defaultPrevented||e.getPreventDefault&&e.getPreventDefault()?o:a):this.type=e,t&&re.extend(this,t),this.timeStamp=e&&e.timeStamp||re.now(),void(this[re.expando]=!0)):new re.Event(e,t)},re.Event.prototype={isDefaultPrevented:a,isPropagationStopped:a,isImmediatePropagationStopped:a,preventDefault:function(){var e=this.originalEvent;this.isDefaultPrevented=o,e&&e.preventDefault&&e.preventDefault()},stopPropagation:function(){var e=this.originalEvent;this.isPropagationStopped=o,e&&e.stopPropagation&&e.stopPropagation()},stopImmediatePropagation:function(){this.isImmediatePropagationStopped=o,this.stopPropagation()}},re.each({mouseenter:"mouseover",mouseleave:"mouseout"},function(e,t){re.event.special[e]={delegateType:t,bindType:t,handle:function(e){var i,n=this,s=e.relatedTarget,r=e.handleObj;return s&&(s===n||re.contains(n,s))||(e.type=r.origType,i=r.handler.apply(this,arguments),e.type=t),i}}}),re.support.focusinBubbles||re.each({focus:"focusin",blur:"focusout"},function(e,t){var i=0,n=function(e){re.event.simulate(t,e.target,re.event.fix(e),!0)};re.event.special[t]={setup:function(){0===i++&&G.addEventListener(e,n,!0)},teardown:function(){0===--i&&G.removeEventListener(e,n,!0)}}}),re.fn.extend({on:function(e,i,n,s,r){var o,l;if("object"==typeof e){"string"!=typeof i&&(n=n||i,i=t);for(l in e)this.on(l,i,n,e[l],r);return this}if(null==n&&null==s?(s=i,n=i=t):null==s&&("string"==typeof i?(s=n,n=t):(s=n,n=i,i=t)),s===!1)s=a;else if(!s)return this;return 1===r&&(o=s,s=function(e){return re().off(e),o.apply(this,arguments)},s.guid=o.guid||(o.guid=re.guid++)),this.each(function(){re.event.add(this,e,s,n,i)})},one:function(e,t,i,n){return this.on(e,t,i,n,1)},off:function(e,i,n){var s,r;if(e&&e.preventDefault&&e.handleObj)return s=e.handleObj,re(e.delegateTarget).off(s.namespace?s.origType+"."+s.namespace:s.origType,s.selector,s.handler),this;if("object"==typeof e){for(r in e)this.off(r,i,e[r]);return this}return i!==!1&&"function"!=typeof i||(n=i,i=t),n===!1&&(n=a),this.each(function(){re.event.remove(this,e,n,i)})},trigger:function(e,t){return this.each(function(){re.event.trigger(e,t,this)})},triggerHandler:function(e,t){var i=this[0];return i?re.event.trigger(e,t,i,!0):void 0}});var ke=/^.[^:#\[\.,]*$/,Ae=/^(?:parents|prev(?:Until|All))/,Re=re.expr.match.needsContext,Me={children:!0,contents:!0,next:!0,prev:!0};re.fn.extend({find:function(e){var t,i=[],n=this,s=n.length;if("string"!=typeof e)return this.pushStack(re(e).filter(function(){for(t=0;s>t;t++)if(re.contains(n[t],this))return!0}));for(t=0;s>t;t++)re.find(e,n[t],i);return i=this.pushStack(s>1?re.unique(i):i),i.selector=this.selector?this.selector+" "+e:e,i},has:function(e){var t=re(e,this),i=t.length;return this.filter(function(){for(var e=0;i>e;e++)if(re.contains(this,t[e]))return!0})},not:function(e){return this.pushStack(c(this,e||[],!0))},filter:function(e){return this.pushStack(c(this,e||[],!1))},is:function(e){return!!c(this,"string"==typeof e&&Re.test(e)?re(e):e||[],!1).length},closest:function(e,t){for(var i,n=0,s=this.length,r=[],o=Re.test(e)||"string"!=typeof e?re(e,t||this.context):0;s>n;n++)for(i=this[n];i&&i!==t;i=i.parentNode)if(i.nodeType<11&&(o?o.index(i)>-1:1===i.nodeType&&re.find.matchesSelector(i,e))){i=r.push(i);break}return this.pushStack(r.length>1?re.unique(r):r)},index:function(e){return e?"string"==typeof e?te.call(re(e),this[0]):te.call(this,e.jquery?e[0]:e):this[0]&&this[0].parentNode?this.first().prevAll().length:-1},add:function(e,t){var i="string"==typeof e?re(e,t):re.makeArray(e&&e.nodeType?[e]:e),n=re.merge(this.get(),i);return this.pushStack(re.unique(n))},addBack:function(e){return this.add(null==e?this.prevObject:this.prevObject.filter(e))}}),re.each({parent:function(e){var t=e.parentNode;return t&&11!==t.nodeType?t:null},parents:function(e){return re.dir(e,"parentNode")},parentsUntil:function(e,t,i){return re.dir(e,"parentNode",i)},next:function(e){return u(e,"nextSibling")},prev:function(e){return u(e,"previousSibling")},nextAll:function(e){return re.dir(e,"nextSibling")},prevAll:function(e){return re.dir(e,"previousSibling")},nextUntil:function(e,t,i){return re.dir(e,"nextSibling",i)},prevUntil:function(e,t,i){return re.dir(e,"previousSibling",i)},siblings:function(e){return re.sibling((e.parentNode||{}).firstChild,e)},children:function(e){return re.sibling(e.firstChild)},contents:function(e){return e.contentDocument||re.merge([],e.childNodes)}},function(e,t){re.fn[e]=function(i,n){var s=re.map(this,t,i);return"Until"!==e.slice(-5)&&(n=i),n&&"string"==typeof n&&(s=re.filter(n,s)),this.length>1&&(Me[e]||re.unique(s),Ae.test(e)&&s.reverse()),this.pushStack(s)}}),re.extend({filter:function(e,t,i){var n=t[0];return i&&(e=":not("+e+")"),1===t.length&&1===n.nodeType?re.find.matchesSelector(n,e)?[n]:[]:re.find.matches(e,re.grep(t,function(e){return 1===e.nodeType}))},dir:function(e,i,n){for(var s=[],r=n!==t;(e=e[i])&&9!==e.nodeType;)if(1===e.nodeType){if(r&&re(e).is(n))break;s.push(e)}return s},sibling:function(e,t){for(var i=[];e;e=e.nextSibling)1===e.nodeType&&e!==t&&i.push(e);return i}});var Ie=/<(?!area|br|col|embed|hr|img|input|link|meta|param)(([\w:]+)[^>]*)\/>/gi,Oe=/<([\w:]+)/,Le=/<|&#?\w+;/,De=/<(?:script|style|link)/i,Ne=/^(?:checkbox|radio)$/i,Ve=/checked\s*(?:[^=]|=\s*.checked.)/i,je=/^$|\/(?:java|ecma)script/i,Be=/^true\/(.*)/,Fe=/^\s*<!(?:\[CDATA\[|--)|(?:\]\]|--)>\s*$/g,Ue={option:[1,"<select multiple='multiple'>","</select>"],thead:[1,"<table>","</table>"],col:[2,"<table><colgroup>","</colgroup></table>"],tr:[2,"<table><tbody>","</tbody></table>"],td:[3,"<table><tbody><tr>","</tr></tbody></table>"],_default:[0,"",""]};Ue.optgroup=Ue.option,Ue.tbody=Ue.tfoot=Ue.colgroup=Ue.caption=Ue.thead,Ue.th=Ue.td,re.fn.extend({text:function(e){return re.access(this,function(e){return e===t?re.text(this):this.empty().append((this[0]&&this[0].ownerDocument||G).createTextNode(e))},null,e,arguments.length)},append:function(){return this.domManip(arguments,function(e){if(1===this.nodeType||11===this.nodeType||9===this.nodeType){var t=h(this,e);t.appendChild(e)}})},prepend:function(){return this.domManip(arguments,function(e){if(1===this.nodeType||11===this.nodeType||9===this.nodeType){var t=h(this,e);t.insertBefore(e,t.firstChild)}})},before:function(){return this.domManip(arguments,function(e){this.parentNode&&this.parentNode.insertBefore(e,this)})},after:function(){return this.domManip(arguments,function(e){this.parentNode&&this.parentNode.insertBefore(e,this.nextSibling)})},remove:function(e,t){for(var i,n=e?re.filter(e,this):this,s=0;null!=(i=n[s]);s++)t||1!==i.nodeType||re.cleanData(g(i)),i.parentNode&&(t&&re.contains(i.ownerDocument,i)&&f(g(i,"script")),i.parentNode.removeChild(i));return this},empty:function(){for(var e,t=0;null!=(e=this[t]);t++)1===e.nodeType&&(re.cleanData(g(e,!1)),e.textContent="");return this},clone:function(e,t){return e=null==e?!1:e,t=null==t?e:t,this.map(function(){return re.clone(this,e,t)})},html:function(e){return re.access(this,function(e){var i=this[0]||{},n=0,s=this.length;if(e===t&&1===i.nodeType)return i.innerHTML;if("string"==typeof e&&!De.test(e)&&!Ue[(Oe.exec(e)||["",""])[1].toLowerCase()]){e=e.replace(Ie,"<$1></$2>");try{for(;s>n;n++)i=this[n]||{},1===i.nodeType&&(re.cleanData(g(i,!1)),i.innerHTML=e);i=0}catch(r){}}i&&this.empty().append(e)},null,e,arguments.length)},replaceWith:function(){var e=re.map(this,function(e){return[e.nextSibling,e.parentNode]}),t=0;return this.domManip(arguments,function(i){var n=e[t++],s=e[t++];s&&(n&&n.parentNode!==s&&(n=this.nextSibling),re(this).remove(),s.insertBefore(i,n))},!0),t?this:this.remove()},detach:function(e){return this.remove(e,!0)},domManip:function(e,t,i){e=J.apply([],e);var n,s,r,o,a,l,u=0,c=this.length,h=this,f=c-1,m=e[0],v=re.isFunction(m);if(v||!(1>=c||"string"!=typeof m||re.support.checkClone)&&Ve.test(m))return this.each(function(n){var s=h.eq(n);v&&(e[0]=m.call(this,n,s.html())),s.domManip(e,t,i)});if(c&&(n=re.buildFragment(e,this[0].ownerDocument,!1,!i&&this),s=n.firstChild,1===n.childNodes.length&&(n=s),s)){for(r=re.map(g(n,"script"),p),o=r.length;c>u;u++)a=n,u!==f&&(a=re.clone(a,!0,!0),o&&re.merge(r,g(a,"script"))),t.call(this[u],a,u);if(o)for(l=r[r.length-1].ownerDocument,re.map(r,d),u=0;o>u;u++)a=r[u],je.test(a.type||"")&&!ge.access(a,"globalEval")&&re.contains(l,a)&&(a.src?re._evalUrl(a.src):re.globalEval(a.textContent.replace(Fe,"")))}return this}}),re.each({appendTo:"append",prependTo:"prepend",insertBefore:"before",insertAfter:"after",replaceAll:"replaceWith"},function(e,t){re.fn[e]=function(e){for(var i,n=[],s=re(e),r=s.length-1,o=0;r>=o;o++)i=o===r?this:this.clone(!0),re(s[o])[t](i),Z.apply(n,i.get());return this.pushStack(n)}}),re.extend({clone:function(e,t,i){var n,s,r,o,a=e.cloneNode(!0),l=re.contains(e.ownerDocument,e);if(!(re.support.noCloneChecked||1!==e.nodeType&&11!==e.nodeType||re.isXMLDoc(e)))for(o=g(a),r=g(e),n=0,s=r.length;s>n;n++)v(r[n],o[n]);if(t)if(i)for(r=r||g(e),o=o||g(a),n=0,s=r.length;s>n;n++)m(r[n],o[n]);else m(e,a);return o=g(a,"script"),o.length>0&&f(o,!l&&g(e,"script")),a},buildFragment:function(e,t,i,n){for(var s,r,o,a,l,u,c=0,h=e.length,p=t.createDocumentFragment(),d=[];h>c;c++)if(s=e[c],s||0===s)if("object"===re.type(s))re.merge(d,s.nodeType?[s]:s);else if(Le.test(s)){for(r=r||p.appendChild(t.createElement("div")),o=(Oe.exec(s)||["",""])[1].toLowerCase(),a=Ue[o]||Ue._default,r.innerHTML=a[1]+s.replace(Ie,"<$1></$2>")+a[2],u=a[0];u--;)r=r.lastChild;re.merge(d,r.childNodes),r=p.firstChild,r.textContent=""}else d.push(t.createTextNode(s));for(p.textContent="",c=0;s=d[c++];)if((!n||-1===re.inArray(s,n))&&(l=re.contains(s.ownerDocument,s),r=g(p.appendChild(s),"script"),l&&f(r),i))for(u=0;s=r[u++];)je.test(s.type||"")&&i.push(s);return p},cleanData:function(e){for(var i,n,r,o,a,l,u=re.event.special,c=0;(n=e[c])!==t;c++){if(s.accepts(n)&&(a=n[ge.expando],a&&(i=ge.cache[a]))){if(r=Object.keys(i.events||{}),r.length)for(l=0;(o=r[l])!==t;l++)u[o]?re.event.remove(n,o):re.removeEvent(n,o,i.handle);ge.cache[a]&&delete ge.cache[a]}delete me.cache[n[me.expando]]}},_evalUrl:function(e){return re.ajax({url:e,type:"GET",dataType:"script",
async:!1,global:!1,"throws":!0})}}),re.fn.extend({wrapAll:function(e){var t;return re.isFunction(e)?this.each(function(t){re(this).wrapAll(e.call(this,t))}):(this[0]&&(t=re(e,this[0].ownerDocument).eq(0).clone(!0),this[0].parentNode&&t.insertBefore(this[0]),t.map(function(){for(var e=this;e.firstElementChild;)e=e.firstElementChild;return e}).append(this)),this)},wrapInner:function(e){return re.isFunction(e)?this.each(function(t){re(this).wrapInner(e.call(this,t))}):this.each(function(){var t=re(this),i=t.contents();i.length?i.wrapAll(e):t.append(e)})},wrap:function(e){var t=re.isFunction(e);return this.each(function(i){re(this).wrapAll(t?e.call(this,i):e)})},unwrap:function(){return this.parent().each(function(){re.nodeName(this,"body")||re(this).replaceWith(this.childNodes)}).end()}});var He,qe,We=/^(none|table(?!-c[ea]).+)/,Ge=/^margin/,ze=new RegExp("^("+oe+")(.*)$","i"),Xe=new RegExp("^("+oe+")(?!px)[a-z%]+$","i"),Ye=new RegExp("^([+-])=("+oe+")","i"),Qe={BODY:"block"},Ke={position:"absolute",visibility:"hidden",display:"block"},$e={letterSpacing:0,fontWeight:400},Je=["Top","Right","Bottom","Left"],Ze=["Webkit","O","Moz","ms"];re.fn.extend({css:function(e,i){return re.access(this,function(e,i,n){var s,r,o={},a=0;if(re.isArray(i)){for(s=w(e),r=i.length;r>a;a++)o[i[a]]=re.css(e,i[a],!1,s);return o}return n!==t?re.style(e,i,n):re.css(e,i)},e,i,arguments.length>1)},show:function(){return S(this,!0)},hide:function(){return S(this)},toggle:function(e){return"boolean"==typeof e?e?this.show():this.hide():this.each(function(){b(this)?re(this).show():re(this).hide()})}}),re.extend({cssHooks:{opacity:{get:function(e,t){if(t){var i=He(e,"opacity");return""===i?"1":i}}}},cssNumber:{columnCount:!0,fillOpacity:!0,fontWeight:!0,lineHeight:!0,opacity:!0,order:!0,orphans:!0,widows:!0,zIndex:!0,zoom:!0},cssProps:{"float":"cssFloat"},style:function(e,i,n,s){if(e&&3!==e.nodeType&&8!==e.nodeType&&e.style){var r,o,a,l=re.camelCase(i),u=e.style;return i=re.cssProps[l]||(re.cssProps[l]=y(u,l)),a=re.cssHooks[i]||re.cssHooks[l],n===t?a&&"get"in a&&(r=a.get(e,!1,s))!==t?r:u[i]:(o=typeof n,"string"===o&&(r=Ye.exec(n))&&(n=(r[1]+1)*r[2]+parseFloat(re.css(e,i)),o="number"),null==n||"number"===o&&isNaN(n)||("number"!==o||re.cssNumber[l]||(n+="px"),re.support.clearCloneStyle||""!==n||0!==i.indexOf("background")||(u[i]="inherit"),a&&"set"in a&&(n=a.set(e,n,s))===t||(u[i]=n)),void 0)}},css:function(e,i,n,s){var r,o,a,l=re.camelCase(i);return i=re.cssProps[l]||(re.cssProps[l]=y(e.style,l)),a=re.cssHooks[i]||re.cssHooks[l],a&&"get"in a&&(r=a.get(e,!0,n)),r===t&&(r=He(e,i,s)),"normal"===r&&i in $e&&(r=$e[i]),""===n||n?(o=parseFloat(r),n===!0||re.isNumeric(o)?o||0:r):r}}),He=function(e,i,n){var s,r,o,a=n||w(e),l=a?a.getPropertyValue(i)||a[i]:t,u=e.style;return a&&(""!==l||re.contains(e.ownerDocument,e)||(l=re.style(e,i)),Xe.test(l)&&Ge.test(i)&&(s=u.width,r=u.minWidth,o=u.maxWidth,u.minWidth=u.maxWidth=u.width=l,l=a.width,u.width=s,u.minWidth=r,u.maxWidth=o)),l},re.each(["height","width"],function(e,t){re.cssHooks[t]={get:function(e,i,n){return i?0===e.offsetWidth&&We.test(re.css(e,"display"))?re.swap(e,Ke,function(){return C(e,t,n)}):C(e,t,n):void 0},set:function(e,i,n){var s=n&&w(e);return x(e,i,n?T(e,t,n,re.support.boxSizing&&"border-box"===re.css(e,"boxSizing",!1,s),s):0)}}}),re(function(){re.support.reliableMarginRight||(re.cssHooks.marginRight={get:function(e,t){return t?re.swap(e,{display:"inline-block"},He,[e,"marginRight"]):void 0}}),!re.support.pixelPosition&&re.fn.position&&re.each(["top","left"],function(e,t){re.cssHooks[t]={get:function(e,i){return i?(i=He(e,t),Xe.test(i)?re(e).position()[t]+"px":i):void 0}}})}),re.expr&&re.expr.filters&&(re.expr.filters.hidden=function(e){return e.offsetWidth<=0&&e.offsetHeight<=0},re.expr.filters.visible=function(e){return!re.expr.filters.hidden(e)}),re.each({margin:"",padding:"",border:"Width"},function(e,t){re.cssHooks[e+t]={expand:function(i){for(var n=0,s={},r="string"==typeof i?i.split(" "):[i];4>n;n++)s[e+Je[n]+t]=r[n]||r[n-2]||r[0];return s}},Ge.test(e)||(re.cssHooks[e+t].set=x)});var et=/%20/g,tt=/\[\]$/,it=/\r?\n/g,nt=/^(?:submit|button|image|reset|file)$/i,st=/^(?:input|select|textarea|keygen)/i;re.fn.extend({serialize:function(){return re.param(this.serializeArray())},serializeArray:function(){return this.map(function(){var e=re.prop(this,"elements");return e?re.makeArray(e):this}).filter(function(){var e=this.type;return this.name&&!re(this).is(":disabled")&&st.test(this.nodeName)&&!nt.test(e)&&(this.checked||!Ne.test(e))}).map(function(e,t){var i=re(this).val();return null==i?null:re.isArray(i)?re.map(i,function(e){return{name:t.name,value:e.replace(it,"\r\n")}}):{name:t.name,value:i.replace(it,"\r\n")}}).get()}}),re.param=function(e,i){var n,s=[],r=function(e,t){t=re.isFunction(t)?t():null==t?"":t,s[s.length]=encodeURIComponent(e)+"="+encodeURIComponent(t)};if(i===t&&(i=re.ajaxSettings&&re.ajaxSettings.traditional),re.isArray(e)||e.jquery&&!re.isPlainObject(e))re.each(e,function(){r(this.name,this.value)});else for(n in e)_(n,e[n],i,r);return s.join("&").replace(et,"+")},re.each("blur focus focusin focusout load resize scroll unload click dblclick mousedown mouseup mousemove mouseover mouseout mouseenter mouseleave change select submit keydown keypress keyup error contextmenu".split(" "),function(e,t){re.fn[t]=function(e,i){return arguments.length>0?this.on(t,null,e,i):this.trigger(t)}}),re.fn.extend({hover:function(e,t){return this.mouseenter(e).mouseleave(t||e)},bind:function(e,t,i){return this.on(e,null,t,i)},unbind:function(e,t){return this.off(e,null,t)},delegate:function(e,t,i,n){return this.on(t,e,i,n)},undelegate:function(e,t,i){return 1===arguments.length?this.off(e,"**"):this.off(t,e||"**",i)}});var rt,ot,at=re.now(),lt=/\?/,ut=/#.*$/,ct=/([?&])_=[^&]*/,ht=/^(.*?):[ \t]*([^\r\n]*)$/gm,pt=/^(?:about|app|app-storage|.+-extension|file|res|widget):$/,dt=/^(?:GET|HEAD)$/,ft=/^\/\//,mt=/^([\w.+-]+:)(?:\/\/([^\/?#:]*)(?::(\d+)|)|)/,gt=re.fn.load,vt={},yt={},bt="*/".concat("*");try{ot=W.href}catch(wt){ot=G.createElement("a"),ot.href="",ot=ot.href}rt=mt.exec(ot.toLowerCase())||[],re.fn.load=function(e,i,n){if("string"!=typeof e&&gt)return gt.apply(this,arguments);var s,r,o,a=this,l=e.indexOf(" ");return l>=0&&(s=e.slice(l),e=e.slice(0,l)),re.isFunction(i)?(n=i,i=t):i&&"object"==typeof i&&(r="POST"),a.length>0&&re.ajax({url:e,type:r,dataType:"html",data:i}).done(function(e){o=arguments,a.html(s?re("<div>").append(re.parseHTML(e)).find(s):e)}).complete(n&&function(e,t){a.each(n,o||[e.responseText,t,e])}),this},re.each(["ajaxStart","ajaxStop","ajaxComplete","ajaxError","ajaxSuccess","ajaxSend"],function(e,t){re.fn[t]=function(e){return this.on(t,e)}}),re.extend({active:0,lastModified:{},etag:{},ajaxSettings:{url:ot,type:"GET",isLocal:pt.test(rt[1]),global:!0,processData:!0,async:!0,contentType:"application/x-www-form-urlencoded; charset=UTF-8",accepts:{"*":bt,text:"text/plain",html:"text/html",xml:"application/xml, text/xml",json:"application/json, text/javascript"},contents:{xml:/xml/,html:/html/,json:/json/},responseFields:{xml:"responseXML",text:"responseText",json:"responseJSON"},converters:{"* text":String,"text html":!0,"text json":re.parseJSON,"text xml":re.parseXML},flatOptions:{url:!0,context:!0}},ajaxSetup:function(e,t){return t?R(R(e,re.ajaxSettings),t):R(re.ajaxSettings,e)},ajaxPrefilter:k(vt),ajaxTransport:k(yt),ajax:function(e,i){function n(e,i,n,a){var u,h,y,b,S,T=i;2!==w&&(w=2,l&&clearTimeout(l),s=t,o=a||"",x.readyState=e>0?4:0,u=e>=200&&300>e||304===e,n&&(b=M(p,x,n)),b=I(p,b,x,u),u?(p.ifModified&&(S=x.getResponseHeader("Last-Modified"),S&&(re.lastModified[r]=S),S=x.getResponseHeader("etag"),S&&(re.etag[r]=S)),204===e||"HEAD"===p.type?T="nocontent":304===e?T="notmodified":(T=b.state,h=b.data,y=b.error,u=!y)):(y=T,!e&&T||(T="error",0>e&&(e=0))),x.status=e,x.statusText=(i||T)+"",u?m.resolveWith(d,[h,T,x]):m.rejectWith(d,[x,T,y]),x.statusCode(v),v=t,c&&f.trigger(u?"ajaxSuccess":"ajaxError",[x,p,u?h:y]),g.fireWith(d,[x,T]),c&&(f.trigger("ajaxComplete",[x,p]),--re.active||re.event.trigger("ajaxStop")))}"object"==typeof e&&(i=e,e=t),i=i||{};var s,r,o,a,l,u,c,h,p=re.ajaxSetup({},i),d=p.context||p,f=p.context&&(d.nodeType||d.jquery)?re(d):re.event,m=re.Deferred(),g=re.Callbacks("once memory"),v=p.statusCode||{},y={},b={},w=0,S="canceled",x={readyState:0,getResponseHeader:function(e){var t;if(2===w){if(!a)for(a={};t=ht.exec(o);)a[t[1].toLowerCase()]=t[2];t=a[e.toLowerCase()]}return null==t?null:t},getAllResponseHeaders:function(){return 2===w?o:null},setRequestHeader:function(e,t){var i=e.toLowerCase();return w||(e=b[i]=b[i]||e,y[e]=t),this},overrideMimeType:function(e){return w||(p.mimeType=e),this},statusCode:function(e){var t;if(e)if(2>w)for(t in e)v[t]=[v[t],e[t]];else x.always(e[x.status]);return this},abort:function(e){var t=e||S;return s&&s.abort(t),n(0,t),this}};if(m.promise(x).complete=g.add,x.success=x.done,x.error=x.fail,p.url=((e||p.url||ot)+"").replace(ut,"").replace(ft,rt[1]+"//"),p.type=i.method||i.type||p.method||p.type,p.dataTypes=re.trim(p.dataType||"*").toLowerCase().match(ae)||[""],null==p.crossDomain&&(u=mt.exec(p.url.toLowerCase()),p.crossDomain=!(!u||u[1]===rt[1]&&u[2]===rt[2]&&(u[3]||("http:"===u[1]?"80":"443"))===(rt[3]||("http:"===rt[1]?"80":"443")))),p.data&&p.processData&&"string"!=typeof p.data&&(p.data=re.param(p.data,p.traditional)),A(vt,p,i,x),2===w)return x;c=p.global,c&&0===re.active++&&re.event.trigger("ajaxStart"),p.type=p.type.toUpperCase(),p.hasContent=!dt.test(p.type),r=p.url,p.hasContent||(p.data&&(r=p.url+=(lt.test(r)?"&":"?")+p.data,delete p.data),p.cache===!1&&(p.url=ct.test(r)?r.replace(ct,"$1_="+at++):r+(lt.test(r)?"&":"?")+"_="+at++)),p.ifModified&&(re.lastModified[r]&&x.setRequestHeader("If-Modified-Since",re.lastModified[r]),re.etag[r]&&x.setRequestHeader("If-None-Match",re.etag[r])),(p.data&&p.hasContent&&p.contentType!==!1||i.contentType)&&x.setRequestHeader("Content-Type",p.contentType),x.setRequestHeader("Accept",p.dataTypes[0]&&p.accepts[p.dataTypes[0]]?p.accepts[p.dataTypes[0]]+("*"!==p.dataTypes[0]?", "+bt+"; q=0.01":""):p.accepts["*"]);for(h in p.headers)x.setRequestHeader(h,p.headers[h]);if(p.beforeSend&&(p.beforeSend.call(d,x,p)===!1||2===w))return x.abort();S="abort";for(h in{success:1,error:1,complete:1})x[h](p[h]);if(s=A(yt,p,i,x)){x.readyState=1,c&&f.trigger("ajaxSend",[x,p]),p.async&&p.timeout>0&&(l=setTimeout(function(){x.abort("timeout")},p.timeout));try{w=1,s.send(y,n)}catch(T){if(!(2>w))throw T;n(-1,T)}}else n(-1,"No Transport");return x},getJSON:function(e,t,i){return re.get(e,t,i,"json")},getScript:function(e,i){return re.get(e,t,i,"script")}}),re.each(["get","post"],function(e,i){re[i]=function(e,n,s,r){return re.isFunction(n)&&(r=r||s,s=n,n=t),re.ajax({url:e,type:i,dataType:r,data:n,success:s})}}),re.ajaxSetup({accepts:{script:"text/javascript, application/javascript, application/ecmascript, application/x-ecmascript"},contents:{script:/(?:java|ecma)script/},converters:{"text script":function(e){return re.globalEval(e),e}}}),re.ajaxPrefilter("script",function(e){e.cache===t&&(e.cache=!1),e.crossDomain&&(e.type="GET")}),re.ajaxTransport("script",function(e){if(e.crossDomain){var t,i;return{send:function(n,s){t=re("<script>").prop({async:!0,charset:e.scriptCharset,src:e.url}).on("load error",i=function(e){t.remove(),i=null,e&&s("error"===e.type?404:200,e.type)}),G.head.appendChild(t[0])},abort:function(){i&&i()}}}});var St=[],xt=/(=)\?(?=&|$)|\?\?/;re.ajaxSetup({jsonp:"callback",jsonpCallback:function(){var e=St.pop()||re.expando+"_"+at++;return this[e]=!0,e}}),re.ajaxPrefilter("json jsonp",function(i,n,s){var r,o,a,l=i.jsonp!==!1&&(xt.test(i.url)?"url":"string"==typeof i.data&&!(i.contentType||"").indexOf("application/x-www-form-urlencoded")&&xt.test(i.data)&&"data");return l||"jsonp"===i.dataTypes[0]?(r=i.jsonpCallback=re.isFunction(i.jsonpCallback)?i.jsonpCallback():i.jsonpCallback,l?i[l]=i[l].replace(xt,"$1"+r):i.jsonp!==!1&&(i.url+=(lt.test(i.url)?"&":"?")+i.jsonp+"="+r),i.converters["script json"]=function(){return a||re.error(r+" was not called"),a[0]},i.dataTypes[0]="json",o=e[r],e[r]=function(){a=arguments},s.always(function(){e[r]=o,i[r]&&(i.jsonpCallback=n.jsonpCallback,St.push(r)),a&&re.isFunction(o)&&o(a[0]),a=o=t}),"script"):void 0}),re.ajaxSettings.xhr=function(){try{return new XMLHttpRequest}catch(e){}};var Tt=re.ajaxSettings.xhr(),Ct={0:200,1223:204},Pt=0,Et={};e.ActiveXObject&&re(e).on("unload",function(){for(var e in Et)Et[e]();Et=t}),re.support.cors=!!Tt&&"withCredentials"in Tt,re.support.ajax=Tt=!!Tt,re.ajaxTransport(function(e){var i;return re.support.cors||Tt&&!e.crossDomain?{send:function(n,s){var r,o,a=e.xhr();if(a.open(e.type,e.url,e.async,e.username,e.password),e.xhrFields)for(r in e.xhrFields)a[r]=e.xhrFields[r];e.mimeType&&a.overrideMimeType&&a.overrideMimeType(e.mimeType),e.crossDomain||n["X-Requested-With"]||(n["X-Requested-With"]="XMLHttpRequest");for(r in n)a.setRequestHeader(r,n[r]);i=function(e){return function(){i&&(delete Et[o],i=a.onload=a.onerror=null,"abort"===e?a.abort():"error"===e?s(a.status||404,a.statusText):s(Ct[a.status]||a.status,a.statusText,"string"==typeof a.responseText?{text:a.responseText}:t,a.getAllResponseHeaders()))}},a.onload=i(),a.onerror=i("error"),i=Et[o=Pt++]=i("abort"),a.send(e.hasContent&&e.data||null)},abort:function(){i&&i()}}:void 0});var _t,kt,At=/^(?:toggle|show|hide)$/,Rt=new RegExp("^(?:([+-])=|)("+oe+")([a-z%]*)$","i"),Mt=/queueHooks$/,It=[V],Ot={"*":[function(e,t){var i=this.createTween(e,t),n=i.cur(),s=Rt.exec(t),r=s&&s[3]||(re.cssNumber[e]?"":"px"),o=(re.cssNumber[e]||"px"!==r&&+n)&&Rt.exec(re.css(i.elem,e)),a=1,l=20;if(o&&o[3]!==r){r=r||o[3],s=s||[],o=+n||1;do a=a||".5",o/=a,re.style(i.elem,e,o+r);while(a!==(a=i.cur()/n)&&1!==a&&--l)}return s&&(o=i.start=+o||+n||0,i.unit=r,i.end=s[1]?o+(s[1]+1)*s[2]:+s[2]),i}]};re.Animation=re.extend(D,{tweener:function(e,t){re.isFunction(e)?(t=e,e=["*"]):e=e.split(" ");for(var i,n=0,s=e.length;s>n;n++)i=e[n],Ot[i]=Ot[i]||[],Ot[i].unshift(t)},prefilter:function(e,t){t?It.unshift(e):It.push(e)}}),re.Tween=j,j.prototype={constructor:j,init:function(e,t,i,n,s,r){this.elem=e,this.prop=i,this.easing=s||"swing",this.options=t,this.start=this.now=this.cur(),this.end=n,this.unit=r||(re.cssNumber[i]?"":"px")},cur:function(){var e=j.propHooks[this.prop];return e&&e.get?e.get(this):j.propHooks._default.get(this)},run:function(e){var t,i=j.propHooks[this.prop];return this.options.duration?this.pos=t=re.easing[this.easing](e,this.options.duration*e,0,1,this.options.duration):this.pos=t=e,this.now=(this.end-this.start)*t+this.start,this.options.step&&this.options.step.call(this.elem,this.now,this),i&&i.set?i.set(this):j.propHooks._default.set(this),this}},j.prototype.init.prototype=j.prototype,j.propHooks={_default:{get:function(e){var t;return null==e.elem[e.prop]||e.elem.style&&null!=e.elem.style[e.prop]?(t=re.css(e.elem,e.prop,""),t&&"auto"!==t?t:0):e.elem[e.prop]},set:function(e){re.fx.step[e.prop]?re.fx.step[e.prop](e):e.elem.style&&(null!=e.elem.style[re.cssProps[e.prop]]||re.cssHooks[e.prop])?re.style(e.elem,e.prop,e.now+e.unit):e.elem[e.prop]=e.now}}},j.propHooks.scrollTop=j.propHooks.scrollLeft={set:function(e){e.elem.nodeType&&e.elem.parentNode&&(e.elem[e.prop]=e.now)}},re.each(["toggle","show","hide"],function(e,t){var i=re.fn[t];re.fn[t]=function(e,n,s){return null==e||"boolean"==typeof e?i.apply(this,arguments):this.animate(B(t,!0),e,n,s)}}),re.fn.extend({fadeTo:function(e,t,i,n){return this.filter(b).css("opacity",0).show().end().animate({opacity:t},e,i,n)},animate:function(e,t,i,n){var s=re.isEmptyObject(e),r=re.speed(t,i,n),o=function(){var t=D(this,re.extend({},e),r);(s||ge.get(this,"finish"))&&t.stop(!0)};return o.finish=o,s||r.queue===!1?this.each(o):this.queue(r.queue,o)},stop:function(e,i,n){var s=function(e){var t=e.stop;delete e.stop,t(n)};return"string"!=typeof e&&(n=i,i=e,e=t),i&&e!==!1&&this.queue(e||"fx",[]),this.each(function(){var t=!0,i=null!=e&&e+"queueHooks",r=re.timers,o=ge.get(this);if(i)o[i]&&o[i].stop&&s(o[i]);else for(i in o)o[i]&&o[i].stop&&Mt.test(i)&&s(o[i]);for(i=r.length;i--;)r[i].elem!==this||null!=e&&r[i].queue!==e||(r[i].anim.stop(n),t=!1,r.splice(i,1));!t&&n||re.dequeue(this,e)})},finish:function(e){return e!==!1&&(e=e||"fx"),this.each(function(){var t,i=ge.get(this),n=i[e+"queue"],s=i[e+"queueHooks"],r=re.timers,o=n?n.length:0;for(i.finish=!0,re.queue(this,e,[]),s&&s.stop&&s.stop.call(this,!0),t=r.length;t--;)r[t].elem===this&&r[t].queue===e&&(r[t].anim.stop(!0),r.splice(t,1));for(t=0;o>t;t++)n[t]&&n[t].finish&&n[t].finish.call(this);delete i.finish})}}),re.each({slideDown:B("show"),slideUp:B("hide"),slideToggle:B("toggle"),fadeIn:{opacity:"show"},fadeOut:{opacity:"hide"},fadeToggle:{opacity:"toggle"}},function(e,t){re.fn[e]=function(e,i,n){return this.animate(t,e,i,n)}}),re.speed=function(e,t,i){var n=e&&"object"==typeof e?re.extend({},e):{complete:i||!i&&t||re.isFunction(e)&&e,duration:e,easing:i&&t||t&&!re.isFunction(t)&&t};return n.duration=re.fx.off?0:"number"==typeof n.duration?n.duration:n.duration in re.fx.speeds?re.fx.speeds[n.duration]:re.fx.speeds._default,null!=n.queue&&n.queue!==!0||(n.queue="fx"),n.old=n.complete,n.complete=function(){re.isFunction(n.old)&&n.old.call(this),n.queue&&re.dequeue(this,n.queue)},n},re.easing={linear:function(e){return e},swing:function(e){return.5-Math.cos(e*Math.PI)/2}},re.timers=[],re.fx=j.prototype.init,re.fx.tick=function(){var e,i=re.timers,n=0;for(_t=re.now();n<i.length;n++)e=i[n],e()||i[n]!==e||i.splice(n--,1);i.length||re.fx.stop(),_t=t},re.fx.timer=function(e){e()&&re.timers.push(e)&&re.fx.start()},re.fx.interval=13,re.fx.start=function(){kt||(kt=setInterval(re.fx.tick,re.fx.interval))},re.fx.stop=function(){clearInterval(kt),kt=null},re.fx.speeds={slow:600,fast:200,_default:400},re.fx.step={},re.expr&&re.expr.filters&&(re.expr.filters.animated=function(e){return re.grep(re.timers,function(t){return e===t.elem}).length}),re.fn.offset=function(e){if(arguments.length)return e===t?this:this.each(function(t){re.offset.setOffset(this,e,t)});var i,n,s=this[0],r={top:0,left:0},o=s&&s.ownerDocument;if(o)return i=o.documentElement,re.contains(i,s)?(typeof s.getBoundingClientRect!==q&&(r=s.getBoundingClientRect()),n=F(o),{top:r.top+n.pageYOffset-i.clientTop,left:r.left+n.pageXOffset-i.clientLeft}):r},re.offset={setOffset:function(e,t,i){var n,s,r,o,a,l,u,c=re.css(e,"position"),h=re(e),p={};"static"===c&&(e.style.position="relative"),a=h.offset(),r=re.css(e,"top"),l=re.css(e,"left"),u=("absolute"===c||"fixed"===c)&&(r+l).indexOf("auto")>-1,u?(n=h.position(),o=n.top,s=n.left):(o=parseFloat(r)||0,s=parseFloat(l)||0),re.isFunction(t)&&(t=t.call(e,i,a)),null!=t.top&&(p.top=t.top-a.top+o),null!=t.left&&(p.left=t.left-a.left+s),"using"in t?t.using.call(e,p):h.css(p)}},re.fn.extend({position:function(){if(this[0]){var e,t,i=this[0],n={top:0,left:0};return"fixed"===re.css(i,"position")?t=i.getBoundingClientRect():(e=this.offsetParent(),t=this.offset(),re.nodeName(e[0],"html")||(n=e.offset()),n.top+=re.css(e[0],"borderTopWidth",!0),n.left+=re.css(e[0],"borderLeftWidth",!0)),{top:t.top-n.top-re.css(i,"marginTop",!0),left:t.left-n.left-re.css(i,"marginLeft",!0)}}},offsetParent:function(){return this.map(function(){for(var e=this.offsetParent||z;e&&!re.nodeName(e,"html")&&"static"===re.css(e,"position");)e=e.offsetParent;return e||z})}}),re.each({scrollLeft:"pageXOffset",scrollTop:"pageYOffset"},function(i,n){var s="pageYOffset"===n;re.fn[i]=function(r){return re.access(this,function(i,r,o){var a=F(i);return o===t?a?a[n]:i[r]:void(a?a.scrollTo(s?e.pageXOffset:o,s?o:e.pageYOffset):i[r]=o)},i,r,arguments.length,null)}}),re.each({Height:"height",Width:"width"},function(e,i){re.each({padding:"inner"+e,content:i,"":"outer"+e},function(n,s){re.fn[s]=function(s,r){var o=arguments.length&&(n||"boolean"!=typeof s),a=n||(s===!0||r===!0?"margin":"border");return re.access(this,function(i,n,s){var r;return re.isWindow(i)?i.document.documentElement["client"+e]:9===i.nodeType?(r=i.documentElement,Math.max(i.body["scroll"+e],r["scroll"+e],i.body["offset"+e],r["offset"+e],r["client"+e])):s===t?re.css(i,n,a):re.style(i,n,s,a)},i,o?s:t,o,null)}})}),re.fn.size=function(){return this.length},re.fn.andSelf=re.fn.addBack,"object"==typeof module&&module&&"object"==typeof module.exports?module.exports=re:"function"==typeof define&&define.amd&&define("jquery",[],function(){return re}),"object"==typeof e&&"object"==typeof e.document&&(e.jQuery=e.$=re)}(window),function(){"use strict";require.config({map:{"*":{underscore:"lodash"}}})}(),define("helpers/lodashMap",function(){}),function(e,t){if("function"==typeof define&&define.amd)define("backbone",["underscore","jquery","exports"],function(i,n,s){e.Backbone=t(e,s,i,n)});else if("undefined"!=typeof exports){var i=require("underscore");t(e,exports,i)}else e.Backbone=t(e,{},e._,e.jQuery||e.Zepto||e.ender||e.$)}(this,function(e,t,i,n){var s=e.Backbone,r=[],o=(r.push,r.slice);r.splice;t.VERSION="1.1.2",t.$=n,t.noConflict=function(){return e.Backbone=s,this},t.emulateHTTP=!1,t.emulateJSON=!1;var a=t.Events={on:function(e,t,i){if(!u(this,"on",e,[t,i])||!t)return this;this._events||(this._events={});var n=this._events[e]||(this._events[e]=[]);return n.push({callback:t,context:i,ctx:i||this}),this},once:function(e,t,n){if(!u(this,"once",e,[t,n])||!t)return this;var s=this,r=i.once(function(){s.off(e,r),t.apply(this,arguments)});return r._callback=t,this.on(e,r,n)},off:function(e,t,n){var s,r,o,a,l,c,h,p;if(!this._events||!u(this,"off",e,[t,n]))return this;if(!e&&!t&&!n)return this._events=void 0,this;for(a=e?[e]:i.keys(this._events),l=0,c=a.length;c>l;l++)if(e=a[l],o=this._events[e]){if(this._events[e]=s=[],t||n)for(h=0,p=o.length;p>h;h++)r=o[h],(t&&t!==r.callback&&t!==r.callback._callback||n&&n!==r.context)&&s.push(r);s.length||delete this._events[e]}return this},trigger:function(e){if(!this._events)return this;var t=o.call(arguments,1);if(!u(this,"trigger",e,t))return this;var i=this._events[e],n=this._events.all;return i&&c(i,t),n&&c(n,arguments),this},stopListening:function(e,t,n){var s=this._listeningTo;if(!s)return this;var r=!t&&!n;n||"object"!=typeof t||(n=this),e&&((s={})[e._listenId]=e);for(var o in s)e=s[o],e.off(t,n,this),(r||i.isEmpty(e._events))&&delete this._listeningTo[o];return this}},l=/\s+/,u=function(e,t,i,n){if(!i)return!0;if("object"==typeof i){for(var s in i)e[t].apply(e,[s,i[s]].concat(n));return!1}if(l.test(i)){for(var r=i.split(l),o=0,a=r.length;a>o;o++)e[t].apply(e,[r[o]].concat(n));return!1}return!0},c=function(e,t){var i,n=-1,s=e.length,r=t[0],o=t[1],a=t[2];switch(t.length){case 0:for(;++n<s;)(i=e[n]).callback.call(i.ctx);return;case 1:for(;++n<s;)(i=e[n]).callback.call(i.ctx,r);return;case 2:for(;++n<s;)(i=e[n]).callback.call(i.ctx,r,o);return;case 3:for(;++n<s;)(i=e[n]).callback.call(i.ctx,r,o,a);return;default:for(;++n<s;)(i=e[n]).callback.apply(i.ctx,t);return}},h={listenTo:"on",listenToOnce:"once"};i.each(h,function(e,t){a[t]=function(t,n,s){var r=this._listeningTo||(this._listeningTo={}),o=t._listenId||(t._listenId=i.uniqueId("l"));return r[o]=t,s||"object"!=typeof n||(s=this),t[e](n,s,this),this}}),a.bind=a.on,a.unbind=a.off,i.extend(t,a);var p=t.Model=function(e,t){var n=e||{};t||(t={}),this.cid=i.uniqueId("c"),this.attributes={},t.collection&&(this.collection=t.collection),t.parse&&(n=this.parse(n,t)||{}),n=i.defaults({},n,i.result(this,"defaults")),this.set(n,t),this.changed={},this.initialize.apply(this,arguments)};i.extend(p.prototype,a,{changed:null,validationError:null,idAttribute:"id",initialize:function(){},toJSON:function(e){return i.clone(this.attributes)},sync:function(){return t.sync.apply(this,arguments)},get:function(e){return this.attributes[e]},escape:function(e){return i.escape(this.get(e))},has:function(e){return null!=this.get(e)},set:function(e,t,n){var s,r,o,a,l,u,c,h;if(null==e)return this;if("object"==typeof e?(r=e,n=t):(r={})[e]=t,n||(n={}),!this._validate(r,n))return!1;o=n.unset,l=n.silent,a=[],u=this._changing,this._changing=!0,u||(this._previousAttributes=i.clone(this.attributes),this.changed={}),h=this.attributes,c=this._previousAttributes,this.idAttribute in r&&(this.id=r[this.idAttribute]);for(s in r)t=r[s],i.isEqual(h[s],t)||a.push(s),i.isEqual(c[s],t)?delete this.changed[s]:this.changed[s]=t,o?delete h[s]:h[s]=t;if(!l){a.length&&(this._pending=n);for(var p=0,d=a.length;d>p;p++)this.trigger("change:"+a[p],this,h[a[p]],n)}if(u)return this;if(!l)for(;this._pending;)n=this._pending,this._pending=!1,this.trigger("change",this,n);return this._pending=!1,this._changing=!1,this},unset:function(e,t){return this.set(e,void 0,i.extend({},t,{unset:!0}))},clear:function(e){var t={};for(var n in this.attributes)t[n]=void 0;return this.set(t,i.extend({},e,{unset:!0}))},hasChanged:function(e){return null==e?!i.isEmpty(this.changed):i.has(this.changed,e)},changedAttributes:function(e){if(!e)return this.hasChanged()?i.clone(this.changed):!1;var t,n=!1,s=this._changing?this._previousAttributes:this.attributes;for(var r in e)i.isEqual(s[r],t=e[r])||((n||(n={}))[r]=t);return n},previous:function(e){return null!=e&&this._previousAttributes?this._previousAttributes[e]:null},previousAttributes:function(){return i.clone(this._previousAttributes)},fetch:function(e){e=e?i.clone(e):{},void 0===e.parse&&(e.parse=!0);var t=this,n=e.success;return e.success=function(i){return t.set(t.parse(i,e),e)?(n&&n(t,i,e),void t.trigger("sync",t,i,e)):!1},V(this,e),this.sync("read",this,e)},save:function(e,t,n){var s,r,o,a=this.attributes;if(null==e||"object"==typeof e?(s=e,n=t):(s={})[e]=t,n=i.extend({validate:!0},n),s&&!n.wait){if(!this.set(s,n))return!1}else if(!this._validate(s,n))return!1;s&&n.wait&&(this.attributes=i.extend({},a,s)),void 0===n.parse&&(n.parse=!0);var l=this,u=n.success;return n.success=function(e){l.attributes=a;var t=l.parse(e,n);return n.wait&&(t=i.extend(s||{},t)),i.isObject(t)&&!l.set(t,n)?!1:(u&&u(l,e,n),void l.trigger("sync",l,e,n))},V(this,n),r=this.isNew()?"create":n.patch?"patch":"update","patch"===r&&(n.attrs=s),o=this.sync(r,this,n),s&&n.wait&&(this.attributes=a),o},destroy:function(e){e=e?i.clone(e):{};var t=this,n=e.success,s=function(){t.trigger("destroy",t,t.collection,e)};if(e.success=function(i){(e.wait||t.isNew())&&s(),n&&n(t,i,e),t.isNew()||t.trigger("sync",t,i,e)},this.isNew())return e.success(),!1;V(this,e);var r=this.sync("delete",this,e);return e.wait||s(),r},url:function(){var e=i.result(this,"urlRoot")||i.result(this.collection,"url")||N();return this.isNew()?e:e.replace(/([^\/])$/,"$1/")+encodeURIComponent(this.id)},parse:function(e,t){return e},clone:function(){return new this.constructor(this.attributes)},isNew:function(){return!this.has(this.idAttribute)},isValid:function(e){return this._validate({},i.extend(e||{},{validate:!0}))},_validate:function(e,t){if(!t.validate||!this.validate)return!0;e=i.extend({},this.attributes,e);var n=this.validationError=this.validate(e,t)||null;return n?(this.trigger("invalid",this,n,i.extend(t,{validationError:n})),!1):!0}});var d=["keys","values","pairs","invert","pick","omit"];i.each(d,function(e){p.prototype[e]=function(){var t=o.call(arguments);return t.unshift(this.attributes),i[e].apply(i,t)}});var f=t.Collection=function(e,t){t||(t={}),t.model&&(this.model=t.model),void 0!==t.comparator&&(this.comparator=t.comparator),this._reset(),this.initialize.apply(this,arguments),e&&this.reset(e,i.extend({silent:!0},t))},m={add:!0,remove:!0,merge:!0},g={add:!0,remove:!1};i.extend(f.prototype,a,{model:p,initialize:function(){},toJSON:function(e){return this.map(function(t){return t.toJSON(e)})},sync:function(){return t.sync.apply(this,arguments)},add:function(e,t){return this.set(e,i.extend({merge:!1},t,g))},remove:function(e,t){var n=!i.isArray(e);e=n?[e]:i.clone(e),t||(t={});var s,r,o,a;for(s=0,r=e.length;r>s;s++)a=e[s]=this.get(e[s]),a&&(delete this._byId[a.id],delete this._byId[a.cid],o=this.indexOf(a),this.models.splice(o,1),this.length--,t.silent||(t.index=o,a.trigger("remove",a,this,t)),this._removeReference(a,t));return n?e[0]:e},set:function(e,t){t=i.defaults({},t,m),t.parse&&(e=this.parse(e,t));var n=!i.isArray(e);e=n?e?[e]:[]:i.clone(e);var s,r,o,a,l,u,c,h=t.at,d=this.model,f=this.comparator&&null==h&&t.sort!==!1,g=i.isString(this.comparator)?this.comparator:null,v=[],y=[],b={},w=t.add,S=t.merge,x=t.remove,T=!f&&w&&x?[]:!1;for(s=0,r=e.length;r>s;s++){if(l=e[s]||{},o=l instanceof p?a=l:l[d.prototype.idAttribute||"id"],u=this.get(o))x&&(b[u.cid]=!0),S&&(l=l===a?a.attributes:l,t.parse&&(l=u.parse(l,t)),u.set(l,t),f&&!c&&u.hasChanged(g)&&(c=!0)),e[s]=u;else if(w){if(a=e[s]=this._prepareModel(l,t),!a)continue;v.push(a),this._addReference(a,t)}a=u||a,!T||!a.isNew()&&b[a.id]||T.push(a),b[a.id]=!0}if(x){for(s=0,r=this.length;r>s;++s)b[(a=this.models[s]).cid]||y.push(a);y.length&&this.remove(y,t)}if(v.length||T&&T.length)if(f&&(c=!0),this.length+=v.length,null!=h)for(s=0,r=v.length;r>s;s++)this.models.splice(h+s,0,v[s]);else{T&&(this.models.length=0);var C=T||v;for(s=0,r=C.length;r>s;s++)this.models.push(C[s])}if(c&&this.sort({silent:!0}),!t.silent){for(s=0,r=v.length;r>s;s++)(a=v[s]).trigger("add",a,this,t);(c||T&&T.length)&&this.trigger("sort",this,t)}return n?e[0]:e},reset:function(e,t){t||(t={});for(var n=0,s=this.models.length;s>n;n++)this._removeReference(this.models[n],t);return t.previousModels=this.models,this._reset(),e=this.add(e,i.extend({silent:!0},t)),t.silent||this.trigger("reset",this,t),e},push:function(e,t){return this.add(e,i.extend({at:this.length},t))},pop:function(e){var t=this.at(this.length-1);return this.remove(t,e),t},unshift:function(e,t){return this.add(e,i.extend({at:0},t))},shift:function(e){var t=this.at(0);return this.remove(t,e),t},slice:function(){return o.apply(this.models,arguments)},get:function(e){return null!=e?this._byId[e]||this._byId[e.id]||this._byId[e.cid]:void 0},at:function(e){return this.models[e]},where:function(e,t){return i.isEmpty(e)?t?void 0:[]:this[t?"find":"filter"](function(t){for(var i in e)if(e[i]!==t.get(i))return!1;return!0})},findWhere:function(e){return this.where(e,!0)},sort:function(e){if(!this.comparator)throw new Error("Cannot sort a set without a comparator");return e||(e={}),i.isString(this.comparator)||1===this.comparator.length?this.models=this.sortBy(this.comparator,this):this.models.sort(i.bind(this.comparator,this)),e.silent||this.trigger("sort",this,e),this},pluck:function(e){return i.invoke(this.models,"get",e)},fetch:function(e){e=e?i.clone(e):{},void 0===e.parse&&(e.parse=!0);var t=e.success,n=this;return e.success=function(i){var s=e.reset?"reset":"set";n[s](i,e),t&&t(n,i,e),n.trigger("sync",n,i,e)},V(this,e),this.sync("read",this,e)},create:function(e,t){if(t=t?i.clone(t):{},!(e=this._prepareModel(e,t)))return!1;t.wait||this.add(e,t);var n=this,s=t.success;return t.success=function(e,i){t.wait&&n.add(e,t),s&&s(e,i,t)},e.save(null,t),e},parse:function(e,t){return e},clone:function(){return new this.constructor(this.models)},_reset:function(){this.length=0,this.models=[],this._byId={}},_prepareModel:function(e,t){if(e instanceof p)return e;t=t?i.clone(t):{},t.collection=this;var n=new this.model(e,t);return n.validationError?(this.trigger("invalid",this,n.validationError,t),!1):n},_addReference:function(e,t){this._byId[e.cid]=e,null!=e.id&&(this._byId[e.id]=e),e.collection||(e.collection=this),e.on("all",this._onModelEvent,this)},_removeReference:function(e,t){this===e.collection&&delete e.collection,e.off("all",this._onModelEvent,this)},_onModelEvent:function(e,t,i,n){("add"!==e&&"remove"!==e||i===this)&&("destroy"===e&&this.remove(t,n),t&&e==="change:"+t.idAttribute&&(delete this._byId[t.previous(t.idAttribute)],null!=t.id&&(this._byId[t.id]=t)),this.trigger.apply(this,arguments))}});var v=["forEach","each","map","collect","reduce","foldl","inject","reduceRight","foldr","find","detect","filter","select","reject","every","all","some","any","include","contains","invoke","max","min","toArray","size","first","head","take","initial","rest","tail","drop","last","without","difference","indexOf","shuffle","lastIndexOf","isEmpty","chain","sample"];
i.each(v,function(e){f.prototype[e]=function(){var t=o.call(arguments);return t.unshift(this.models),i[e].apply(i,t)}});var y=["groupBy","countBy","sortBy","indexBy"];i.each(y,function(e){f.prototype[e]=function(t,n){var s=i.isFunction(t)?t:function(e){return e.get(t)};return i[e](this.models,s,n)}});var b=t.View=function(e){this.cid=i.uniqueId("view"),e||(e={}),i.extend(this,i.pick(e,S)),this._ensureElement(),this.initialize.apply(this,arguments),this.delegateEvents()},w=/^(\S+)\s*(.*)$/,S=["model","collection","el","id","attributes","className","tagName","events"];i.extend(b.prototype,a,{tagName:"div",$:function(e){return this.$el.find(e)},initialize:function(){},render:function(){return this},remove:function(){return this.$el.remove(),this.stopListening(),this},setElement:function(e,i){return this.$el&&this.undelegateEvents(),this.$el=e instanceof t.$?e:t.$(e),this.el=this.$el[0],i!==!1&&this.delegateEvents(),this},delegateEvents:function(e){if(!e&&!(e=i.result(this,"events")))return this;this.undelegateEvents();for(var t in e){var n=e[t];if(i.isFunction(n)||(n=this[e[t]]),n){var s=t.match(w),r=s[1],o=s[2];n=i.bind(n,this),r+=".delegateEvents"+this.cid,""===o?this.$el.on(r,n):this.$el.on(r,o,n)}}return this},undelegateEvents:function(){return this.$el.off(".delegateEvents"+this.cid),this},_ensureElement:function(){if(this.el)this.setElement(i.result(this,"el"),!1);else{var e=i.extend({},i.result(this,"attributes"));this.id&&(e.id=i.result(this,"id")),this.className&&(e["class"]=i.result(this,"className"));var n=t.$("<"+i.result(this,"tagName")+">").attr(e);this.setElement(n,!1)}}}),t.sync=function(e,n,s){var r=T[e];i.defaults(s||(s={}),{emulateHTTP:t.emulateHTTP,emulateJSON:t.emulateJSON});var o={type:r,dataType:"json"};if(s.url||(o.url=i.result(n,"url")||N()),null!=s.data||!n||"create"!==e&&"update"!==e&&"patch"!==e||(o.contentType="application/json",o.data=JSON.stringify(s.attrs||n.toJSON(s))),s.emulateJSON&&(o.contentType="application/x-www-form-urlencoded",o.data=o.data?{model:o.data}:{}),s.emulateHTTP&&("PUT"===r||"DELETE"===r||"PATCH"===r)){o.type="POST",s.emulateJSON&&(o.data._method=r);var a=s.beforeSend;s.beforeSend=function(e){return e.setRequestHeader("X-HTTP-Method-Override",r),a?a.apply(this,arguments):void 0}}"GET"===o.type||s.emulateJSON||(o.processData=!1),"PATCH"===o.type&&x&&(o.xhr=function(){return new ActiveXObject("Microsoft.XMLHTTP")});var l=s.xhr=t.ajax(i.extend(o,s));return n.trigger("request",n,l,s),l};var x=!("undefined"==typeof window||!window.ActiveXObject||window.XMLHttpRequest&&(new XMLHttpRequest).dispatchEvent),T={create:"POST",update:"PUT",patch:"PATCH","delete":"DELETE",read:"GET"};t.ajax=function(){return t.$.ajax.apply(t.$,arguments)};var C=t.Router=function(e){e||(e={}),e.routes&&(this.routes=e.routes),this._bindRoutes(),this.initialize.apply(this,arguments)},P=/\((.*?)\)/g,E=/(\(\?)?:\w+/g,_=/\*\w+/g,k=/[\-{}\[\]+?.,\\\^$|#\s]/g;i.extend(C.prototype,a,{initialize:function(){},route:function(e,n,s){i.isRegExp(e)||(e=this._routeToRegExp(e)),i.isFunction(n)&&(s=n,n=""),s||(s=this[n]);var r=this;return t.history.route(e,function(i){var o=r._extractParameters(e,i);r.execute(s,o),r.trigger.apply(r,["route:"+n].concat(o)),r.trigger("route",n,o),t.history.trigger("route",r,n,o)}),this},execute:function(e,t){e&&e.apply(this,t)},navigate:function(e,i){return t.history.navigate(e,i),this},_bindRoutes:function(){if(this.routes){this.routes=i.result(this,"routes");for(var e,t=i.keys(this.routes);null!=(e=t.pop());)this.route(e,this.routes[e])}},_routeToRegExp:function(e){return e=e.replace(k,"\\$&").replace(P,"(?:$1)?").replace(E,function(e,t){return t?e:"([^/?]+)"}).replace(_,"([^?]*?)"),new RegExp("^"+e+"(?:\\?([\\s\\S]*))?$")},_extractParameters:function(e,t){var n=e.exec(t).slice(1);return i.map(n,function(e,t){return t===n.length-1?e||null:e?decodeURIComponent(e):null})}});var A=t.History=function(){this.handlers=[],i.bindAll(this,"checkUrl"),"undefined"!=typeof window&&(this.location=window.location,this.history=window.history)},R=/^[#\/]|\s+$/g,M=/^\/+|\/+$/g,I=/msie [\w.]+/,O=/\/$/,L=/#.*$/;A.started=!1,i.extend(A.prototype,a,{interval:50,atRoot:function(){return this.location.pathname.replace(/[^\/]$/,"$&/")===this.root},getHash:function(e){var t=(e||this).location.href.match(/#(.*)$/);return t?t[1]:""},getFragment:function(e,t){if(null==e)if(this._hasPushState||!this._wantsHashChange||t){e=decodeURI(this.location.pathname+this.location.search);var i=this.root.replace(O,"");e.indexOf(i)||(e=e.slice(i.length))}else e=this.getHash();return e.replace(R,"")},start:function(e){if(A.started)throw new Error("Backbone.history has already been started");A.started=!0,this.options=i.extend({root:"/"},this.options,e),this.root=this.options.root,this._wantsHashChange=this.options.hashChange!==!1,this._wantsPushState=!!this.options.pushState,this._hasPushState=!!(this.options.pushState&&this.history&&this.history.pushState);var n=this.getFragment(),s=document.documentMode,r=I.exec(navigator.userAgent.toLowerCase())&&(!s||7>=s);if(this.root=("/"+this.root+"/").replace(M,"/"),r&&this._wantsHashChange){var o=t.$('<iframe src="javascript:0" tabindex="-1">');this.iframe=o.hide().appendTo("body")[0].contentWindow,this.navigate(n)}this._hasPushState?t.$(window).on("popstate",this.checkUrl):this._wantsHashChange&&"onhashchange"in window&&!r?t.$(window).on("hashchange",this.checkUrl):this._wantsHashChange&&(this._checkUrlInterval=setInterval(this.checkUrl,this.interval)),this.fragment=n;var a=this.location;if(this._wantsHashChange&&this._wantsPushState){if(!this._hasPushState&&!this.atRoot())return this.fragment=this.getFragment(null,!0),this.location.replace(this.root+"#"+this.fragment),!0;this._hasPushState&&this.atRoot()&&a.hash&&(this.fragment=this.getHash().replace(R,""),this.history.replaceState({},document.title,this.root+this.fragment))}return this.options.silent?void 0:this.loadUrl()},stop:function(){t.$(window).off("popstate",this.checkUrl).off("hashchange",this.checkUrl),this._checkUrlInterval&&clearInterval(this._checkUrlInterval),A.started=!1},route:function(e,t){this.handlers.unshift({route:e,callback:t})},checkUrl:function(e){var t=this.getFragment();return t===this.fragment&&this.iframe&&(t=this.getFragment(this.getHash(this.iframe))),t===this.fragment?!1:(this.iframe&&this.navigate(t),void this.loadUrl())},loadUrl:function(e){return e=this.fragment=this.getFragment(e),i.any(this.handlers,function(t){return t.route.test(e)?(t.callback(e),!0):void 0})},navigate:function(e,t){if(!A.started)return!1;t&&t!==!0||(t={trigger:!!t});var i=this.root+(e=this.getFragment(e||""));if(e=e.replace(L,""),this.fragment!==e){if(this.fragment=e,""===e&&"/"!==i&&(i=i.slice(0,-1)),this._hasPushState)this.history[t.replace?"replaceState":"pushState"]({},document.title,i);else{if(!this._wantsHashChange)return this.location.assign(i);this._updateHash(this.location,e,t.replace),this.iframe&&e!==this.getFragment(this.getHash(this.iframe))&&(t.replace||this.iframe.document.open().close(),this._updateHash(this.iframe.location,e,t.replace))}return t.trigger?this.loadUrl(e):void 0}},_updateHash:function(e,t,i){if(i){var n=e.href.replace(/(javascript:|#).*$/,"");e.replace(n+"#"+t)}else e.hash="#"+t}}),t.history=new A;var D=function(e,t){var n,s=this;n=e&&i.has(e,"constructor")?e.constructor:function(){return s.apply(this,arguments)},i.extend(n,s,t);var r=function(){this.constructor=n};return r.prototype=s.prototype,n.prototype=new r,e&&i.extend(n.prototype,e),n.__super__=s.prototype,n};p.extend=f.extend=C.extend=b.extend=A.extend=D;var N=function(){throw new Error('A "url" property or function must be specified')},V=function(e,t){var i=t.error;t.error=function(n){i&&i(e,n,t),e.trigger("error",e,n,t)}};return t}),define("helpers/backboneSync",["require","jquery","lodash","backbone"],function(e){"use strict";var t=e("jquery"),i=e("lodash"),n=e("backbone"),s="Must provide a url to fetch model",r="Could not fetch model",o={},a=function(e){return i.first(i.last(e.split("/")).split("."))},l=function(e){var i=new t.Deferred,n=i.promise(),s=document.createElement("script"),r=i.resolve.bind(i),o=i.reject.bind(i);return s.addEventListener("load",r),s.addEventListener("error",o),s.src=e,n.always(function(){s.removeEventListener("load",r),s.removeEventListener("error",o),document.head.removeChild(s),s.src="",s=null}),document.head.appendChild(s),n},u={origSync:n.sync,scriptSync:function(e,n,u){var c,h=u.url||i.result(n,"url"),p=new t.Deferred,d=p.promise();return h?(c=n.id||a(h),l(h).done(function(){var e=o[c];o[c]=null,u.success(e),p.resolve(e)}).fail(function(){u.error(r),p.reject(r)}),d):(p.reject(s),d)},sync:function(e,t,i){var n="read"===e?"scriptSync":"origSync";return u[n].apply(this,arguments)}};return n.sync=u.sync,window.globalProvideData=function(e,t){var i=JSON.parse(t),n="slide"===e?i.id:e;o[n]=i},u}),define("helpers/pubSub",["require","backbone","lodash"],function(e){"use strict";var t=e("backbone"),i=e("lodash"),n=i.extend({},t.Events);return n}),function(){function e(e,t){return[].slice.call((t||document).querySelectorAll(e))}if(window.addEventListener){var t=window.StyleFix={link:function(e){try{if("stylesheet"!==e.rel||e.hasAttribute("data-noprefix"))return}catch(i){return}var n,s=e.href||e.getAttribute("data-href"),r=s.replace(/[^\/]+$/,""),o=(/^[a-z]{3,10}:/.exec(r)||[""])[0],a=(/^[a-z]{3,10}:\/\/[^\/]+/.exec(r)||[""])[0],l=/^([^?]*)\??/.exec(s)[1],u=e.parentNode,c=new XMLHttpRequest;c.onreadystatechange=function(){4===c.readyState&&n()},n=function(){var i=c.responseText;if(i&&e.parentNode&&(!c.status||400>c.status||600<c.status)){if(i=t.fix(i,!0,e),r)var i=i.replace(/url\(\s*?((?:"|')?)(.+?)\1\s*?\)/gi,function(e,t,i){return/^([a-z]{3,10}:|#)/i.test(i)?e:/^\/\//.test(i)?'url("'+o+i+'")':/^\//.test(i)?'url("'+a+i+'")':/^\?/.test(i)?'url("'+l+i+'")':'url("'+r+i+'")'}),n=r.replace(/([\\\^\$*+[\]?{}.=!:(|)])/g,"\\$1"),i=i.replace(RegExp("\\b(behavior:\\s*?url\\('?\"?)"+n,"gi"),"$1");n=document.createElement("style"),n.textContent=i,n.media=e.media,n.disabled=e.disabled,n.setAttribute("data-href",e.getAttribute("href")),u.insertBefore(n,e),u.removeChild(e),n.media=e.media}};try{c.open("GET",s),c.send(null)}catch(h){"undefined"!=typeof XDomainRequest&&(c=new XDomainRequest,c.onerror=c.onprogress=function(){},c.onload=n,c.open("GET",s),c.send(null))}e.setAttribute("data-inprogress","")},styleElement:function(e){if(!e.hasAttribute("data-noprefix")){var i=e.disabled;e.textContent=t.fix(e.textContent,!0,e),e.disabled=i}},styleAttribute:function(e){var i=e.getAttribute("style"),i=t.fix(i,!1,e);e.setAttribute("style",i)},process:function(){e('link[rel="stylesheet"]:not([data-inprogress])').forEach(StyleFix.link),e("style").forEach(StyleFix.styleElement),e("[style]").forEach(StyleFix.styleAttribute)},register:function(e,i){(t.fixers=t.fixers||[]).splice(void 0===i?t.fixers.length:i,0,e)},fix:function(e,i,n){for(var s=0;s<t.fixers.length;s++)e=t.fixers[s](e,i,n)||e;return e},camelCase:function(e){return e.replace(/-([a-z])/g,function(e,t){return t.toUpperCase()}).replace("-","")},deCamelCase:function(e){return e.replace(/[A-Z]/g,function(e){return"-"+e.toLowerCase()})}};!function(){setTimeout(function(){e('link[rel="stylesheet"]').forEach(StyleFix.link)},10),document.addEventListener("DOMContentLoaded",StyleFix.process,!1)}()}}(),function(e){function t(e,t,n,s,r){return e=i[e],e.length&&(e=RegExp(t+"("+e.join("|")+")"+n,"gi"),r=r.replace(e,s)),r}if(window.StyleFix&&window.getComputedStyle){var i=window.PrefixFree={prefixCSS:function(e,n,s){var r=i.prefix;if(-1<i.functions.indexOf("linear-gradient")&&(e=e.replace(/(\s|:|,)(repeating-)?linear-gradient\(\s*(-?\d*\.?\d*)deg/gi,function(e,t,i,n){return t+(i||"")+"linear-gradient("+(90-n)+"deg"})),e=t("functions","(\\s|:|,)","\\s*\\(","$1"+r+"$2(",e),e=t("keywords","(\\s|:)","(\\s|;|\\}|$)","$1"+r+"$2$3",e),e=t("properties","(^|\\{|\\s|;)","\\s*:","$1"+r+"$2:",e),i.properties.length){var o=RegExp("\\b("+i.properties.join("|")+")(?!:)","gi");e=t("valueProperties","\\b",":(.+?);",function(e){return e.replace(o,r+"$1")},e)}return n&&(e=t("selectors","","\\b",i.prefixSelector,e),e=t("atrules","@","\\b","@"+r+"$1",e)),e=e.replace(RegExp("-"+r,"g"),"-"),e=e.replace(/-\*-(?=[a-z]+)/gi,i.prefix)},property:function(e){return(0<=i.properties.indexOf(e)?i.prefix:"")+e},value:function(e,n){return e=t("functions","(^|\\s|,)","\\s*\\(","$1"+i.prefix+"$2(",e),e=t("keywords","(^|\\s)","(\\s|$)","$1"+i.prefix+"$2$3",e),0<=i.valueProperties.indexOf(n)&&(e=t("properties","(^|\\s|,)","($|\\s|,)","$1"+i.prefix+"$2$3",e)),e},prefixSelector:function(e){return e.replace(/^:{1,2}/,function(e){return e+i.prefix})},prefixProperty:function(e,t){var n=i.prefix+e;return t?StyleFix.camelCase(n):n}};!function(){var e={},t=[],n=getComputedStyle(document.documentElement,null),s=document.createElement("div").style,r=function(i){if("-"===i.charAt(0)){t.push(i),i=i.split("-");var n=i[1];for(e[n]=++e[n]||1;3<i.length;)i.pop(),n=i.join("-"),StyleFix.camelCase(n)in s&&-1===t.indexOf(n)&&t.push(n)}};if(0<n.length)for(var o=0;o<n.length;o++)r(n[o]);else for(var a in n)r(StyleFix.deCamelCase(a));var l,u,o=0;for(u in e)n=e[u],n>o&&(l=u,o=n);for(i.prefix="-"+l+"-",i.Prefix=StyleFix.camelCase(i.prefix),i.properties=[],o=0;o<t.length;o++)a=t[o],0===a.indexOf(i.prefix)&&(l=a.slice(i.prefix.length),StyleFix.camelCase(l)in s||i.properties.push(l));!("Ms"!=i.Prefix||"transform"in s||"MsTransform"in s)&&"msTransform"in s&&i.properties.push("transform","transform-origin"),i.properties.sort()}(),function(){function e(e,t){return r[t]="",r[t]=e,!!r[t]}var t={"linear-gradient":{property:"backgroundImage",params:"red, teal"},calc:{property:"width",params:"1px + 5%"},element:{property:"backgroundImage",params:"#foo"},"cross-fade":{property:"backgroundImage",params:"url(a.png), url(b.png), 50%"}};t["repeating-linear-gradient"]=t["repeating-radial-gradient"]=t["radial-gradient"]=t["linear-gradient"];var n={initial:"color","zoom-in":"cursor","zoom-out":"cursor",box:"display",flexbox:"display","inline-flexbox":"display",flex:"display","inline-flex":"display",grid:"display","inline-grid":"display","max-content":"width","min-content":"width","fit-content":"width","fill-available":"width"};i.functions=[],i.keywords=[];var s,r=document.createElement("div").style;for(s in t){var o=t[s],a=o.property,o=s+"("+o.params+")";!e(o,a)&&e(i.prefix+o,a)&&i.functions.push(s)}for(var l in n)a=n[l],!e(l,a)&&e(i.prefix+l,a)&&i.keywords.push(l)}(),function(){function t(e){return o.textContent=e+"{}",!!o.sheet.cssRules.length}var n={":read-only":null,":read-write":null,":any-link":null,"::selection":null},s={keyframes:"name",viewport:null,document:'regexp(".")'};i.selectors=[],i.atrules=[];var r,o=e.appendChild(document.createElement("style"));for(r in n){var a=r+(n[r]?"("+n[r]+")":"");!t(a)&&t(i.prefixSelector(a))&&i.selectors.push(r)}for(var l in s)a=l+" "+(s[l]||""),!t("@"+a)&&t("@"+i.prefix+a)&&i.atrules.push(l);e.removeChild(o)}(),i.valueProperties=["transition","transition-property"],e.className+=" "+i.prefix,StyleFix.register(i.prefixCSS)}}(document.documentElement),define("prefix-free",function(e){return function(){var t;return t||e.PrefixFree}}(this)),define("helpers/cssPrefix",["require","prefix-free"],function(e){"use strict";var t=e("prefix-free"),i={},n=function(e){var i=t.prefixCSS(e+":").replace(":","");return i.replace(/-(.)/g,function(e,t){return t.toUpperCase()})},s={camelCase:function(e){var t=i[e]||n(e);return i[e]=t,t},kebabCase:function(e){return t.prefix+e}};return s}),define("polyfills/audioContext",[],function(){"use strict";return window.AudioContext||window.webkitAudioContext}),define("polyfills/detection",["require","lodash","helpers/pubSub","helpers/cssPrefix","polyfills/audioContext"],function(e){"use strict";var t=e("lodash"),i=e("helpers/pubSub"),n=(e("helpers/cssPrefix"),e("polyfills/audioContext")),s=window.navigator.userAgent.toLowerCase(),r=function(){var e=document.createElement("canvas"),t=e.getContext("webgl")||e.getContext("experimental-webgl");return e=null,null!=t}(),o=function(e){return new RegExp("msie"+(isNaN(e)?"":"\\s"+e),"i").test(navigator.userAgent)},a=window.isMobile.any,l=window.isMobile.android.device,u=/(\?|&)forcemobile=1(&|$)/.test(window.location.search),c=/(\?|&)devicepreview=1(&|$)/.test(window.location.search),h=/(\?|&)enablefs=1(&|$)/.test(window.location.search),p=/(\?|&)phone=1(&|$)/.test(window.location.search),d=/(\?|&)noframe=1(&|$)/.test(window.location.search),f={isMobilePreview:u,isMobileAndNotPreview:a&&!u,isMobile:u||a,isAndroid:l,isWebObject:/(\?|&)wo=1(&|$)/.test(window.location.search),hideFrame:d,isWebKit:function(){return s.indexOf("webkit")>-1},isFF:function(){return s.indexOf("firefox")>-1},isIE:function(){return"ActiveXObject"in window||null!=window.MSBlobBuilder},isIOS:function(){return/(ipad|iphone)/i.test(s)},isWebView:function(){return f.isIOS()&&s.indexOf("version")<0},isUIWebView:function(){return f.isWebView()&&!window.indexedDB},iOSVersion:t.memoize(function(){if(this.isIOS()){var e=/os ([0-9]+)_/.exec(s);return e&&parseInt(e[1])}}),isIosPhoneBefore10:function(){return this.isPhone&&this.isIOS()&&this.iOSVersion()<10},isIE11:function(){return this.isIE()&&null!=window.msCrypto&&!window.ActiveXObject},isIE10:function(){return o(10)},isEdge:function(){return this.isIE()&&null==window.msCrypto&&r},isFileProtocol:function(){return"file:"===document.location.protocol},hasAudioApi:function(){return n&&(!f.isFileProtocol()||f.isMobileAndNotPreview)},isTablet:window.isMobile.tablet,isPhone:window.isMobile.phone,is360:null!=window.vInterfaceObject&&window.autoSpider,forceHideOrientationWarning:!1};f.isDevicePreview=f.is360&&u&&c,f.isPhonePreview=f.isDevicePreview&&p,f.enableFs=h&&f.isDevicePreview&&!p,f.data360={toggleFullScreen:f.is360&&(f.isTablet||f.isDevicePreview&&!f.isPhonePreview&&f.enableFs)},f.heightScalar=1,f.prevOrientation=null;var m=f.isAndroid?function(){var e;f.forceHideOrientationWarning=!1,e=window.screen.height>window.screen.width?"portrait":"landscape",f.orientation!==e&&(f.forceHideOrientationWarning=!0)}:t.identity,g=function(){document.querySelector(".option-pane"),document.getElementById("presentation");window.innerHeight>window.innerWidth?f.orientation="portrait":f.orientation="landscape",f.innerHeight=window.innerHeight,f.innerWidth=window.innerWidth,m(),(f.orientation!==f.prevOrientation||f.forceHideOrientationWarning)&&(i.trigger("detection:orientationChange",{orientation:f.orientation}),f.prevOrientation=f.orientation)};return g(),window.addEventListener("resize",g),f}),define("polyfills/fileProtocolOverrides",["require","lodash","polyfills/detection"],function(e){"use strict";var t=e("lodash"),i=e("polyfills/detection"),n={formatSrcUrl:i.isFileProtocol()&&i.isIE()?function(e){return i.isIE10()?"file://"+e:document.location.origin+e}:t.identity};return n}),define("helpers/constants",["require"],function(e){"use strict";var t=window.globals,i=(window.location.protocol,window.location.host,window.location.pathname),n=i.split(/\/+/).slice(0,-1).join("/"),s=t.DATA_PATH_BASE+"/html5/data/js",r={player:{},theme:{},setThemeConstant:function(e,t){r.theme[e]=t},PATH_DELIMITER:".",NODE_DELIMITER:"-",SVG_NODE_PREFIX:"commandset",PRESENTATION_URL:[t.DATA_PATH_BASE,n].join(""),PRESENTATION_DATA_URL:[n,s].join(""),STORY_CONTENT_URL:"story_content/",QUIZ_MAKER_URL:"quiz_content/",PRESENTER_URL:"presentation_content/",PLAYER_PROPS_KEYPATH:"playerProps",DEFAULT_VOLUME:.8,MOBILE_UI_SIZE:58,DOUBLE_MOBILE_UI_SIZE:116,MOBILE_ANIMATION_DURATION:260,MOBILE_WIDTH_MIN:320,MOBILE_360_PHONE_LARGE:380,MOBILE_360_PHONE_MEDIUM:375,MOBILE_MIN_LANDSCAPE_FULL:314,MOBILE_MIN_LANDSCAPE:250,MOBILE_FONT:"Open Sans Full",XMLNS_XLINK:"http://www.w3.org/1999/xlink",XMLNS:"http://www.w3.org/2000/svg",refs:{PLAYER:"_player",FRAME:"_frame",PARENT:"_parent",CHILDREN:"_children",SELF:"_this",CHOICES:"choices",STMTS:"statements",PLAYER_VARS:"_playerVars"},varTypes:{STRING:"string",NUM:"number",BOOL:"boolean"},statuses:{CORRECT:"correct",INCORRECT:"incorrect",INCOMPLETE:"incomplete",COMPLETE:"complete",NEUTRAL:"neutral",PASSING:"pass",FAILING:"fail"},tabIndices:{SKIP:0,LIGHTBOX_CLOSE:1,SUBMIT_ALL:2,PREV:3,NEXT:4,SUBMIT:5,SIDEBAR:10,SEARCH_RESULTS_TREE_MODE:0,SEARCH_INPUT:1,SEARCH_SUBMIT:2,SEARCH_FILTER:3,SEARCH_NOTES:4,SEARCH_TEXT:5,SEARCH_RESULTS_LIST_MODE:6,SEARCH_CLEAR:17,TIME:39,TOP_TAB_LEFT:30,TOP_TAB_RIGHT:40,VOLUME:50,CAPTIONS:55,PLAYBACK_PLAY:60,PLAYBACK_PROGRESS:65,PLAYBACK_RESET:70},math:{QUARTER_PI:.25*Math.PI,THREE_QUARTER_PI:.75*Math.PI,TWO_PI:2*Math.PI,TO_RADIANS:Math.PI/180,TO_DEGREES:180/Math.PI},keys:{8:"BACKSPACE",9:"TAB",13:"ENTER",16:"SHIFT",17:"CONTROL",18:"ALT",20:"CAPS_LOCK",27:"ESCAPE",32:"SPACE",33:"PAGE_UP",34:"PAGE_DOWN",35:"END",36:"HOME",37:"LEFT",38:"UP",39:"RIGHT",40:"DOWN",45:"INSERT",46:"DELETE",112:"F1",113:"F2",114:"F3",115:"F4",116:"F5",117:"F6",118:"F7",119:"F8",120:"F9",121:"F10",122:"F11",123:"F12",124:"F13",125:"F14",126:"F15"}};return Object.freeze(r),Object.freeze(r.refs),Object.freeze(r.varTypes),Object.freeze(r.statuses),Object.freeze(r.tabIndices),Object.freeze(r.math),Object.freeze(r.keys),r}),define("helpers/utils",["require","lodash","polyfills/fileProtocolOverrides","helpers/constants","polyfills/detection"],function(e){"use strict";var t=e("lodash"),i=e("polyfills/fileProtocolOverrides"),n=e("helpers/constants"),s=e("polyfills/detection"),r=5,o="ds",a=/[\u0600-\u06FF]/,l="[",u=function(e,t){var n=b.slice(t);return n.unshift(e),i.formatSrcUrl(n.join("/"))},c=function(e){var i=t.rest(arguments);return function(){var n=t.toArray(arguments);return i[e](function(e){return e.apply(null,n)})}},h=function(e){return e+"."},p=function(e,t){return t.replace(e,"")},d=function(e,t){return e===t},f=function(e,t){return t.charAt(0)[e]()+t.slice(1)},m=function(e,t){return[e,t,e].join("")},g=function(e,i,n){if(null==e||null==i)return n;if(0===i.length)return null!=e?e:n;var s,r=t.first(i),o=t.rest(i),a=t.isString(r),u=a&&"$"===r.charAt(0)?"prop":"get",c=function(e){return"get"===u?e:e.slice(1)};return a&&r.indexOf(l)>-1&&(s=r.split(l),o.unshift(parseInt(s[1])),r=t.first(s)),r=null!=e[r]&&t.isFunction(e[r])?e[r]():null!=e[r]?e[r]:e[u]&&e[u](c(r)),g(r,o,n)},v=function(e){return"{"===e.charAt(0)&&(e=JSON.parse(e)),e},y=function(e){return e.split("=").map(decodeURIComponent).map(v)},b={keys:{DASH:189,PERIOD:190,DELETE:8,ENTER:13},getPath:function(e,i,n){return g(e,t.isString(i)?i.split("."):i,n)},fix:function(e,t){return+e.toFixed(null!=t?t:r)},toSeconds:function(e){return e/1e3},toMilliseconds:function(e){return b.fix(1e3*e,0)},formatSecondsAsTime:function(e){var t,i=Math.floor(e/3600),n=Math.floor((e-3600*i)/60),s=Math.floor(e-3600*i-60*n),r=function(e){return 10>e?"0"+e:e};return n=r(n),s=r(s),t=[n,s],i>=1&&t.unshift(i),t.join(":")},hexify:function(e){return"#"+e.replace(/0x|#/,"")},opacify:function(e){return e/100},rgbify:function(e,t){var i=this.hexify(e).replace("#",""),n=parseInt(i,16),s=n>>16&255,r=n>>8&255,o=255&n,a=[s,r,o],l=null!=t,u="rgb"+(l?"a":"");return l&&a.push(t),[u,"(",a.join(","),")"].join("")},toRgba:function(e,t){return b.rgbify(e,b.opacify(t))},octToDec:function(e){return e/255},decToPct:function(e,t){var i=b.fix(100*e);return t?i+"%":i},stopPct:function(e){return b.decToPct(b.octToDec(e))},pctToDec:function(e,t){return b.fix(parseFloat(e)/100,t)},add:function(e,t){return(e||0)+(t||0)},sum:function(){return t.reduce(arguments,b.add,0)},upperCaseFirst:t.partial(f,"toUpperCase"),lowerCaseFirst:t.partial(f,"toLowerCase"),slice:t.bind(Array.prototype.slice.call,Array.prototype.slice),resolveAssetUrl:function(){return u(n.PRESENTATION_URL,arguments)},resolveDataUrl:function(){return u(n.PRESENTATION_DATA_URL,arguments)+".js"},clamp:function(e,t,i){return Math.max(Math.min(i,t),e)},isWithinRange:function(e,t,i){return i>=e&&t>=i},hasProp:function(e,t){if(null==e)return!1;for(var i,n=e,s=t.split(".");i=s.shift();){if(null==n[i])return!1;n=n[i]}return!0},not:function(e){return function(){return!e.apply(this,arguments)}},take:function(e,i,n){return function(){return i.apply(n,t.take(arguments,e))}},invertPercent:function(e){return 1-e},andify:t.partial(c,"every"),orify:t.partial(c,"some"),is:d,isTrue:t.partial(d,!0),isFalse:t.partial(d,!1),alwaysTrue:function(){return!0},alwaysFalse:function(){return!1},buildDataStructure:function(e,t,i){return new e(i,t)},createSuper:function(e){return function(t){return e.prototype[t]}},cloneDeeply:function(e){return JSON.parse(JSON.stringify(e))},buildEventNamespace:function(e){return"."+o+(e||"")},namespaceEvent:function(e,t){return e+b.buildEventNamespace(t)},isNumeric:function(e){return!isNaN(parseFloat(e))&&isFinite(e)},hypot:function(e,t){return Math.sqrt(e*e+t*t)},dist:function(e,t,i,n){var s=e-i,r=t-n;return this.hypot(s,r)},degToRad:function(e){return e*n.math.TO_RADIANS},radToDeg:function(e){return e*n.math.TO_DEGREES},normalizeDeg:function(e){for(var t=e;0>t;)t+=360;return t%360},stripTags:function(e,i,n){var s=document.createElement("div"),r=n?["<",n,">"].join(""):"",o=r.replace("<","</");return s.innerHTML=e,i?t(s.querySelectorAll(i)).map(function(e){return[r,e.innerHTML,o].join("")}).join(""):s.textContent},stripTagsMobile:function(e,t,i){return s.isMobile?b.stripTags(e,t,i):e},camelCaseAttr:function(e,t){return e=t?e:e.toLowerCase(),e.replace(/-(.)/g,function(e,t){return t.toUpperCase()})},stripPlayer:t.partial(p,h(n.refs.PLAYER)),stripChoice:t.partial(p,h(n.refs.CHOICES)),stripStatement:t.partial(p,h(n.refs.STMTS)),prefixWithPlayer:function(e){return n.refs.PLAYER+"."+b.stripPlayer(e)},parseParams:function(e){return e=e||window.location.search.substr(1),t.object(e.split("&").map(function(e){return e.split("=")}))},applyMethod:function(e,i){var n=t.slice(arguments,2);return i=t.isArray(i)?i:[i],n.unshift(i,e),t.invoke.apply(t,n)},pxify:function(e){return[e,"px"].join("")},shallowEqual:function(e,t){if(e===t)return!0;var i;for(i in e)if(e.hasOwnProperty(i)&&(!t.hasOwnProperty(i)||e[i]!==t[i]))return!1;for(i in t)if(t.hasOwnProperty(i)&&!e.hasOwnProperty(i))return!1;return!0},doubleQuote:t.partial(m,'"'),quote:t.partial(m,"'"),toCssUrl:function(e){return["url(",this.quote(e),")"].join("")},getWindowSearch:function(){return window.location.search.replace(/^\?/,"")},queryStringToObj:function(){var e,i=this.getWindowSearch();return e=i.split("&"),t.zipObject(e.map(y))},rotatePoint:function(e,t,i,n,s){s=b.degToRad(s);var r=e-i,o=t-n,a=Math.cos(s),l=Math.sin(s);return{x:a*r-l*o+i,y:l*r+a*o+n}},pointInRect:function(e,t,i){var n=i[0][0],s=i[0][1],r=i[1][0],o=i[1][1];return e>=n&&r>=e&&t>=s&&o>=t},showTimer:function(e,i){t(e.refs).pick(function(e,t){return 0===t.indexOf("timer")&&e!==i}).forOwn(function(e){e.onHide()}).value()},dateToString:function(e){if(null==e)return"";var t=["January","February","March","April","May","June","July","August","September","October","November","December"];return[t[e.getMonth()]," ",e.getDate(),", ",e.getFullYear()].join("")},timeToString:function(e){if(null==e)return"";var t=e.getHours(),i=e.getMinutes(),n="am";return 10>i&&(i="0"+i),t>12&&(t-=12,n="pm"),[t,":",i," ",n].join("")},parseUrl:function(e){var i=document.createElement("a");return i.href=e,t.pick(i,["protocol","hostname","port","pathname","search","hash","host"])},hasArabicCharacters:function(e){return a.test(e)},ellipsize:function(e,t){return null==e||e.length<=t?e:[e.substr(0,t),"…"].join("")},generateHash:function(e){var t,i,n=0,s=e.length;for(i=0;s>i;i++)t=e.charCodeAt(i),n=31*n+t,n|=0;return n}};return b}),define("helpers/vow",["require","jquery","lodash","helpers/utils"],function(e){"use strict";var t=e("jquery"),i=e("lodash"),n=e("helpers/utils"),s={PENDING:"pending",RESOLVED:"resolved",REJECTED:"rejected"},r=function(e,t){return t.state()===e},o={Deferred:t.Deferred,when:t.when,after:function(){var e=new o.Deferred,t=n.slice(arguments),i=[],s=function(){return t.length===i.length},r=function(n){i.push(n),s()&&e.resolve.apply(e,t)};return t.length?t.forEach(function(e){e.always(function(){r(e)})}):e.resolve(),e.promise()},isPending:i.partial(r,s.PENDING),isResolved:i.partial(r,s.RESOLVED),isRejected:i.partial(r,s.REJECTED)};return o}),define("helpers/debug",["require","helpers/pubSub","helpers/vow"],function(e){"use strict";var t=e("helpers/pubSub"),i=(e("helpers/vow"),{initialize:function(e,t,i){this.debugMode=e.get("debugMode"),this.setGlobals(e,t,i)},setGlobals:function(e,t,i){this.debugMode&&(window.presentation=e,window.player=t,window.app=i)},throwError:function(){this.debugMode===!0&&t.trigger("player:error")}});return i}),define("helpers/errorManager",["require","lodash","helpers/debug"],function(e){"use strict";var t=e("lodash"),i=e("helpers/debug"),n=t.curry(function(e,i,n,s){var r=t.slice(arguments,3).join(" ");e([i,"::",n," - ",r].join(""))},4),s={throwFatal:n(function(e){throw new Error(e)}),throwError:n(function(e){var t=i.debugMode?"error":"warn";console[t](e),i.throwError()}),throwErrorSoft:n(function(e){i.debugMode&&console.warn(e)}),warn:n(function(e){console.warn(e)}),backtick:function(e){return["`",e,"`"].join("")}};return s}),define("helpers/mixer",["require","lodash","helpers/errorManager"],function(e){"use strict";var t=e("lodash"),i=e("helpers/errorManager"),n=(i.throwError("mixer"),i.backtick,function(e,t){var i,n,r=s[e],o=t.mixins.slice(0);for(n=o.length;n--;)i=o[n],null!=i[e]&&i[e].call(t),null!=i[r]&&i[r].call(t);return this}),s={init:"componentWillMount"},r=["preInit","init","postInit"],o=t.partialRight(t.omit,r),a={mixInto:function(e,i){return t.defaults.apply(t,t(i).map(o).unshift(e).value()),e},mix:function(e){return this.mixInto(e,e.mixins),e}};return r.forEach(function(e){var i=e+"MixinsOf";a[i]=t.partial(n,e)}),a}),define("helpers/extend",["require","lodash","backbone","helpers/mixer"],function(e){"use strict";var t=e("lodash"),i=e("backbone"),n=e("helpers/mixer"),s=t.partialRight(t.omit,"mixins"),r=i.Model.extend,o=function(e,i){var o;return e=e||{},t.isArray(e)||(e=[e]),e=e.filter(t.isPlainObject),o=t.extend.apply(t,e.map(s)),o.mixins=t(e).pluck("mixins").unshift(this.prototype.mixins).flatten().filter(t.isPlainObject).uniq().value(),n.mix(o),r.call(this,o,i)};return"Model Collection View Router History".split(" ").forEach(function(e){i[e].extend=o}),o}),define("helpers/svg/svgUtils",["require","lodash","helpers/utils","helpers/constants","helpers/cssPrefix"],function(e){"use strict";var t=e("lodash"),i=e("helpers/utils"),n=e("helpers/constants"),s=e("helpers/cssPrefix"),r=n.XMLNS_XLINK,o=n.XMLNS,a=n.math.TWO_PI,l=function(e){return function(){return t.toArray(arguments).concat(e)}},u=function(e,i,n){var s,r=l(t.slice(arguments,3));return s=i.apply(null,r(n)),s=e.apply(null,r(r,i,s,n))},c=function(e,t,i,n){return null!=i&&i!==!1||!n.children||n.children.every(function(n){var s=e(t,n),r=d.getFromNodeConfig.apply(null,s);return null!=r&&r!==!1?(i=r,!1):!0}),i},h=function(e,i,n){return n.children&&!n.children.skipTraversal&&(n.children=n.children.map(function(n){if(t.isString(n))return n;var s=e(i,n);return p.apply(null,s)})),n},p=t.partial(u,h),d={isNodeOfType:function(e,t){var i;return t&&(i=t.tagName||t.nodeType),i?e.toLowerCase()===i.toLowerCase():!1},svgPrefix:function(e){return[n.SVG_NODE_PREFIX,e].join(n.NODE_DELIMITER)},buildTransformFromConfigFn:function(e){var t=e.args.slice();return t.unshift(e.type),d.buildTransformFn.apply(this,t)},buildTransformFn:function(e){for(var i=arguments.length,n=new Array(i),s=0;i>s;++s)n[s]=arguments[s];return[e,"(",t.rest(n).join(", "),")"].join("")},buildTransformConfig:function(e){return{type:e,args:t.rest(arguments)}},applyTransformTo:function(e,t){return e.transform=[t],e},getTransformOf:function(e){return e.transform=e.transform||[],e.transform},transformNodeConfig:function(e,i){t.isFunction(e.beforeStart)&&e.beforeStart();var n=p.apply(null,arguments);return t.isFunction(e.afterFinish)&&(n=e.afterFinish(n)),n},getFromNodeConfig:t.partial(u,c),getFullSvgConfig:function(e,n,a){var l={height:n.fullHeight+Math.ceil(n.strokewidth/2),
[truncated: 1,098,924 more chars]
