# Supplementary material for: An Evidence-Based Approach to Teaching Obesity Management to Medical Students
Source: MedEdPORTAL. 2017 Dec 20;13:10662. doi: 10.15766/mep_2374-8265.10662 (PMC6338064; doi:10.15766/mep_2374-8265.10662)
Supplement: Supplementary file 1 — A. Learning Module folder B. Survey Instrument.docx [file mep-13-10662-s001.zip › A. Learning Module folder/meta.xml]

<?xml version="1.0" encoding="utf-8"?><meta xmlns:xsi="http://www.w3.org/2001/XMLSchema-instance" xmlns:xsd="http://www.w3.org/2001/XMLSchema"><project id="6AwGj4O4MQx" courseid="4ZJ7CwRDvut_course_id" thumburl="presentation_content/thumbnail.jpg" title="An Evidence Based Approach to Obesity Management" datepublished="2017-11-01T16:11:39" version="1.0.0.0" flashdata="presentation_content/data.swf" html5data="mobile/data.json" mobiledata="mobile/data.gz" enabledownload="false" duration="About 3 minutes" totalaudio="0" totalvideo="0"><description /><keywords /><slidemeta moniker="slide" monikerplural="slides" viewslides="11" slidecountdescription="11 slides" /><author name="mmalone" email="" website="" /><application name="Articulate Presenter" version="8.9.13567.0" xmlversion="4.0" /></project></meta>
