# Supplementary material for: An Evidence-Based Approach to Teaching Obesity Management to Medical Students
Source: MedEdPORTAL. 2017 Dec 20;13:10662. doi: 10.15766/mep_2374-8265.10662 (PMC6338064; doi:10.15766/mep_2374-8265.10662)
Supplement: Supplementary file 1 — A. Learning Module folder B. Survey Instrument.docx [file mep-13-10662-s001.zip › A. Learning Module folder/presentation_content/frame.xml]

<?xml version="1.0" encoding="utf-8"?>
<bwFrame xmlns:xsi="http://www.w3.org/2001/XMLSchema-instance" xmlns:xsd="http://www.w3.org/2001/XMLSchema" default_layout="pxabnsnfns01001000000" textdirection="ltr" device="false" fontscale="100" kbshortcuts="true" skip_nav_enabled="true" outputtype="ap" theme="classic">
  <layouts>
    <layout name="pxabnsnfns01001000000" font="Open Sans" controllayout="pxabnsnfns01001000000" colorscheme="pxabnsnfns01001000000" string_table="pxabnsnfns01001000000" />
    <layout name="npnxnanbnsnfns01001000000" font="Open Sans" controllayout="npnxnanbnsnfns01001000000" colorscheme="pxabnsnfns01001000000" string_table="pxabnsnfns01001000000" />
    <layout name="pxnanbnsnfns01001000001" font="Open Sans" controllayout="pxnanbnsnfns01001000001" colorscheme="pxabnsnfns01001000000" string_table="pxabnsnfns01001000000" />
    <layout name="npnxnanbsnfns01001000001" font="Open Sans" controllayout="npnxnanbsnfns01001000001" colorscheme="pxabnsnfns01001000000" string_table="pxabnsnfns01001000000" />
    <layout name="pxabnsnfns01001000001" font="Open Sans" controllayout="pxabnsnfns01001000001" colorscheme="pxabnsnfns01001000000" string_table="pxabnsnfns01001000000" />
    <layout name="npxnabnsnfns01001000001" font="Open Sans" controllayout="npxnabnsnfns01001000001" colorscheme="pxabnsnfns01001000000" string_table="pxabnsnfns01001000000" />
    <layout name="npnxnanbnsnfns01001000001" font="Open Sans" controllayout="npnxnanbnsnfns01001000001" colorscheme="pxabnsnfns01001000000" string_table="pxabnsnfns01001000000" />
    <layout name="pxabnsnfs01001000000" font="Open Sans" controllayout="pxabnsnfs01001000000" colorscheme="pxabnsnfns01001000000" string_table="pxabnsnfns01001000000" />
    <layout name="npnxnanbnsfns01001000001" font="Open Sans" controllayout="npnxnanbnsfns01001000001" colorscheme="pxabnsnfns01001000000" string_table="pxabnsnfns01001000000" />
    <layout name="pxabnsnfs01001000001" font="Open Sans" controllayout="pxabnsnfs01001000001" colorscheme="pxabnsnfns01001000000" string_table="pxabnsnfns01001000000" />
  </layouts>
  <control_options>
    <optiongroups>
      <optiongroup name="sidebaroptions">
        <options>
          <option name="title_enabled" value="true">
            <options>
              <option name="title_text" value="An Evidence Based Approach to Obesity Management" />
            </options>
          </option>
          <option name="logo_enabled" value="true">
            <options>
              <option name="logo_url" value="presentation_content/logo.swf">
                <properties>
                  <property name="width" value="210" />
                  <property name="height" value="61" />
                </properties>
              </option>
              <option name="html5_logo_url" value="mobile/6GyGJqQb87x.png" />
            </options>
          </option>
          <option name="sidebar_enabled" value="true">
            <options>
              <option name="sidebarpos" value="left" />
            </options>
          </option>
          <optionlist name="tabs">
            <listitems>
              <listitem name="resources" value="false" group="linkright" />
              <listitem name="outline" value="true" group="sidebar" />
              <listitem name="glossary" value="false" group="sidebar" />
              <listitem name="transcript" value="false" group="sidebar" />
            </listitems>
          </optionlist>
          <option name="time_enabled" value="false">
            <options>
              <option name="time_format" value="totalelapsed" />
            </options>
          </option>
          <option name="info_enabled" value="false">
            <options>
              <option name="default" value="default" />
            </options>
          </option>
          <option name="video_enabled" value="false">
            <options>
              <option name="height" value="135" />
            </options>
          </option>
        </options>
      </optiongroup>
      <optiongroup name="menuoptions">
        <options>
          <option name="flow" value="free" />
          <option name="wraplistitems" value="false" />
          <option name="tooltips" value="true" />
          <option name="autocollapse" value="true" />
          <option name="autonumber" value="true" />
          <option name="levelbehavior" value="reached" />
          <option name="levelrestriction" value="reached" />
          <option name="enableresultsicons" value="false" />
        </options>
      </optiongroup>
      <optiongroup name="controls">
        <options>
          <option name="volume" value="false" />
          <option name="seekbar" value="false">
            <options>
              <option name="readonly" value="false" />
            </options>
          </option>
          <option name="search" value="false" />
          <option name="replay" value="false" />
          <option name="pauseplay" value="false" />
          <option name="enableKeyboardShortcuts" value="true" />
          <option name="elapsedandtotaltime" value="false" />
          <option name="use_fixed_output_size" value="true" />
          <option name="output_size_scale_percent" value="100" />
          <option name="closed_captions" value="false">
            <options>
              <option name="font" value="Open Sans" />
            </options>
          </option>
        </options>
      </optiongroup>
      <optiongroup name="bottombaroptions">
        <options>
          <option name="bottombar_enabled" value="true" />
        </options>
      </optiongroup>
    </optiongroups>
  </control_options>
  <control_layouts>
    <control_layout name="pxabnsnfns01001000000">
      <control name="volume" enabled="false" />
      <control name="seekbar" enabled="false" />
      <control name="replay" enabled="false" />
      <control name="pauseplay" enabled="false" />
      <control name="logo" enabled="true" />
      <control name="previous" enabled="true" />
      <control name="next" enabled="true" />
      <control name="swipeleft" enabled="true" />
      <control name="swiperight" enabled="true" />
      <control name="submit" enabled="false" />
      <control name="finish" enabled="false" />
      <control name="submitall" enabled="false" />
      <control name="resources" enabled="false" />
      <control name="glossary" enabled="false" />
      <control name="transcript" enabled="false" />
      <control name="outline" enabled="true">
        <controls>
          <control name="search" enabled="false" />
        </controls>
      </control>
      <control name="close_btn" enabled="false" />
    </control_layout>
    <control_layout name="npnxnanbnsnfns01001000000">
      <control name="volume" enabled="false" />
      <control name="seekbar" enabled="false" />
      <control name="replay" enabled="false" />
      <control name="pauseplay" enabled="false" />
      <control name="logo" enabled="true" />
      <control name="previous" enabled="false" />
      <control name="next" enabled="false" />
      <control name="swipeleft" enabled="false" />
      <control name="swiperight" enabled="false" />
      <control name="submit" enabled="false" />
      <control name="finish" enabled="false" />
      <control name="submitall" enabled="false" />
      <control name="resources" enabled="false" />
      <control name="glossary" enabled="false" />
      <control name="transcript" enabled="false" />
      <control name="outline" enabled="true">
        <controls>
          <control name="search" enabled="false" />
        </controls>
      </control>
      <control name="close_btn" enabled="false" />
    </control_layout>
    <control_layout name="pxnanbnsnfns01001000001">
      <control name="volume" enabled="false" />
      <control name="seekbar" enabled="false" />
      <control name="replay" enabled="false" />
      <control name="pauseplay" enabled="false" />
      <control name="logo" enabled="true" />
      <control name="previous" enabled="true" />
      <control name="next" enabled="true" />
      <control name="swipeleft" enabled="false" />
      <control name="swiperight" enabled="false" />
      <control name="submit" enabled="false" />
      <control name="finish" enabled="false" />
      <control name="submitall" enabled="false" />
      <control name="resources" enabled="false" />
      <control name="glossary" enabled="false" />
      <control name="transcript" enabled="false" />
      <control name="outline" enabled="true">
        <controls>
          <control name="search" enabled="false" />
        </controls>
      </control>
      <control name="close_btn" enabled="true" />
    </control_layout>
    <control_layout name="npnxnanbsnfns01001000001">
      <control name="volume" enabled="false" />
      <control name="seekbar" enabled="false" />
      <control name="replay" enabled="false" />
      <control name="pauseplay" enabled="false" />
      <control name="logo" enabled="true" />
      <control name="previous" enabled="false" />
      <control name="next" enabled="false" />
      <control name="swipeleft" enabled="false" />
      <control name="swiperight" enabled="false" />
      <control name="submit" enabled="true" />
      <control name="finish" enabled="false" />
      <control name="submitall" enabled="false" />
      <control name="resources" enabled="false" />
      <control name="glossary" enabled="false" />
      <control name="transcript" enabled="false" />
      <control name="outline" enabled="true">
        <controls>
          <control name="search" enabled="false" />
        </controls>
      </control>
      <control name="close_btn" enabled="true" />
    </control_layout>
    <control_layout name="pxabnsnfns01001000001">
      <control name="volume" enabled="false" />
      <control name="seekbar" enabled="false" />
      <control name="replay" enabled="false" />
      <control name="pauseplay" enabled="false" />
      <control name="logo" enabled="true" />
      <control name="previous" enabled="true" />
      <control name="next" enabled="true" />
      <control name="swipeleft" enabled="true" />
      <control name="swiperight" enabled="true" />
      <control name="submit" enabled="false" />
      <control name="finish" enabled="false" />
      <control name="submitall" enabled="false" />
      <control name="resources" enabled="false" />
      <control name="glossary" enabled="false" />
      <control name="transcript" enabled="false" />
      <control name="outline" enabled="true">
        <controls>
          <control name="search" enabled="false" />
        </controls>
      </control>
      <control name="close_btn" enabled="true" />
    </control_layout>
    <control_layout name="npxnabnsnfns01001000001">
      <control name="volume" enabled="false" />
      <control name="seekbar" enabled="false" />
      <control name="replay" enabled="false" />
      <control name="pauseplay" enabled="false" />
      <control name="logo" enabled="true" />
      <control name="previous" enabled="false" />
      <control name="next" enabled="true" />
      <control name="swipeleft" enabled="false" />
      <control name="swiperight" enabled="true" />
      <control name="submit" enabled="false" />
      <control name="finish" enabled="false" />
      <control name="submitall" enabled="false" />
      <control name="resources" enabled="false" />
      <control name="glossary" enabled="false" />
      <control name="transcript" enabled="false" />
      <control name="outline" enabled="true">
        <controls>
          <control name="search" enabled="false" />
        </controls>
      </control>
      <control name="close_btn" enabled="true" />
    </control_layout>
    <control_layout name="npnxnanbnsnfns01001000001">
      <control name="volume" enabled="false" />
      <control name="seekbar" enabled="false" />
      <control name="replay" enabled="false" />
      <control name="pauseplay" enabled="false" />
      <control name="logo" enabled="true" />
      <control name="previous" enabled="false" />
      <control name="next" enabled="false" />
      <control name="swipeleft" enabled="false" />
      <control name="swiperight" enabled="false" />
      <control name="submit" enabled="false" />
      <control name="finish" enabled="false" />
      <control name="submitall" enabled="false" />
      <control name="resources" enabled="false" />
      <control name="glossary" enabled="false" />
      <control name="transcript" enabled="false" />
      <control name="outline" enabled="true">
        <controls>
          <control name="search" enabled="false" />
        </controls>
      </control>
      <control name="close_btn" enabled="true" />
    </control_layout>
    <control_layout name="pxabnsnfs01001000000">
      <control name="volume" enabled="false" />
      <control name="seekbar" enabled="false" />
      <control name="replay" enabled="false" />
      <control name="pauseplay" enabled="false" />
      <control name="logo" enabled="true" />
      <control name="previous" enabled="true" />
      <control name="next" enabled="true" />
      <control name="swipeleft" enabled="true" />
      <control name="swiperight" enabled="true" />
      <control name="submit" enabled="false" />
      <control name="finish" enabled="false" />
      <control name="submitall" enabled="true" />
      <control name="resources" enabled="false" />
      <control name="glossary" enabled="false" />
      <control name="transcript" enabled="false" />
      <control name="outline" enabled="true">
        <controls>
          <control name="search" enabled="false" />
        </controls>
      </control>
      <control name="close_btn" enabled="false" />
    </control_layout>
    <control_layout name="npnxnanbnsfns01001000001">
      <control name="volume" enabled="false" />
      <control name="seekbar" enabled="false" />
      <control name="replay" enabled="false" />
      <control name="pauseplay" enabled="false" />
      <control name="logo" enabled="true" />
      <control name="previous" enabled="false" />
      <control name="next" enabled="false" />
      <control name="swipeleft" enabled="false" />
      <control name="swiperight" enabled="false" />
      <control name="submit" enabled="false" />
      <control name="finish" enabled="true" />
      <control name="submitall" enabled="false" />
      <control name="resources" enabled="false" />
      <control name="glossary" enabled="false" />
      <control name="transcript" enabled="false" />
      <control name="outline" enabled="true">
        <controls>
          <control name="search" enabled="false" />
        </controls>
      </control>
      <control name="close_btn" enabled="true" />
    </control_layout>
    <control_layout name="pxabnsnfs01001000001">
      <control name="volume" enabled="false" />
      <control name="seekbar" enabled="false" />
      <control name="replay" enabled="false" />
      <control name="pauseplay" enabled="false" />
      <control name="logo" enabled="true" />
      <control name="previous" enabled="true" />
      <control name="next" enabled="true" />
      <control name="swipeleft" enabled="true" />
      <control name="swiperight" enabled="true" />
      <control name="submit" enabled="false" />
      <control name="finish" enabled="false" />
      <control name="submitall" enabled="true" />
      <control name="resources" enabled="false" />
      <control name="glossary" enabled="false" />
      <control name="transcript" enabled="false" />
      <control name="outline" enabled="true">
        <controls>
          <control name="search" enabled="false" />
        </controls>
      </control>
      <control name="close_btn" enabled="true" />
    </control_layout>
  </control_layouts>
  <colorschemes>
    <colorscheme name="pxabnsnfns01001000000">
      <color_group name="infopanel">
        <group_colors>
          <color name="link_text">
            <fill type="linear" rotation="90">
              <colors>
                <color rgb="0x7C2280" alpha="100" stop="0" />
              </colors>
            </fill>
          </color>
          <color name="link_hover">
            <fill type="linear" rotation="90">
              <colors>
                <color rgb="0x0000EE" alpha="100" stop="0" />
              </colors>
            </fill>
          </color>
          <color name="bg">
            <fill type="linear" rotation="90">
              <colors>
                <color rgb="0xFFFFFF" alpha="100" stop="0" />
              </colors>
            </fill>
          </color>
          <color name="shadow">
            <fill type="linear" rotation="90">
              <colors>
                <color rgb="0xB8B8B8" alpha="100" stop="0" />
              </colors>
            </fill>
          </color>
          <color name="name_text">
            <fill type="linear" rotation="90">
              <colors>
                <color rgb="0x444444" alpha="100" stop="0" />
              </colors>
            </fill>
          </color>
          <color name="title_text">
            <fill type="linear" rotation="90">
              <colors>
                <color rgb="0x999999" alpha="100" stop="0" />
              </colors>
            </fill>
          </color>
        </group_colors>
      </color_group>
      <color_group name="infopanelpopup">
        <group_colors>
          <color name="link_text">
            <fill type="linear" rotation="90">
              <colors>
                <color rgb="0x7C2280" alpha="100" stop="0" />
              </colors>
            </fill>
          </color>
          <color name="link_hover">
            <fill type="linear" rotation="90">
              <colors>
                <color rgb="0x0000EE" alpha="100" stop="0" />
              </colors>
            </fill>
          </color>
          <color name="bg">
            <fill type="linear" rotation="90">
              <colors>
                <color rgb="0xE9E9E9" alpha="100" stop="0" />
                <color rgb="0xCFCFCF" alpha="100" stop="255" />
              </colors>
            </fill>
          </color>
          <color name="shadow">
            <fill type="linear" rotation="90">
              <colors>
                <color rgb="0xB8B8B8" alpha="100" stop="0" />
              </colors>
            </fill>
          </color>
          <color name="name_text">
            <fill type="linear" rotation="90">
              <colors>
                <color rgb="0x444444" alpha="100" stop="0" />
              </colors>
            </fill>
          </color>
          <color name="bio_text">
            <fill type="linear" rotation="90">
              <colors>
                <color rgb="0x999999" alpha="100" stop="0" />
              </colors>
            </fill>
          </color>
        </group_colors>
      </color_group>
      <color_group name="timer">
        <group_colors>
          <color name="duration">
            <fill type="linear" rotation="90">
              <colors>
                <color rgb="0x00D7FF" alpha="100" stop="0" />
                <color rgb="0x00ABFF" alpha="100" stop="255" />
              </colors>
            </fill>
          </color>
          <color name="elapsed">
            <fill type="linear" rotation="90">
              <colors>
                <color rgb="0xFEE347" alpha="100" stop="0" />
                <color rgb="0xFCCC2A" alpha="100" stop="255" />
              </colors>
            </fill>
          </color>
          <color name="stroke">
            <fill type="linear" rotation="90">
              <colors>
                <color rgb="0xC7C7C7" alpha="100" stop="0" />
              </colors>
            </fill>
          </color>
          <color name="inner">
            <fill type="linear" rotation="90">
              <colors>
                <color rgb="0xFFFFFF" alpha="100" stop="0" />
              </colors>
            </fill>
          </color>
          <color name="text">
            <fill type="linear" rotation="90">
              <colors>
                <color rgb="0x555555" alpha="100" stop="0" />
              </colors>
            </fill>
          </color>
        </group_colors>
      </color_group>
      <color_group name="window">
        <group_colors>
          <color name="text">
            <fill type="linear" rotation="90">
              <colors>
                <color rgb="0x555555" alpha="100" stop="0" />
              </colors>
            </fill>
          </color>
          <color name="inner">
            <fill type="linear" rotation="90">
              <colors>
                <color rgb="0xEAEAEA" alpha="100" stop="0" />
                <color rgb="0xCFCFCF" alpha="100" stop="255" />
              </colors>
            </fill>
          </color>
          <color name="bg">
            <fill type="linear" rotation="90">
              <colors>
                <color rgb="0xF3F3F3" alpha="100" stop="0" />
              </colors>
            </fill>
          </color>
          <color name="diva">
            <fill type="linear" rotation="90">
              <colors>
                <color rgb="0xF7F7F7" alpha="100" stop="0" />
              </colors>
            </fill>
          </color>
          <color name="divb">
            <fill type="linear" rotation="90">
              <colors>
                <color rgb="0xD3D3D3" alpha="100" stop="0" />
              </colors>
            </fill>
          </color>
          <color name="shadow">
            <fill type="linear" rotation="90">
              <colors>
                <color rgb="0x000000" alpha="20" stop="0" />
              </colors>
            </fill>
          </color>
        </group_colors>
      </color_group>
      <color_group name="editor">
        <group_colors>
          <color name="slide_text">
            <fill type="linear" rotation="90">
              <colors>
                <color rgb="0x555555" alpha="100" stop="0" />
              </colors>
            </fill>
          </color>
          <color name="html_text">
            <fill type="linear" rotation="90">
              <colors>
                <color rgb="0x444444" alpha="100" stop="0" />
              </colors>
            </fill>
          </color>
          <color name="btn_bg">
            <fill type="linear" rotation="90">
              <colors>
                <color rgb="0xF5F5F5" alpha="100" stop="0" />
                <color rgb="0xC7C7C7" alpha="100" stop="255" />
              </colors>
            </fill>
          </color>
          <color name="btn_hover">
            <fill type="linear" rotation="90">
              <colors>
                <color rgb="0xF2F2F2" alpha="100" stop="0" />
                <color rgb="0xAFAFAF" alpha="100" stop="255" />
              </colors>
            </fill>
          </color>
          <color name="btn_down">
            <fill type="linear" rotation="90">
              <colors>
                <color rgb="0xC7C7C7" alpha="100" stop="0" />
                <color rgb="0xF4F4F4" alpha="100" stop="255" />
              </colors>
            </fill>
          </color>
          <color name="btn_border">
            <fill type="linear" rotation="90">
              <colors>
                <color rgb="0xB1B1B1" alpha="100" stop="0" />
              </colors>
            </fill>
          </color>
          <color name="btn_text">
            <fill type="linear" rotation="90">
              <colors>
                <color rgb="0x353535" alpha="100" stop="0" />
              </colors>
            </fill>
          </color>
          <color name="btn_text_shadow">
            <fill type="linear" rotation="90">
              <colors>
                <color rgb="0xF0F0F0" alpha="100" stop="0" />
              </colors>
            </fill>
          </color>
        </group_colors>
      </color_group>
      <color_group name="listitem">
        <group_colors>
          <color name="selected_text">
            <fill type="linear" rotation="90">
              <colors>
                <color rgb="0x353535" alpha="100" stop="0" />
              </colors>
            </fill>
          </color>
          <color name="lines">
            <fill type="linear" rotation="90">
              <colors>
                <color rgb="0xDFDFDF" alpha="100" stop="0" />
              </colors>
            </fill>
          </color>
          <color name="hover">
            <fill type="linear" rotation="90">
              <colors>
                <color rgb="0xE6E6E6" alpha="100" stop="0" />
              </colors>
            </fill>
          </color>
          <color name="viewed">
            <fill type="linear" rotation="90">
              <colors>
                <color rgb="0x909090" alpha="100" stop="0" />
              </colors>
            </fill>
          </color>
          <color name="text">
            <fill type="linear" rotation="90">
              <colors>
                <color rgb="0x353535" alpha="100" stop="0" />
              </colors>
            </fill>
          </color>
          <color name="selected">
            <fill type="linear" rotation="90">
              <colors>
                <color rgb="0xC0E2F1" alpha="100" stop="0" />
              </colors>
            </fill>
          </color>
          <color name="shadow">
            <fill type="linear" rotation="90">
              <colors>
                <color rgb="0xFFFFFF" alpha="100" stop="0" />
              </colors>
            </fill>
          </color>
        </group_colors>
      </color_group>
      <color_group name="base">
        <group_colors>
          <color name="text">
            <fill type="linear" rotation="90">
              <colors>
                <color rgb="0x555555" alpha="100" stop="0" />
              </colors>
            </fill>
          </color>
          <color name="diva">
            <fill type="linear" rotation="90">
              <colors>
                <color rgb="0xD3D3D3" alpha="100" stop="0" />
              </colors>
            </fill>
          </color>
          <color name="divb">
            <fill type="linear" rotation="90">
              <colors>
                <color rgb="0xF7F7F7" alpha="100" stop="0" />
              </colors>
            </fill>
          </color>
          <color name="bg">
            <fill type="linear" rotation="90">
              <colors>
                <color rgb="0xE9E9E9" alpha="100" stop="0" />
                <color rgb="0xCFCFCF" alpha="100" stop="255" />
              </colors>
            </fill>
          </color>
          <color name="border">
            <fill type="linear" rotation="90">
              <colors>
                <color rgb="0xE9E9E9" alpha="100" stop="0" />
                <color rgb="0xF3F3F3" alpha="100" stop="255" />
              </colors>
            </fill>
          </color>
          <color name="menu_shade">
            <fill type="linear" rotation="90">
              <colors>
                <color rgb="0xDBDBDB" alpha="100" stop="0" />
                <color rgb="0xC3C3C3" alpha="100" stop="255" />
              </colors>
            </fill>
          </color>
          <color name="slide_bg">
            <fill type="linear" rotation="90">
              <colors>
                <color rgb="0xE9E9E9" alpha="100" stop="0" />
                <color rgb="0xCFCFCF" alpha="100" stop="255" />
              </colors>
            </fill>
          </color>
        </group_colors>
      </color_group>
      <color_group name="button">
        <group_colors>
          <color name="btn_bg">
            <fill type="linear" rotation="90">
              <colors>
                <color rgb="0xF5F5F5" alpha="100" stop="0" />
                <color rgb="0xC7C7C7" alpha="100" stop="255" />
              </colors>
            </fill>
          </color>
          <color name="btn_hover">
            <fill type="linear" rotation="90">
              <colors>
                <color rgb="0xF2F2F2" alpha="100" stop="0" />
                <color rgb="0xAFAFAF" alpha="100" stop="255" />
              </colors>
            </fill>
          </color>
          <color name="btn_down">
            <fill type="linear" rotation="90">
              <colors>
                <color rgb="0xC7C7C7" alpha="100" stop="0" />
                <color rgb="0xF4F4F4" alpha="100" stop="255" />
              </colors>
            </fill>
          </color>
          <color name="btn_border">
            <fill type="linear" rotation="90">
              <colors>
                <color rgb="0xB1B1B1" alpha="100" stop="0" />
              </colors>
            </fill>
          </color>
          <color name="btn_text">
            <fill type="linear" rotation="90">
              <colors>
                <color rgb="0x353535" alpha="100" stop="0" />
              </colors>
            </fill>
          </color>
          <color name="btn_text_shadow">
            <fill type="linear" rotation="90">
              <colors>
                <color rgb="0xF0F0F0" alpha="100" stop="0" />
              </colors>
            </fill>
          </color>
          <color name="btn_icon_color">
            <fill type="linear" rotation="90">
              <colors>
                <color rgb="0x353535" alpha="100" stop="0" />
              </colors>
            </fill>
          </color>
          <color name="btn_glow">
            <fill type="linear" rotation="90">
              <colors>
                <color rgb="0xCFCFCF" alpha="100" stop="0" />
              </colors>
            </fill>
          </color>
        </group_colors>
      </color_group>
      <color_group name="checkbox">
        <group_colors>
          <color name="border">
            <fill type="linear" rotation="90">
              <colors>
                <color rgb="0xB8B8B8" alpha="100" stop="0" />
              </colors>
            </fill>
          </color>
          <color name="bg">
            <fill type="linear" rotation="90">
              <colors>
                <color rgb="0xFFFFFF" alpha="100" stop="0" />
              </colors>
            </fill>
          </color>
          <color name="check">
            <fill type="linear" rotation="90">
              <colors>
                <color rgb="0x33CC00" alpha="100" stop="0" />
              </colors>
            </fill>
          </color>
          <color name="text">
            <fill type="linear" rotation="90">
              <colors>
                <color rgb="0x444444" alpha="100" stop="0" />
              </colors>
            </fill>
          </color>
          <color name="hover">
            <fill type="linear" rotation="90">
              <colors>
                <color rgb="0x6BF8FF" alpha="100" stop="0" />
              </colors>
            </fill>
          </color>
        </group_colors>
      </color_group>
      <color_group name="logo">
        <group_colors>
          <color name="bg">
            <fill type="linear" rotation="90">
              <colors>
                <color rgb="0xFFFFFF" alpha="100" stop="0" />
              </colors>
            </fill>
          </color>
          <color name="shadow">
            <fill type="linear" rotation="90">
              <colors>
                <color rgb="0xB8B8B8" alpha="100" stop="0" />
              </colors>
            </fill>
          </color>
        </group_colors>
      </color_group>
      <color_group name="menu">
        <group_colors>
          <color name="bg">
            <fill type="linear" rotation="90">
              <colors>
                <color rgb="0xF3F3F3" alpha="100" stop="0" />
              </colors>
            </fill>
          </color>
          <color name="shadow">
            <fill type="linear" rotation="90">
              <colors>
                <color rgb="0xB8B8B8" alpha="100" stop="0" />
              </colors>
            </fill>
          </color>
        </group_colors>
      </color_group>
      <color_group name="scrollarea">
        <group_colors>
          <color name="bg">
            <fill type="linear" rotation="0">
              <colors>
                <color rgb="0xDEDEDE" alpha="100" stop="0" />
                <color rgb="0xE8E8E8" alpha="100" stop="128" />
              </colors>
            </fill>
          </color>
          <color name="border">
            <fill type="linear" rotation="90">
              <colors>
                <color rgb="0xF6F6F6" alpha="100" stop="0" />
                <color rgb="0xF3F3F3" alpha="100" stop="255" />
              </colors>
            </fill>
          </color>
          <color name="button_bg">
            <fill type="linear" rotation="90">
              <colors>
                <color rgb="0xC4C4C4" alpha="100" stop="0" />
                <color rgb="0xB2B2B2" alpha="100" stop="255" />
              </colors>
            </fill>
          </color>
          <color name="button_inner">
            <fill type="linear" rotation="90">
              <colors>
                <color rgb="0xCBCBCB" alpha="100" stop="0" />
                <color rgb="0xBABABA" alpha="100" stop="255" />
              </colors>
            </fill>
          </color>
          <color name="button_border">
            <fill type="linear" rotation="90">
              <colors>
                <color rgb="0xB8B8B8" alpha="100" stop="0" />
              </colors>
            </fill>
          </color>
          <color name="icons">
            <fill type="linear" rotation="90">
              <colors>
                <color rgb="0x555555" alpha="100" stop="0" />
              </colors>
            </fill>
          </color>
          <color name="shadow">
            <fill type="linear" rotation="90">
              <colors>
                <color rgb="0xD9D9D9" alpha="100" stop="0" />
              </colors>
            </fill>
          </color>
          <color name="detaila">
            <fill type="linear" rotation="90">
              <colors>
                <color rgb="0xA7A7A7" alpha="100" stop="0" />
              </colors>
            </fill>
          </color>
          <color name="detailb">
            <fill type="linear" rotation="90">
              <colors>
                <color rgb="0xCFCFCF" alpha="100" stop="0" />
              </colors>
            </fill>
          </color>
        </group_colors>
      </color_group>
      <color_group name="searchinput">
        <group_colors>
          <color name="bg">
            <fill type="linear" rotation="90">
              <colors>
                <color rgb="0xDFDFDF" alpha="100" stop="0" />
              </colors>
            </fill>
          </color>
          <color name="border">
            <fill type="linear" rotation="90">
              <colors>
                <color rgb="0xADADAD" alpha="100" stop="0" />
                <color rgb="0xFAFAFA" alpha="100" stop="255" />
              </colors>
            </fill>
          </color>
          <color name="icon">
            <fill type="linear" rotation="90">
              <colors>
                <color rgb="0x8A8A8A" alpha="100" stop="0" />
              </colors>
            </fill>
          </color>
          <color name="button_hover">
            <fill type="linear" rotation="90">
              <colors>
                <color rgb="0xF5F5F5" alpha="100" stop="0" />
                <color rgb="0xC7C7C7" alpha="100" stop="255" />
              </colors>
            </fill>
          </color>
          <color name="hover_glow">
            <fill type="linear" rotation="90">
              <colors>
                <color rgb="0x6BF8FF" alpha="100" stop="0" />
              </colors>
            </fill>
          </color>
          <color name="search_text">
            <fill type="linear" rotation="90">
              <colors>
                <color rgb="0x8A8A8A" alpha="100" stop="0" />
              </colors>
            </fill>
          </color>
          <color name="bg_active">
            <fill type="linear" rotation="90">
              <colors>
                <color rgb="0xFAFAFA" alpha="100" stop="0" />
              </colors>
            </fill>
          </color>
          <color name="text_active">
            <fill type="linear" rotation="90">
              <colors>
                <color rgb="0x333333" alpha="100" stop="0" />
              </colors>
            </fill>
          </color>
        </group_colors>
      </color_group>
      <color_group name="seekcontrol">
        <group_colors>
          <color name="bg">
            <fill type="linear" rotation="90">
              <colors>
                <color rgb="0xF5F5F5" alpha="100" stop="0" />
                <color rgb="0xC7C7C7" alpha="100" stop="255" />
              </colors>
            </fill>
          </color>
          <color name="border">
            <fill type="linear" rotation="90">
              <colors>
                <color rgb="0xB1B1B1" alpha="100" stop="0" />
              </colors>
            </fill>
          </color>
          <color name="seek_border">
            <fill type="linear" rotation="90">
              <colors>
                <color rgb="0xB8B8B8" alpha="100" stop="0" />
                <color rgb="0xEEEEEE" alpha="100" stop="255" />
              </colors>
            </fill>
          </color>
          <color name="seek_bg">
            <fill type="linear" rotation="90">
              <colors>
                <color rgb="0xE7E7E7" alpha="100" stop="0" />
              </colors>
            </fill>
          </color>
          <color name="seek_position">
            <fill type="linear" rotation="90">
              <colors>
                <color rgb="0xFFFFFF" alpha="100" stop="0" />
              </colors>
            </fill>
          </color>
          <color name="btn_icon_color">
            <fill type="linear" rotation="90">
              <colors>
                <color rgb="0x2D2D2D" alpha="100" stop="0" />
              </colors>
            </fill>
          </color>
          <color name="btn_icon_hover">
            <fill type="linear" rotation="90">
              <colors>
                <color rgb="0x555555" alpha="100" stop="0" />
              </colors>
            </fill>
          </color>
          <color name="btn_icon_shadow">
            <fill type="linear" rotation="90">
              <colors>
                <color rgb="0xF0F0F0" alpha="100" stop="0" />
              </colors>
            </fill>
          </color>
        </group_colors>
      </color_group>
      <color_group name="tabs">
        <group_colors>
          <color name="bg">
            <fill type="linear" rotation="90">
              <colors>
                <color rgb="0xF3F3F3" alpha="100" stop="0" />
              </colors>
            </fill>
          </color>
          <color name="text">
            <fill type="linear" rotation="90">
              <colors>
                <color rgb="0x555555" alpha="100" stop="0" />
              </colors>
            </fill>
          </color>
          <color name="selected">
            <fill type="linear" rotation="90">
              <colors>
                <color rgb="0x333333" alpha="100" stop="0" />
              </colors>
            </fill>
          </color>
          <color name="hover">
            <fill type="linear" rotation="90">
              <colors>
                <color rgb="0x333333" alpha="100" stop="0" />
              </colors>
            </fill>
          </color>
          <color name="shadow">
            <fill type="linear" rotation="90">
              <colors>
                <color rgb="0xF0F0F0" alpha="100" stop="0" />
              </colors>
            </fill>
          </color>
        </group_colors>
      </color_group>
      <color_group name="transcript">
        <group_colors>
          <color name="div">
            <fill type="linear" rotation="90">
              <colors>
                <color rgb="0xE1E1E1" alpha="100" stop="0" />
              </colors>
            </fill>
          </color>
          <color name="heading_text">
            <fill type="linear" rotation="90">
              <colors>
                <color rgb="0x444444" alpha="100" stop="0" />
              </colors>
            </fill>
          </color>
        </group_colors>
      </color_group>
      <color_group name="outline">
        <group_colors>
          <color name="diva">
            <fill type="linear" rotation="90">
              <colors>
                <color rgb="0xC6C6C6" alpha="100" stop="0" />
              </colors>
            </fill>
          </color>
          <color name="divb">
            <fill type="linear" rotation="90">
              <colors>
                <color rgb="0xF9F9F9" alpha="100" stop="0" />
              </colors>
            </fill>
          </color>
          <color name="divc">
            <fill type="linear" rotation="90">
              <colors>
                <color rgb="0xE1E1E1" alpha="100" stop="0" />
              </colors>
            </fill>
          </color>
          <color name="search_text">
            <fill type="linear" rotation="90">
              <colors>
                <color rgb="0x444444" alpha="100" stop="0" />
              </colors>
            </fill>
          </color>
          <color name="search_hover">
            <fill type="linear" rotation="90">
              <colors>
                <color rgb="0x0000EE" alpha="100" stop="0" />
              </colors>
            </fill>
          </color>
        </group_colors>
      </color_group>
      <color_group name="resource">
        <group_colors>
          <color name="separator">
            <fill type="linear" rotation="90">
              <colors>
                <color rgb="0xE0E0E0" alpha="100" stop="0" />
              </colors>
            </fill>
          </color>
        </group_colors>
      </color_group>
      <color_group name="glossary">
        <group_colors>
          <color name="selected_text">
            <fill type="linear" rotation="90">
              <colors>
                <color rgb="0x353535" alpha="100" stop="0" />
              </colors>
            </fill>
          </color>
          <color name="selected">
            <fill type="linear" rotation="90">
              <colors>
                <color rgb="0xC0E2F1" alpha="100" stop="0" />
              </colors>
            </fill>
          </color>
          <color name="text">
            <fill type="linear" rotation="90">
              <colors>
                <color rgb="0x353535" alpha="100" stop="0" />
              </colors>
            </fill>
          </color>
          <color name="hover">
            <fill type="linear" rotation="90">
              <colors>
                <color rgb="0xE6E6E6" alpha="100" stop="0" />
              </colors>
            </fill>
          </color>
          <color name="diva">
            <fill type="linear" rotation="90">
              <colors>
                <color rgb="0xE2E2E2" alpha="100" stop="0" />
              </colors>
            </fill>
          </color>
          <color name="divb">
            <fill type="linear" rotation="90">
              <colors>
                <color rgb="0xE2E2E2" alpha="100" stop="0" />
              </colors>
            </fill>
          </color>
          <color name="divc">
            <fill type="linear" rotation="90">
              <colors>
                <color rgb="0xFAFAFA" alpha="100" stop="0" />
              </colors>
            </fill>
          </color>
          <color name="bg">
            <fill type="linear" rotation="90">
              <colors>
                <color rgb="0xE7E7E7" alpha="100" stop="0" />
              </colors>
            </fill>
          </color>
          <color name="heading_text">
            <fill type="linear" rotation="90">
              <colors>
                <color rgb="0x444444" alpha="100" stop="0" />
              </colors>
            </fill>
          </color>
        </group_colors>
      </color_group>
      <color_group name="volume">
        <group_colors>
          <color name="thumb_border">
            <fill type="linear" rotation="90">
              <colors>
                <color rgb="0xA5A5A5" alpha="100" stop="0" />
              </colors>
            </fill>
          </color>
          <color name="thumb_inner">
            <fill type="linear" rotation="90">
              <colors>
                <color rgb="0xD4D4D4" alpha="100" stop="0" />
              </colors>
            </fill>
          </color>
          <color name="thumb_bg">
            <fill type="linear" rotation="90">
              <colors>
                <color rgb="0xC8C8C8" alpha="100" stop="0" />
              </colors>
            </fill>
          </color>
          <color name="slider_border">
            <fill type="linear" rotation="90">
              <colors>
                <color rgb="0xF2F2F2" alpha="100" stop="0" />
              </colors>
            </fill>
          </color>
          <color name="slider_bg">
            <fill type="linear" rotation="90">
              <colors>
                <color rgb="0xBCBCBC" alpha="100" stop="0" />
                <color rgb="0xBCBCBC" alpha="100" stop="128" />
                <color rgb="0xC3C3C3" alpha="100" stop="255" />
              </colors>
            </fill>
          </color>
        </group_colors>
      </color_group>
    </colorscheme>
  </colorschemes>
  <string_tables>
    <string_table name="pxabnsnfns01001000000">
      <string id="check_include">Check to include</string>
      <string id="clear">Clear and return to menu</string>
      <string id="close">Close</string>
      <string id="acc_closed_captions">Closed captions. Press the spacebar to toggle captions on and off.</string>
      <string id="continue">Continue</string>
      <string id="continueresponsive">Continue</string>
      <string id="exit">Exit</string>
      <string id="filter">Filter</string>
      <string id="finish">FINISH</string>
      <string id="acc_finish">finish</string>
      <string id="definition">Definition</string>
      <string id="acc_definition">definition</string>
      <string id="glossary">Glossary</string>
      <string id="terms">Terms</string>
      <string id="outline">Menu</string>
      <string id="disabled_orientation">Please rotate your device</string>
      <string id="next">NEXT</string>
      <string id="acc_next">next</string>
      <string id="transcript_chk">Notes</string>
      <string id="transcript">Notes</string>
      <string id="bio">Bio</string>
      <string id="more_info">More info</string>
      <string id="closed_captions">Captions</string>
      <string id="acc_pause">pause</string>
      <string id="acc_play">play</string>
      <string id="send_an_email">Send an email</string>
      <string id="prev">PREV</string>
      <string id="acc_previous">previous</string>
      <string id="question_list">Question List</string>
      <string id="acc_replay">replay</string>
      <string id="resources">Resources</string>
      <string id="acc_resources">resources</string>
      <string id="restart">Restart</string>
      <string id="search">Search...</string>
      <string id="acc_search_input">search</string>
      <string id="search_in">Search in:</string>
      <string id="search_results">Search Results</string>
      <string id="acc_skipnavigation">Skip navigation. Press enter to return to the slide.</string>
      <string id="slide_text_chk">Slide Text</string>
      <string id="submitall">SUBMIT ALL</string>
      <string id="acc_submitall">submit all</string>
      <string id="submit">SUBMIT</string>
      <string id="acc_submit">submit</string>
      <string id="acc_volume">volume</string>
    </string_table>
  </string_tables>
  <fonts>
    <font name="Open Sans">
      <files>
        <file bold="true" italic="false" />
        <file bold="false" italic="false" />
      </files>
    </font>
  </fonts>
  <sounds enabled="true" />
  <nav_data>
    <outline>
      <links>
        <slidelink slideid="5bOFdDIvZFR.326" displaytext="An Evidence Based Approach to Obesity Management" expand="true" type="slide" />
        <slidelink slideid="5bOFdDIvZFR.296" displaytext="Learning objectives. By the end of the session, learners shoUld be able to:" expand="true" type="slide" />
        <slidelink slideid="_player.6EEUL2gsfaf3.5mYqduNiKEj" displaytext="Guidelines for obesity management" expand="false" type="slide">
          <links>
            <slidelink slideid="6EEUL2gsfaf3.5mYqduNiKEj.5WFIATwqhqm" displaytext="US Preventive Services Task Force guidelines" expand="false" type="action" />
            <slidelink slideid="6EEUL2gsfaf3.5mYqduNiKEj.6iCaAYQVcGQ" displaytext="AHA/ACC/TOS (2013) guidelines" expand="false" type="action" />
            <slidelink slideid="6EEUL2gsfaf3.5mYqduNiKEj.5jznlH48vCP" displaytext="AACE/ACE (2016) guidelines" expand="false" type="action" />
            <slidelink slideid="6EEUL2gsfaf3.5mYqduNiKEj.6OWXDXD1CNx" displaytext="Summary of Guidelines" expand="false" type="action" />
          </links>
        </slidelink>
        <slidelink slideid="5bOFdDIvZFR.343" displaytext="1. Healthy lifestyle recommendations (Adults)" expand="true" type="slide" />
        <slidelink slideid="_player.5WdlbLzESRJ5.6WDOmTLj0qz" displaytext="Comprehensive intensive lifestyle interventions" expand="false" type="slide">
          <links>
            <slidelink slideid="5WdlbLzESRJ5.6WDOmTLj0qz.5xPys86HifW" displaytext="Components" expand="false" type="action" />
            <slidelink slideid="5WdlbLzESRJ5.6WDOmTLj0qz.6hE373lA8Lc" displaytext="Effectiveness - Evidence Based Data" expand="false" type="action" />
            <slidelink slideid="5WdlbLzESRJ5.6WDOmTLj0qz.5ndLqHTfqR5" displaytext="Diet - EBM Recommendations" expand="false" type="action" />
            <slidelink slideid="5WdlbLzESRJ5.6WDOmTLj0qz.6fqgR2UlDUj" displaytext="Physical Activity - EBM Recommendations" expand="false" type="action" />
            <slidelink slideid="5WdlbLzESRJ5.6WDOmTLj0qz.69tkv82yzur" displaytext="Sleep - EBM" expand="false" type="action" />
            <slidelink slideid="5WdlbLzESRJ5.6WDOmTLj0qz.65f3NxzbfZl" displaytext="Behavior Change - EBM Recommendations" expand="false" type="action" />
          </links>
        </slidelink>
        <slidelink slideid="_player.6Sqtxg7xDxZ6.6MUudkdrqA5" displaytext="Myths Debunked" expand="false" type="slide">
          <links>
            <slidelink slideid="6Sqtxg7xDxZ6.6MUudkdrqA5.6EjuPV9LgDm" displaytext="Diet Myths" expand="false" type="action" />
            <slidelink slideid="6Sqtxg7xDxZ6.6MUudkdrqA5.6qIVbOkDEOA" displaytext="Physical Activity Myths" expand="false" type="action" />
            <slidelink slideid="6Sqtxg7xDxZ6.6MUudkdrqA5.5nfncEzZ8Vv" displaytext="Behavior Myths" expand="false" type="action" />
          </links>
        </slidelink>
        <slidelink slideid="_player.5hWGJrlGQyp7.6Dk5zwu4z1f" displaytext="Pharmacologic Therapy" expand="false" type="slide">
          <links>
            <slidelink slideid="5hWGJrlGQyp7.6Dk5zwu4z1f.5l6cdZohlw4" displaytext="Indications" expand="false" type="action" />
            <slidelink slideid="5hWGJrlGQyp7.6Dk5zwu4z1f.5jpOxqQEDND" displaytext="Effectiveness" expand="false" type="action" />
            <slidelink slideid="5hWGJrlGQyp7.6Dk5zwu4z1f.5sV9TlcDIb1" displaytext="Tips for Prescribers" expand="false" type="action" />
            <slidelink slideid="5hWGJrlGQyp7.6Dk5zwu4z1f.5pK8hDqVPnn" displaytext="Mechanisms of Action, Dose, Side Effects, Safety, Monitoring" expand="false" type="action" />
            <slidelink slideid="5hWGJrlGQyp7.6Dk5zwu4z1f.620TM2A8lcY" displaytext="Monitor for..." expand="false" type="action" />
          </links>
        </slidelink>
        <slidelink slideid="_player.6WjE62rrp0K8.6opxseLxK2u" displaytext="Bariatric Surgery " expand="false" type="slide">
          <links>
            <slidelink slideid="6WjE62rrp0K8.6opxseLxK2u.5fPP7viHH5t" displaytext="Guidelines from AACE, TOS, ASMBS (2013), ADA (2017) - Indications" expand="false" type="action" />
            <slidelink slideid="6WjE62rrp0K8.6opxseLxK2u.5cSktpyPy6D" displaytext="Effects and Risks" expand="false" type="action" />
            <slidelink slideid="6WjE62rrp0K8.6opxseLxK2u.6ES9y8IYtow" displaytext="Role of the primary care physician" expand="false" type="action" />
          </links>
        </slidelink>
        <slidelink slideid="_player.6Usrq6znE4Z9.65a13OWWx0s" displaytext="How to manage obesity in a 15 minute outpatient visit" expand="false" type="slide">
          <links>
            <slidelink slideid="6Usrq6znE4Z9.65a13OWWx0s.5yI53hjII2G" displaytext="Guidelines" expand="false" type="action" />
            <slidelink slideid="6Usrq6znE4Z9.65a13OWWx0s.6pyr75RMUPh" displaytext="5As approach" expand="false" type="action" />
            <slidelink slideid="6Usrq6znE4Z9.65a13OWWx0s.5uutonCRSl8" displaytext="Motivational Interviewing" expand="false" type="action" />
            <slidelink slideid="6Usrq6znE4Z9.65a13OWWx0s.5tItiomFR3N" displaytext="SMARTER Goal Setting" expand="false" type="action" />
            <slidelink slideid="6Usrq6znE4Z9.65a13OWWx0s.6KraMQSL7Xy" displaytext="On-line free tools for lifestyle change" expand="false" type="action" />
            <slidelink slideid="6Usrq6znE4Z9.65a13OWWx0s.5mlbMFOGCkV" displaytext="Other Resources" expand="false" type="action" />
          </links>
        </slidelink>
        <slidelink slideid="5bOFdDIvZFR.383" displaytext="Take home messages" expand="true" type="slide" />
        <slidelink slideid="_player.6GSrj9ltCBN11.5V7gGQZlmyv11" displaytext="Quiz" expand="false" type="slide">
          <links>
            <slidedrawref drawid="6GSrj9ltCBN11.5V7gGQZlmyv11" />
          </links>
        </slidelink>
      </links>
    </outline>
  </nav_data>
  <resource_data description="" />
  <transcript_data />
  <glossary_data />
</bwFrame>
